# Supplementary material for: Retinoic Acid Promotes the In Vitro Growth, Patterning and Improves the Cellular Composition of Human Pluripotent Stem-Cell-Derived Intestinal Organoids
Source: Int J Mol Sci. 2022 Aug 3;23(15):8624. doi: 10.3390/ijms23158624 (PMC9368900; doi:10.3390/ijms23158624)
Supplement: Supplementary file 1 [file ijms-23-08624-s001.zip]

Archive with 3 entries (3 files):
- Supplementary table S1. Gene ontology for upregulated gene in HIO+RA.xls
- Supplementary table S2. Gene ontology for downregulated gene in HIO+RA.xls
- Supplementary table S3.  List of antibodies used in this study.xlsx
