# Supplementary material for: Retinoic Acid Promotes the In Vitro Growth, Patterning and Improves the Cellular Composition of Human Pluripotent Stem-Cell-Derived Intestinal Organoids
Source: Int J Mol Sci. 2022 Aug 3;23(15):8624. doi: 10.3390/ijms23158624 (PMC9368900; doi:10.3390/ijms23158624)
Supplement: Supplementary file 1 [file ijms-23-08624-s001.zip › Supplementary table S1. Gene ontology for upregulated gene in HIO+RA.xls]

## Sheet: Recovered_Sheet1
Category	ID	Name	Source	p-value	q-value Bonferroni	q-value FDR B&H	q-value FDR B&Y	Hit Count in Query List	Hit Count in Genome	Hit in Query List
GO: Biological Process	GO:0006613	cotranslational protein targeting to membrane		4.598e-62	4.831e-58	4.831e-58	4.753e-57	86	111	RPL10A,RPL14,SEC61A1,RPL36,RPL3,RPL4,RPL5,RPL6,RPL7,RPL7A,RPL8,RPL10,RPL11,RPL12,RPL13,RPL15,RPL17,RPL18,RPL18A,RPL19,RPL21,RPL22,RPL23A,RPL24,RPL26,RPL27,RPL30,RPL27A,RPL28,RPL29,RPL31,RPL32,RPL34,RPL35A,RPL37,RPL37A,RPL38,RPL39,RPL41,RPL36A,RPLP0,RPLP1,RPLP2,RPS2,RPS3,RPS3A,RPS4X,RPS5,RPS6,RPS7,RPS8,RPS9,RPS10,RPS11,RPS12,RPS13,RPS14,RPS15,RPS15A,RPS16,RPS17,RPS18,RPS19,RPS20,RPS21,RPS23,RPS24,…
GO: Biological Process	GO:0006614	SRP-dependent cotranslational protein targeting to membrane		1.306e-60	1.372e-56	6.862e-57	6.75e-56	83	106	RPL10A,RPL14,SEC61A1,RPL36,RPL3,RPL4,RPL5,RPL6,RPL7,RPL7A,RPL8,RPL10,RPL11,RPL12,RPL13,RPL15,RPL17,RPL18,RPL18A,RPL19,RPL21,RPL22,RPL23A,RPL24,RPL26,RPL27,RPL30,RPL27A,RPL28,RPL29,RPL31,RPL32,RPL34,RPL35A,RPL37,RPL37A,RPL38,RPL39,RPL41,RPL36A,RPLP0,RPLP1,RPLP2,RPS2,RPS3,RPS3A,RPS4X,RPS5,RPS6,RPS7,RPS8,RPS9,RPS10,RPS11,RPS12,RPS13,RPS14,RPS15,RPS15A,RPS16,RPS17,RPS18,RPS19,RPS20,RPS21,RPS23,RPS24,…
GO: Biological Process	GO:0070972	protein localization to endoplasmic reticulum		1.07e-58	1.125e-54	3.749e-55	3.688e-54	102	163	MAN1A1,MIA2,SPCS1,DDRGK1,GBF1,GPAA1,RPL10A,RPL14,SRPRB,SEC61A1,RPL36,CHMP4B,BCAP31,UBAC2,RPL3,RPL4,RPL5,RPL6,RPL7,RPL7A,RPL8,RPL10,RPL11,RPL12,RPL13,RPL15,RPL17,RPL18,RPL18A,RPL19,RPL21,RPL22,RPL23A,RPL24,RPL26,RPL27,RPL30,RPL27A,RPL28,RPL29,RPL31,RPL32,RPL34,RPL35A,RPL37,RPL37A,RPL38,RPL39,RPL41,RPL36A,RPLP0,RPLP1,RPLP2,RPS2,RPS3,RPS3A,RPS4X,RPS5,RPS6,RPS7,RPS8,RPS9,RPS10,RPS11,RPS12,RPS13,RPS14…
GO: Cellular Component	GO:0031984	organelle subcompartment		2.83e-58	3.456e-55	3.456e-55	2.656e-54	435	1936	MAN1A1,MAN2A1,RHBDD2,ESYT2,MGAT1,MIA2,MGST1,MGST2,COG6,OSBPL7,NCEH1,STK24,TVP23C-CDRT4,TPST2,TPST1,MCFD2,IFT20,SPCS1,ANXA7,GRAMD1A,APP,ARCN1,AREG,ARF1,RHOA,RHOG,ARL1,PLPP2,USO1,ORMDL2,TMEM208,PYCARD,ASPH,DDRGK1,BECN1,ATP2A2,ATP2A3,DGAT1,B4GALT4,B4GALT3,GBF1,ATP6AP1,GPAA1,AUP1,OST4,B2M,RAB11A,LPCAT4,BAX,FGFRL1,TMTC2,BOK,BSG,AP1G2,RAB29,MYRF,TMEM258,BAIAP3,RAB12,ATP8B3,PLOD3,STBD1,CALR,CALU,CAMK2D,…
GO: Biological Process	GO:0045047	protein targeting to ER		2.997e-58	3.149e-54	7.872e-55	7.744e-54	89	126	MAN1A1,SPCS1,RPL10A,RPL14,SRPRB,SEC61A1,RPL36,CHMP4B,RPL3,RPL4,RPL5,RPL6,RPL7,RPL7A,RPL8,RPL10,RPL11,RPL12,RPL13,RPL15,RPL17,RPL18,RPL18A,RPL19,RPL21,RPL22,RPL23A,RPL24,RPL26,RPL27,RPL30,RPL27A,RPL28,RPL29,RPL31,RPL32,RPL34,RPL35A,RPL37,RPL37A,RPL38,RPL39,RPL41,RPL36A,RPLP0,RPLP1,RPLP2,RPS2,RPS3,RPS3A,RPS4X,RPS5,RPS6,RPS7,RPS8,RPS9,RPS10,RPS11,RPS12,RPS13,RPS14,RPS15,RPS15A,RPS16,RPS17,RPS18,RPS1…
GO: Biological Process	GO:0072599	establishment of protein localization to endoplasmic reticulum		2.205e-56	2.317e-52	4.633e-53	4.558e-52	89	130	MAN1A1,SPCS1,RPL10A,RPL14,SRPRB,SEC61A1,RPL36,CHMP4B,RPL3,RPL4,RPL5,RPL6,RPL7,RPL7A,RPL8,RPL10,RPL11,RPL12,RPL13,RPL15,RPL17,RPL18,RPL18A,RPL19,RPL21,RPL22,RPL23A,RPL24,RPL26,RPL27,RPL30,RPL27A,RPL28,RPL29,RPL31,RPL32,RPL34,RPL35A,RPL37,RPL37A,RPL38,RPL39,RPL41,RPL36A,RPLP0,RPLP1,RPLP2,RPS2,RPS3,RPS3A,RPS4X,RPS5,RPS6,RPS7,RPS8,RPS9,RPS10,RPS11,RPS12,RPS13,RPS14,RPS15,RPS15A,RPS16,RPS17,RPS18,RPS1…
GO: Cellular Component	GO:0022626	cytosolic ribosome		1.645e-51	2.008e-48	1.004e-48	7.716e-48	86	132	EIF3D,EIF3H,EIF3I,RPL10A,RPL14,RPL36,RPS27L,EIF1,EIF2A,RPL3,RPL4,RPL5,RPL6,RPL7,RPL7A,RPL8,RPL10,RPL11,RPL12,RPL13,RPL15,RPL17,RPL18,RPL18A,RPL19,RPL21,RPL22,RPL23A,RPL24,RPL26,RPL27,RPL30,RPL27A,RPL28,RPL29,RPL31,RPL32,RPL34,RPL35A,RPL36AL,RPL37,RPL37A,RPL38,RPL39,RPL41,RPL36A,RPLP0,RPLP1,RPLP2,RPS2,RPS3,RPS3A,RPS4X,RPS5,RPS6,RPS7,RPS8,RPS9,RPS10,RPS11,RPS12,RPS13,RPS14,RPS15,RPS15A,RPS16,RPS17,…
GO: Cellular Component	GO:0005789	endoplasmic reticulum membrane		3.361e-49	4.104e-46	1.368e-46	1.051e-45	302	1211	RHBDD2,ESYT2,MIA2,MGST1,MGST2,OSBPL7,NCEH1,MCFD2,SPCS1,ANXA7,GRAMD1A,ARCN1,AREG,RHOA,RHOG,PLPP2,ORMDL2,TMEM208,ASPH,DDRGK1,BECN1,ATP2A2,ATP2A3,DGAT1,ATP6AP1,GPAA1,AUP1,OST4,B2M,LPCAT4,BAX,TMTC2,BOK,BSG,MYRF,TMEM258,ATP8B3,PLOD3,STBD1,CALR,CALU,CAMK2D,CASP4,OAS1,CREB3L1,TMED4,OSBP,FURIN,SCARB2,ENTPD2,CD59,SHISA3,CDS1,DHRS3,COPB2,TMEM86B,DPM3,CYP2S1,SRPRB,OSTC,RAB9A,VKORC1,LMF2,SMIM14,NOMO2,TMEM259…
GO: Biological Process	GO:0000184	nuclear-transcribed mRNA catabolic process, nonsense-mediated decay		5.607e-49	5.892e-45	9.819e-46	9.659e-45	80	121	RPL10A,RPL14,RPL36,RPL3,RPL4,RPL5,RPL6,RPL7,RPL7A,RPL8,RPL10,RPL11,RPL12,RPL13,RPL15,RPL17,RPL18,RPL18A,RPL19,RPL21,RPL22,RPL23A,RPL24,RPL26,RPL27,RPL30,RPL27A,RPL28,RPL29,RPL31,RPL32,RPL34,RPL35A,RPL37,RPL37A,RPL38,RPL39,RPL41,RPL36A,RPLP0,RPLP1,RPLP2,RPS2,RPS3,RPS3A,RPS4X,RPS5,RPS6,RPS7,RPS8,RPS9,RPS10,RPS11,RPS12,RPS13,RPS14,RPS15,RPS15A,RPS16,RPS17,RPS18,RPS19,RPS20,RPS21,RPS23,RPS24,RPS25,RP…
GO: Cellular Component	GO:0098827	endoplasmic reticulum subcompartment		8.468e-49	1.034e-45	2.585e-46	1.987e-45	302	1216	RHBDD2,ESYT2,MIA2,MGST1,MGST2,OSBPL7,NCEH1,MCFD2,SPCS1,ANXA7,GRAMD1A,ARCN1,AREG,RHOA,RHOG,PLPP2,ORMDL2,TMEM208,ASPH,DDRGK1,BECN1,ATP2A2,ATP2A3,DGAT1,ATP6AP1,GPAA1,AUP1,OST4,B2M,LPCAT4,BAX,TMTC2,BOK,BSG,MYRF,TMEM258,ATP8B3,PLOD3,STBD1,CALR,CALU,CAMK2D,CASP4,OAS1,CREB3L1,TMED4,OSBP,FURIN,SCARB2,ENTPD2,CD59,SHISA3,CDS1,DHRS3,COPB2,TMEM86B,DPM3,CYP2S1,SRPRB,OSTC,RAB9A,VKORC1,LMF2,SMIM14,NOMO2,TMEM259…
GO: Biological Process	GO:0044403	biological process involved in symbiotic interaction		7.983e-48	8.388e-44	1.198e-44	1.179e-43	280	1102	CD46,MDM2,MET,GRK2,AP2A1,APLNR,MMP1,AMBP,SH3RF1,SLC25A5,SLC25A6,SPCS1,ANXA2,IFITM1,APOA2,APOE,APOL1,ARF1,RHOA,ASGR2,EIF3D,VAMP8,BECN1,ATP6V0C,SNX3,GBF1,AUP1,AXL,TICAM1,B2M,BAK1,BAX,CEACAM6,BCL2L1,CCNK,IQGAP1,CEACAM1,RPL10A,NFIA,BSG,BST2,NFE2L2,NFKBIA,AP1G2,RAB29,NPC1,OAS1,RPL14,CREB3L1,CLDN6,CLDN1,P4HB,FURIN,SCARB1,SCARB2,SYNGR2,CD81,CD151,CDH1,CEACAM5,CEBPA,PFN1,AP2M1,AP1S1,RAB9A,SERPINB9,PLSCR1…
GO: Biological Process	GO:0016032	viral process		2.129e-47	2.237e-43	2.796e-44	2.75e-43	264	1011	CD46,MDM2,GRK2,AP2A1,APLNR,MMP1,AMBP,SH3RF1,SLC25A5,SLC25A6,SPCS1,ANXA2,IFITM1,APOA2,APOE,ARF1,RHOA,ASGR2,EIF3D,VAMP8,BECN1,ATP6V0C,SNX3,GBF1,AUP1,AXL,TICAM1,B2M,BAK1,BAX,CEACAM6,BCL2L1,CCNK,IQGAP1,CEACAM1,RPL10A,NFIA,BSG,BST2,NFE2L2,NFKBIA,AP1G2,RAB29,NPC1,OAS1,RPL14,CREB3L1,CLDN6,CLDN1,P4HB,FURIN,SCARB1,SCARB2,SYNGR2,CD81,CD151,CEACAM5,CEBPA,PFN1,AP2M1,AP1S1,PLSCR1,PML,RPL36,APOBEC3D,DERL1,COPB…
GO: Cellular Component	GO:0042175	nuclear outer membrane-endoplasmic reticulum membrane network		3.076e-47	3.755e-44	7.511e-45	5.772e-44	303	1242	RHBDD2,ESYT2,MIA2,MGST1,MGST2,OSBPL7,NCEH1,MCFD2,SPCS1,ANXA7,GRAMD1A,ARCN1,AREG,RHOA,RHOG,PLPP2,ORMDL2,TMEM208,ASPH,DDRGK1,BECN1,ATP2A2,ATP2A3,DGAT1,ATP6AP1,GPAA1,AUP1,OST4,B2M,LPCAT4,BAX,TMTC2,BOK,BSG,MYRF,TMEM258,ATP8B3,PLOD3,STBD1,CALR,CALU,CAMK2D,NUCB2,CASP4,OAS1,CREB3L1,TMED4,OSBP,FURIN,SCARB2,ENTPD2,CD59,SHISA3,CDS1,DHRS3,COPB2,TMEM86B,DPM3,CYP2S1,SRPRB,OSTC,RAB9A,VKORC1,LMF2,SMIM14,NOMO2,T…
GO: Biological Process	GO:0046903	secretion		2.358e-43	2.477e-39	2.753e-40	2.708e-39	376	1787	SERPINA3,MAN2B1,MANBA,ACAA1,CLTRN,ACTN4,ADA,ADAM8,ADM,ADORA2B,MET,GRK2,MIA2,MGST1,AGT,AGTR1,ALB,TAGLN2,ALDOA,LTBP4,ALOX5,TVP23C-CDRT4,ANG,LAMTOR2,SLC25A5,SLC25A6,ANXA2,ANXA3,ANXA4,ANXA5,APLP2,APOE,APP,APRT,PDXK,ARF1,ARF6,RHOA,RHOG,ARL2,PHPT1,PYCARD,MCU,MTTP,DDRGK1,VAMP8,MTX1,ATP2A2,DGAT1,ABCC3,ATP6V0C,ATP6AP1,MYO6,AXL,ADAM9,B2M,RAB11A,CEACAM6,BCL2L1,TNFRSF11A,IQGAP1,CEACAM1,BMP2,NEU1,BSG,BST2,SER…
GO: Biological Process	GO:0032940	secretion by cell		8.942e-43	9.396e-39	9.396e-40	9.243e-39	348	1607	SERPINA3,MAN2B1,MANBA,ACAA1,CLTRN,ACTN4,ADAM8,ADM,ADORA2B,GRK2,MIA2,MGST1,AGT,AGTR1,ALB,TAGLN2,ALDOA,LTBP4,ALOX5,TVP23C-CDRT4,ANG,LAMTOR2,SLC25A5,SLC25A6,ANXA2,ANXA3,ANXA4,ANXA5,APLP2,APOE,APP,APRT,PDXK,ARF1,ARF6,RHOA,RHOG,ARL2,PHPT1,PYCARD,MCU,MTTP,DDRGK1,VAMP8,ATP2A2,DGAT1,ATP6V0C,ATP6AP1,MYO6,AXL,ADAM9,B2M,RAB11A,CEACAM6,BCL2L1,TNFRSF11A,IQGAP1,CEACAM1,BMP2,NEU1,BSG,BST2,SERPING1,C3,NMB,NME2,B…
GO: Biological Process	GO:0140352	export from cell		7.083e-42	7.443e-38	6.766e-39	6.656e-38	354	1662	SERPINA3,MAN2B1,MANBA,ACAA1,CLTRN,ACTN4,ADAM8,ADM,ADORA2B,GRK2,MIA2,MGST1,AGT,AGTR1,ALB,TAGLN2,ALDOA,LTBP4,ALOX5,TVP23C-CDRT4,ANG,LAMTOR2,SLC25A5,SLC25A6,ANXA2,ANXA3,ANXA4,ANXA5,APLP2,APOE,APP,APRT,PDXK,ARF1,ARF6,RHOA,RHOG,ARL2,PHPT1,PYCARD,MCU,MTTP,DDRGK1,ATP1A1,VAMP8,FXYD2,ATP2A2,DGAT1,ATP6V0C,ATP6AP1,MYO6,AXL,ADAM9,B2M,RAB11A,CEACAM6,BCL2L1,TNFRSF11A,IQGAP1,CEACAM1,BMP2,NEU1,BSG,BST2,SERPING1,…
GO: Cellular Component	GO:0044391	ribosomal subunit		1.324e-40	1.617e-37	2.694e-38	2.071e-37	100	218	EIF3D,EIF3H,EIF3I,RPL10A,MRPL49,RPL14,RPL36,MRPL33,MRPL54,MRPL53,RPS27L,MRPL2,EIF1,EIF2A,RPL3,RPL4,RPL5,RPL6,RPL7,RPL7A,RPL8,RPL10,RPL11,RPL12,RPL13,RPL15,RPL17,RPL18,RPL18A,RPL19,RPL21,RPL22,RPL23A,RPL24,RPL26,RPL27,RPL30,RPL27A,RPL28,RPL29,RPL31,RPL32,RPL34,RPL35A,RPL36AL,RPL37,RPL37A,RPL38,RPL39,RPL41,RPL36A,RPLP0,RPLP1,RPLP2,MRPS12,RPS2,RPS3,RPS3A,RPS4X,RPS5,RPS6,MRPL37,RPS7,RPS8,RPS9,RPS10,R…
GO: Cellular Component	GO:0070161	anchoring junction		4.293e-40	5.241e-37	7.487e-38	5.754e-37	234	911	ACTN4,CD46,ADD3,FZD1,CGN,PIP5K1A,AFDN,ALCAM,MMP14,ANK3,ANXA2,ANXA5,CAMSAP3,YBX3,APP,ARF1,PDLIM4,ARF6,RHOA,RHOG,ARL2,NUMB,ATP1A1,ATP2A2,ATP6V0C,ADAM9,B2M,CEACAM6,FGFRL1,IQGAP1,CEACAM1,RPL10A,BSG,NME2,CALR,CAMK2D,CAPN1,CAPN2,CLDN12,CLDN6,CLDN1,CD9,PDLIM1,CD22,P4HB,ARHGEF1,SCARB2,CD44,PAK1,CD59,CD81,ADGRE5,CD151,CDH1,CDH3,PCDH1,CEACAM5,PFN1,PRUNE1,CLTC,TJP2,PKP2,PLAUR,CNN2,USP53,COL17A1,EPB41L4B,POD…
GO: Biological Process	GO:0006413	translational initiation		5.141e-40	5.402e-36	4.502e-37	4.429e-36	97	210	YBX3,ATF4,EIF3D,EIF3H,EIF3I,RPL10A,RPL14,EIF4E2,RPL36,DNAJC3,YTHDF1,EIF2S3,EIF4B,EIF1,EIF2A,RPL3,RPL4,RPL5,RPL6,RPL7,RPL7A,RPL8,RPL10,RPL11,RPL12,RPL13,RPL15,RPL17,RPL18,RPL18A,RPL19,RPL21,RPL22,RPL23A,RPL24,RPL26,RPL27,RPL30,RPL27A,RPL28,RPL29,RPL31,RPL32,RPL34,RPL35A,RPL37,RPL37A,RPL38,RPL39,RPL41,RPL36A,RPLP0,RPLP1,RPLP2,RPS2,RPS3,RPS3A,RPS4X,RPS5,RPS6,RPS7,RPS8,RPS9,RPS10,RPS11,RPS12,RPS13,RP…
GO: Biological Process	GO:0006612	protein targeting to membrane		1.416e-39	1.488e-35	1.144e-36	1.126e-35	106	249	ANK3,MYO1C,RPL10A,RPL14,PAK1,SLC9A3R1,SEC61A1,RPL36,PRKCI,CHMP4B,RPL3,RPL4,RPL5,RPL6,RPL7,RPL7A,RPL8,RPL10,RPL11,DMTN,RPL12,STOM,RPL13,RPL15,RPL17,RPL18,RPL18A,RPL19,RPL21,RPL22,RPL23A,RPL24,RPL26,RPL27,RPL30,RPL27A,RPL28,RPL29,RPL31,RPL32,RPL34,RPL35A,RPL37,RPL37A,RPL38,RPL39,RPL41,RPL36A,RPLP0,RPLP1,RPLP2,RPS2,RPS3,RPS3A,RPS4X,RPS5,RPS6,RPS7,RPS8,RPS9,RPS10,RPS11,RPS12,RPS13,RPS14,RPS15,RPS15A,…
GO: Biological Process	GO:0072657	protein localization to membrane		3.567e-39	3.748e-35	2.677e-36	2.633e-35	210	786	PIP5K1A,AFDN,MMP14,ANK3,IFT20,ANXA2,ANXA13,APOE,ARF6,RHOG,NUMB,VAMP8,ATP6AP1,MYO1C,RAB11A,BAX,BCL2L1,RPL10A,BSG,SQSTM1,RAB29,NPC1,RAB12,KALRN,CAMK2D,RPL14,MAP7,OVOL1,OXA1L,PAK1,CD81,CDH1,VAMP3,AP2M1,SLC9A3R1,TM9SF2,CLTC,PKP2,SEC61A1,PLS1,RPL36,TMEM59,ZDHHC5,PKDCC,GORASP2,GCC2,CSNK2A1,PRKCI,PRKCZ,EMC6,MYADM,ROMO1,TM9SF4,F11R,ATP2C2,TESC,RAB3B,RAB13,RAC1,GPC6,CHMP4B,OPTN,RAB34,EGFR,GOLPH3L,EPHA2,RP…
GO: Cellular Component	GO:0005925	focal adhesion		7.645e-39	9.335e-36	1.167e-36	8.967e-36	144	427	ACTN4,CD46,FZD1,PIP5K1A,ALCAM,MMP14,ANXA5,ARF1,ARF6,RHOA,RHOG,ARL2,NUMB,ATP6V0C,ADAM9,B2M,IQGAP1,RPL10A,BSG,NME2,CALR,CAPN1,CAPN2,CD9,PDLIM1,P4HB,SCARB2,CD44,PAK1,CD59,CD81,ADGRE5,CD151,PFN1,PRUNE1,CLTC,PLAUR,CNN2,BCAR1,PPIB,AKAP12,MAPK3,FBLIM1,MAP2K2,CYBA,TES,PRAG1,PTK7,MRC2,PVR,NECTIN2,PXN,RAC1,RAC2,DNM2,ARPC3,ARPC1B,EGFR,EPHA2,RPL3,RPL4,RPL5,RPL6,RPL7,RPL7A,RPL8,RPL12,RPL18,RPL19,RPL22,RPL27,R…
GO: Cellular Component	GO:0030055	cell-substrate junction		1.044e-38	1.274e-35	1.416e-36	1.088e-35	146	438	ACTN4,CD46,FZD1,PIP5K1A,ALCAM,MMP14,ANXA5,ARF1,ARF6,RHOA,RHOG,ARL2,NUMB,ATP6V0C,ADAM9,B2M,IQGAP1,RPL10A,BSG,NME2,CALR,CAPN1,CAPN2,CD9,PDLIM1,P4HB,SCARB2,CD44,PAK1,CD59,CD81,ADGRE5,CD151,PFN1,PRUNE1,CLTC,PLAUR,CNN2,COL17A1,BCAR1,PPIB,AKAP12,MAPK3,FBLIM1,MAP2K2,CYBA,TES,PRAG1,PTK7,MRC2,PVR,NECTIN2,PXN,RAC1,RAC2,DNM2,ARPC3,ARPC1B,EGFR,EPHA2,RPL3,RPL4,RPL5,RPL6,RPL7,RPL7A,RPL8,RPL12,RPL18,RPL19,RPL22…
GO: Biological Process	GO:0016050	vesicle organization		1.221e-37	1.283e-33	8.552e-35	8.413e-34	381	1924	SERPINA3,MAN2B1,MANBA,ACAA1,CLTRN,ACTN4,ADAM8,ADM,ADORA2B,MFGE8,ESYT2,ADRB3,GRK2,MIA2,AP2A1,MGST1,AGTR1,PIP5K1A,NCEH1,ALB,SRPX,TAGLN2,ALDOA,ALOX5,AMBP,LAMTOR2,MCFD2,ANXA2,ANXA3,ANXA4,ANXA5,IFITM1,APLP2,APOA2,APOC1,APOE,APOL1,APP,APRT,AREG,PDXK,ARF1,GPR107,ARF6,RHOA,RHOG,USO1,ASGR2,PYCARD,NUMB,ARHGAP27,VAMP8,BECN1,ATP2A2,DGAT1,ATP6V0C,SNX3,GBF1,ATP6AP1,MYO6,AXL,B2M,RAB11A,CEACAM6,BCL2L1,IQGAP1,CEA…
GO: Molecular Function	GO:0003735	structural constituent of ribosome		3.872e-37	8.742e-34	8.742e-34	7.255e-33	91	192	RPL10A,MRPL49,RPL14,RPL36,MRPL33,MRPL54,RPS27L,MRPL2,RPL3,RPL4,RPL5,RPL6,RPL7,RPL7A,RPL8,RPL10,RPL11,RPL12,RPL13,RPL15,RPL17,RPL18,RPL18A,RPL19,RPL21,RPL22,RPL23A,RPL24,RPL26,RPL27,RPL30,RPL27A,RPL28,RPL29,RPL31,RPL32,RPL34,RPL35A,RPL36AL,RPL37,RPL37A,RPL38,RPL39,RPL41,RPL36A,RPLP0,RPLP1,RPLP2,MRPS12,RPS2,RPS3,RPS3A,RPS4X,RPS5,RPS6,MRPL37,RPS7,RPS8,RPS9,RPS10,RPS11,RPS12,RPS13,RPS14,RPS15,MRPL10,…
GO: Biological Process	GO:0090150	establishment of protein localization to membrane		3.579e-35	3.761e-31	2.35e-32	2.312e-31	136	418	AFDN,ANK3,ANXA13,MYO1C,RAB11A,BAX,RPL10A,NPC1,RPL14,OVOL1,OXA1L,PAK1,VAMP3,SLC9A3R1,SEC61A1,RPL36,PKDCC,GORASP2,GCC2,PRKCI,EMC6,ROMO1,CHMP4B,OPTN,RAB34,EGFR,GOLPH3L,RPL3,RPL4,RPL5,RPL6,RPL7,RPL7A,RPL8,RPL10,RPL11,DMTN,RPL12,STOM,RPL13,RPL15,RPL17,RPL18,RPL18A,RPL19,RPL21,RPL22,RPL23A,RPL24,RPL26,RPL27,RPL30,RPL27A,RPL28,RPL29,RPL31,RPL32,RPL34,RPL35A,RPL37,RPL37A,RPL38,RPL39,RPL41,RPL36A,RPLP0,RP…
GO: Cellular Component	GO:0005794	Golgi apparatus		2.883e-34	3.52e-31	3.52e-32	2.705e-31	355	1792	MAN1A1,MAN2A1,SCYL1,RHBDD2,CD46,NDRG2,MGAT1,AP2A1,MTUS1,COG6,AGTR1,ALB,MMP11,MMP14,STK24,TVP23C-CDRT4,TPST2,TPST1,SH3RF1,ANK3,MCFD2,IFT20,ZNF622,APOE,APP,ARCN1,AREG,ARF1,GPR107,ARF4,ARF6,ARL1,ARL2,USO1,PYCARD,MTTP,ATP1A1,BECN1,MUC2,B4GALT4,B4GALT3,ATP6V0C,GBF1,MYO6,TICAM1,B2M,RAB11A,FGFRL1,C11orf24,TNFRSF10D,TNFRSF10C,TNFRSF10B,BCL6,TNFRSF10A,BOK,BSG,BST2,NFE2L2,KLF5,AP1G2,RAB29,MYRF,BAIAP3,NPC1,…
GO: Biological Process	GO:0006605	protein targeting		4.281e-34	4.498e-30	2.58e-31	2.538e-30	151	506	MAN1A1,ACAA1,ACOX1,ANK3,SLC25A6,SPCS1,GSTK1,MYO1C,MYO6,RPL10A,TSPO,NUCB1,RPL14,SCARB2,SYNGR2,PAK1,CDKN2A,SRPRB,SLC9A3R1,CLU,SEC61A1,MLPH,PML,TOMM7,RPL36,BAG3,AKAP12,GCC2,PRKAA1,PRKCI,ROMO1,RAC2,AP1M2,ECH1,CHMP4B,TXNDC12,BCAP31,UBL5,RPL3,RPL4,RPL5,RPL6,RPL7,RPL7A,RPL8,RPL10,RPL11,DMTN,RPL12,STOM,RPL13,RPL15,RPL17,RPL18,RPL18A,RPL19,RPL21,RPL22,RPL23A,RPL24,RPL26,RPL27,RPL30,RPL27A,RPL28,RPL29,RPL3…
GO: Cellular Component	GO:0022625	cytosolic large ribosomal subunit		4.391e-34	5.361e-31	4.874e-32	3.746e-31	47	61	RPL10A,RPL14,RPL36,RPL3,RPL4,RPL5,RPL6,RPL7,RPL7A,RPL8,RPL10,RPL11,RPL12,RPL13,RPL15,RPL17,RPL18,RPL18A,RPL19,RPL21,RPL22,RPL23A,RPL24,RPL26,RPL27,RPL30,RPL27A,RPL28,RPL29,RPL31,RPL32,RPL34,RPL35A,RPL36AL,RPL37,RPL37A,RPL38,RPL39,RPL41,RPL36A,RPLP0,RPLP1,RPLP2,RPS12,RPL35,RPL13A,UBA52
GO: Biological Process	GO:0000956	nuclear-transcribed mRNA catabolic process		4.419e-34	4.643e-30	2.58e-31	2.538e-30	91	214	RPL10A,PELO,ZFP36L2,RPL14,NOCT,RPL36,GTPBP2,TOB1,RPL3,RPL4,RPL5,RPL6,RPL7,RPL7A,RPL8,RPL10,RPL11,RPL12,RPL13,RPL15,RPL17,RPL18,RPL18A,RPL19,RPL21,RPL22,RPL23A,RPL24,RPL26,RPL27,RPL30,RPL27A,RPL28,RPL29,RPL31,RPL32,RPL34,RPL35A,RPL37,RPL37A,RPL38,RPL39,RPL41,RPL36A,RPLP0,RPLP1,RPLP2,RPS2,RPS3,RPS3A,RPS4X,RPS5,RPS6,RPS7,RPS8,RPS9,RPS10,RPS11,RPS12,RPS13,RPS14,RPS15,RPS15A,RPS16,RPS17,RPS18,RPS19,RP…
GO: Cellular Component	GO:0005840	ribosome		1.542e-33	1.883e-30	1.569e-31	1.206e-30	108	291	EIF3D,EIF3H,EIF3I,RPL10A,BTF3,MRPL49,RPL14,RPL36,MRPL33,AURKAIP1,MRPL54,MRPL53,RPS27L,MRPL2,EEF2,EIF1,EIF2A,RPL3,RPL4,RPL5,RPL6,RPL7,RPL7A,RPL8,RPL10,RPL11,RPL12,RPL13,RPL15,RPL17,RPL18,RPL18A,RPL19,RPL21,RPL22,RPL23A,RPL24,RPL26,RPL27,RPL30,RPL27A,RPL28,RPL29,RPL31,RPL32,RPL34,RPL35A,RPL36AL,RPL37,RPL37A,RPL38,RPL39,RPL41,RPL36A,RPLP0,RPLP1,RPLP2,MRPS12,RPS2,RPS3,RPS3A,RPS4X,RPS5,RPS6,RPS6KA1,MR…
GO: Biological Process	GO:0002283	neutrophil activation involved in immune response		2.003e-33	2.105e-29	1.108e-30	1.09e-29	148	496	SERPINA3,MAN2B1,MANBA,ACAA1,ADAM8,MGST1,ALDOA,ALOX5,LAMTOR2,ANXA2,ANXA3,APRT,PDXK,RHOA,RHOG,PYCARD,VAMP8,DGAT1,ATP6V0C,B2M,CEACAM6,IQGAP1,CEACAM1,NEU1,BST2,C3,NME2,PNP,STBD1,CAPN1,CD44,CD59,CD63,CD68,ADGRE5,PGM1,TRAPPC1,SERPINA1,SERPINB6,QPCT,BRI3,GCA,PLAUR,PLD1,RHOF,METTL7A,CNN2,DPP7,COPB1,CTSA,PRDX6,CSNK2B,CST3,CSTB,PRKCD,CTSB,CTSD,CTSH,DNAJC3,CTSZ,TMEM63A,CYBA,PRSS2,PSAP,MLEC,PSMA5,PSMB1,DDOST…
GO: Biological Process	GO:0043312	neutrophil degranulation		2.208e-33	2.32e-29	1.16e-30	1.141e-29	147	491	SERPINA3,MAN2B1,MANBA,ACAA1,ADAM8,MGST1,ALDOA,ALOX5,LAMTOR2,ANXA2,ANXA3,APRT,PDXK,RHOA,RHOG,PYCARD,VAMP8,DGAT1,ATP6V0C,B2M,CEACAM6,IQGAP1,CEACAM1,NEU1,BST2,C3,NME2,PNP,STBD1,CAPN1,CD44,CD59,CD63,CD68,ADGRE5,PGM1,TRAPPC1,SERPINA1,SERPINB6,QPCT,BRI3,GCA,PLAUR,PLD1,RHOF,METTL7A,CNN2,DPP7,COPB1,CTSA,PRDX6,CSNK2B,CST3,CSTB,PRKCD,CTSB,CTSD,CTSH,DNAJC3,CTSZ,TMEM63A,CYBA,PRSS2,PSAP,MLEC,PSMA5,PSMB1,DDOST…
GO: Biological Process	GO:0019083	viral transcription		2.876e-33	3.023e-29	1.439e-30	1.416e-29	90	214	IFITM1,RPL10A,RPL14,PFN1,RPL36,APOBEC3D,POLR2C,APOBEC3B,TRIM27,RPL3,RPL4,RPL5,RPL6,RPL7,RPL7A,RPL8,RPL10,RPL11,RPL12,RPL13,RPL15,RPL17,RPL18,RPL18A,RPL19,RPL21,RPL22,RPL23A,RPL24,RPL26,RPL27,RPL30,RPL27A,RPL28,RPL29,RPL31,RPL32,RPL34,RPL35A,RPL37,RPL37A,RPL38,RPL39,RPL41,RPL36A,RPLP0,RPLP1,RPLP2,RPS2,RPS3,RPS3A,RPS4X,RPS5,RPS6,RPS7,RPS8,RPS9,RPS10,RPS11,RPS12,RPS13,RPS14,RPS15,RPS15A,RPS16,RPS17,…
GO: Biological Process	GO:0019080	viral gene expression		5.987e-33	6.291e-29	2.859e-30	2.813e-29	94	233	SPCS1,IFITM1,EIF3D,RPL10A,RPL14,FURIN,PFN1,RPL36,APOBEC3D,POLR2C,APOBEC3B,TRIM27,RPL3,RPL4,RPL5,RPL6,RPL7,RPL7A,RPL8,RPL10,RPL11,RPL12,RPL13,RPL15,RPL17,RPL18,RPL18A,RPL19,RPL21,RPL22,RPL23A,RPL24,RPL26,RPL27,RPL30,RPL27A,RPL28,RPL29,RPL31,RPL32,RPL34,RPL35A,RPL37,RPL37A,RPL38,RPL39,RPL41,RPL36A,RPLP0,RPLP1,RPLP2,RPS2,RPS3,RPS3A,RPS4X,RPS5,RPS6,RPS7,RPS8,RPS9,RPS10,RPS11,RPS12,RPS13,RPS14,RPS15,R…
GO: Biological Process	GO:0042119	neutrophil activation		1.459e-32	1.533e-28	6.664e-30	6.555e-29	150	515	SERPINA3,MAN2B1,MANBA,ACAA1,ADAM8,MGST1,ALDOA,ALOX5,LAMTOR2,ANXA2,ANXA3,APRT,PDXK,RHOA,RHOG,PYCARD,VAMP8,DGAT1,ATP6V0C,B2M,CEACAM6,IQGAP1,CEACAM1,NEU1,BST2,C3,NME2,PNP,STBD1,CAPN1,CD44,CD59,CD63,CD68,ADGRE5,PGM1,TRAPPC1,SERPINA1,SERPINB6,QPCT,BRI3,GCA,PLAUR,PLD1,RHOF,METTL7A,CNN2,DPP7,COPB1,CTSA,PRDX6,CSNK2B,CST3,CSTB,PRKCD,CTSB,CTSD,CTSH,DNAJC3,CTSZ,TMEM63A,CYBA,PRSS2,PSAP,MLEC,PSMA5,PSMB1,DDOST…
GO: Biological Process	GO:0002446	neutrophil mediated immunity		3.347e-32	3.517e-28	1.465e-29	1.441e-28	151	524	SERPINA3,MAN2B1,MANBA,ACAA1,ADAM8,MGST1,ALDOA,ALOX5,LAMTOR2,ANXA2,ANXA3,APRT,PDXK,RHOA,RHOG,PYCARD,VAMP8,DGAT1,ATP6V0C,B2M,CEACAM6,IQGAP1,CEACAM1,NEU1,BST2,C3,NME2,PNP,STBD1,CAPN1,CD44,CD59,CD63,CD68,ADGRE5,PGM1,TRAPPC1,SERPINA1,SERPINB6,QPCT,BRI3,GCA,PLAUR,PLD1,RHOF,METTL7A,CNN2,DPP7,COPB1,CTSA,PRDX6,CSNK2B,CST3,CSTB,PRKCD,CTSB,CTSD,CTSH,DNAJC3,CTSZ,TMEM63A,CYBA,PRSS2,PSAP,MLEC,PSMA5,PSMB1,DDOST…
GO: Biological Process	GO:0002274	myeloid leukocyte activation		1.044e-31	1.097e-27	4.388e-29	4.316e-28	191	761	SERPINA3,MAN2B1,MANBA,ACAA1,ADAM8,ADORA2B,MGST1,ALDOA,ALOX5,LAMTOR2,ANXA2,ANXA3,APP,APRT,PDXK,RHOA,RHOG,PYCARD,VAMP8,DGAT1,ATP6V0C,TNFSF9,ADAM9,TICAM1,B2M,CEACAM6,IQGAP1,CEACAM1,NEU1,BST2,C3,BCL10,NME2,PNP,STBD1,CAPN1,SERPINE1,CD44,CD59,CD63,CD68,ADGRE5,CEBPA,PGM1,TRAPPC1,VAMP3,SERPINA1,SERPINB6,CLU,QPCT,BRI3,GCA,PLAUR,PLD1,PLD2,RHOF,PLSCR1,METTL7A,CNN2,DPP7,COPB1,TNIP2,GATA5,PPARG,CTSA,PRDX6,CSN…
GO: Biological Process	GO:0036230	granulocyte activation		1.218e-31	1.279e-27	4.921e-29	4.841e-28	150	524	SERPINA3,MAN2B1,MANBA,ACAA1,ADAM8,MGST1,ALDOA,ALOX5,LAMTOR2,ANXA2,ANXA3,APRT,PDXK,RHOA,RHOG,PYCARD,VAMP8,DGAT1,ATP6V0C,B2M,CEACAM6,IQGAP1,CEACAM1,NEU1,BST2,C3,NME2,PNP,STBD1,CAPN1,CD44,CD59,CD63,CD68,ADGRE5,PGM1,TRAPPC1,SERPINA1,SERPINB6,QPCT,BRI3,GCA,PLAUR,PLD1,RHOF,METTL7A,CNN2,DPP7,COPB1,CTSA,PRDX6,CSNK2B,CST3,CSTB,PRKCD,CTSB,CTSD,CTSH,DNAJC3,CTSZ,TMEM63A,CYBA,PRSS2,PSAP,MLEC,PSMA5,PSMB1,DDOST…
GO: Biological Process	GO:0006906	vesicle fusion		1.915e-31	2.013e-27	7.455e-29	7.333e-28	240	1072	SERPINA3,MAN2B1,MANBA,ACAA1,CLTRN,ACTN4,ADAM8,ADORA2B,MGST1,ALB,TAGLN2,ALDOA,ALOX5,LAMTOR2,ANXA2,ANXA3,ANXA4,ANXA5,APLP2,APP,APRT,PDXK,ARF1,RHOA,RHOG,USO1,PYCARD,VAMP8,ATP2A2,DGAT1,ATP6V0C,ATP6AP1,MYO6,B2M,RAB11A,CEACAM6,BCL2L1,IQGAP1,CEACAM1,NEU1,BST2,SERPING1,C3,NME2,BAIAP3,PNP,RAB12,STBD1,CALR,CAPN1,SYT7,CD9,SYNGR2,SERPINE1,CD44,PAK1,CD59,CD63,CD68,ADGRE5,CEACAM5,PDGFB,PGM1,TRAPPC1,VAMP3,SERPI…
GO: Biological Process	GO:0006887	exocytosis		2.267e-31	2.382e-27	7.939e-29	7.81e-28	231	1015	SERPINA3,MAN2B1,MANBA,ACAA1,CLTRN,ACTN4,ADAM8,ADORA2B,MGST1,ALB,TAGLN2,ALDOA,ALOX5,LAMTOR2,ANXA2,ANXA3,ANXA4,ANXA5,APLP2,APP,APRT,PDXK,ARF1,RHOA,RHOG,PYCARD,VAMP8,ATP2A2,DGAT1,ATP6V0C,ATP6AP1,MYO6,B2M,RAB11A,CEACAM6,BCL2L1,IQGAP1,CEACAM1,NEU1,BST2,SERPING1,C3,NME2,BAIAP3,PNP,RAB12,STBD1,CAPN1,SYT7,CD9,SYNGR2,SERPINE1,CD44,PAK1,CD59,CD63,CD68,ADGRE5,CEACAM5,PDGFB,PGM1,TRAPPC1,VAMP3,SERPINA1,SERPIN…
GO: Biological Process	GO:0140029	exocytic process		2.267e-31	2.382e-27	7.939e-29	7.81e-28	231	1015	SERPINA3,MAN2B1,MANBA,ACAA1,CLTRN,ACTN4,ADAM8,ADORA2B,MGST1,ALB,TAGLN2,ALDOA,ALOX5,LAMTOR2,ANXA2,ANXA3,ANXA4,ANXA5,APLP2,APP,APRT,PDXK,ARF1,RHOA,RHOG,PYCARD,VAMP8,ATP2A2,DGAT1,ATP6V0C,ATP6AP1,MYO6,B2M,RAB11A,CEACAM6,BCL2L1,IQGAP1,CEACAM1,NEU1,BST2,SERPING1,C3,NME2,BAIAP3,PNP,RAB12,STBD1,CAPN1,SYT7,CD9,SYNGR2,SERPINE1,CD44,PAK1,CD59,CD63,CD68,ADGRE5,CEACAM5,PDGFB,PGM1,TRAPPC1,VAMP3,SERPINA1,SERPIN…
GO: Biological Process	GO:0099500	vesicle fusion to plasma membrane		2.267e-31	2.382e-27	7.939e-29	7.81e-28	231	1015	SERPINA3,MAN2B1,MANBA,ACAA1,CLTRN,ACTN4,ADAM8,ADORA2B,MGST1,ALB,TAGLN2,ALDOA,ALOX5,LAMTOR2,ANXA2,ANXA3,ANXA4,ANXA5,APLP2,APP,APRT,PDXK,ARF1,RHOA,RHOG,PYCARD,VAMP8,ATP2A2,DGAT1,ATP6V0C,ATP6AP1,MYO6,B2M,RAB11A,CEACAM6,BCL2L1,IQGAP1,CEACAM1,NEU1,BST2,SERPING1,C3,NME2,BAIAP3,PNP,RAB12,STBD1,CAPN1,SYT7,CD9,SYNGR2,SERPINE1,CD44,PAK1,CD59,CD63,CD68,ADGRE5,CEACAM5,PDGFB,PGM1,TRAPPC1,VAMP3,SERPINA1,SERPIN…
GO: Cellular Component	GO:0030141	secretory granule		2.606e-31	3.182e-28	2.448e-29	1.881e-28	223	958	SERPINA3,MAN2B1,MANBA,ACAA1,ACTN4,CD46,ADAM8,AP2A1,MGST1,SPACA6,ALB,ALDOA,ALOX5,ANG,LAMTOR2,ANXA2,ANXA3,ANXA7,ANXA11,APLP2,APP,APRT,PDXK,RHOA,RHOG,PYCARD,VAMP8,DGAT1,ATP6V0C,B2M,CEACAM6,IQGAP1,CEACAM1,NEU1,BSG,BST2,SERPING1,C3,NME2,BAIAP3,PNP,RAB12,ATP8B3,STBD1,CALR,CAPN1,SYT7,CD9,SERPINE1,CD44,CD59,CD63,CD68,ADGRE5,SERPINA5,CEL,PDGFB,PGM1,TRAPPC1,VAMP3,SERPINA1,SERPINA4,SERPINB6,AP2M1,SERPINE2,C…
GO: Biological Process	GO:0002275	myeloid cell activation involved in immune response		4.375e-31	4.597e-27	1.483e-28	1.459e-27	160	586	SERPINA3,MAN2B1,MANBA,ACAA1,ADAM8,ADORA2B,MGST1,ALDOA,ALOX5,LAMTOR2,ANXA2,ANXA3,APRT,PDXK,RHOA,RHOG,PYCARD,VAMP8,DGAT1,ATP6V0C,TICAM1,B2M,CEACAM6,IQGAP1,CEACAM1,NEU1,BST2,C3,NME2,PNP,STBD1,CAPN1,CD44,CD59,CD63,CD68,ADGRE5,PGM1,TRAPPC1,VAMP3,SERPINA1,SERPINB6,QPCT,BRI3,GCA,PLAUR,PLD1,PLD2,RHOF,METTL7A,CNN2,DPP7,COPB1,CTSA,PRDX6,CSNK2B,CST3,CSTB,PRKCD,CTSB,CTSD,CTSH,DNAJC3,CTSZ,TMEM63A,CYBA,PRSS2,P…
GO: Biological Process	GO:0090174	organelle membrane fusion		4.701e-31	4.94e-27	1.544e-28	1.519e-27	240	1078	SERPINA3,MAN2B1,MANBA,ACAA1,CLTRN,ACTN4,ADAM8,ADORA2B,MGST1,ALB,TAGLN2,ALDOA,ALOX5,LAMTOR2,ANXA2,ANXA3,ANXA4,ANXA5,APLP2,APP,APRT,PDXK,ARF1,RHOA,RHOG,USO1,PYCARD,VAMP8,ATP2A2,DGAT1,ATP6V0C,ATP6AP1,MYO6,B2M,RAB11A,CEACAM6,BCL2L1,IQGAP1,CEACAM1,NEU1,BST2,SERPING1,C3,NME2,BAIAP3,PNP,RAB12,STBD1,CALR,CAPN1,SYT7,CD9,SYNGR2,SERPINE1,CD44,PAK1,CD59,CD63,CD68,ADGRE5,CEACAM5,PDGFB,PGM1,TRAPPC1,VAMP3,SERPI…
GO: Biological Process	GO:0009057	macromolecule catabolic process		5.481e-31	5.76e-27	1.745e-28	1.717e-27	314	1580	CLPP,MAN1A1,MANBA,RHBDD2,MDM2,ADAM8,AP2A1,OSBPL7,AMBP,ANG,ANXA2,YBX3,APOE,APP,ARAF,TRIB3,DDRGK1,EIF3H,BECN1,ZFAND2A,SNX3,AUP1,ADAM9,NAGLU,BAX,CEACAM6,CEACAM1,RPL10A,PELO,IER3,ZFP36L2,NFE2L2,SQSTM1,PTTG1IP,RAB12,STBD1,CAPN1,CAPN2,CAST,RPL14,OVGP1,FURIN,SH3D19,CD44,CD81,CDC34,CDH1,CDKN2A,CEACAM5,CEBPA,DND1,PGM1,PHKA2,AP2M1,SERPINE2,AP1S1,CLU,TMEM259,TPP1,CLTC,FBXW5,NOCT,PLK3,PML,DPP7,RPL36,DERL1,RN…
GO: Cellular Component	GO:0099503	secretory vesicle		6.672e-31	8.146e-28	5.819e-29	4.472e-28	259	1197	SERPINA3,MAN2B1,MANBA,ACAA1,ACTN4,CD46,ADAM8,AP2A1,MGST1,SPACA6,ALB,ALDOA,ALOX5,ANG,LAMTOR2,TPRG1L,ANXA2,ANXA3,ANXA5,ANXA7,ANXA11,ANXA13,APLP2,APP,APRT,PDXK,ARF6,RHOA,RHOG,USO1,PYCARD,ATP1A1,VAMP8,DGAT1,ATP6V0C,B2M,RAB11A,CEACAM6,BCL2L1,IQGAP1,CEACAM1,NEU1,BSG,BST2,SERPING1,C3,NME2,BAIAP3,PNP,RAB12,ATP8B3,STBD1,CALR,CAPN1,SYT7,CD9,SYNGR2,ENTPD1,SERPINE1,CD44,CD59,CD63,CD68,ADGRE5,SERPINA5,CEL,PDG…
GO: Molecular Function	GO:0050839	cell adhesion molecule binding		9.6e-31	2.168e-27	1.084e-27	8.996e-27	165	593	SCYL1,ACTN4,CD46,ACVR1,ADAM8,MFGE8,ESYT2,CGN,AFDN,TAGLN2,ALDOA,MMP14,LTBP4,STK24,ANK3,SEMA7A,ANXA2,ANXA7,APP,USO1,NUMB,ADAM9,FXYD5,IQGAP1,BSG,CALR,CAPG,CAST,RPL14,GPRC5A,CD9,P2RX4,PDLIM1,CD22,P4HB,PRDX1,CD81,CD151,CDH1,CDH3,CDH17,PFN1,CLIC1,TJP2,PKP2,CNN2,COL3A1,COL16A1,BAG3,EFHD2,CLDN7,PRDX6,CSNK1D,CLINT1,CTNND1,TES,EPS8L1,PTK7,PTPN6,F11R,PTPRF,PTPRH,PTPRJ,PVR,NECTIN2,PXN,RAB1A,NPNT,RARS1,DSC2,D…
GO: Biological Process	GO:0061025	membrane fusion		1.484e-30	1.56e-26	4.588e-28	4.513e-27	257	1198	SERPINA3,MAN2B1,MANBA,ACAA1,CLTRN,ACTN4,ADAM8,ADORA2B,MGST1,SPACA6,ALB,TAGLN2,ALDOA,ALOX5,TPST2,LAMTOR2,ANXA2,ANXA3,ANXA4,ANXA5,ANXA7,APLP2,APP,APRT,PDXK,ARF1,RHOA,RHOG,USO1,PYCARD,VAMP8,ATP2A2,DGAT1,ATP6V0C,ATP6AP1,MYO6,ADAM9,B2M,RAB11A,CEACAM6,BCL2L1,IQGAP1,CEACAM1,NEU1,BST2,SERPING1,C3,NME2,BAIAP3,PNP,RAB12,STBD1,CALR,CAPN1,CAPN2,CAST,SYT7,CD9,SYNGR2,SERPINE1,CD44,PAK1,CD59,CD63,CD68,CD81,ADGR…
GO: Biological Process	GO:0045055	regulated exocytosis		4.34e-30	4.561e-26	1.303e-27	1.282e-26	207	881	SERPINA3,MAN2B1,MANBA,ACAA1,CLTRN,ACTN4,ADAM8,ADORA2B,MGST1,ALB,TAGLN2,ALDOA,ALOX5,LAMTOR2,ANXA2,ANXA3,ANXA5,APLP2,APP,APRT,PDXK,ARF1,RHOA,RHOG,PYCARD,VAMP8,ATP2A2,DGAT1,ATP6V0C,MYO6,B2M,CEACAM6,BCL2L1,IQGAP1,CEACAM1,NEU1,BST2,SERPING1,C3,NME2,BAIAP3,PNP,STBD1,CAPN1,SYT7,CD9,SYNGR2,SERPINE1,CD44,CD59,CD63,CD68,ADGRE5,CEACAM5,PDGFB,PGM1,TRAPPC1,VAMP3,SERPINA1,SERPINA4,SERPINB6,CLU,QPCT,BRI3,GCA,PL…
GO: Biological Process	GO:0043299	leukocyte degranulation		4.702e-30	4.941e-26	1.372e-27	1.35e-26	157	580	SERPINA3,MAN2B1,MANBA,ACAA1,ADAM8,ADORA2B,MGST1,ALDOA,ALOX5,LAMTOR2,ANXA2,ANXA3,APRT,PDXK,RHOA,RHOG,PYCARD,VAMP8,DGAT1,ATP6V0C,B2M,CEACAM6,IQGAP1,CEACAM1,NEU1,BST2,C3,NME2,PNP,STBD1,CAPN1,CD44,CD59,CD63,CD68,ADGRE5,CEACAM5,PGM1,TRAPPC1,VAMP3,SERPINA1,SERPINB6,QPCT,BRI3,GCA,PLAUR,PLD1,PLD2,RHOF,METTL7A,CNN2,DPP7,COPB1,CTSA,PRDX6,CSNK2B,CST3,CSTB,PRKCD,CTSB,CTSD,CTSH,DNAJC3,CTSZ,TMEM63A,CYBA,PRSS2,…
GO: Cellular Component	GO:0030659	cytoplasmic vesicle membrane		9.157e-30	1.118e-26	7.454e-28	5.728e-27	201	842	SPRED2,MANBA,SCYL1,CD46,MDM2,ADAM8,AP2A1,MGST1,SPACA6,LAMTOR2,TPRG1L,MCFD2,ANXA3,ANXA7,APLP2,APOE,ARCN1,AREG,RHOA,RHOG,USO1,VAMP8,DGAT1,ATP6V0C,ATP6V0B,MYO1C,MYO6,B2M,RAB11A,CEACAM6,FGFRL1,BCL2L1,IQGAP1,CEACAM1,BSG,BST2,PIP4P1,AP1G2,ATP8B3,STBD1,ATP6V0E1,CALR,CAMK2D,GPRC5A,SYT7,CD3D,CD9,FURIN,SCARB1,SCARB2,SYNGR2,CD44,CD59,CD63,CD68,ADGRE5,NOSTRIN,SERPINA5,COPB2,VAMP3,SERPINB6,AP2M1,AP1S1,RAB9A,C…
GO: Biological Process	GO:0048284	organelle fusion		1.134e-29	1.191e-25	3.22e-27	3.167e-26	242	1113	SERPINA3,MAN2B1,MANBA,ACAA1,CLTRN,ACTN4,ADAM8,ADORA2B,MGST1,ALB,TAGLN2,ALDOA,ALOX5,LAMTOR2,ANXA2,ANXA3,ANXA4,ANXA5,APLP2,APP,APRT,PDXK,ARF1,RHOA,RHOG,USO1,PYCARD,VAMP8,ATP2A2,DGAT1,ATP6V0C,ATP6AP1,MYO6,B2M,RAB11A,BAK1,BAX,CEACAM6,BCL2L1,IQGAP1,CEACAM1,NEU1,BST2,SERPING1,C3,NME2,BAIAP3,PNP,RAB12,STBD1,CALR,CAPN1,SYT7,CD9,SYNGR2,SERPINE1,CD44,PAK1,CD59,CD63,CD68,ADGRE5,CEACAM5,PDGFB,PGM1,TRAPPC1,VA…
GO: Cellular Component	GO:0012506	vesicle membrane		1.878e-29	2.293e-26	1.433e-27	1.101e-26	204	865	SPRED2,MANBA,SCYL1,CD46,MDM2,ADAM8,AP2A1,MGST1,SPACA6,LAMTOR2,TPRG1L,MCFD2,ANXA3,ANXA4,ANXA7,APLP2,APOE,ARCN1,AREG,RHOA,RHOG,USO1,VAMP8,ATP2A2,DGAT1,ATP6V0C,ATP6V0B,MYO1C,MYO6,B2M,RAB11A,CEACAM6,FGFRL1,BCL2L1,IQGAP1,CEACAM1,BSG,BST2,PIP4P1,AP1G2,ATP8B3,STBD1,ATP6V0E1,CALR,CAMK2D,GPRC5A,SYT7,CD3D,CD9,FURIN,SCARB1,SCARB2,SYNGR2,CD44,CD59,CD63,CD68,ADGRE5,NOSTRIN,SERPINA5,COPB2,VAMP3,SERPINB6,AP2M1,…
GO: Biological Process	GO:0002444	myeloid leukocyte mediated immunity		1.933e-29	2.031e-25	5.344e-27	5.257e-26	161	610	SERPINA3,MAN2B1,MANBA,ACAA1,ADAM8,ADORA2B,MGST1,ALDOA,ALOX5,LAMTOR2,ANXA2,ANXA3,APRT,PDXK,RHOA,RHOG,PYCARD,VAMP8,DGAT1,ATP6V0C,TICAM1,B2M,CEACAM6,IQGAP1,CEACAM1,NEU1,BST2,C3,NME2,PNP,STBD1,CAPN1,CD44,CD59,CD63,CD68,ADGRE5,PGM1,TRAPPC1,VAMP3,SERPINA1,SERPINB6,SERPINB9,QPCT,BRI3,GCA,PLAUR,PLD1,PLD2,RHOF,METTL7A,CNN2,DPP7,COPB1,CTSA,PRDX6,CSNK2B,CST3,CSTB,PRKCD,CTSB,CTSD,CTSH,DNAJC3,CTSZ,TMEM63A,CYB…
GO: Biological Process	GO:0002263	cell activation involved in immune response		7.058e-29	7.417e-25	1.902e-26	1.871e-25	192	804	SERPINA3,MAN2B1,MANBA,ACAA1,CD46,ADA,ADAM8,ADORA2B,MGST1,ALDOA,ALOX5,LAMTOR2,ANXA2,ANXA3,APP,APRT,PDXK,RHOA,RHOG,PYCARD,VAMP8,DGAT1,ATP6V0C,GBF1,DOCK11,TICAM1,B2M,RIPK2,CEACAM6,BCL3,BCL6,IQGAP1,CEACAM1,NEU1,BST2,C3,NME2,PNP,STBD1,CAPN1,CD44,CD59,CD63,CD68,CD81,ADGRE5,CDH17,CEACAM5,PGM1,TRAPPC1,VAMP3,SERPINA1,SERPINB6,QPCT,BRI3,GCA,PLAUR,PLD1,PLD2,RHOF,METTL7A,CNN2,DPP7,COPB1,CTSA,PRDX6,CSNK2B,CST…
GO: Biological Process	GO:0001775	cell activation		7.049e-28	7.407e-24	1.852e-25	1.822e-24	333	1779	SERPINA3,MAN2B1,MANBA,ACAA1,AKAP17A,CD46,ADA,ADAM8,ADORA2B,MGST1,AGT,AHR,ALDOA,MMP14,ALOX5,TPST2,LAMTOR2,SH3RF1,ANXA2,ANXA3,YBX3,APOE,APP,APRT,PDXK,ARG2,RHOA,RHOG,MT2A,PYCARD,VAMP8,DGAT1,ATP6V0C,GBF1,TNFSF9,DOCK11,AXL,ADAM9,TICAM1,B2M,RIPK2,BAK1,BAX,CEACAM6,BCL3,BCL6,IQGAP1,CEACAM1,NEU1,ZFP36L2,BST2,KLF5,NFKB2,C3,BCL10,NME2,RAB29,SKAP2,PNP,STBD1,CAPN1,CAST,CD3D,CD7,CD9,P2RX4,CD22,ENTPD1,ENTPD2,PR…
GO: Biological Process	GO:0002366	leukocyte activation involved in immune response		2.303e-27	2.419e-23	5.901e-25	5.805e-24	188	800	SERPINA3,MAN2B1,MANBA,ACAA1,CD46,ADA,ADAM8,ADORA2B,MGST1,ALDOA,ALOX5,LAMTOR2,ANXA2,ANXA3,APRT,PDXK,RHOA,RHOG,PYCARD,VAMP8,DGAT1,ATP6V0C,DOCK11,TICAM1,B2M,RIPK2,CEACAM6,BCL3,BCL6,IQGAP1,CEACAM1,NEU1,BST2,C3,NME2,PNP,STBD1,CAPN1,CD44,CD59,CD63,CD68,CD81,ADGRE5,CDH17,CEACAM5,PGM1,TRAPPC1,VAMP3,SERPINA1,SERPINB6,QPCT,BRI3,GCA,PLAUR,PLD1,PLD2,RHOF,METTL7A,CNN2,DPP7,COPB1,CTSA,PRDX6,CSNK2B,CST3,CSTB,PR…
GO: Molecular Function	GO:0005198	structural molecule activity		1.68e-26	3.794e-23	1.265e-23	1.05e-22	187	772	MATN2,ADD3,MFAP2,MFAP4,MFGE8,MGP,AEBP1,SRPX,LTBP4,ANK3,APOE,ASPH,MYBPC2,BFSP1,CMTM8,RPL10A,NID1,MRPL49,RPL14,MAP7,CLDN6,CLDN1,COPB2,CRELD1,CLTB,CLTC,PLS1,COL1A1,COL1A2,COL3A1,COL6A1,RPL36,COL9A3,COL16A1,COL17A1,COPA,COPB1,EPB41L4B,EFEMP2,MRPL33,CLDN4,CLDN3,CLDN7,VCAN,LAMA1,SPOCK2,VILL,NPNT,DSP,MRPL54,ECM1,ARPC3,ARPC1B,RPS27L,MRPL2,PCOLCE2,ELN,RPL3,RPL4,RPL5,RPL6,RPL7,RPL7A,RPL8,RPL10,RPL11,RPL12,…
GO: Molecular Function	GO:0045296	cadherin binding		5.685e-26	1.284e-22	3.209e-23	2.664e-22	109	341	SCYL1,CD46,ACVR1,ESYT2,CGN,AFDN,TAGLN2,ALDOA,STK24,ANK3,ANXA2,USO1,NUMB,FXYD5,IQGAP1,BSG,CAPG,CAST,RPL14,GPRC5A,P2RX4,PDLIM1,PRDX1,CDH1,CDH3,CDH17,PFN1,CLIC1,TJP2,PKP2,CNN2,BAG3,EFHD2,PRDX6,CSNK1D,CLINT1,CTNND1,TES,EPS8L1,F11R,PTPRH,PTPRJ,RAB1A,RARS1,CHMP4B,EEF1G,EEF2,TBC1D10A,EGFR,EIF2S3,EPHA2,WASF2,EIF2A,RPL6,PLIN3,RPL7A,RPL15,RPL23A,RPL24,RPL29,RPL34,RPS2,PAK4,LRRC59,RPS26,EHD4,S100A11,S100P,R…
GO: Cellular Component	GO:0005788	endoplasmic reticulum lumen		9.918e-26	1.211e-22	7.124e-24	5.475e-23	104	329	ARSI,MFGE8,MELTF,AFP,ALB,APLP2,APOA2,APOE,APOL1,APP,MTTP,GBF1,B2M,C3,P4HA2,PLOD3,CALR,CALU,NUCB1,SERPINH1,P4HA1,P4HB,FURIN,PDGFB,SERPINA1,CLU,PLAUR,ADAMTSL4,ALG12,COL1A1,COL1A2,COL3A1,COL6A1,SUMF2,COL9A3,COL16A1,COL17A1,ERO1A,SELENOM,CP,PPIB,PDIA4,VCAN,CST3,PRKCSH,DNAJC3,CTSZ,PROC,TOR4A,DBI,PTGS2,QSOX1,RCN1,TXNDC12,PDIA6,EBI3,CERCAM,FSTL3,SHISA5,GOLM1,F2,F10,SPON1,CRTAP,FN1,SHH,IL23A,TGOLN2,PDGFD…
GO: Biological Process	GO:0034976	response to endoplasmic reticulum stress		1.992e-25	2.093e-21	4.984e-23	4.903e-22	105	339	MAN1A1,ACADVL,RHBDD2,SRPX,ALOX5,APP,TRIB3,DDRGK1,ATF3,ATF4,ATP2A2,ATP2A3,AUP1,BAK1,BAX,BCL2L1,TNFRSF10B,BOK,NFE2L2,CALR,CASP4,CREB3L1,P4HB,CEBPB,SRPRB,CLU,TMEM259,TPP1,PML,NRBF2,DERL1,ERO1A,PDIA4,GORASP2,DNAJC3,CUL7,DDIT3,FBXO2,TMUB1,SESN2,WIPI1,NR1H3,NUPR1,TXNDC12,PREB,EEF2,PDIA6,BCAP31,RNF5,LPCAT3,UBAC2,EIF2A,TBL2,ERMP1,RACK1,CCL2,SDF2,CREB3,UFC1,AGR2,SHC1,SEC31A,UFM1,GET4,ARFGAP1,SYVN1,BBC3,SE…
GO: Biological Process	GO:0072594	establishment of protein localization to organelle		2.345e-24	2.464e-20	5.73e-22	5.637e-21	158	655	MAN1A1,ACAA1,ACOX1,AGT,SLC25A6,SPCS1,GSTK1,NUMB,MYO6,RAB11A,BAX,RPL10A,NFKBIA,TSPO,PTTG1IP,RPL14,OXA1L,SCARB2,CD68,CDH1,CDKN1A,CDKN2A,SRPRB,AP2M1,CLU,SEC61A1,PML,TOMM7,RPL36,BAG3,GCC2,PRKAA1,PRKCD,ROMO1,PTGS2,DDIT3,RAC2,DNM2,ECH1,CHMP4B,TXNDC12,BCAP31,UBL5,RPL3,RPL4,RPL5,RPL6,RPL7,RPL7A,RPL8,RPL10,RPL11,RPL12,RPL13,RPL15,RPL17,RPL18,RPL18A,RPL19,RPL21,RPL22,RPL23A,RPL24,RPL26,RPL27,RPL30,RPL27A,R…
GO: Cellular Component	GO:0015934	large ribosomal subunit		5.79e-24	7.069e-21	3.927e-22	3.018e-21	57	123	RPL10A,MRPL49,RPL14,RPL36,MRPL33,MRPL54,MRPL53,MRPL2,RPL3,RPL4,RPL5,RPL6,RPL7,RPL7A,RPL8,RPL10,RPL11,RPL12,RPL13,RPL15,RPL17,RPL18,RPL18A,RPL19,RPL21,RPL22,RPL23A,RPL24,RPL26,RPL27,RPL30,RPL27A,RPL28,RPL29,RPL31,RPL32,RPL34,RPL35A,RPL36AL,RPL37,RPL37A,RPL38,RPL39,RPL41,RPL36A,RPLP0,RPLP1,RPLP2,MRPL37,RPS12,MRPL10,MRPL17,RPL35,RPL13A,UBA52,MRPL14,MRPL52
GO: Biological Process	GO:0043603	cellular amide metabolic process		6.406e-24	6.732e-20	1.53e-21	1.505e-20	263	1362	MGST1,MGST2,AEBP1,ANG,SPCS1,CALCOCO1,YBX3,CPZ,APOE,APP,ARG2,RHOA,GSTK1,PLPP1,PLPP2,ORMDL2,ATF4,EIF3D,EIF3H,EIF3I,BECN1,DGAT1,B4GALT3,BCL3,SUCLG2,RPL10A,NEU1,ZFP36L2,NFE2L2,MRPL49,CALR,RPL14,OXA1L,FURIN,CEBPA,CEL,PER1,DND1,B4GALT5,CLU,CLIC1,TPP1,PLD1,GSTO1,SEC61A1,PML,EIF4E2,CERS2,RPL36,MPC2,MTHFD1L,FA2H,TECR,MRPL33,CPD,ZNF385A,GTPBP1,GTPBP2,PRKAA1,PRKCD,MAPK3,CTSH,DNAJC3,CTSZ,PSAP,DAPK3,DBI,YTHDF…
GO: Cellular Component	GO:0005764	lysosome		1.06e-23	1.295e-20	6.473e-22	4.975e-21	176	772	SERPINA3,MAN2B1,MANBA,ADA,ADAM8,TPCN1,AP2A1,MGST1,FNIP2,LAMTOR2,ANK3,ANXA2,ANXA11,IFITM1,APOE,APP,LAMTOR4,PYCARD,VAMP8,ATP6V0C,MYO6,CD164,NAGLU,CEACAM6,NEU1,BST2,SQSTM1,PIP4P1,C3,BCL10,NPC1,RAB12,CAPN1,CAPN2,TM4SF5,SYT7,P2RX4,SCARB1,SCARB2,CD63,CD68,TRIP10,TRAPPC1,SIAE,AP2M1,AP1S1,RAB9A,CLCN3,CLCN5,TPP1,CLTC,BRI3,GCA,OCIAD2,PLD1,DPP7,COL6A1,SLC2A8,LITAF,TMEM59,CP,DRAM2,CTSA,PRDX6,VCAN,CST1,CST2,C…
GO: Cellular Component	GO:0000323	lytic vacuole		1.06e-23	1.295e-20	6.473e-22	4.975e-21	176	772	SERPINA3,MAN2B1,MANBA,ADA,ADAM8,TPCN1,AP2A1,MGST1,FNIP2,LAMTOR2,ANK3,ANXA2,ANXA11,IFITM1,APOE,APP,LAMTOR4,PYCARD,VAMP8,ATP6V0C,MYO6,CD164,NAGLU,CEACAM6,NEU1,BST2,SQSTM1,PIP4P1,C3,BCL10,NPC1,RAB12,CAPN1,CAPN2,TM4SF5,SYT7,P2RX4,SCARB1,SCARB2,CD63,CD68,TRIP10,TRAPPC1,SIAE,AP2M1,AP1S1,RAB9A,CLCN3,CLCN5,TPP1,CLTC,BRI3,GCA,OCIAD2,PLD1,DPP7,COL6A1,SLC2A8,LITAF,TMEM59,CP,DRAM2,CTSA,PRDX6,VCAN,CST1,CST2,C…
GO: Biological Process	GO:0002252	immune effector process		2.113e-23	2.22e-19	4.933e-21	4.853e-20	283	1516	SERPINA3,MAN2B1,MANBA,ACAA1,CD46,ADA,ADAM8,ADORA2B,MFAP4,MGST1,ALDOA,ALOX5,LAMTOR2,SEMA7A,ANXA2,ANXA3,IFITM1,APOA2,APP,APRT,PDXK,RHOA,RHOG,PYCARD,VAMP8,BECN1,DGAT1,ATP6V0C,GBF1,MYO1C,DOCK11,TICAM1,B2M,RIPK2,CEACAM6,RIOK3,BCL2L1,BCL3,BCL6,CFB,IQGAP1,CEACAM1,POLR3D,NEU1,BST2,SERPING1,C1R,C1S,C3,BCL10,C7,NME2,PNP,STBD1,CAPN1,OAS1,CD22,PRDX1,CD44,PAK1,CD59,CD63,CD68,CD70,CD81,ADGRE5,CDH17,CEACAM5,CEB…
GO: Cellular Component	GO:0022627	cytosolic small ribosomal subunit		2.642e-23	3.226e-20	1.536e-21	1.18e-20	41	68	EIF3D,EIF3H,EIF3I,RPS27L,EIF1,EIF2A,RPS2,RPS3,RPS3A,RPS4X,RPS5,RPS6,RPS7,RPS8,RPS9,RPS10,RPS11,RPS12,RPS13,RPS14,RPS15,RPS15A,RPS16,RPS17,RPS18,RPS19,RPS20,RPS21,RPS23,RPS24,RPS25,RPS26,RPS27,RPS27A,RPS28,RPS29,FAU,UBA52,UBC,EIF3E,RPSA
GO: Biological Process	GO:0045321	leukocyte activation		2.813e-23	2.956e-19	6.426e-21	6.322e-20	292	1584	SERPINA3,MAN2B1,MANBA,ACAA1,AKAP17A,CD46,ADA,ADAM8,ADORA2B,MGST1,AHR,ALDOA,MMP14,ALOX5,LAMTOR2,SH3RF1,ANXA2,ANXA3,APP,APRT,PDXK,ARG2,RHOA,RHOG,PYCARD,VAMP8,DGAT1,ATP6V0C,TNFSF9,DOCK11,AXL,ADAM9,TICAM1,B2M,RIPK2,BAK1,BAX,CEACAM6,BCL3,BCL6,IQGAP1,CEACAM1,NEU1,ZFP36L2,BST2,C3,BCL10,NME2,RAB29,SKAP2,PNP,STBD1,CAPN1,CD3D,CD7,CD22,PRDX1,SERPINE1,CD44,PAK1,CD59,CD63,CD68,CD70,CD81,ADGRE5,CD151,CDH17,CDK…
GO: Cellular Component	GO:0098791	Golgi apparatus subcompartment		4.452e-23	5.435e-20	2.471e-21	1.899e-20	205	971	MAN1A1,MAN2A1,RHBDD2,MGAT1,COG6,STK24,TVP23C-CDRT4,TPST2,TPST1,MCFD2,IFT20,APP,ARCN1,AREG,ARF1,ARL1,USO1,PYCARD,BECN1,B4GALT4,B4GALT3,GBF1,B2M,RAB11A,FGFRL1,BOK,BSG,AP1G2,RAB29,BAIAP3,RAB12,ATP8B3,PLOD3,NUCB1,NUCB2,GOLT1A,CREB3L1,OSBP,FURIN,SCARB2,CD59,CDH1,GCNT3,PDGFB,COPB2,ATP8B1,PLEKHB1,TRAPPC1,B4GALT5,VAMP3,YIPF2,SERPINA1,AP1S1,RAB9A,CLCN3,CLCN5,CLTB,CLTC,ATG9A,PLD1,ITM2B,PLK3,PARM1,COPA,COPB…
GO: Biological Process	GO:0043067	regulation of programmed cell death		4.499e-23	4.727e-19	1.006e-20	9.894e-20	340	1944	MAG,SERPINA3,ACTN4,ACVR1,MDM2,ADA,ADAM8,MECP2,ADM,MET,GRK2,AGT,AGTR1,ALB,SRPX,ALDH2,SH3RF1,SLC25A5,ANXA4,ANXA5,ZNF622,YBX3,APOE,APP,ARAF,PDXK,ARF4,ARG2,RHOA,PYCARD,DDRGK1,ATF3,ATF4,ATOX1,BECN1,MUC2,CAPN12,GADD45B,TRADD,ATP6V0C,TNFSF9,AXL,RIPK2,BAK1,TNFRSF6B,BAX,CEACAM6,BCL2L1,TNFRSF10D,BCL3,TNFRSF10C,TNFRSF10B,BCL6,TNFRSF10A,CEACAM1,BMP2,TSC22D1,BOK,IER3,NFE2L2,SQSTM1,TAX1BP1,NFKBIA,TSPO,BCL10,NM…
GO: Biological Process	GO:0006518	peptide metabolic process		6.961e-23	7.315e-19	1.524e-20	1.499e-19	215	1049	MGST1,MGST2,AEBP1,ANG,SPCS1,CALCOCO1,YBX3,CPZ,APOE,APP,RHOA,GSTK1,ATF4,EIF3D,EIF3H,EIF3I,BECN1,BCL3,RPL10A,ZFP36L2,NFE2L2,MRPL49,CALR,RPL14,OXA1L,FURIN,PER1,DND1,CLU,CLIC1,TPP1,PLD1,GSTO1,SEC61A1,PML,EIF4E2,RPL36,MRPL33,CPD,ZNF385A,GTPBP1,GTPBP2,PRKAA1,MAPK3,CTSH,DNAJC3,CTSZ,DAPK3,YTHDF1,SESN2,AURKAIP1,QARS1,RARS1,MRPL54,MRPL53,RELA,REN,ECE1,RPS27L,EEF1A1,MRPL2,EEF1B2,EEF1G,EEF2,TRAP1,EFNA1,TOB1,…
GO: Biological Process	GO:0044265	cellular macromolecule catabolic process		7.219e-23	7.586e-19	1.548e-20	1.523e-19	251	1299	CLPP,MAN1A1,MANBA,RHBDD2,MDM2,AP2A1,OSBPL7,ANG,ANXA2,YBX3,APOE,ARAF,TRIB3,DDRGK1,EIF3H,ZFAND2A,AUP1,BAX,RPL10A,PELO,ZFP36L2,NFE2L2,SQSTM1,PTTG1IP,RAB12,CAPN2,RPL14,FURIN,CD81,CDC34,CDKN2A,CEBPA,DND1,AP2M1,AP1S1,CLU,TMEM259,TPP1,CLTC,FBXW5,NOCT,PLK3,PML,DPP7,RPL36,DERL1,RNF19A,NOP53,NDFIP2,WWTR1,GTPBP1,RNF7,RNF167,GTPBP2,PPP2R5C,CSNK1D,CSNK2A1,CST1,CST2,CST3,PRKCD,CTSB,CTSH,DNAJC3,CTSZ,LGMN,TRPC4A…
GO: Biological Process	GO:0045229	external encapsulating structure organization		1.099e-22	1.154e-18	2.309e-20	2.271e-19	124	472	ADAM8,MFAP2,MFAP4,MELTF,AEBP1,AGT,MMP1,MMP11,MMP14,MMP15,LTBP4,ANXA2,APLP2,APP,ATP1A1,BCL3,BMP2,BSG,NFKB2,NID1,PLOD3,CAPG,CAPN1,CAPN2,SERPINH1,CREB3L1,P4HA1,FURIN,SERPINE1,CD44,CDH1,PDGFB,AP1S1,PLOD2,ADAMTSL4,COL1A1,COL1A2,COL3A1,COL6A1,COL9A3,COL16A1,COL17A1,ADAMTS1,ERO1A,EFEMP2,WWTR1,P4HTM,VCAN,CST1,CST2,CST3,PRSS1,PRSS2,LAMA1,SPOCK2,QSOX1,SEC24D,F11R,NPNT,CRISPLD2,ELF3,ELN,FBLN1,FBLN2,FGB,LOXL…
GO: Biological Process	GO:0030198	extracellular matrix organization		1.579e-22	1.66e-18	3.254e-20	3.201e-19	123	468	ADAM8,MFAP2,MFAP4,MELTF,AEBP1,AGT,MMP1,MMP11,MMP14,MMP15,LTBP4,ANXA2,APLP2,APP,ATP1A1,BCL3,BMP2,BSG,NFKB2,NID1,PLOD3,CAPG,CAPN1,CAPN2,SERPINH1,CREB3L1,P4HA1,FURIN,SERPINE1,CD44,CDH1,PDGFB,AP1S1,PLOD2,ADAMTSL4,COL1A1,COL1A2,COL3A1,COL6A1,COL9A3,COL16A1,COL17A1,ADAMTS1,ERO1A,EFEMP2,P4HTM,VCAN,CST1,CST2,CST3,PRSS1,PRSS2,LAMA1,SPOCK2,QSOX1,SEC24D,F11R,NPNT,CRISPLD2,ELF3,ELN,FBLN1,FBLN2,FGB,LOXL4,FGFR…
GO: Biological Process	GO:0043062	extracellular structure organization		1.927e-22	2.024e-18	3.893e-20	3.83e-19	123	469	ADAM8,MFAP2,MFAP4,MELTF,AEBP1,AGT,MMP1,MMP11,MMP14,MMP15,LTBP4,ANXA2,APLP2,APP,ATP1A1,BCL3,BMP2,BSG,NFKB2,NID1,PLOD3,CAPG,CAPN1,CAPN2,SERPINH1,CREB3L1,P4HA1,FURIN,SERPINE1,CD44,CDH1,PDGFB,AP1S1,PLOD2,ADAMTSL4,COL1A1,COL1A2,COL3A1,COL6A1,COL9A3,COL16A1,COL17A1,ADAMTS1,ERO1A,EFEMP2,P4HTM,VCAN,CST1,CST2,CST3,PRSS1,PRSS2,LAMA1,SPOCK2,QSOX1,SEC24D,F11R,NPNT,CRISPLD2,ELF3,ELN,FBLN1,FBLN2,FGB,LOXL4,FGFR…
GO: Biological Process	GO:0030162	regulation of proteolysis		2.088e-22	2.194e-18	4.14e-20	4.073e-19	186	863	SERPINA3,CD46,MDM2,ADAM8,MELTF,GRK2,AGT,OSBPL7,MMP14,LTBP4,AMBP,SH3RF1,ANXA2,APLP2,APOE,APP,ARAF,RHOA,TRIB3,PYCARD,ASPH,DDRGK1,EIF3H,ATP2A3,ZFAND2A,TRADD,ADAM9,RIPK2,BAK1,BAX,BCL2L1,TNFRSF10D,TNFRSF10C,TNFRSF10B,TNFRSF10A,BOK,BST2,NFE2L2,SERPING1,C3,BCL10,CAST,CASP4,SERPINH1,FURIN,SH3D19,SERPINE1,CD44,CDH1,SERPINA5,CDKN2A,CEBPA,SERPINF1,KLF4,SERPINA1,SERPINA4,SERPINB6,SERPINE2,SERPINB9,CLU,TMEM25…
GO: Biological Process	GO:0042981	regulation of apoptotic process		2.868e-22	3.014e-18	5.581e-20	5.49e-19	331	1897	MAG,SERPINA3,ACTN4,ACVR1,MDM2,ADA,ADAM8,MECP2,ADM,GRK2,AGT,AGTR1,ALB,SRPX,ALDH2,SH3RF1,SLC25A5,ANXA4,ANXA5,ZNF622,YBX3,APOE,APP,ARAF,PDXK,ARF4,ARG2,RHOA,PYCARD,DDRGK1,ATF3,ATF4,ATOX1,BECN1,MUC2,CAPN12,GADD45B,TRADD,TNFSF9,AXL,RIPK2,BAK1,TNFRSF6B,BAX,CEACAM6,BCL2L1,TNFRSF10D,BCL3,TNFRSF10C,TNFRSF10B,BCL6,TNFRSF10A,CEACAM1,BMP2,TSC22D1,BOK,IER3,NFE2L2,SQSTM1,TAX1BP1,NFKBIA,TSPO,BCL10,NME2,PTTG1IP,P…
GO: Cellular Component	GO:0030135	coated vesicle		5.779e-22	7.057e-19	3.068e-20	2.358e-19	98	331	SCYL1,AP2A1,MCFD2,APOE,APP,ARCN1,AREG,ARF1,GPR107,USO1,NUMB,VAMP8,SNX3,MYO6,B2M,AP1G2,TMED4,CD3D,CD9,FURIN,SCARB2,CD59,COPB2,VAMP3,SERPINA1,AP2M1,AP1S1,CLTB,CLTC,EPN1,COPA,COPB1,SLC2A8,SEC22B,SEC24C,TMED9,CLINT1,CTSZ,AFTPH,SEC24D,GOLGA5,RAB5A,RAB13,DNM2,WIPI1,TMED5,AP1M2,TMED7,ECE1,BCAP31,EGFR,IER3IP1,CNIH1,DENND1C,SEC23A,VTI1B,SEC13,COPG1,SEC31A,TGOLN2,NECAP2,ERGIC3,SMN2,LMBRD1,SEC24A,SREBF1,SRE…
GO: Cellular Component	GO:0062023	collagen-containing extracellular matrix		1.89e-21	2.307e-18	9.613e-20	7.388e-19	133	537	SERPINA3,MATN2,MFAP2,MFAP4,MFGE8,MGP,AEBP1,AGT,ALB,SRPX,LTBP4,AMBP,ANG,SEMA7A,ANXA2,ANXA3,ANXA4,ANXA5,ANXA7,ANXA11,APOE,MUC2,SERPING1,NID1,PLOD3,CALR,SERPINH1,ENTPD1,ENTPD2,SERPINE1,CD151,SERPINA5,PDGFB,SERPINF1,CRELD1,SERPINA1,SERPINB6,SERPINE2,SERPINB9,CLU,PLAT,GSTO1,PLOD1,ADAMTSL4,PLSCR1,COL1A1,COL1A2,COL3A1,COL6A1,COL9A3,COL16A1,COL17A1,ADAMTS1,GDF15,EFEMP2,VCAN,CST1,CST2,CST3,CSTB,CTSB,CTSD,…
GO: Biological Process	GO:0009725	response to hormone		5.229e-21	5.495e-17	9.991e-19	9.828e-18	257	1382	SERPINA3,ACAA1,ACADS,ACVR1,MDM2,FZD1,ADM,ADORA2B,MET,MFGE8,GRK2,MGP,MTUS1,AGT,AGTR1,AHR,FOXO4,ALAS1,MMP1,ALDH2,ALDOA,MMP14,ANG,ANXA2,ANXA3,ANXA5,CALCOCO1,APOA2,APOE,APRT,AREG,PDXK,ARG2,RHOA,TRIB3,PLPP1,USO1,DDRGK1,ATP1A1,MUC2,ATP2A2,DGAT1,ATP6V0C,ATP6V0B,ATP6AP1,MYO1C,ADAM9,BAX,CEACAM6,BCL2L1,BCL3,CFB,IQGAP1,CEACAM1,ZFP36L2,BSG,NFE2L2,TSPO,C3,NME2,NPC1,RAB12,NPPB,PLOD3,ATP6V0E1,CALR,CAPN1,SOCS3,N…
GO: Cellular Component	GO:0000139	Golgi membrane		7.175e-21	8.761e-18	3.504e-19	2.693e-18	176	817	MAN1A1,MAN2A1,RHBDD2,MGAT1,COG6,STK24,TVP23C-CDRT4,TPST2,TPST1,MCFD2,IFT20,APP,ARCN1,AREG,ARF1,ARL1,USO1,PYCARD,B4GALT4,B4GALT3,GBF1,B2M,FGFRL1,BOK,BSG,AP1G2,BAIAP3,RAB12,NUCB1,GOLT1A,CREB3L1,OSBP,FURIN,SCARB2,CD59,GCNT3,PDGFB,COPB2,PLEKHB1,TRAPPC1,B4GALT5,VAMP3,SERPINA1,AP1S1,RAB9A,CLCN3,CLCN5,CLTC,PLD1,ITM2B,PARM1,COPA,COPB1,LITAF,TMEM59,NDFIP2,SEC22B,HID1,TMEM87A,SLC30A7,GORASP2,SEC24C,CSNK1D,…
GO: Cellular Component	GO:0030662	coated vesicle membrane		1.042e-20	1.273e-17	4.896e-19	3.762e-18	68	189	SCYL1,AP2A1,MCFD2,APOE,ARCN1,AREG,USO1,VAMP8,MYO6,B2M,AP1G2,CD3D,CD9,FURIN,SCARB2,CD59,COPB2,VAMP3,AP2M1,AP1S1,CLTB,CLTC,EPN1,COPA,COPB1,SLC2A8,SEC22B,SEC24C,CLINT1,AFTPH,SEC24D,GOLGA5,RAB5A,AP1M2,TMED7,EGFR,CNIH1,SEC23A,VTI1B,SEC13,COPG1,SEC31A,TGOLN2,NECAP2,SEC24A,SREBF1,SREBF2,TMED7-TICAM2,STX5,REEP6,VAMP7,KDELR1,TMED2,TMED10,KDELR2,KDELR3,TF,TMED3,HLA-A,HLA-B,HLA-C,COPE,HLA-E,SAR1A,LDLR,CEMIP…
GO: Biological Process	GO:0006508	proteolysis		3.317e-20	3.485e-16	6.224e-18	6.123e-17	334	1975	CLPP,SERPINA3,MAN1A1,RHBDD2,CD46,MDM2,ADAM8,MELTF,GRK2,AEBP1,AGT,OSBPL7,FOXO4,STAMBPL1,MMP1,MMP11,MMP14,MMP15,LTBP4,AMBP,SH3RF1,SPCS1,ANXA2,APLP2,CPZ,APOE,APP,ARAF,RHOA,SCRN2,TRIB3,TMEM208,PYCARD,ASPH,DDRGK1,EIF3H,BECN1,ATP2A3,CAPN12,ZFAND2A,TRADD,SNX3,GPAA1,AUP1,ADAM9,RIPK2,BAK1,BAX,BCL2L1,TNFRSF10D,TNFRSF10C,TNFRSF10B,TNFRSF10A,CFB,BOK,BST2,NFE2L2,SQSTM1,NFKBIA,SERPING1,C1R,C1S,C3,BCL10,MYRF,CA…
GO: Biological Process	GO:0006402	mRNA catabolic process		4.895e-20	5.143e-16	9.023e-18	8.876e-17	106	398	YBX3,RPL10A,PELO,ZFP36L2,RPL14,DND1,NOCT,RPL36,GTPBP1,GTPBP2,PRKCD,PSMA5,PSMB1,PSMB5,PSMB8,PSME1,YTHDF1,TOB1,RPL3,RPL4,RPL5,RPL6,RPL7,RPL7A,RPL8,RPL10,RPL11,RPL12,RPL13,RPL15,RPL17,RPL18,RPL18A,RPL19,RPL21,RPL22,RPL23A,RPL24,RPL26,RPL27,RPL30,RPL27A,RPL28,RPL29,RPL31,RPL32,RPL34,RPL35A,RPL37,RPL37A,RPL38,RPL39,RPL41,RPL36A,RPLP0,RPLP1,RPLP2,RPS2,RPS3,RPS3A,RPS4X,RPS5,RPS6,RPS7,RPS8,RPS9,RPS10,RPS…
GO: Biological Process	GO:0044270	cellular nitrogen compound catabolic process		7.11e-20	7.471e-16	1.288e-17	1.267e-16	149	663	ADA,MGAT1,AMBP,MPST,ANG,YBX3,BAX,RPL10A,BLVRB,PELO,ZFP36L2,PNP,RPL14,ENTPD1,ENTPD2,CDKN2A,PDE8A,DND1,NOCT,RPL36,APOBEC3D,GTPBP1,APOBEC3B,GDA,GTPBP2,PRKCD,CYP3A5,PSMA5,PSMB1,PSMB5,PSMB8,PSME1,YTHDF1,ENPP5,DNASE1,DNASE1L1,DNASE2,TYMP,TXNDC12,SIDT2,TOB1,RBM7,RPL3,RPL4,RPL5,RPL6,RPL7,RPL7A,RPL8,RPL10,RPL11,RPL12,RPL13,RPL15,RPL17,RPL18,RPL18A,RPL19,RPL21,RPL22,RPL23A,RPL24,RPL26,RPL27,RPL30,RPL27A,RP…
GO: Biological Process	GO:0006886	intracellular protein transport		1.872e-19	1.967e-15	3.334e-17	3.279e-16	301	1745	MAN1A1,ACAA1,ACOX1,MDM2,MIA2,AP2A1,AGT,POC1B,ANK3,SLC25A6,IFT20,SPCS1,CAMSAP3,ARCN1,ARF1,ARF4,ARF6,ARL1,GSTK1,USO1,ASPH,SNX3,ATP6AP1,MYO1C,MYO6,AUP1,RAB11A,BAX,RPL10A,NFKBIA,TSPO,AP1G2,RAB29,PTTG1IP,CALR,NUCB1,RPL14,TMED4,OXA1L,SCARB2,SYNGR2,PAK1,CD81,CDH1,CDKN1A,CDKN2A,COPB2,ATP6V1F,SRPRB,AP2M1,AP1S1,SLC9A3R1,CLU,CLTB,CLTC,SEC61A1,MLPH,PLSCR1,PLK3,PML,ONECUT2,TOMM7,RPL36,RPH3AL,COPA,DERL1,COPB1,…
GO: Biological Process	GO:0046700	heterocycle catabolic process		2.274e-19	2.389e-15	3.98e-17	3.915e-16	147	658	ADA,MGAT1,AMBP,ANG,YBX3,BAX,RPL10A,BLVRB,PELO,ZFP36L2,NFE2L2,PNP,RPL14,ENTPD1,ENTPD2,CDKN2A,PDE8A,DND1,NOCT,RPL36,APOBEC3D,GTPBP1,APOBEC3B,GDA,GTPBP2,PRKCD,PSMA5,PSMB1,PSMB5,PSMB8,PSME1,YTHDF1,ENPP5,DNASE1,DNASE1L1,DNASE2,TYMP,TXNDC12,SIDT2,TOB1,RBM7,RPL3,RPL4,RPL5,RPL6,RPL7,RPL7A,RPL8,RPL10,RPL11,RPL12,RPL13,RPL15,RPL17,RPL18,RPL18A,RPL19,RPL21,RPL22,RPL23A,RPL24,RPL26,RPL27,RPL30,RPL27A,RPL28,R…
GO: Biological Process	GO:1901361	organic cyclic compound catabolic process		2.31e-19	2.428e-15	3.98e-17	3.915e-16	157	723	ACAA1,ADA,MGAT1,AMBP,ANG,YBX3,APOE,BAX,RPL10A,BLVRB,PELO,ZFP36L2,NFE2L2,PNP,RPL14,SCARB1,ENTPD1,ENTPD2,PCBD1,CDKN2A,PDE8A,CEL,DND1,NOCT,RPL36,APOBEC3D,COMT,GTPBP1,APOBEC3B,GDA,GTPBP2,PRKCD,PSMA5,CYP27A1,PSMB1,PSMB5,PSMB8,PSME1,YTHDF1,ENPP5,DNASE1,DNASE1L1,DNASE2,TYMP,TXNDC12,SIDT2,TOB1,RBM7,HSD17B11,RPL3,RPL4,RPL5,RPL6,RPL7,RPL7A,RPL8,RPL10,RPL11,RPL12,RPL13,RPL15,RPL17,RPL18,RPL18A,RPL19,RPL21,R…
GO: Biological Process	GO:0009967	positive regulation of signal transduction		2.784e-19	2.925e-15	4.718e-17	4.642e-16	317	1871	SPRED2,ACTN4,ACVR1,ADA,ADAM8,ADORA2B,MET,ADRB3,GRK2,AGT,AGTR1,AFDN,SRPX,LAMTOR2,SH3RF1,SEMA7A,ZNF622,APOE,APOL1,APP,AREG,RHOA,RHOC,RHOG,LAMTOR4,PYCARD,ATF3,BECN1,GADD45B,TRADD,ATP6V0C,ATP6AP1,MYO1C,AXL,TICAM1,RIPK2,BAK1,BAX,CEACAM6,BCL2L1,TNFRSF11A,TNFRSF10B,IQGAP1,CEACAM1,BMP2,BOK,PELO,BST2,PIP4P1,C3,BCL10,NME3,RAB29,NPPB,CALR,CAMK2D,CASP4,TMED4,P2RX4,FURIN,CD44,PAK1,CD63,CD81,CDH3,CDKN2A,CDKN2B…
GO: Biological Process	GO:0034655	nucleobase-containing compound catabolic process		3.125e-19	3.284e-15	5.138e-17	5.055e-16	139	609	ADA,MGAT1,ANG,YBX3,BAX,RPL10A,PELO,ZFP36L2,PNP,RPL14,ENTPD1,ENTPD2,CDKN2A,PDE8A,DND1,NOCT,RPL36,APOBEC3D,GTPBP1,APOBEC3B,GDA,GTPBP2,PRKCD,PSMA5,PSMB1,PSMB5,PSMB8,PSME1,YTHDF1,ENPP5,DNASE1,DNASE1L1,DNASE2,TYMP,TXNDC12,SIDT2,TOB1,RBM7,RPL3,RPL4,RPL5,RPL6,RPL7,RPL7A,RPL8,RPL10,RPL11,RPL12,RPL13,RPL15,RPL17,RPL18,RPL18A,RPL19,RPL21,RPL22,RPL23A,RPL24,RPL26,RPL27,RPL30,RPL27A,RPL28,RPL29,RPL31,RPL32,R…
GO: Biological Process	GO:0043604	amide biosynthetic process		3.13e-19	3.289e-15	5.138e-17	5.055e-16	200	1016	MGST2,ANG,CALCOCO1,YBX3,APP,ARG2,RHOA,ORMDL2,ATF4,EIF3D,EIF3H,EIF3I,B4GALT3,BCL3,RPL10A,ZFP36L2,NFE2L2,MRPL49,CALR,RPL14,OXA1L,FURIN,CEBPA,PER1,DND1,B4GALT5,PLD1,SEC61A1,PML,EIF4E2,CERS2,RPL36,MPC2,FA2H,TECR,MRPL33,ZNF385A,GTPBP1,GTPBP2,PRKAA1,PRKCD,MAPK3,DNAJC3,DAPK3,YTHDF1,SESN2,AURKAIP1,QARS1,RARS1,MRPL54,MRPL53,RPS27L,EEF1A1,MRPL2,EEF1B2,EEF1G,EEF2,TRAP1,TOB1,EGFR,EIF2S3,EIF4B,EIF1,EIF2A,RPL3…
GO: Biological Process	GO:0006401	RNA catabolic process		3.321e-19	3.489e-15	5.307e-17	5.22e-16	113	449	ANG,YBX3,RPL10A,PELO,ZFP36L2,RPL14,DND1,NOCT,RPL36,GTPBP1,GTPBP2,PRKCD,PSMA5,PSMB1,PSMB5,PSMB8,PSME1,YTHDF1,SIDT2,TOB1,RBM7,RPL3,RPL4,RPL5,RPL6,RPL7,RPL7A,RPL8,RPL10,RPL11,RPL12,RPL13,RPL15,RPL17,RPL18,RPL18A,RPL19,RPL21,RPL22,RPL23A,RPL24,RPL26,RPL27,RPL30,RPL27A,RPL28,RPL29,RPL31,RPL32,RPL34,RPL35A,RPL37,RPL37A,RPL38,RPL39,RPL41,RPL36A,RPLP0,RPLP1,RPLP2,RPS2,RPS3,RPS3A,RPS4X,RPS5,RPS6,RPS7,RPS8…
GO: Biological Process	GO:0052547	regulation of peptidase activity		3.333e-19	3.502e-15	5.307e-17	5.22e-16	126	528	SERPINA3,MDM2,GRK2,AGT,AMBP,SH3RF1,ANXA2,APLP2,APP,RHOA,PYCARD,ASPH,DDRGK1,ATP2A3,TRADD,RIPK2,BAK1,BAX,BCL2L1,TNFRSF10D,TNFRSF10C,TNFRSF10B,TNFRSF10A,BOK,BST2,SERPING1,C3,BCL10,CAST,CASP4,SERPINH1,FURIN,SERPINE1,CD44,CDH1,SERPINA5,CDKN2A,SERPINF1,KLF4,SERPINA1,SERPINA4,SERPINB6,SERPINE2,SERPINB9,PLAUR,PRDX5,PML,CLDN4,CLDN3,PPARG,RNF7,CSNK2A1,CST1,CST2,CST3,CSTB,CTSD,CTSH,PROS1,LGMN,PSMB8,DAP,SPOC…
GO: Cellular Component	GO:0005768	endosome		4.305e-19	5.256e-16	1.947e-17	1.496e-16	210	1081	DACT2,TPCN1,FZD1,MELTF,EHBP1L1,AP2A1,AGTR1,STAMBPL1,MMP14,LAMTOR2,ANXA2,IFITM1,APOA2,APOE,APP,ARF1,GPR107,PDLIM4,ARF6,RHOA,LAMTOR4,PLPP2,NUMB,ARHGAP27,ATP1A1,VAMP8,BECN1,ATP6V0C,SNX3,ATP6V0B,ATP6AP1,MYO1C,MYO1D,TICAM1,B2M,CD164,RAB11A,BOK,BSG,BST2,SQSTM1,PIP4P1,AP1G2,RAB29,BAIAP3,NPC1,RAB12,ATP6V0E1,NUCB1,CD22,FURIN,SCARB2,CD63,CD68,CDH1,VAMP3,YIPF2,AP2M1,RAB9A,CLCN3,TM9SF2,CLCN5,TPP1,SUN2,CLTC,O…
GO: Cellular Component	GO:0031983	vesicle lumen		4.604e-19	5.622e-16	2.008e-17	1.543e-16	94	338	SERPINA3,MAN2B1,ACAA1,ACTN4,ADA,ALB,ALDOA,ALOX5,ANXA2,APP,APRT,PDXK,PYCARD,B2M,NEU1,SERPING1,C3,NME2,PNP,SERPINE1,PDGFB,TRAPPC1,SERPINA1,SERPINA4,CLU,QPCT,GCA,CNN2,DPP7,CTSA,PRDX6,GTPBP2,CSNK2B,CSTB,PRKCD,CTSD,CTSH,DNAJC3,CTSZ,PROS1,PRSS2,PSMA5,PSMB1,TOR4A,QSOX1,PTPN6,CYB5R3,MVP,DNASE1L1,CRISPLD2,ECM1,EEF1A1,EEF2,EGFR,SERPINB1,OSTF1,PGM2,LRG1,PLAC8,S100A11,S100P,FGB,CAP1,VTI1B,VAT1,FN1,PRDX4,NPC2…
GO: Cellular Component	GO:0140534	endoplasmic reticulum protein-containing complex		5.947e-19	7.262e-16	2.504e-17	1.924e-16	56	145	RHBDD2,SPCS1,ORMDL2,GPAA1,AUP1,OST4,B2M,TMEM258,P4HA2,CALR,P4HA1,P4HB,SRPRB,OSTC,SEC61A1,DERL1,PPIB,PDIA4,PRKCSH,EMC6,DAD1,DDOST,PDIA6,RPN1,RPN2,MAGT1,SPTLC1,PIGT,SYVN1,SELENOS,SREBF2,SRPRA,SSR3,SSR4,GANAB,SEC61B,OS9,TAP1,TAPBP,PDIA3,SEC11A,SEC61G,HSP90B1,HLA-A,HLA-B,HLA-C,HLA-E,HSPA5,KRTCAP2,EMC7,SPTSSA,INSIG1,HM13,STT3A,PIGS,ORMDL3
GO: Biological Process	GO:0006414	translational elongation		7.246e-19	7.614e-15	1.12e-16	1.102e-15	173	838	ANG,CALCOCO1,YBX3,APP,RHOA,ATF4,EIF3D,EIF3H,EIF3I,BCL3,RPL10A,ZFP36L2,MRPL49,CALR,RPL14,OXA1L,PER1,DND1,PLD1,SEC61A1,PML,EIF4E2,RPL36,MRPL33,ZNF385A,GTPBP1,GTPBP2,PRKAA1,MAPK3,DNAJC3,DAPK3,YTHDF1,SESN2,AURKAIP1,QARS1,RARS1,MRPL54,MRPL53,RPS27L,EEF1A1,MRPL2,EEF1B2,EEF1G,EEF2,TRAP1,TOB1,EGFR,EIF2S3,EIF4B,EIF1,EIF2A,RPL3,RPL4,RPL5,RPL6,RPL7,RPL7A,RPL8,RPL10,RPL11,RPL12,RPL13,RPL15,RPL17,RPL18,RPL18A…
GO: Biological Process	GO:0006412	translation		7.246e-19	7.614e-15	1.12e-16	1.102e-15	173	838	ANG,CALCOCO1,YBX3,APP,RHOA,ATF4,EIF3D,EIF3H,EIF3I,BCL3,RPL10A,ZFP36L2,MRPL49,CALR,RPL14,OXA1L,PER1,DND1,PLD1,SEC61A1,PML,EIF4E2,RPL36,MRPL33,ZNF385A,GTPBP1,GTPBP2,PRKAA1,MAPK3,DNAJC3,DAPK3,YTHDF1,SESN2,AURKAIP1,QARS1,RARS1,MRPL54,MRPL53,RPS27L,EEF1A1,MRPL2,EEF1B2,EEF1G,EEF2,TRAP1,TOB1,EGFR,EIF2S3,EIF4B,EIF1,EIF2A,RPL3,RPL4,RPL5,RPL6,RPL7,RPL7A,RPL8,RPL10,RPL11,RPL12,RPL13,RPL15,RPL17,RPL18,RPL18A…
GO: Biological Process	GO:0007155	cell adhesion		7.646e-19	8.035e-15	1.146e-16	1.127e-15	291	1686	MAG,DACT2,ACTN4,CD46,ACVR1,ADA,ADAM8,ADORA2B,MFAP4,MFGE8,MELTF,AGT,ALPK3,PIP5K1A,AFDN,SRPX,ALCAM,MMP14,ALOX5,AMBP,ANK3,ANXA2,CAMSAP3,APP,ARF6,ARG2,RHOA,ARL2,PYCARD,ATP2A2,MYBPC2,TNFSF9,AXL,ADAM9,CD164,RIPK2,FXYD5,CEACAM6,FGFRL1,BCL6,IQGAP1,CEACAM1,BMP2,BSG,NID1,NINJ1,BCL10,NME2,PNP,CALR,CAPN1,CLDN12,CLDN6,CLDN1,CD9,PDLIM1,CD22,P4HB,ENTPD1,SERPINE1,CD44,PAK1,CD59,CD63,CD70,CD81,ADGRE5,CD151,CDH1,C…
GO: Biological Process	GO:0097190	apoptotic signaling pathway		7.686e-19	8.076e-15	1.146e-16	1.127e-15	154	712	ACVR1,MDM2,AGT,SRPX,ALDH2,STK24,FNIP2,SH3RF1,SLC25A5,ZNF622,YBX3,TRIB3,PYCARD,ATF3,ATF4,BECN1,ATP2A3,TRADD,TICAM1,BAK1,BAX,BCL2L1,TNFRSF10D,BCL3,TNFRSF10C,TNFRSF10B,BCL6,TNFRSF10A,BOK,IER3,NFE2L2,BCL10,PTTG1IP,PNP,CASP4,CREB3L1,P2RX4,P4HB,SERPINE1,CD44,CD70,CDKN1A,CEBPB,MPV17L,SLC9A3R1,CLU,PIK3CB,PLAUR,ITM2B,PLSCR1,PML,MAGED1,ERO1A,RRM2B,G0S2,BAG3,ZNF385A,RNF7,PPP2R5C,CSNK2A1,PRKCD,CTSH,BCL2L14,D…
GO: Biological Process	GO:0002443	leukocyte mediated immunity		7.744e-19	8.137e-15	1.146e-16	1.127e-15	199	1017	SERPINA3,MAN2B1,MANBA,ACAA1,CD46,ADAM8,ADORA2B,MGST1,ALDOA,ALOX5,LAMTOR2,ANXA2,ANXA3,APRT,PDXK,RHOA,RHOG,PYCARD,VAMP8,DGAT1,ATP6V0C,TICAM1,B2M,CEACAM6,BCL3,BCL6,IQGAP1,CEACAM1,NEU1,BST2,SERPING1,C1R,C1S,C3,BCL10,C7,NME2,PNP,STBD1,CAPN1,PRDX1,CD44,CD59,CD63,CD68,CD70,CD81,ADGRE5,CDH17,CEACAM5,GCNT3,PGM1,TRAPPC1,VAMP3,SERPINA1,SERPINB6,SERPINB9,CLU,QPCT,BRI3,GCA,PLAUR,PLD1,PLD2,RHOF,METTL7A,CNN2,DP…
GO: Biological Process	GO:0019439	aromatic compound catabolic process		8.429e-19	8.857e-15	1.23e-16	1.21e-15	149	680	ACAA1,ADA,MGAT1,AMBP,ANG,YBX3,BAX,RPL10A,BLVRB,PELO,ZFP36L2,PNP,RPL14,ENTPD1,ENTPD2,PCBD1,CDKN2A,PDE8A,DND1,NOCT,RPL36,APOBEC3D,COMT,GTPBP1,APOBEC3B,GDA,GTPBP2,PRKCD,PSMA5,PSMB1,PSMB5,PSMB8,PSME1,YTHDF1,ENPP5,DNASE1,DNASE1L1,DNASE2,TYMP,TXNDC12,SIDT2,TOB1,RBM7,RPL3,RPL4,RPL5,RPL6,RPL7,RPL7A,RPL8,RPL10,RPL11,RPL12,RPL13,RPL15,RPL17,RPL18,RPL18A,RPL19,RPL21,RPL22,RPL23A,RPL24,RPL26,RPL27,RPL30,RPL2…
GO: Cellular Component	GO:0060205	cytoplasmic vesicle lumen		1.007e-18	1.23e-15	3.973e-17	3.053e-16	93	336	SERPINA3,MAN2B1,ACAA1,ACTN4,ADA,ALB,ALDOA,ALOX5,ANXA2,APP,APRT,PDXK,PYCARD,B2M,NEU1,SERPING1,C3,NME2,PNP,SERPINE1,PDGFB,TRAPPC1,SERPINA1,SERPINA4,CLU,QPCT,GCA,CNN2,DPP7,CTSA,PRDX6,GTPBP2,CSNK2B,CSTB,PRKCD,CTSD,CTSH,DNAJC3,CTSZ,PROS1,PRSS2,PSMA5,PSMB1,TOR4A,QSOX1,PTPN6,CYB5R3,MVP,DNASE1L1,CRISPLD2,ECM1,EEF1A1,EEF2,SERPINB1,OSTF1,PGM2,LRG1,PLAC8,S100A11,S100P,FGB,CAP1,VTI1B,VAT1,FN1,PRDX4,NPC2,FTL,…
GO: Cellular Component	GO:0042788	polysomal ribosome		1.009e-18	1.232e-15	3.973e-17	3.053e-16	26	35	EIF3H,RPL10A,BTF3,RPL36,EEF2,RPL6,RPL7A,RPL8,RPL11,RPL18,RPL18A,RPL19,RPL24,RPL30,RPL29,RPL31,RPL32,RPL38,RPL39,RPL41,RPL36A,RPS21,RPS23,RPS26,RPS28,RPS29
GO: Cellular Component	GO:0034774	secretory granule lumen		1.426e-18	1.741e-15	5.442e-17	4.182e-16	92	332	SERPINA3,MAN2B1,ACAA1,ACTN4,ALB,ALDOA,ALOX5,ANXA2,APP,APRT,PDXK,PYCARD,B2M,NEU1,SERPING1,C3,NME2,PNP,SERPINE1,PDGFB,TRAPPC1,SERPINA1,SERPINA4,CLU,QPCT,GCA,CNN2,DPP7,CTSA,PRDX6,GTPBP2,CSNK2B,CSTB,PRKCD,CTSD,CTSH,DNAJC3,CTSZ,PROS1,PRSS2,PSMA5,PSMB1,TOR4A,QSOX1,PTPN6,CYB5R3,MVP,DNASE1L1,CRISPLD2,ECM1,EEF1A1,EEF2,SERPINB1,OSTF1,PGM2,LRG1,PLAC8,S100A11,S100P,FGB,CAP1,VTI1B,VAT1,FN1,PRDX4,NPC2,FTL,FUCA…
GO: Biological Process	GO:0060548	negative regulation of cell death		2.105e-18	2.212e-14	3.03e-16	2.98e-15	243	1341	MAG,ACVR1,MDM2,ADA,ADAM8,MECP2,FZD1,MET,GRK2,AGT,AGTR1,AHR,ALB,ALDH2,SH3RF1,SLC25A5,MCFD2,ANXA4,ANXA5,YBX3,APOE,APP,ARAF,PDXK,ARF4,ARG2,RHOA,DDRGK1,ATF4,ATOX1,BECN1,CAPN12,TRADD,ATP6V0C,AXL,RIPK2,TNFRSF6B,BAX,CEACAM6,BCL2L1,TNFRSF10D,BCL3,TNFRSF10C,TNFRSF10B,BCL6,TNFRSF10A,TSC22D1,BOK,IER3,NFE2L2,SQSTM1,TAX1BP1,NFKBIA,BCL10,NME2,PTTG1IP,PNP,NPAS2,NPC1,SOCS3,CAST,CREB3L1,CCNG1,ARHGEF1,SERPINE1,CD4…
GO: Cellular Component	GO:0015935	small ribosomal subunit		2.246e-18	2.742e-15	8.309e-17	6.385e-16	45	101	EIF3D,EIF3H,EIF3I,RPS27L,EIF1,EIF2A,MRPS12,RPS2,RPS3,RPS3A,RPS4X,RPS5,RPS6,RPS7,RPS8,RPS9,RPS10,RPS11,RPS12,RPS13,RPS14,RPS15,RPS15A,RPS16,RPS17,RPS18,RPS19,RPS20,RPS21,RPS23,RPS24,RPS25,RPS26,RPS27,RPS27A,RPS28,RPS29,FAU,RACK1,UBA52,UBC,MRPS24,MRPS15,EIF3E,RPSA
GO: Biological Process	GO:0043043	peptide biosynthetic process		2.393e-18	2.515e-14	3.398e-16	3.343e-15	176	868	MGST2,ANG,CALCOCO1,YBX3,APP,RHOA,ATF4,EIF3D,EIF3H,EIF3I,BCL3,RPL10A,ZFP36L2,NFE2L2,MRPL49,CALR,RPL14,OXA1L,FURIN,PER1,DND1,PLD1,SEC61A1,PML,EIF4E2,RPL36,MRPL33,ZNF385A,GTPBP1,GTPBP2,PRKAA1,MAPK3,DNAJC3,DAPK3,YTHDF1,SESN2,AURKAIP1,QARS1,RARS1,MRPL54,MRPL53,RPS27L,EEF1A1,MRPL2,EEF1B2,EEF1G,EEF2,TRAP1,TOB1,EGFR,EIF2S3,EIF4B,EIF1,EIF2A,RPL3,RPL4,RPL5,RPL6,RPL7,RPL7A,RPL8,RPL10,RPL11,RPL12,RPL13,RPL15…
GO: Cellular Component	GO:0005766	primary lysosome		2.409e-18	2.942e-15	8.405e-17	6.46e-16	58	158	SERPINA3,MAN2B1,MANBA,MGST1,ANXA2,ANXA11,PYCARD,VAMP8,ATP6V0C,CEACAM6,BST2,C3,CD63,CD68,TRAPPC1,BRI3,GCA,DPP7,CTSA,PRDX6,PRKCD,DNAJC3,PRSS2,PSAP,DDOST,TMEM179B,CMTM6,CYB5R3,RAB5C,RAP1B,TOM1,STOM,LPCAT1,MAGT1,PLAC8,CAP1,VAT1,NPC2,TMEM30A,FTL,FUCA1,FUCA2,GAA,B4GALT1,STX3,STXBP2,GLB1,SURF4,VAMP7,CKAP4,GRN,NHLRC3,GUSB,HEXA,HEXB,IMPDH1,TXNDC5,LYZ
GO: Cellular Component	GO:0042582	azurophil granule		2.409e-18	2.942e-15	8.405e-17	6.46e-16	58	158	SERPINA3,MAN2B1,MANBA,MGST1,ANXA2,ANXA11,PYCARD,VAMP8,ATP6V0C,CEACAM6,BST2,C3,CD63,CD68,TRAPPC1,BRI3,GCA,DPP7,CTSA,PRDX6,PRKCD,DNAJC3,PRSS2,PSAP,DDOST,TMEM179B,CMTM6,CYB5R3,RAB5C,RAP1B,TOM1,STOM,LPCAT1,MAGT1,PLAC8,CAP1,VAT1,NPC2,TMEM30A,FTL,FUCA1,FUCA2,GAA,B4GALT1,STX3,STXBP2,GLB1,SURF4,VAMP7,CKAP4,GRN,NHLRC3,GUSB,HEXA,HEXB,IMPDH1,TXNDC5,LYZ
GO: Biological Process	GO:0034097	response to cytokine		2.495e-18	2.622e-14	3.495e-16	3.438e-15	276	1587	SERPINA3,ACTN4,MET,GRK2,MMP1,ALOX5,SLC25A5,ANXA2,IFITM1,YBX3,APOE,APP,ARF1,ARG2,RHOA,MT2A,PYCARD,VAMP8,MUC2,TRADD,MYO1C,TNFSF9,AXL,ADAM9,B2M,RIPK2,TNFRSF6B,CEACAM6,BCL2L1,TNFRSF11A,BCL6,CEACAM1,ZFP36L2,BST2,NFE2L2,SQSTM1,KLF5,NFKB2,TAX1BP1,NFKBIA,RAB12,CAMK2D,CAPG,CAPN2,SOCS3,CASP4,OAS1,CXCL16,CLDN1,CCNE1,P4HB,ENTPD1,ENTPD2,SERPINE1,CD44,CD70,OSMR,CDC34,CDKN1A,CDKN2B,IL32,CEACAM5,CEBPA,CEBPB,CEBP…
GO: Biological Process	GO:0009611	response to wounding		3.426e-18	3.6e-14	4.736e-16	4.659e-15	183	919	MAFG,MAG,MATN2,ADM,MET,STK24,ALOX5,ANXA2,ANXA5,APOE,ARF4,ARG2,RHOA,RHOC,DOCK11,AXL,BAX,CEACAM6,CEACAM1,ZFP36L2,NFE2L2,TSPO,SERPING1,C3,CALU,SOCS3,SYT7,CLDN1,CD9,P2RX4,SCARB1,ENTPD1,ENTPD2,SERPINE1,CD44,PAK1,CD59,CD81,TMSB10,CD151,CDH3,SERPINA5,CDKN1A,CEACAM5,PDGFB,KLF4,SERPINA1,SERPINE2,VKORC1,CLU,CLIC1,PIK3CB,PLAT,PLAUR,PLSCR1,CNN2,COL1A1,COL1A2,COL3A1,CERS2,ARHGEF19,EPB41L4B,CLDN4,CLDN3,GATA5,P…
GO: Biological Process	GO:0006888	endoplasmic reticulum to Golgi vesicle-mediated transport		4.015e-18	4.218e-14	5.478e-16	5.389e-15	72	230	MIA2,COG6,ANK3,MCFD2,ARCN1,AREG,ARF1,ARF4,USO1,GBF1,RAB29,GOLT1A,TMED4,CD59,COPB2,TRAPPC1,SERPINA1,NRBP1,COPA,COPB1,SEC22B,SEC24C,CSNK1D,TMED9,CTSZ,PROC,PROS1,SEC24D,ARFGAP3,RAB1A,TMED5,TMED7,PREB,BCAP31,IER3IP1,CNIH1,BET1L,F2,TFG,F10,SEC23A,VTI1B,SEC13,COPG1,PPP6R1,SEC31A,YKT6,ERGIC3,ARFGAP1,SEC24A,SPTBN1,TMED7-TICAM2,YIF1A,STX5,VAMP7,KDELR1,TMED2,LMAN2,ERP29,TMED10,GOLGA2,KDELR2,KDELR3,TMED3,TR…
GO: Cellular Component	GO:0005774	vacuolar membrane		4.217e-18	5.149e-15	1.43e-16	1.099e-15	111	448	MAN2B1,MANBA,TPCN1,AP2A1,MGST1,FNIP2,LAMTOR2,ANXA2,IFITM1,LAMTOR4,VAMP8,ATP6V0C,ATP6V0B,MYO6,CD164,CEACAM6,NEU1,BST2,PIP4P1,NPC1,RAB12,TM4SF5,SYT7,P2RX4,SCARB1,SCARB2,CD63,CD68,ATP6V1F,AP2M1,AP1S1,CLCN3,CLCN5,CLTC,BRI3,ATG9A,PLD1,COL6A1,SLC2A8,LITAF,TMEM59,CP,DRAM2,CTSA,CTSD,TMEM63A,LAPTM4A,PSAP,DDOST,PLEKHM1,TMEM179B,CMTM6,RAB5C,RAP1B,WIPI1,TOM1,AP1M2,ECE1,EEF1A1,SLC17A5,SIDT2,ATP6AP2,STOM,CALCO…
GO: Cellular Component	GO:0031012	extracellular matrix		5.072e-18	6.192e-15	1.674e-16	1.286e-15	147	675	SERPINA3,MATN2,MFAP2,MFAP4,MFGE8,MGP,AEBP1,AGT,ALB,SRPX,MMP1,MMP11,MMP14,MMP15,LTBP4,AMBP,ANG,SEMA7A,ANXA2,ANXA3,ANXA4,ANXA5,ANXA7,ANXA11,CPZ,APOE,MUC2,SERPING1,NID1,PLOD3,CALR,SERPINH1,OVGP1,ENTPD1,ENTPD2,SERPINE1,CD151,SERPINA5,PDGFB,SERPINF1,CRELD1,SERPINA1,SERPINB6,SERPINE2,SERPINB9,CLU,PLAT,GSTO1,PLOD1,ADAMTSL4,PLSCR1,COL1A1,COL1A2,COL3A1,COL6A1,COL9A3,COL16A1,COL17A1,ADAMTS1,GDF15,EFEMP2,TS…
GO: Cellular Component	GO:0030133	transport vesicle		6.591e-18	8.048e-15	2.096e-16	1.611e-15	123	524	SPRED2,AP2A1,TPRG1L,MCFD2,ANXA2,ANXA5,ANXA13,APP,ARCN1,AREG,ARF6,USO1,ATP1A1,ATP6V0C,B2M,RAB11A,CEACAM6,FGFRL1,BCL2L1,IQGAP1,CEACAM1,AP1G2,RAB12,NPPB,SYT7,OVGP1,FURIN,SYNGR2,ENTPD1,CD59,CEACAM5,COPB2,VAMP3,YIPF2,AP1S1,RAB9A,CLCN3,CLCN5,CLTB,CLTC,ATG9A,YIPF3,RPH3AL,COPA,COPB1,SLC2A8,SEC22B,SEC24C,RAB11FIP5,TMED9,AFTPH,DBI,SEC24D,GOLGA5,RAB1A,RAB3B,RAB5A,RAB13,RAB5C,CRISPLD2,RAP1B,TMED7,SCAMP2,SLC1…
GO: Cellular Component	GO:0030312	external encapsulating structure		6.694e-18	8.174e-15	2.096e-16	1.611e-15	147	677	SERPINA3,MATN2,MFAP2,MFAP4,MFGE8,MGP,AEBP1,AGT,ALB,SRPX,MMP1,MMP11,MMP14,MMP15,LTBP4,AMBP,ANG,SEMA7A,ANXA2,ANXA3,ANXA4,ANXA5,ANXA7,ANXA11,CPZ,APOE,MUC2,SERPING1,NID1,PLOD3,CALR,SERPINH1,OVGP1,ENTPD1,ENTPD2,SERPINE1,CD151,SERPINA5,PDGFB,SERPINF1,CRELD1,SERPINA1,SERPINB6,SERPINE2,SERPINB9,CLU,PLAT,GSTO1,PLOD1,ADAMTSL4,PLSCR1,COL1A1,COL1A2,COL3A1,COL6A1,COL9A3,COL16A1,COL17A1,ADAMTS1,GDF15,EFEMP2,TS…
GO: Biological Process	GO:0007167	enzyme linked receptor protein signaling pathway		8.167e-18	8.581e-14	1.1e-15	1.082e-14	239	1326	SPRED2,DACT2,ACVR1,FZD1,MET,AP2A1,AFP,AGT,CGN,APLNR,FOXO4,NCEH1,LTBP4,AMHR2,IFT20,MAGEH1,ARAF,AREG,ARF4,RHOA,BCL9L,TRADD,ATP6V0C,ATP6V0B,ATP6AP1,MYO1C,AXL,ADAM9,CEACAM6,FGFRL1,IQGAP1,CEACAM1,BMP2,PELO,SLC39A5,NPPB,ATP6V0E1,KALRN,SOCS3,NUCB2,GPRC5A,CREB3L1,CD7,FURIN,ERRFI1,PAK1,CD59,CD63,OSMR,CDH3,CDKN2B,CEACAM5,PDGFB,PDGFRL,ATP6V1F,PGF,AP2M1,SLC9A3R1,NOMO2,PIK3CB,PLAT,PLAUR,EPN1,PML,COL1A1,COL1A2…
GO: Cellular Component	GO:0005793	endoplasmic reticulum-Golgi intermediate compartment		9.518e-18	1.162e-14	2.905e-16	2.233e-15	55	148	MAN1A1,SCYL1,MCFD2,AREG,GBF1,ATP6AP1,CALR,NUCB1,NUCB2,SERPINH1,TMED4,P4HB,CD59,SERPINA1,COPB1,SEC22B,CSNK1D,TMED9,CTSZ,PIEZO1,TMED5,SLC35C2,TMED7,PDIA6,BCAP31,CNIH1,FN1,COPG1,MYO18A,YKT6,ERGIC3,ERP44,TMED7-TICAM2,YIF1A,GJB2,STX5,SURF4,KDELR1,MYDGF,TMED2,LMAN2,TMED10,TAP1,TAPBP,GOLGA2,GOLGA3,TMED3,CHP1,MGAT4B,TRAPPC5,HSPA5,VMP1,ERGIC1,LMAN1,RAB1B
GO: Cellular Component	GO:0005765	lysosomal membrane		1.146e-17	1.399e-14	3.332e-16	2.561e-15	101	394	MANBA,TPCN1,AP2A1,MGST1,FNIP2,LAMTOR2,ANXA2,IFITM1,LAMTOR4,VAMP8,ATP6V0C,MYO6,CD164,CEACAM6,NEU1,BST2,PIP4P1,NPC1,RAB12,TM4SF5,SYT7,P2RX4,SCARB1,SCARB2,CD63,CD68,AP2M1,AP1S1,CLCN3,CLCN5,CLTC,BRI3,PLD1,COL6A1,SLC2A8,LITAF,TMEM59,CP,DRAM2,CTSA,CTSD,TMEM63A,LAPTM4A,PSAP,DDOST,PLEKHM1,TMEM179B,CMTM6,RAB5C,RAP1B,TOM1,AP1M2,ECE1,EEF1A1,SLC17A5,SIDT2,ATP6AP2,STOM,SPNS1,LPCAT1,DRAM1,LAPTM4B,TCIRG1,MAGT1,…
GO: Cellular Component	GO:0098852	lytic vacuole membrane		1.146e-17	1.399e-14	3.332e-16	2.561e-15	101	394	MANBA,TPCN1,AP2A1,MGST1,FNIP2,LAMTOR2,ANXA2,IFITM1,LAMTOR4,VAMP8,ATP6V0C,MYO6,CD164,CEACAM6,NEU1,BST2,PIP4P1,NPC1,RAB12,TM4SF5,SYT7,P2RX4,SCARB1,SCARB2,CD63,CD68,AP2M1,AP1S1,CLCN3,CLCN5,CLTC,BRI3,PLD1,COL6A1,SLC2A8,LITAF,TMEM59,CP,DRAM2,CTSA,CTSD,TMEM63A,LAPTM4A,PSAP,DDOST,PLEKHM1,TMEM179B,CMTM6,RAB5C,RAP1B,TOM1,AP1M2,ECE1,EEF1A1,SLC17A5,SIDT2,ATP6AP2,STOM,SPNS1,LPCAT1,DRAM1,LAPTM4B,TCIRG1,MAGT1,…
GO: Biological Process	GO:0034620	cellular response to unfolded protein		1.201e-17	1.262e-13	1.597e-15	1.571e-14	57	159	ACADVL,RHBDD2,APP,DDRGK1,ATF3,ATF4,BAK1,BAX,BOK,NFE2L2,CALR,CREB3L1,SRPRB,TPP1,DERL1,ERO1A,BAG3,DNAJC3,CUL7,DDIT3,HSPB8,WIPI1,PREB,PDIA6,OPTN,EIF2A,TBL2,ERMP1,RACK1,CCL2,CREB3,AGR2,SHC1,SEC31A,ARFGAP1,SYVN1,SELENOS,TM7SF3,TSPYL2,SRPRA,SSR1,SERP1,GFPT1,YIF1A,MYDGF,PDIA5,TMED2,KDELR3,TMBIM6,HDGF,HSP90B1,PPP1R15A,HSPA1A,HSPA1B,HSPA5,XBP1,LMNA
GO: Biological Process	GO:0035967	cellular response to topologically incorrect protein		3.751e-17	3.941e-13	4.927e-15	4.846e-14	61	182	ACADVL,RHBDD2,APP,DDRGK1,ATF3,ATF4,AUP1,BAK1,BAX,BOK,NFE2L2,CALR,CREB3L1,SRPRB,AP1S1,TPP1,DERL1,ERO1A,BAG3,DNAJC3,CUL7,DDIT3,HSPB8,WIPI1,PREB,PDIA6,OPTN,RNF5,EIF2A,TBL2,ERMP1,RACK1,CCL2,SDF2,CREB3,AGR2,SHC1,SEC31A,ARFGAP1,SYVN1,SELENOS,TM7SF3,TSPYL2,SRPRA,SSR1,SERP1,GFPT1,YIF1A,MYDGF,PDIA5,TMED2,KDELR3,TMBIM6,HDGF,HSP90B1,PPP1R15A,HSPA1A,HSPA1B,HSPA5,XBP1,LMNA
GO: Biological Process	GO:0072659	protein localization to plasma membrane		5.338e-17	5.609e-13	6.925e-15	6.812e-14	87	323	PIP5K1A,AFDN,MMP14,ANK3,IFT20,ANXA2,ANXA13,ARF6,RHOG,NUMB,VAMP8,ATP6AP1,RAB11A,BCL2L1,BSG,SQSTM1,RAB12,KALRN,CAMK2D,MAP7,CD81,CDH1,VAMP3,AP2M1,SLC9A3R1,CLTC,PKP2,PLS1,TMEM59,ZDHHC5,PKDCC,GORASP2,GCC2,CSNK2A1,PRKCI,PRKCZ,MYADM,F11R,ATP2C2,TESC,RAB3B,RAB13,RAC1,OPTN,RAB34,EGFR,GOLPH3L,EPHA2,EPHB2,ZDHHC3,EHD4,EHD2,ACSL3,S100A10,RACK1,CRB3,SEC23A,VTI1B,SEC13,CIB1,ARL6IP5,AGR2,ZDHHC7,MYL12A,KCNIP4,VAM…
GO: Biological Process	GO:0006629	lipid metabolic process		7.484e-17	7.864e-13	9.59e-15	9.434e-14	274	1612	SERPINA3,ACAA1,ACADS,ACADVL,ACOX1,MECP2,PLIN2,ADM,ADORA2B,ESYT2,MGST2,LIPH,AFP,AGT,AGTR1,OSBPL7,PIP5K1A,NCEH1,ALAS1,ALOX5,ANG,APLP2,APOA2,APOC1,APOE,APOL1,APP,ARF1,TRIB3,PLPP1,PLPP2,ORMDL2,MTTP,ATP1A1,DGAT1,B4GALT4,B4GALT3,GPAA1,LPCAT4,BAX,CEACAM6,CEACAM1,BMP2,NEU1,PIP4P1,TSPO,C3,NPAS2,NPC1,CAPN2,SOCS3,NUCB2,MAP7,CCNC,OSBP,SCARB1,CD81,CDS1,CEACAM5,CEBPA,CEL,DHRS3,PDGFB,TMEM86B,DPM3,ATP8B1,CYP2S1,…
GO: Biological Process	GO:0010243	response to organonitrogen compound		7.848e-17	8.246e-13	9.935e-15	9.774e-14	273	1605	SERPINA3,MAN1A1,RHBDD2,MDM2,ADA,MECP2,FZD1,ADM,ADORA2B,MET,GRK2,MGST1,MGST2,MTUS1,AGT,AGTR1,AHR,FOXO4,ALAS1,MMP1,LAMTOR2,ANXA5,APOE,APP,APRT,AREG,PDXK,ARG2,RHOA,LAMTOR4,TRIB3,USO1,ASPH,ATF4,ATP2A2,ABCC3,ATP6V0C,ATP6V0B,ATP6AP1,MYO1C,AUP1,TICAM1,RIPK2,BAX,CEACAM6,BCL2L1,IQGAP1,CEACAM1,BSG,NFE2L2,KLF5,NFKBIA,TSPO,C1S,NME2,NPC1,RAB12,NPPB,ATP6V0E1,KALRN,CAPN1,CAPN2,SOCS3,NUCB2,CASP4,CCNE1,CCNG1,CD9,…
GO: Cellular Component	GO:0030139	endocytic vesicle		9.851e-17	1.203e-13	2.797e-15	2.15e-14	90	341	MDM2,ADAM8,AP2A1,ANXA3,ANXA11,APOE,ARF6,VAMP8,BECN1,ATP6V0C,SNX3,ATP6V0B,MYO1C,MYO6,B2M,RAB11A,PIP4P1,RAB12,ATP6V0E1,CALR,CAMK2D,CAPG,SYT7,CD9,SCARB1,SCARB2,NOSTRIN,VAMP3,AP2M1,RAB9A,CLCN3,CLTB,CLTC,PLD1,SEC61A1,ZDHHC5,SEC22B,RAB11FIP5,CYBA,RAB5A,RAB13,RAB5C,RAC2,DNM2,RAB34,PLEKHG6,EGFR,TCIRG1,RPS27A,EHD4,EHD2,HAVCR1,CDC42EP2,CCL2,FLNB,MYO18A,RAB11FIP1,FTH1,FTL,RAB11FIP4,OCLN,LMBRD1,GIPC1,SPARC,S…
GO: Cellular Component	GO:0048471	perinuclear region of cytoplasm		1.09e-16	1.33e-13	3.024e-15	2.324e-14	180	922	S100A14,RHBDD2,ACTN4,NDRG2,MGAT1,OSBPL7,ALOX5,SH3RF1,ANXA2,ANXA4,IFITM1,YBX3,APP,ARF1,PDLIM4,USO1,ASGR2,VAMP8,ATP2A2,MYO6,RAB11A,BAX,BCL3,BCL10,NME2,RAB29,NPC1,NPPB,STBD1,KALRN,CALR,CAMK2D,CAPN2,MAP7,CCNG1,OSBP,P2RX4,DCUN1D3,CDH1,CDKN1A,SERPINF1,TRIP10,VAMP3,TSTD1,AP1S1,SLC9A3R1,CLU,CLIC1,BRI3,PLD1,NOCT,PRDX5,PLN,MLPH,PLSCR1,NRBP1,GDPD3,SELENOM,NDFIP2,CPD,PPARG,PPIB,PRDX6,AKAP12,SLC30A7,TRAF4,CSN…
GO: Biological Process	GO:0035966	response to topologically incorrect protein		1.557e-16	1.636e-12	1.947e-14	1.916e-13	68	223	ACADVL,RHBDD2,APP,DDRGK1,ATF3,ATF4,AUP1,BAK1,BAX,BOK,NFE2L2,CALR,SERPINH1,CREB3L1,SRPRB,AP1S1,CLU,TPP1,DERL1,ERO1A,BAG3,DNAJC3,CUL7,DDIT3,HSPB8,WIPI1,PREB,PDIA6,OPTN,RNF5,EIF2A,TBL2,ERMP1,RACK1,CCL2,SDF2,CREB3,AGR2,SHC1,SEC31A,ARFGAP1,SYVN1,SELENOS,ERP44,TM7SF3,TSPYL2,SRPRA,SSR1,SERP1,GFPT1,YIF1A,MYDGF,PDIA5,TMED2,KDELR3,TMBIM6,HDGF,HSP90B1,PPP1R15A,HSPA1A,HSPA1B,HSPA5,HSPB1,HSP90AB1,DNAJB1,XBP1,…
GO: Biological Process	GO:0035295	tube development		1.577e-16	1.658e-12	1.95e-14	1.918e-13	301	1828	SERPINA3,MAN2A1,DACT2,ACVR1,ADA,ADAM8,MECP2,FZD1,ADM,MET,MFGE8,GRK2,MGP,AGT,AGTR1,APLNR,AHR,FOXO4,ALCAM,UXT,MMP14,ALOX5,ANG,ANXA2,ANXA3,APOE,AREG,ARF1,ARF6,ARG2,RHOA,MT2A,TRIB3,MTTP,NUMB,ATP1A1,EIF3I,BECN1,ATP2A2,ATP6AP1,MYO6,RAB11A,BAK1,BAX,CEACAM6,FGFRL1,CEACAM1,BMP2,NFIA,BSG,NFE2L2,KLF5,NFKB2,C3,BCL10,NME2,NPPB,PLOD3,CREB3L1,CLDN1,FURIN,ERRFI1,SERPINE1,CD44,PAK1,CD59,NOSTRIN,CDH1,CDKN1A,CDS1,C…
GO: Biological Process	GO:0006986	response to unfolded protein		2.051e-16	2.155e-12	2.506e-14	2.465e-13	63	198	ACADVL,RHBDD2,APP,DDRGK1,ATF3,ATF4,BAK1,BAX,BOK,NFE2L2,CALR,SERPINH1,CREB3L1,SRPRB,TPP1,DERL1,ERO1A,BAG3,DNAJC3,CUL7,DDIT3,HSPB8,WIPI1,PREB,PDIA6,OPTN,EIF2A,TBL2,ERMP1,RACK1,CCL2,CREB3,AGR2,SHC1,SEC31A,ARFGAP1,SYVN1,SELENOS,ERP44,TM7SF3,TSPYL2,SRPRA,SSR1,SERP1,GFPT1,YIF1A,MYDGF,PDIA5,TMED2,KDELR3,TMBIM6,HDGF,HSP90B1,PPP1R15A,HSPA1A,HSPA1B,HSPA5,HSPB1,HSP90AB1,DNAJB1,XBP1,MANF,LMNA
GO: Biological Process	GO:0030155	regulation of cell adhesion		2.456e-16	2.581e-12	2.967e-14	2.919e-13	176	908	DACT2,ACTN4,CD46,ACVR1,ADA,ADAM8,ADORA2B,MELTF,AFDN,MMP14,ALOX5,ANK3,CAMSAP3,ARG2,RHOA,ARL2,PYCARD,TNFSF9,ADAM9,CD164,RIPK2,FXYD5,CEACAM6,BCL6,IQGAP1,CEACAM1,BMP2,NID1,NINJ1,BCL10,PNP,CALR,CAPN1,CD9,P4HB,SERPINE1,CD44,PAK1,CD59,CD63,CD70,CD81,CDH1,CDKN2A,CEACAM5,CEBPB,PDGFB,KLF4,SERPINE2,PIK3CB,PLAUR,PLD2,PML,COL1A1,ONECUT2,PRKD2,COL16A1,EPB41L4B,PODXL,MAP3K8,MINK1,EFEMP2,CLDN7,PPARA,BCAR1,PRKCD,…
GO: Biological Process	GO:0044070	regulation of anion transport		2.675e-16	2.811e-12	3.194e-14	3.142e-13	205	1115	CLTRN,MDM2,ADA,ADAM8,ADORA2B,MET,GRK2,AGT,AGTR1,ALOX5,ANG,ANK3,SLC25A5,SLC25A6,ANXA2,ANXA5,ANXA13,APOA2,APOC1,APOE,APP,ARF1,ARF6,ARG2,ARL2,PHPT1,TRIB3,MCU,ASPH,DDRGK1,NUMB,ATF4,VAMP8,DGAT1,SNX3,MYO1C,ADAM9,RAB11A,TNFRSF11A,BSG,NFE2L2,NFKBIA,TSPO,C3,RAB29,BAIAP3,KALRN,NUCB1,NUCB2,SYT7,OSBP,P2RX4,FURIN,ENTPD1,PAK1,CD81,CDH1,CDKN2A,CEBPB,ATP8B1,VAMP3,PLK3,PLTP,TOMM7,MPC2,A1CF,RPH3AL,BAG3,PKDCC,NDFIP…
GO: Biological Process	GO:0030968	endoplasmic reticulum unfolded protein response		3.593e-16	3.775e-12	4.242e-14	4.173e-13	50	136	ACADVL,RHBDD2,APP,DDRGK1,ATF3,ATF4,BAK1,BAX,BOK,NFE2L2,CALR,CREB3L1,SRPRB,TPP1,DERL1,ERO1A,DNAJC3,CUL7,DDIT3,WIPI1,PREB,PDIA6,EIF2A,TBL2,ERMP1,RACK1,CCL2,CREB3,AGR2,SHC1,SEC31A,ARFGAP1,SYVN1,SELENOS,TSPYL2,SRPRA,SSR1,SERP1,GFPT1,YIF1A,MYDGF,PDIA5,TMED2,KDELR3,HDGF,HSP90B1,PPP1R15A,HSPA5,XBP1,LMNA
GO: Biological Process	GO:0097193	intrinsic apoptotic signaling pathway		4.35e-16	4.571e-12	5.079e-14	4.996e-13	90	351	MDM2,ALDH2,STK24,FNIP2,ZNF622,YBX3,TRIB3,PYCARD,ATF4,BECN1,ATP2A3,BAK1,BAX,BCL2L1,BCL3,TNFRSF10B,BCL6,BOK,IER3,NFE2L2,PTTG1IP,PNP,CASP4,CREB3L1,P4HB,CD44,CDKN1A,CEBPB,SLC9A3R1,CLU,PIK3CB,PLAUR,PLSCR1,PML,ERO1A,RRM2B,ZNF385A,RNF7,PPP2R5C,PRKCD,PTGS2,DDIT3,GSDME,NUPR1,TXNDC12,RPS27L,TRAP1,BCAP31,EPHA2,STEAP3,RPL11,RPL26,IFI27L2,RPS3,SHISA5,RPS7,RPS19,RPS29,RACK1,CREB3,TRIAP1,ARL6IP5,SKIL,SYVN1,BBC3…
GO: Biological Process	GO:0071345	cellular response to cytokine stimulus		4.726e-16	4.966e-12	5.457e-14	5.368e-13	250	1453	SERPINA3,ACTN4,MET,GRK2,MMP1,ALOX5,SLC25A5,ANXA2,IFITM1,YBX3,APOE,ARF1,ARG2,RHOA,MT2A,PYCARD,VAMP8,MUC2,TRADD,MYO1C,TNFSF9,AXL,B2M,RIPK2,TNFRSF6B,CEACAM6,BCL2L1,TNFRSF11A,BCL6,CEACAM1,ZFP36L2,BST2,NFE2L2,SQSTM1,KLF5,TAX1BP1,NFKBIA,RAB12,CAMK2D,CAPG,CAPN2,SOCS3,CASP4,OAS1,CLDN1,P4HB,ENTPD1,ENTPD2,SERPINE1,CD44,CD70,OSMR,CDC34,CDKN1A,IL32,CEACAM5,CEBPA,CEBPB,CEBPD,CRLF1,PDGFB,KLF4,VAMP3,PIK3CB,PIM1…
GO: Biological Process	GO:1902533	positive regulation of intracellular signal transduction		8.611e-16	9.048e-12	9.835e-14	9.675e-13	218	1222	SPRED2,ACTN4,ADA,ADAM8,ADORA2B,MET,ADRB3,AGT,LAMTOR2,SH3RF1,SEMA7A,ZNF622,APOE,APOL1,APP,AREG,RHOA,RHOC,RHOG,LAMTOR4,PYCARD,BECN1,GADD45B,TRADD,ATP6V0C,ATP6AP1,AXL,TICAM1,RIPK2,BAX,CEACAM6,BCL2L1,TNFRSF11A,TNFRSF10B,IQGAP1,CEACAM1,BMP2,BOK,BST2,PIP4P1,C3,BCL10,NPPB,CALR,CAMK2D,TMED4,P2RX4,CD44,PAK1,CD81,CDKN2A,CDS1,CEACAM5,PDE8A,PDGFB,SLC9A3R1,CLU,PIK3CB,PLD2,PLSCR1,NENF,COL3A1,PRKD2,MAGED1,LITAF…
GO: Cellular Component	GO:0030667	secretory granule membrane		8.883e-16	1.085e-12	2.41e-14	1.852e-13	86	329	MANBA,CD46,ADAM8,MGST1,SPACA6,LAMTOR2,ANXA7,APLP2,RHOA,RHOG,VAMP8,DGAT1,ATP6V0C,CEACAM6,IQGAP1,CEACAM1,BSG,BST2,ATP8B3,STBD1,CD9,CD44,CD59,CD63,CD68,ADGRE5,SERPINA5,SERPINB6,BRI3,PLAUR,PLD1,RHOF,RPH3AL,COPB1,TMEM63A,CYBA,PSAP,MLEC,DDOST,TMEM179B,CMTM6,PTPRJ,DIAPH1,RAB5A,RAB5C,RAC1,RAP1B,DSP,TOM1,ATP6AP2,LHFPL2,STOM,LPCAT1,TCIRG1,MAGT1,AGPAT2,SLC2A3,SLC17A9,SLC15A4,CYSTM1,TMEM30A,GAA,SPARC,PGRMC1,…
GO: Biological Process	GO:0052548	regulation of endopeptidase activity		1.179e-15	1.239e-11	1.333e-13	1.311e-12	113	498	SERPINA3,MDM2,GRK2,AGT,AMBP,SH3RF1,ANXA2,APLP2,APP,RHOA,PYCARD,ASPH,ATP2A3,TRADD,RIPK2,BAK1,BAX,BCL2L1,TNFRSF10D,TNFRSF10C,TNFRSF10B,TNFRSF10A,BOK,BST2,SERPING1,C3,BCL10,CAST,CASP4,SERPINH1,FURIN,SERPINE1,CD44,CDH1,SERPINA5,CDKN2A,SERPINF1,KLF4,SERPINA1,SERPINA4,SERPINB6,SERPINE2,SERPINB9,PLAUR,PRDX5,PML,PPARG,RNF7,CSNK2A1,CST1,CST2,CST3,CSTB,CTSD,CTSH,PROS1,LGMN,PSMB8,DAP,SPOCK2,PSME1,PTGS2,EGLN…
GO: Biological Process	GO:1901698	response to nitrogen compound		1.621e-15	1.704e-11	1.812e-13	1.783e-12	282	1712	SERPINA3,MAN1A1,RHBDD2,MDM2,ADA,MECP2,FZD1,ADM,ADORA2B,MET,GRK2,MGST1,MGST2,MTUS1,AGT,AGTR1,AHR,FOXO4,ALAS1,MMP1,LAMTOR2,ANXA5,APOE,APP,APRT,AREG,PDXK,ARG2,RHOA,LAMTOR4,TRIB3,USO1,ASPH,ATF4,ATP2A2,ABCC3,ATP6V0C,ATP6V0B,ATP6AP1,MYO1C,AUP1,TICAM1,RIPK2,BAX,CEACAM6,RIOK3,BCL2L1,IQGAP1,CEACAM1,BSG,NFE2L2,KLF5,NFKBIA,TSPO,C1S,NME2,NPC1,RAB12,NPPB,ATP6V0E1,KALRN,CAPN1,CAPN2,SOCS3,NUCB2,CASP4,CCNE1,CCNG…
GO: Biological Process	GO:0071495	cellular response to endogenous stimulus		2.312e-15	2.429e-11	2.557e-13	2.515e-12	307	1911	SERPINA3,SPRED2,ACVR1,MDM2,MECP2,FZD1,MET,GRK2,MTUS1,AGT,AGTR1,CGN,AHR,FOXO4,ALAS1,MMP1,ALDH2,LTBP4,AMHR2,LAMTOR2,ANXA5,CALCOCO1,APP,APRT,ARF6,ARG2,RHOA,LAMTOR4,TRIB3,PLPP1,USO1,DDRGK1,ATF4,ATP1A1,BECN1,BCL9L,ATP6V0C,ATP6V0B,ATP6AP1,MYO1C,ADAM9,RIPK2,CEACAM6,FGFRL1,BCL2L1,IQGAP1,CEACAM1,BMP2,PELO,ZFP36L2,NFE2L2,KLF5,C3,SLC39A5,NPC1,RAB12,PLOD3,ATP6V0E1,CALR,CAPN2,SOCS3,NUCB2,CASP4,CREB3L1,CLDN1,P…
GO: Biological Process	GO:0051050	positive regulation of transport		2.449e-15	2.573e-11	2.68e-13	2.637e-12	208	1160	CLTRN,ACTN4,MDM2,ADAM8,MECP2,ADORA2B,MET,MFGE8,GRK2,AP2A1,AGT,AGTR1,APLNR,ALOX5,ANG,ANK3,ANXA2,ANXA13,APOA2,APOE,APP,ARF1,ARF6,PHPT1,PYCARD,MCU,ASPH,ATF4,VAMP8,FXYD2,ATP6AP1,MYO1C,AXL,ADAM9,B2M,BAK1,BAX,BCL2L1,TNFRSF11A,BMP2,BOK,BSG,NFE2L2,NFKBIA,TSPO,C3,NMB,RAB29,BAIAP3,NPPB,CALR,NUCB2,SYT7,OSBP,P2RX4,SERPINE1,PAK1,CD63,CD81,CD151,CDH1,CDH3,CEBPB,PDGFB,AP2M1,RAB9A,SLC9A3R1,CLU,PKP2,PLD2,GSTO1,PL…
GO: Biological Process	GO:0009991	response to extracellular stimulus		2.57e-15	2.7e-11	2.784e-13	2.738e-12	155	783	SERPINA3,ACAA1,ACADS,MDM2,ADA,FZD1,ADM,ADORA2B,ADRB3,GRK2,MGP,AGTR1,FOXO4,ALAS1,ALB,MMP1,STK24,ALOX5,APOE,PDXK,ARG2,ATF3,ATF4,BECN1,MUC2,AXL,NFE2L2,TSPO,BCL10,SLC39A5,SOCS3,NUCB2,CCNE1,SERPINE1,CD44,CD68,CDKN1A,CDKN2A,CDKN2B,CEBPA,TRIP10,SLC38A2,PIM1,ATG9A,NOCT,NENF,COL1A1,COMT,ADAMTS1,GDF15,COX4I1,CP,PPARA,PPARG,PRKAA1,CST1,CST2,CST3,PRKCD,MAPK3,CTSD,WIPI2,CYBA,CYP3A5,CYP26A1,DAD1,DAP,DBI,PSPH,P…
GO: Biological Process	GO:0050878	regulation of body fluid levels		3.271e-15	3.437e-11	3.507e-13	3.45e-12	132	629	MAFG,ADA,ADM,MET,APLNR,ANXA2,ANXA5,ANXA7,APOE,APRT,VAMP8,MTX1,DOCK11,AXL,RAB11A,CEACAM6,CEACAM1,NFE2L2,SERPING1,C3,NPPB,KALRN,CLDN1,CD9,P2RX4,ENTPD1,ENTPD2,SERPINE1,CD59,CDH1,SERPINA5,CEACAM5,CEL,PDGFB,VAMP3,SERPINA1,SERPINE2,VKORC1,CLIC1,PIK3CB,PLAT,PLAUR,PLSCR1,COL1A1,COL1A2,COL3A1,COMT,COPA,FA2H,CP,CLDN4,GATA5,ZNF385A,NCOR2,PRKAR2B,PRKCD,MAPK3,PROC,PROS1,CYBA,DGKA,DBI,PTPN6,F11R,PTPRJ,RAB5A,RA…
GO: Biological Process	GO:0080134	regulation of response to stress		3.585e-15	3.767e-11	3.805e-13	3.744e-12	284	1738	SPRED2,CD46,MDM2,ADA,ADAM8,FZD1,ADORA2B,MET,MGST2,AGT,AGTR1,ALDH2,STK24,ALOX5,AMBP,SH3RF1,SEMA7A,ANXA2,ANXA5,ZNF622,YBX3,APOE,APP,ARG2,PYCARD,DDRGK1,ATF4,VAMP8,MUC2,GADD45B,TRADD,B2M,RIPK2,BAK1,BAX,CEACAM6,RIOK3,BCL2L1,TNFRSF11A,TNFRSF10C,BCL6,TNFRSF10A,CEACAM1,BMP2,POLR3D,BOK,IER3,NFE2L2,NFKBIA,SERPING1,C3,BCL10,PTTG1IP,PNP,NPAS2,CAMK2D,SOCS3,CASP4,CREB3L1,CLDN1,CD9,P4HB,PRDX1,ERRFI1,SERPINE1,CD…
GO: Biological Process	GO:0048732	gland development		3.78e-15	3.972e-11	3.972e-13	3.907e-12	162	835	MAN2A1,ACVR1,ADA,MET,AFP,APLNR,AHR,ALDH2,MPST,APRT,AREG,ARF6,EIF3I,MTX1,ATP2A3,BAX,CEACAM6,BCL2L1,TNFRSF11A,CEACAM1,BMP2,NFKBIA,TSPO,KALRN,CAPN1,SOCS3,CAST,CLDN1,CCNE1,CD44,CDH1,SERPINA5,CDKN2A,CDKN2B,CDX2,CEACAM5,CEBPA,CEBPB,PDGFB,SERPINF1,SERPINE2,SLC9A3R1,PITX1,PLAUR,PML,ONECUT2,LNX2,COMT,PPDPF,FA2H,CP,GATA5,NCOR2,CSNK2A1,CSNK2B,CST1,CST2,CST3,PRKCSH,MAPK3,CTNND1,MAP2K2,PROC,PROS1,PSAP,ESRP1,L…
GO: Biological Process	GO:0061919	process utilizing autophagic mechanism		4.963e-15	5.215e-11	5.113e-13	5.03e-12	127	599	TPCN1,MET,OSBPL7,SRPX,LAMTOR2,IFT20,ANXA7,GRAMD1A,LAMTOR4,TRIB3,TMEM208,PYCARD,DDRGK1,VAMP8,BECN1,ATP6V0C,ATP6V0B,AUP1,TICAM1,RIPK2,BOK,SQSTM1,TSPO,NPC1,RAB12,STBD1,ATP6V0E1,CAPN1,CDKN2A,CLU,PIK3CB,CLTC,ATG9A,PLK3,TOMM7,NRBF2,TMEM59,BAG3,SEC22B,DRAM2,CTSA,CSNK2A1,CSNK2B,PRKAA1,MAPK3,CTSB,CTSD,WIPI2,RAB33B,EMC6,PSAP,DAP,DAPK3,DDIT3,PLEKHM1,QSOX1,SESN2,TMEM41B,RAB1A,RAB5A,HSPB8,RALB,WIPI1,TOMM6,CHM…
GO: Biological Process	GO:0006914	autophagy		4.963e-15	5.215e-11	5.113e-13	5.03e-12	127	599	TPCN1,MET,OSBPL7,SRPX,LAMTOR2,IFT20,ANXA7,GRAMD1A,LAMTOR4,TRIB3,TMEM208,PYCARD,DDRGK1,VAMP8,BECN1,ATP6V0C,ATP6V0B,AUP1,TICAM1,RIPK2,BOK,SQSTM1,TSPO,NPC1,RAB12,STBD1,ATP6V0E1,CAPN1,CDKN2A,CLU,PIK3CB,CLTC,ATG9A,PLK3,TOMM7,NRBF2,TMEM59,BAG3,SEC22B,DRAM2,CTSA,CSNK2A1,CSNK2B,PRKAA1,MAPK3,CTSB,CTSD,WIPI2,RAB33B,EMC6,PSAP,DAP,DAPK3,DDIT3,PLEKHM1,QSOX1,SESN2,TMEM41B,RAB1A,RAB5A,HSPB8,RALB,WIPI1,TOMM6,CHM…
GO: Biological Process	GO:0010035	response to inorganic substance		6.966e-15	7.32e-11	7.106e-13	6.991e-12	171	904	MDM2,ADA,MECP2,MET,GRK2,MGP,ALAS1,ALB,MMP1,STK24,ANK3,ANXA5,ANXA7,ANXA11,APOE,APP,AREG,ARG2,MT2A,ASPH,MTTP,ATF4,BECN1,GADD45B,AXL,ADAM9,B2M,BAK1,BAX,BCL2L1,IQGAP1,BSG,NFE2L2,TSPO,C3,NPC1,NPPB,CALR,CAMK2D,CAPN1,CAPN2,SYT7,CLDN1,CD9,P2RX4,ENTPD1,ENTPD2,PRDX1,SERPINE1,CDH1,CDKN2A,CEBPA,PDE8A,SERPINF1,PER1,KLF4,SLC38A2,SERPINA1,CLU,PLD2,PLN,PLSCR1,COL1A1,S100A16,SLC31A1,SELENOM,CP,PPARG,BCAR1,PRKAA1,…
GO: Biological Process	GO:0048646	anatomical structure formation involved in morphogenesis		7.423e-15	7.801e-11	7.442e-13	7.32e-12	311	1959	SERPINA3,ACVR1,ADA,ADAM8,MECP2,MEF2D,FZD1,ADM,MET,MFAP2,MFGE8,GRK2,AGT,AGTR1,APLNR,POC1B,ALPK3,AHR,FOXO4,UXT,ALDOA,MMP14,MMP15,ALOX5,ANG,ANXA2,ANXA3,IFITM1,APOC1,RHOA,MT2A,MCU,MTTP,ATP1A1,EIF3I,CCNB1IP1,BECN1,GADD45B,ADAM9,RAB11A,CEACAM6,BCL3,BCL6,CEACAM1,BMP2,BSG,NFE2L2,KLF5,NFIX,NFKB2,C3,BCL10,NME2,NPC1,NPPB,CAPN2,CAST,CREB3L1,CLDN6,CLDN1,CCNG1,CD9,FURIN,SERPINE1,CD44,CD59,CD81,NOSTRIN,CDH1,CDS…
GO: Biological Process	GO:0031667	response to nutrient levels		7.436e-15	7.814e-11	7.442e-13	7.32e-12	148	744	SERPINA3,ACAA1,ACADS,MDM2,ADA,FZD1,ADM,ADRB3,GRK2,MGP,AGTR1,FOXO4,ALAS1,ALB,MMP1,STK24,ALOX5,APOE,PDXK,ARG2,ATF3,ATF4,BECN1,MUC2,NFE2L2,TSPO,BCL10,SLC39A5,SOCS3,NUCB2,CCNE1,SERPINE1,CD44,CD68,CDKN1A,CDKN2A,CDKN2B,CEBPA,TRIP10,SLC38A2,PIM1,ATG9A,NENF,COL1A1,COMT,ADAMTS1,GDF15,COX4I1,CP,PPARA,PPARG,PRKAA1,CST1,CST2,CST3,PRKCD,MAPK3,CTSD,WIPI2,CYBA,CYP3A5,CYP26A1,DAD1,DAP,DBI,PSPH,PTEN,PTGS2,DDIT3,F…
GO: Biological Process	GO:0043069	negative regulation of programmed cell death		8.231e-15	8.649e-11	8.159e-13	8.027e-12	210	1188	MAG,ACVR1,MDM2,ADA,ADAM8,MECP2,MET,GRK2,AGT,AGTR1,ALB,ALDH2,SH3RF1,SLC25A5,ANXA4,ANXA5,YBX3,APOE,ARAF,PDXK,ARF4,ARG2,RHOA,DDRGK1,ATOX1,BECN1,CAPN12,TRADD,ATP6V0C,AXL,RIPK2,TNFRSF6B,BAX,CEACAM6,BCL2L1,TNFRSF10D,BCL3,TNFRSF10C,TNFRSF10B,BCL6,TNFRSF10A,TSC22D1,BOK,IER3,NFE2L2,SQSTM1,TAX1BP1,NFKBIA,BCL10,NME2,PTTG1IP,PNP,SOCS3,CAST,CREB3L1,CCNG1,SERPINE1,CD44,CD59,CDKN1A,CEACAM5,CEBPB,CRLF1,MPV17L,KL…
GO: Biological Process	GO:0002181	cytoplasmic translation		8.354e-15	8.778e-11	8.204e-13	8.07e-12	42	108	YBX3,EIF3D,EIF3H,EIF3I,RPL10A,RPL36,ZNF385A,EEF2,EIF2S3,EIF4B,RPL6,RPL8,RPL11,RPL15,RPL17,RPL18,RPL18A,RPL19,RPL22,RPL24,RPL26,RPL30,RPL29,RPL31,RPL32,RPL35A,RPL38,RPL39,RPL41,RPL36A,RPLP0,RPLP1,RPLP2,RPS2,RPS21,RPS23,RPS26,RPS28,RPS29,RPL13A,EIF3E,RPSA
GO: Biological Process	GO:0043269	regulation of ion transport		8.805e-15	9.252e-11	8.567e-13	8.427e-12	273	1665	CLTRN,ACTN4,MDM2,ADA,ADAM8,TPCN1,ADORA2B,MET,GRK2,AGT,AGTR1,APLNR,AHR,ALOX5,ANG,ANK3,SLC25A5,SLC25A6,ANXA2,ANXA5,ANXA13,APOA2,APOC1,APOE,APP,ARF1,ARF6,ARG2,RHOA,ARL2,PHPT1,TRIB3,MCU,ASPH,DDRGK1,NUMB,ATF4,ATP1A1,VAMP8,FXYD2,DGAT1,SNX3,MYO1C,ADAM9,B2M,RAB11A,BAK1,FXYD5,BAX,TNFRSF11A,BSG,NFE2L2,NFKBIA,TSPO,C3,RAB29,BAIAP3,KALRN,CAMK2D,CAPN1,NUCB1,NUCB2,CLIC6,SYT7,OSBP,P2RX4,FURIN,ENTPD1,SERPINE1,PAK…
GO: Biological Process	GO:0032880	regulation of protein localization		9.083e-15	9.544e-11	8.712e-13	8.57e-12	198	1101	CLTRN,MDM2,ADAM8,AFDN,MMP14,ALOX5,ANG,ANK3,SLC25A5,SLC25A6,ANXA5,ANXA13,APOE,APP,ARF1,ARF6,RHOG,ARL2,PHPT1,MCU,ASPH,DDRGK1,NUMB,VAMP8,SNX3,GBF1,MYO1C,ADAM9,RAB11A,BCL2L1,IQGAP1,BSG,SQSTM1,RAB29,BAIAP3,KALRN,CAMK2D,NUCB1,SYT7,CCNE1,OSBP,PAK1,CD81,CDH1,CDKN2A,CARD10,AP2M1,RAB9A,CLTC,PLS1,PLK3,PML,TOMM7,MPC2,A1CF,RPH3AL,TMEM59,BAG3,ZDHHC5,PKDCC,NDFIP2,WWTR1,PIM3,GCC2,CSNK2A1,PRKAA1,RAB11FIP5,PRKCD,P…
GO: Biological Process	GO:0035239	tube morphogenesis		9.12e-15	9.583e-11	8.712e-13	8.57e-12	243	1436	SERPINA3,ACVR1,ADAM8,MECP2,FZD1,ADM,MET,MFGE8,MGP,AGT,AGTR1,APLNR,AHR,FOXO4,ALCAM,UXT,MMP14,ALOX5,ANG,ANXA2,ANXA3,APOE,AREG,RHOA,MT2A,TRIB3,MTTP,ATP1A1,EIF3I,BECN1,ATP2A2,ATP6AP1,MYO6,RAB11A,BAK1,BAX,CEACAM6,CEACAM1,BMP2,BSG,NFE2L2,KLF5,NFKB2,C3,BCL10,NME2,NPPB,CREB3L1,CLDN1,FURIN,SERPINE1,CD44,PAK1,CD59,NOSTRIN,CDH1,CDS1,CDX2,CEACAM5,PDGFB,SERPINF1,CARD10,ATP6V1F,PFN1,KLF4,PGF,PIK3CB,PKP2,PLD1,E…
GO: Biological Process	GO:0001568	blood vessel development		9.721e-15	1.022e-10	9.203e-13	9.053e-12	202	1131	SERPINA3,ACVR1,MDM2,ADAM8,MECP2,ADM,MFAP2,MFGE8,AGT,AGTR1,APLNR,AHR,FOXO4,UXT,MMP14,ALOX5,ANG,ANXA2,ANXA3,APOE,RHOA,MT2A,MTTP,EIF3I,BECN1,MYO6,RAB11A,BAK1,BAX,CEACAM6,CEACAM1,BSG,NFE2L2,KLF5,NFKB2,C3,NME2,NPPB,SOCS3,CREB3L1,SERPINE1,CD44,CD59,NOSTRIN,CDKN1A,CDS1,CDX2,CEACAM5,PDGFB,SERPINF1,CARD10,KLF4,PGF,PIK3CB,PLD1,EPN1,PML,COL1A1,COL1A2,EIF4E2,COL3A1,PRKD2,ADAMTS1,EFEMP2,WWTR1,PPARG,TIPARP,PPP…
GO: Biological Process	GO:0051272	positive regulation of cellular component movement		1.023e-14	1.074e-10	9.593e-13	9.437e-12	146	733	S100A14,ACTN4,ACVR1,MDM2,ADAM8,MECP2,ADORA2B,MET,AGT,FOXO4,MMP1,ALDOA,MMP14,SEMA7A,ANXA3,APP,SEMA4G,ARF6,RHOA,RHOC,MT2A,PHPT1,PYCARD,MCU,DDRGK1,NUMB,TRADD,MYO1C,ADAM9,RAB11A,CEACAM6,BCL6,IQGAP1,BMP2,BSG,NFE2L2,CALR,CAMK2D,CXCL16,CLDN1,P2RX4,FURIN,SCARB1,SERPINE1,PAK1,CD151,PDGFB,PFN1,PGF,PIK3CB,SUN2,PLD1,PLD2,COL1A1,ONECUT2,PRKD2,EPB41L4B,ADAMTS1,PODXL,CLDN4,CLDN3,CLDN7,BCAR1,AKAP12,NUS1,MAPK3,MA…
GO: Cellular Component	GO:0042470	melanosome		1.08e-14	1.319e-11	2.806e-13	2.157e-12	42	108	MMP14,ANXA2,ANXA11,ATP1A1,BSG,RAB29,CALU,CAPG,P4HB,PRDX1,CD63,SERPINF1,RAB9A,TPP1,CLTC,MLPH,SEC22B,PPIB,PDIA4,CTSB,CTSD,RAB1A,RAB5A,RAB5C,RAC1,PDIA6,STOM,RPN1,SLC1A5,SND1,GCHFR,GANAB,STX3,SYPL1,ERP29,TMED10,PDIA3,SYTL1,HSP90B1,HSPA5,HSP90AB1,RAB7A
GO: Cellular Component	GO:0048770	pigment granule		1.08e-14	1.319e-11	2.806e-13	2.157e-12	42	108	MMP14,ANXA2,ANXA11,ATP1A1,BSG,RAB29,CALU,CAPG,P4HB,PRDX1,CD63,SERPINF1,RAB9A,TPP1,CLTC,MLPH,SEC22B,PPIB,PDIA4,CTSB,CTSD,RAB1A,RAB5A,RAB5C,RAC1,PDIA6,STOM,RPN1,SLC1A5,SND1,GCHFR,GANAB,STX3,SYPL1,ERP29,TMED10,PDIA3,SYTL1,HSP90B1,HSPA5,HSP90AB1,RAB7A
GO: Biological Process	GO:0031589	cell-substrate adhesion		1.099e-14	1.155e-10	1.022e-12	1.006e-11	98	418	ACTN4,ADAM8,MELTF,AGT,PIP5K1A,MMP14,CAMSAP3,RHOA,ARL2,AXL,ADAM9,CEACAM6,BCL6,IQGAP1,NID1,NINJ1,CALR,P4HB,SERPINE1,CD44,CD63,CDKN2A,PDGFB,VAMP3,PIK3CB,COL1A1,COL3A1,ONECUT2,COL16A1,COL17A1,MINK1,EFEMP2,BCAR1,PRKCZ,MYADM,DAPK3,SPOCK2,PTEN,PTPRJ,PXN,RAB1A,RAC1,RAC2,DNM2,NPNT,EDA,EFNA1,DMTN,EPHA1,RPL29,NET1,RRAS,TNFRSF12A,S100A10,PTK2B,FBLN1,FBLN2,TESK2,FGB,SDC4,SFRP1,CIB1,FN1,AGR2,FERMT1,MYO18A,ST6G…
GO: Biological Process	GO:0033993	response to lipid		1.35e-14	1.418e-10	1.244e-12	1.224e-11	253	1517	SERPINA3,ACAA1,ACADS,S100A14,SLC10A3,ACVR1,MDM2,MECP2,FZD1,ADM,GRK2,MGP,MGST1,MGST2,AGT,AGTR1,OSBPL7,AHR,MMP1,ALDH2,ALDOA,MMP15,ANG,ANXA3,GRAMD1A,CALCOCO1,APOA2,APOE,APP,AREG,PDXK,ARG2,RHOA,PLPP1,PYCARD,DDRGK1,ATP1A1,MUC2,ATP2A2,ABCC3,AXL,ADAM9,TICAM1,B2M,RIPK2,BAX,BCL2L1,TNFRSF11A,BCL3,BMP2,ZFP36L2,NFKB2,NFKBIA,TSPO,C3,BCL10,NME2,NPC1,CA9,NPPB,CALR,CAPN2,SOCS3,CXCL16,MAP7,CLDN1,CCNE1,SCARB1,ENTP…
GO: Cellular Component	GO:0030867	rough endoplasmic reticulum membrane		1.493e-14	1.822e-11	3.797e-13	2.918e-12	25	42	SRPRB,SEC61A1,PLOD1,PLOD2,RPL10,RPL11,RPL22,RPL27,RPL29,RPL31,RPL32,RPS3,RPS17,RPS23,RPS26,RPS28,RPS29,ZC3H12A,SRPRA,SSR3,SSR4,SEC61B,SEC61G,RPL35,RPSA
GO: Biological Process	GO:0045862	positive regulation of proteolysis		1.704e-14	1.791e-10	1.557e-12	1.532e-11	99	427	CD46,MDM2,ADAM8,MELTF,OSBPL7,MMP14,APOE,APP,RHOA,TRIB3,PYCARD,ASPH,DDRGK1,ATP2A3,ZFAND2A,TRADD,ADAM9,RIPK2,BAK1,BAX,TNFRSF10D,TNFRSF10C,TNFRSF10B,TNFRSF10A,BOK,NFE2L2,BCL10,CASP4,FURIN,SH3D19,CDKN2A,CEBPA,CLU,TMEM259,PLK3,PML,RNF19A,NOP53,CLDN4,CLDN3,PPARG,RNF7,CSNK1D,CTNND1,CTSD,CTSH,LGMN,DAP,PSME1,PTEN,FBXO22,AURKAIP1,EGLN3,TANK,NUPR1,TXNDC12,RPS27L,EFNA1,BCAP31,TBC1D10A,APH1A,LPCAT3,PCOLCE2,TR…
GO: Biological Process	GO:0051270	regulation of cellular component movement		1.834e-14	1.927e-10	1.661e-12	1.634e-11	233	1369	S100A14,ACTN4,ACVR1,MDM2,ADA,ADAM8,MECP2,ADORA2B,MET,MTUS1,AGT,AFDN,FOXO4,MMP1,ALDOA,MMP14,STK24,SEMA7A,ANXA3,ANXA5,CAMSAP3,IFITM1,APOE,APP,SEMA4G,ARF6,RHOA,RHOC,RHOG,MT2A,PHPT1,PYCARD,MCU,DDRGK1,NUMB,ATP1A1,MUC2,ATP2A2,TRADD,MYO1C,ADAM9,RAB11A,CEACAM6,BCL6,IQGAP1,CEACAM1,BMP2,BSG,BST2,NFE2L2,CALR,CAMK2D,CAPN1,CXCL16,CLDN1,CD9,P2RX4,FURIN,SCARB1,SERPINE1,PAK1,CD63,CD81,TMSB10,CD151,CDH1,CEACAM5,P…
GO: Molecular Function	GO:0002020	protease binding		2.256e-14	5.094e-11	1.019e-11	8.456e-11	93	375	SERPINA3,RHBDD2,ADAM8,AGT,ALDOA,AMBP,ANXA2,APLP2,APP,PYCARD,ATP2A3,RIPK2,RIOK3,BCL2L1,TNFRSF10D,TNFRSF10C,TNFRSF10B,TNFRSF10A,BST2,SERPING1,C3,BCL10,CAST,SERPINH1,FURIN,SERPINE1,CD70,SERPINA5,SERPINF1,SERPINA1,SERPINA4,SERPINB6,SERPINE2,SERPINB9,CLTC,PRDX5,ADAMTSL4,COL1A1,COL1A2,COL3A1,DERL1,CST1,CST2,CST3,CSTB,CTSH,PROS1,PSAP,SPOCK2,PSME1,PTEN,DDT,TANK,RARRES1,ECM1,RPS27L,APH1A,SERPINB1,PCOLCE2,…
GO: Biological Process	GO:2000147	positive regulation of cell motility		2.436e-14	2.56e-10	2.188e-12	2.153e-11	142	713	S100A14,ACTN4,ACVR1,MDM2,ADAM8,ADORA2B,MET,AGT,FOXO4,MMP1,ALDOA,MMP14,SEMA7A,ANXA3,APP,SEMA4G,ARF6,RHOA,RHOC,MT2A,PHPT1,PYCARD,MCU,DDRGK1,NUMB,TRADD,MYO1C,ADAM9,RAB11A,CEACAM6,IQGAP1,BMP2,BSG,NFE2L2,CALR,CAMK2D,CXCL16,CLDN1,P2RX4,FURIN,SCARB1,SERPINE1,PAK1,CD151,PDGFB,PFN1,PGF,PIK3CB,SUN2,PLD1,PLD2,COL1A1,ONECUT2,PRKD2,EPB41L4B,ADAMTS1,PODXL,CLDN4,CLDN3,CLDN7,BCAR1,AKAP12,NUS1,MAPK3,MAP2K2,MAP2K3…
GO: Biological Process	GO:0042060	wound healing		3.163e-14	3.323e-10	2.816e-12	2.771e-11	137	681	MAFG,ALOX5,ANXA2,ANXA5,APOE,RHOA,RHOC,DOCK11,AXL,CEACAM6,CEACAM1,NFE2L2,SERPING1,C3,SYT7,CLDN1,CD9,P2RX4,SCARB1,ENTPD1,ENTPD2,SERPINE1,CD44,PAK1,CD59,CD151,CDH3,SERPINA5,CDKN1A,CEACAM5,PDGFB,SERPINA1,SERPINE2,VKORC1,CLIC1,PIK3CB,PLAT,PLAUR,PLSCR1,CNN2,COL1A1,COL1A2,COL3A1,ARHGEF19,EPB41L4B,CLDN4,CLDN3,GATA5,PPARA,TSKU,PRKAR2B,PRKCD,MAPK3,PROC,PROS1,DGKA,PTEN,PTK7,PTPN6,F11R,PTPRJ,RAB5A,ADIPOR2,RA…
GO: Biological Process	GO:0006900	vesicle budding from membrane		3.22e-14	3.384e-10	2.843e-12	2.797e-11	177	962	ACTN4,ADM,MFGE8,ESYT2,ADRB3,GRK2,MIA2,AP2A1,AGTR1,PIP5K1A,NCEH1,ALB,AMBP,MCFD2,ANXA2,IFITM1,APOA2,APOC1,APOE,APOL1,APP,AREG,ARF1,GPR107,ARF6,RHOG,USO1,ASGR2,PYCARD,NUMB,ARHGAP27,VAMP8,BECN1,SNX3,GBF1,MYO6,AXL,B2M,CEACAM6,BCL2L1,CEACAM1,AP1G2,C3,RAB29,NPC1,CALR,CXCL16,SYT7,CD9,CD22,SCARB1,SCARB2,SERPINE1,CD59,CD63,CD81,CD151,NOSTRIN,CEACAM5,CEL,TRIP10,TRAPPC1,VAMP3,SERPINA1,AP2M1,AP1S1,CLCN3,CLCN5…
GO: Biological Process	GO:0051223	regulation of protein transport		3.399e-14	3.571e-10	2.976e-12	2.928e-11	141	709	CLTRN,MDM2,ADAM8,ALOX5,ANG,ANK3,SLC25A5,SLC25A6,ANXA5,ANXA13,APOE,APP,ARF1,ARF6,ARL2,PHPT1,MCU,ASPH,DDRGK1,NUMB,VAMP8,SNX3,MYO1C,ADAM9,RAB11A,BSG,RAB29,BAIAP3,NUCB1,SYT7,OSBP,PAK1,CD81,CDH1,CDKN2A,PLK3,TOMM7,MPC2,A1CF,RPH3AL,BAG3,PKDCC,NDFIP2,PIM3,GCC2,PRKAA1,RAB11FIP5,PRKCD,PRKCZ,TMEM30B,TM9SF4,CYP51A1,PTGS2,NR1H4,RAC1,RAC2,RHBDF2,NR1H3,ZFAND1,SIDT2,BCAP31,UBL5,RAB34,EGFR,GOLPH3L,UBAC2,DMTN,STOM…
GO: Biological Process	GO:0043066	negative regulation of apoptotic process		3.513e-14	3.692e-10	3.051e-12	3.001e-11	204	1160	MAG,ACVR1,MDM2,ADA,ADAM8,MECP2,GRK2,AGT,AGTR1,ALB,ALDH2,SH3RF1,SLC25A5,ANXA4,ANXA5,YBX3,APOE,ARAF,PDXK,ARF4,ARG2,RHOA,DDRGK1,ATOX1,BECN1,CAPN12,TRADD,AXL,RIPK2,TNFRSF6B,BAX,CEACAM6,BCL2L1,TNFRSF10D,BCL3,TNFRSF10C,TNFRSF10B,BCL6,TNFRSF10A,TSC22D1,BOK,IER3,NFE2L2,SQSTM1,TAX1BP1,NFKBIA,BCL10,NME2,PTTG1IP,PNP,SOCS3,CAST,CREB3L1,CCNG1,SERPINE1,CD44,CD59,CDKN1A,CEACAM5,CEBPB,CRLF1,MPV17L,KLF4,TRIP10,SE…
GO: Biological Process	GO:0034341	response to interferon-gamma		3.665e-14	3.851e-10	3.157e-12	3.105e-11	66	235	SERPINA3,IFITM1,ARG2,MT2A,VAMP8,MYO1C,B2M,BST2,RAB12,CAMK2D,CAPG,SOCS3,OAS1,CXCL16,CLDN1,CD44,VAMP3,SEC61A1,PML,PPARG,RAB11FIP5,PRKCD,DAPK3,NR1H3,CALCOCO2,IRF9,IFITM3,CDC42EP2,IFI30,CCL2,CCL7,FLNB,UBD,MYO18A,IFITM2,SP100,GBP2,GBP3,TRIM21,GCH1,STXBP2,GSN,TLR4,RPL13A,CFH,CDC42EP4,HLA-A,HLA-B,HLA-C,HLA-E,RAB43,NR1H2,VCAM1,HSP90AB1,ICAM1,IRF8,TRIM5,IFNGR1,IFNGR2,IL18,TRIM25,IRF2,IRF3,IRF6,IRF7,TRIM8
GO: Biological Process	GO:0071496	cellular response to external stimulus		3.711e-14	3.9e-10	3.171e-12	3.119e-11	102	451	MAG,MDM2,FZD1,ADORA2B,AGT,ALB,MMP1,STK24,ATF3,ATF4,ATP1A1,BECN1,AXL,BAK1,TNFRSF10B,TNFRSF10A,BMP2,NFE2L2,BCL10,SLC39A5,NPPB,CCNE1,SERPINE1,CD68,CDKN1A,CDKN2B,PDGFB,SLC38A2,PIM1,CNN2,COL1A1,COMT,ADAMTS1,BAG3,PPARA,PPARG,PRKAA1,PRKCD,MAPK3,CTSB,WIPI2,CYBA,PIEZO1,CYP26A1,DAP,DBI,GADD45A,PTGS2,FBXO22,F11R,SESN2,NR1H4,RAC1,RALB,WIPI1,DSC2,NUPR1,TXNDC12,RNASE4,NAMPT,EGFR,ANGPTL4,ELN,TBL2,RPL17,RPS25,F2…
GO: Biological Process	GO:0090087	regulation of peptide transport		4.086e-14	4.294e-10	3.463e-12	3.406e-11	148	759	CLTRN,MDM2,ADAM8,ALOX5,ANG,ANK3,SLC25A5,SLC25A6,ANXA5,ANXA13,APOE,APP,ARF1,ARF6,ARL2,PHPT1,MCU,ASPH,DDRGK1,NUMB,VAMP8,SNX3,MYO1C,ADAM9,RAB11A,BSG,RAB29,BAIAP3,KALRN,NUCB1,NUCB2,SYT7,OSBP,PAK1,CD81,CDH1,CDKN2A,PLK3,TOMM7,MPC2,A1CF,RPH3AL,BAG3,PKDCC,NDFIP2,PPARG,PIM3,GCC2,PRKAA1,RAB11FIP5,PRKCD,PRKCZ,TMEM30B,TM9SF4,CYP51A1,PTGS2,NR1H4,RAC1,RAC2,RHBDF2,NR1H3,ZFAND1,SIDT2,BCAP31,UBL5,RAB34,EGFR,GOLPH…
GO: Biological Process	GO:0045785	positive regulation of cell adhesion		4.881e-14	5.129e-10	4.103e-12	4.036e-11	115	537	CD46,ADA,ADAM8,AFDN,ALOX5,ANK3,RHOA,ARL2,PYCARD,TNFSF9,ADAM9,RIPK2,CEACAM6,BCL6,IQGAP1,CEACAM1,NID1,NINJ1,BCL10,PNP,CALR,CAPN1,P4HB,CD44,PAK1,CD59,CD63,CD70,CD81,CDH1,CEACAM5,PDGFB,PLAUR,PLD2,PRKD2,COL16A1,EPB41L4B,PODXL,MAP3K8,EFEMP2,PRKCZ,PRSS2,MYADM,PIEZO1,SPOCK2,PTPN6,F11R,PTPRJ,RAC1,DNM2,NPNT,RAP1GAP,RELA,PTPRU,ZBTB7B,EFNB1,EBI3,DMTN,EPHA1,EPHB4,FSTL3,NET1,RPS3,RRAS,S100A10,PTK2B,FBLN1,FBLN2…
GO: Cellular Component	GO:0031227	intrinsic component of endoplasmic reticulum membrane		4.996e-14	6.1e-11	1.245e-12	9.567e-12	56	181	RHBDD2,ESYT2,SPCS1,GRAMD1A,ASPH,GPAA1,AUP1,B2M,CALR,CREB3L1,DPM3,SEC61A1,DERL1,ERO1A,TECR,EMC6,CYP2E1,DHCR7,RCE1,DPAGT1,PREB,BCAP31,ALG3,TBL2,RRBP1,ELOVL7,CREB3,PIGT,ERGIC3,SARAF,SYVN1,SELENOS,SREBF2,DGAT2,TAP1,TAPBP,SLC27A2,PDIA3,TRAM1,TM7SF2,HLA-A,HLA-B,HLA-C,HLA-E,ELOVL5,HSPA5,ELOVL1,XBP1,EMC7,INSIG1,SLC35B2,HM13,ITPR3,PIGS,RTN4,ERGIC1
GO: Biological Process	GO:0072359	circulatory system development		5.023e-14	5.278e-10	4.189e-12	4.12e-11	302	1916	SERPINA3,ACVR1,MDM2,ADAM8,MECP2,MEF2D,FZD1,ADM,MET,MFAP2,MFGE8,GRK2,AGT,AGTR1,APLNR,POC1B,ALPK3,AHR,FOXO4,ALCAM,UXT,MMP14,STK24,ALOX5,ANG,IFT20,ANXA2,ANXA3,IFITM1,APOE,APP,PDLIM4,RHOA,MT2A,TRIB3,MTTP,EIF3H,ATP1A1,EIF3I,BECN1,ATP2A2,ATP6AP1,MYO6,RAB11A,BAK1,BAX,CEACAM6,FGFRL1,CEACAM1,BMP2,BSG,NFE2L2,KLF5,NFKB2,AP1G2,C3,NINJ1,NME2,NPPB,CALR,CAMK2D,SOCS3,CREB3L1,PDLIM1,FURIN,ERRFI1,SERPINE1,CD44,PAK…
GO: Biological Process	GO:0040017	positive regulation of locomotion		5.558e-14	5.841e-10	4.599e-12	4.524e-11	144	734	S100A14,ACTN4,ACVR1,MDM2,ADAM8,ADORA2B,MET,AGT,FOXO4,MMP1,ALDOA,MMP14,SEMA7A,ANXA3,APP,SEMA4G,ARF6,RHOA,RHOC,MT2A,PHPT1,PYCARD,MCU,DDRGK1,NUMB,TRADD,MYO1C,ADAM9,RAB11A,CEACAM6,IQGAP1,BMP2,BSG,NFE2L2,CALR,CAMK2D,CXCL16,CLDN1,P2RX4,FURIN,SCARB1,SERPINE1,PAK1,CD151,PDGFB,PFN1,PGF,PIK3CB,SUN2,PLD1,PLD2,COL1A1,ONECUT2,PRKD2,EPB41L4B,ADAMTS1,PODXL,CLDN4,CLDN3,CLDN7,BCAR1,AKAP12,NUS1,MAPK3,MAP2K2,MAP2K3…
GO: Biological Process	GO:1901565	organonitrogen compound catabolic process		5.664e-14	5.952e-10	4.65e-12	4.574e-11	246	1482	CLPP,MAN1A1,MANBA,RHBDD2,MDM2,ADA,ADAM8,AP2A1,OSBPL7,AMBP,MPST,ANXA2,APOC1,APOE,APP,ARAF,ARG2,TRIB3,DDRGK1,EIF3H,ZFAND2A,SNX3,AUP1,ADAM9,NAGLU,CEACAM6,CEACAM1,BLVRB,NEU1,IER3,NFE2L2,SQSTM1,PTTG1IP,PNP,RAB12,CAPN2,CAST,OVGP1,FURIN,SH3D19,SCARB1,ENTPD1,CD44,CD81,PCBD1,CDC34,CDH1,CDKN2A,CEACAM5,CEBPA,PDE8A,CEL,AP2M1,SERPINE2,AP1S1,CLU,TMEM259,TPP1,CLTC,FBXW5,SMOX,PLK3,PML,DPP7,APOBEC3D,COMT,DERL1,RN…
GO: Biological Process	GO:2000145	regulation of cell motility		6.246e-14	6.563e-10	5.088e-12	5.005e-11	218	1271	S100A14,ACTN4,ACVR1,MDM2,ADA,ADAM8,MECP2,ADORA2B,MET,MTUS1,AGT,AFDN,FOXO4,MMP1,ALDOA,MMP14,STK24,SEMA7A,ANXA3,ANXA5,CAMSAP3,IFITM1,APOE,APP,SEMA4G,ARF6,RHOA,RHOC,RHOG,MT2A,PHPT1,PYCARD,MCU,DDRGK1,NUMB,MUC2,TRADD,MYO1C,ADAM9,RAB11A,CEACAM6,IQGAP1,CEACAM1,BMP2,BSG,BST2,NFE2L2,CALR,CAMK2D,CAPN1,CXCL16,CLDN1,CD9,P2RX4,FURIN,SCARB1,SERPINE1,PAK1,CD63,CD81,TMSB10,CD151,CDH1,CEACAM5,PDGFB,SERPINF1,CARD1…
GO: Biological Process	GO:0043068	positive regulation of programmed cell death		7.929e-14	8.331e-10	6.378e-12	6.274e-11	150	779	SERPINA3,ADAM8,ADM,GRK2,AGT,SRPX,ANXA5,ZNF622,APP,RHOA,PYCARD,ATF3,ATF4,BECN1,MUC2,GADD45B,TRADD,RIPK2,BAK1,BAX,CEACAM6,BCL2L1,TNFRSF10D,TNFRSF10C,TNFRSF10B,BCL6,TNFRSF10A,CEACAM1,BMP2,TSC22D1,BOK,SQSTM1,TSPO,BCL10,KALRN,CAMK2D,CAPN1,CAPN2,CASP4,UBE2M,ARHGEF1,CD44,CDC34,DCUN1D3,CDKN1A,CDKN2A,CEACAM5,SLC9A3R1,CLU,PIK3CB,ADAMTSL4,PLSCR1,PML,OSGIN1,ARHGEF19,MAGED1,G0S2,PPARG,AKAP12,PRKCD,PRKCI,CTSD,…
GO: Biological Process	GO:0043434	response to peptide hormone		7.951e-14	8.355e-10	6.378e-12	6.274e-11	136	682	SERPINA3,MDM2,FZD1,ADM,ADORA2B,MET,GRK2,MTUS1,AGT,AGTR1,FOXO4,ALAS1,MMP1,ANXA5,APOE,APRT,AREG,TRIB3,USO1,ATP2A2,ATP6V0C,ATP6V0B,ATP6AP1,MYO1C,CEACAM6,BCL2L1,IQGAP1,CEACAM1,BSG,NFE2L2,NME2,RAB12,NPPB,ATP6V0E1,CAPN1,SOCS3,NUCB2,ERRFI1,SERPINE1,PAK1,CEACAM5,PDGFB,ATP6V1F,SERPINA1,PLAT,PLD1,PLD2,PLN,COL1A1,SLC2A8,GDF15,COX5B,PPARA,PPARG,BCAR1,PRKAA1,LPIN2,PRKAR2B,PRKCD,PRKCI,PRKCZ,CTSB,CYBA,CYP2B6,PR…
GO: Cellular Component	GO:0030134	COPII-coated ER to Golgi transport vesicle		8.451e-14	1.032e-10	2.064e-12	1.586e-11	41	109	MCFD2,APP,AREG,USO1,B2M,TMED4,CD59,SERPINA1,SEC22B,SEC24C,TMED9,CTSZ,SEC24D,TMED5,TMED7,IER3IP1,CNIH1,SEC23A,VTI1B,SEC13,SEC31A,ERGIC3,SEC24A,SREBF1,SREBF2,TMED7-TICAM2,YIF1A,STX5,TMED2,LMAN2,TMED10,GOLGA2,TMED3,HLA-A,HLA-B,HLA-C,HLA-E,SAR1A,YIPF5,ERGIC1,LMAN1
GO: Biological Process	GO:0001944	vasculature development		8.65e-14	9.09e-10	6.886e-12	6.774e-11	210	1215	SERPINA3,ACVR1,MDM2,ADAM8,MECP2,ADM,MFAP2,MFGE8,AGT,AGTR1,APLNR,AHR,FOXO4,UXT,MMP14,ALOX5,ANG,ANXA2,ANXA3,APOE,APP,RHOA,MT2A,MTTP,EIF3H,EIF3I,BECN1,MYO6,RAB11A,BAK1,BAX,CEACAM6,CEACAM1,BSG,NFE2L2,KLF5,NFKB2,AP1G2,C3,NME2,NPPB,SOCS3,CREB3L1,ERRFI1,SERPINE1,CD44,CD59,NOSTRIN,CDKN1A,CDS1,CDX2,CEACAM5,PDGFB,SERPINF1,CARD10,KLF4,PGF,PIK3CB,PLD1,EPN1,PML,COL1A1,COL1A2,EIF4E2,COL3A1,PRKD2,ADAMTS1,EFEMP2…
GO: Biological Process	GO:0006901	vesicle coating		9.786e-14	1.028e-09	7.732e-12	7.606e-11	32	71	MCFD2,AREG,USO1,GBF1,CD59,TRAPPC1,SERPINA1,CLTB,SEC22B,SEC24C,CSNK1D,TMED9,CTSZ,SEC24D,ARFGAP3,RAB1A,PREB,CNIH1,TFG,SEC23A,SEC13,PPP6R1,SEC31A,SEC24A,STX5,TMED2,TMED10,GOLGA2,TRAPPC5,SAR1A,LMAN1,RAB1B
GO: Biological Process	GO:0030335	positive regulation of cell migration		1.003e-13	1.054e-09	7.865e-12	7.737e-11	136	684	S100A14,ACTN4,ACVR1,MDM2,ADAM8,ADORA2B,MET,AGT,FOXO4,MMP1,ALDOA,MMP14,SEMA7A,ANXA3,APP,SEMA4G,ARF6,RHOA,RHOC,MT2A,PYCARD,MCU,DDRGK1,NUMB,TRADD,MYO1C,ADAM9,RAB11A,CEACAM6,IQGAP1,BMP2,BSG,NFE2L2,CALR,CAMK2D,CXCL16,CLDN1,P2RX4,FURIN,SCARB1,SERPINE1,PAK1,CD151,PDGFB,PFN1,PGF,PIK3CB,SUN2,PLD1,PLD2,COL1A1,ONECUT2,PRKD2,EPB41L4B,ADAMTS1,PODXL,CLDN4,CLDN3,BCAR1,AKAP12,NUS1,MAPK3,MAP2K3,CTSH,LGMN,MYADM,DA…
GO: Biological Process	GO:1901135	carbohydrate derivative metabolic process		1.037e-13	1.09e-09	8.075e-12	7.944e-11	232	1383	MAN1A1,MAN2A1,MAN2B1,MANBA,ADA,ESYT2,MGAT1,AP2A1,ALDOA,TPST2,TPST1,AMPD2,MCFD2,APP,APRT,RHOA,ASGR2,MUC2,DGAT1,B4GALT4,B4GALT3,ATP5ME,ATP6V0C,GPAA1,OST4,NAGLU,BAX,TMTC2,BCL2L1,NDUFA1,SUCLG2,NDUFB4,NDUFS5,BMP2,NEU1,IER3,NME2,NME3,TMEM258,PNP,NPC1,NPPB,PLOD3,MAP7,OVGP1,ENTPD1,CD44,GCNT3,PDE8A,PDGFB,DPM3,PFKFB3,UQCR10,PGM1,B4GALT5,PGM3,OSTC,SERPINA1,PIM1,CLTC,PGLS,TJP2,ITM2B,GMPPA,PLOD1,PLOD2,ALG12,P…
GO: Molecular Function	GO:0044877	protein-containing complex binding		1.69e-13	3.816e-10	6.361e-11	5.279e-10	278	1668	ACTN4,ACVR1,MDM2,ADAM8,ADD3,MET,MFAP2,MFGE8,AP2A1,AEBP1,AHR,AFDN,UXT,MMP14,LTBP4,AMBP,AMHR2,ANK3,SEMA7A,SPCS1,ANXA2,ANXA7,ANXA11,CAMSAP3,GAS7,APOA2,YBX3,APOE,APP,MTTP,ATP5ME,TRADD,MYO1C,MYO1D,MYO6,MYO7B,ADAM9,BAK1,BAX,BCL2L1,SUCLG2,IQGAP1,BOK,SQSTM1,NFKBIA,NID1,BCL10,NME2,RAB29,CALR,CAPG,CAPN2,CXCL16,SERPINH1,CCNE1,OXA1L,CD9,CD22,P4HB,SCARB1,CD44,PAK1,CD63,CD81,CD151,CDH17,CDKN1A,CEBPA,CEL,PDGFB,…
GO: Biological Process	GO:0033365	protein localization to organelle		2.017e-13	2.119e-09	1.558e-11	1.533e-10	260	1607	MAN1A1,ACAA1,ACOX1,MDM2,GRK2,MIA2,AGT,POC1B,SLC25A6,IFT20,SPCS1,APP,ARF4,ARF6,ARL1,ARL2,LAMTOR4,GSTK1,DDRGK1,NUMB,GBF1,ATP6AP1,GPAA1,MYO6,AUP1,RAB11A,BAX,BCL3,RPL10A,NFKBIA,TSPO,RAB29,PTTG1IP,KALRN,CALR,RPL14,OXA1L,SCARB2,CD68,CD81,CDH1,CDKN1A,CDKN2A,CARD10,ATP6V1F,SRPRB,AP2M1,CLU,TPP1,SUN2,ATG9A,SEC61A1,PLSCR1,PML,COL1A1,ONECUT2,TOMM7,RPL36,NOP53,BAG3,ZDHHC5,WWTR1,TBC1D10B,CSNK1D,GCC2,PRKAA1,PRK…
GO: Biological Process	GO:0019221	cytokine-mediated signaling pathway		2.116e-13	2.224e-09	1.623e-11	1.597e-10	159	852	ACTN4,MMP1,ALOX5,ANXA2,IFITM1,ARF1,MT2A,PYCARD,TRADD,TNFSF9,AXL,B2M,RIPK2,TNFRSF6B,CEACAM6,BCL2L1,TNFRSF11A,BCL6,CEACAM1,BST2,SQSTM1,TAX1BP1,NFKBIA,CAMK2D,SOCS3,CASP4,OAS1,P4HB,CD44,CD70,OSMR,CDKN1A,IL32,CEACAM5,CEBPA,CEBPD,CRLF1,PDGFB,PIK3CB,PIM1,TJP2,GSTO1,PLP2,CNN2,PML,COL1A2,MAP3K8,TNIP2,PPARG,TRAF4,CSF3R,CSNK2B,PRKCD,MAPK3,PSMA5,PSMB1,PSMB5,PSMB8,PSME1,PTGS2,PTPN6,PTPRF,NR1H4,ADIPOR2,RAP1B,N…
GO: Biological Process	GO:0051247	positive regulation of protein metabolic process		2.139e-13	2.248e-09	1.629e-11	1.602e-10	288	1827	CD46,ACVR1,MDM2,ADAM8,MECP2,FZD1,ADORA2B,MET,MELTF,AGT,AGTR1,APLNR,OSBPL7,MMP14,FNIP2,ANG,LAMTOR2,SEMA7A,ANXA2,YBX3,APOE,APP,ARAF,AREG,RHOA,TRIB3,PLPP1,PYCARD,ASPH,DDRGK1,EIF3D,ATP2A3,GADD45B,ZFAND2A,TRADD,ADAM9,TICAM1,RIPK2,BAK1,BAX,CEACAM6,TNFRSF11A,TNFRSF10D,BCL3,TNFRSF10C,TNFRSF10B,BCL6,TNFRSF10A,CCNK,IQGAP1,CEACAM1,BMP2,BOK,IER3,NFE2L2,SQSTM1,NFKBIA,C3,BCL10,PTTG1IP,SOCS3,CASP4,GPRC5A,OSBP,F…
GO: Biological Process	GO:0070201	regulation of establishment of protein localization		2.332e-13	2.45e-09	1.763e-11	1.734e-10	143	740	CLTRN,MDM2,ADAM8,ALOX5,ANG,ANK3,SLC25A5,SLC25A6,ANXA5,ANXA13,APOE,APP,ARF1,ARF6,ARL2,PHPT1,MCU,ASPH,DDRGK1,NUMB,VAMP8,SNX3,MYO1C,ADAM9,RAB11A,BSG,RAB29,BAIAP3,NUCB1,SYT7,OSBP,PAK1,CD81,CDH1,CDKN2A,PLK3,TOMM7,MPC2,A1CF,RPH3AL,BAG3,PKDCC,NDFIP2,PIM3,GCC2,PRKAA1,RAB11FIP5,PRKCD,PRKCZ,CTSD,TMEM30B,TM9SF4,CYP51A1,PTGS2,NR1H4,RAC1,RAC2,RHBDF2,NR1H3,ZFAND1,SIDT2,BCAP31,UBL5,RAB34,EGFR,GOLPH3L,UBAC2,DMTN…
GO: Cellular Component	GO:0010008	endosome membrane		2.383e-13	2.909e-10	5.705e-12	4.384e-11	113	532	TPCN1,AP2A1,LAMTOR2,ANXA2,IFITM1,PDLIM4,ARF6,LAMTOR4,PLPP2,NUMB,VAMP8,BECN1,ATP6V0C,SNX3,ATP6V0B,ATP6AP1,TICAM1,B2M,CD164,RAB11A,BOK,PIP4P1,AP1G2,BAIAP3,NPC1,RAB12,ATP6V0E1,FURIN,SCARB2,CD63,CD68,VAMP3,YIPF2,AP2M1,CLCN3,TM9SF2,CLCN5,SUN2,CLTC,ATG9A,PLD1,ITM2B,PARM1,PML,LITAF,TMEM59,NDFIP2,RAB11FIP5,CTSD,LAPTM4A,PLEKHM1,CMTM6,RAB5A,RAB13,RAB5C,RAC1,PLEKHB2,WIPI1,TOM1L1,SCAMP2,ECE1,CHMP4B,OPTN,APH1…
GO: Biological Process	GO:0043065	positive regulation of apoptotic process		2.597e-13	2.729e-09	1.949e-11	1.917e-10	146	762	SERPINA3,ADAM8,ADM,GRK2,AGT,SRPX,ANXA5,ZNF622,APP,RHOA,PYCARD,ATF3,ATF4,BECN1,MUC2,GADD45B,TRADD,RIPK2,BAK1,BAX,CEACAM6,BCL2L1,TNFRSF10D,TNFRSF10C,TNFRSF10B,BCL6,TNFRSF10A,CEACAM1,BMP2,TSC22D1,BOK,SQSTM1,TSPO,BCL10,KALRN,CAMK2D,CAPN1,CAPN2,CASP4,UBE2M,ARHGEF1,CD44,CDC34,DCUN1D3,CDKN2A,CEACAM5,SLC9A3R1,CLU,PIK3CB,ADAMTSL4,PLSCR1,PML,OSGIN1,ARHGEF19,MAGED1,G0S2,PPARG,AKAP12,PRKCD,PRKCI,CTSD,CTSH,CT…
GO: Biological Process	GO:0009628	response to abiotic stimulus		2.817e-13	2.96e-09	2.099e-11	2.065e-10	289	1839	MAG,ACADVL,ACTN4,MDM2,ADA,ADAM8,MECP2,ADM,MET,MFAP4,ADRB3,MGP,AGT,AGTR1,POC1B,ALAS1,MMP1,ALDH2,ALDOA,MMP14,ALOX5,ANG,IFT20,ANXA7,YBX3,APP,BHLHE40,PDXK,ARG2,RHOA,ATF4,ATP1A1,BECN1,FXYD2,ATP2A2,ATP5ME,ATP6AP1,MYO6,BAK1,BAX,BCL2L1,TNFRSF11A,BCL3,TNFRSF10B,TNFRSF10A,BMP2,NFE2L2,NFKBIA,TSPO,BCL10,PNP,NPAS2,NPC1,CA9,NPPB,ATP6V0E1,KALRN,CAMK2D,CAPN2,SOCS3,MAP7,CLDN1,CD9,PDLIM1,P4HB,ENTPD1,ENTPD2,ERRFI1,…
GO: Biological Process	GO:0032870	cellular response to hormone stimulus		2.91e-13	3.058e-09	2.153e-11	2.118e-10	164	891	SERPINA3,ACVR1,MDM2,FZD1,MET,GRK2,MTUS1,AGT,AGTR1,AHR,FOXO4,ALAS1,MMP1,ALDH2,ANXA5,CALCOCO1,APRT,ARG2,RHOA,TRIB3,PLPP1,USO1,DDRGK1,ATP1A1,ATP6V0C,ATP6V0B,ATP6AP1,MYO1C,CEACAM6,BCL2L1,CEACAM1,ZFP36L2,NFE2L2,C3,NPC1,RAB12,PLOD3,ATP6V0E1,CALR,SOCS3,NUCB2,ERRFI1,SERPINE1,PAK1,CEACAM5,PDGFB,SERPINF1,PER1,ATP6V1F,PGF,SERPINB9,PLAT,PLOD1,PLOD2,COL1A2,SLC2A8,SLC31A1,ADAMTS1,GDF15,PPARA,PPARG,BCAR1,NCOR2,…
GO: Cellular Component	GO:0045335	phagocytic vesicle		3.334e-13	4.071e-10	7.828e-12	6.016e-11	49	152	ADAM8,ANXA3,ANXA11,VAMP8,BECN1,ATP6V0C,SNX3,ATP6V0B,MYO1C,B2M,RAB11A,PIP4P1,RAB12,ATP6V0E1,CALR,CAPG,SYT7,VAMP3,RAB9A,CLCN3,SEC61A1,ZDHHC5,SEC22B,RAB11FIP5,CYBA,RAB5A,RAC2,DNM2,RAB34,TCIRG1,HAVCR1,CDC42EP2,FLNB,MYO18A,RAB11FIP1,STXBP2,VAMP7,TAP1,TAPBP,PDIA3,GSN,CDC42EP4,HLA-A,HLA-B,HLA-C,HLA-E,RAB43,ITGB5,RAB7A
GO: Cellular Component	GO:0005844	polysome		3.592e-13	4.386e-10	8.275e-12	6.36e-11	35	86	EIF3H,RPL10A,BTF3,CALR,RPL36,EEF2,RPL6,RPL7,RPL7A,RPL8,RPL11,RPL17,RPL18,RPL18A,RPL19,RPL24,RPL30,RPL29,RPL31,RPL32,RPL38,RPL39,RPL41,RPL36A,RPS3,RPS4X,RPS6,RPS21,RPS23,RPS25,RPS26,RPS28,RPS29,GCN1,HDLBP
GO: Cellular Component	GO:0030176	integral component of endoplasmic reticulum membrane		3.673e-13	4.485e-10	8.306e-12	6.383e-11	53	173	RHBDD2,SPCS1,ASPH,GPAA1,AUP1,B2M,CALR,CREB3L1,DPM3,SEC61A1,DERL1,ERO1A,TECR,EMC6,DHCR7,RCE1,DPAGT1,PREB,BCAP31,ALG3,TBL2,RRBP1,ELOVL7,CREB3,PIGT,ERGIC3,SARAF,SYVN1,SELENOS,SREBF2,DGAT2,TAP1,TAPBP,SLC27A2,PDIA3,TRAM1,TM7SF2,HLA-A,HLA-B,HLA-C,HLA-E,ELOVL5,HSPA5,ELOVL1,XBP1,EMC7,INSIG1,SLC35B2,HM13,ITPR3,PIGS,RTN4,ERGIC1
GO: Biological Process	GO:0040012	regulation of locomotion		3.766e-13	3.957e-09	2.767e-11	2.722e-10	223	1331	S100A14,ACTN4,ACVR1,MDM2,ADA,ADAM8,MECP2,ADORA2B,MET,MTUS1,AGT,AFDN,FOXO4,MMP1,ALDOA,MMP14,STK24,SEMA7A,ANXA3,ANXA5,CAMSAP3,IFITM1,APOE,APP,SEMA4G,ARF6,RHOA,RHOC,RHOG,MT2A,PHPT1,PYCARD,MCU,DDRGK1,NUMB,MUC2,TRADD,MYO1C,ADAM9,RAB11A,CEACAM6,IQGAP1,CEACAM1,BMP2,BSG,BST2,NFE2L2,CALR,CAMK2D,CAPN1,CXCL16,CLDN1,CD9,P2RX4,FURIN,SCARB1,SERPINE1,PAK1,CD63,CD81,TMSB10,CD151,CDH1,CEACAM5,PDGFB,SERPINF1,CARD1…
GO: Biological Process	GO:0031099	regeneration		3.95e-13	4.151e-09	2.883e-11	2.836e-10	112	533	MAG,MATN2,ADM,AFP,STK24,ANXA3,APOA2,YBX3,APOE,BECN1,ATP2A3,AXL,BAK1,KLF5,NFKBIA,TSPO,NINJ1,CALU,SOCS3,CAST,SERPINH1,CLDN1,CCNE1,CD9,SERPINE1,CD81,CDKN1A,CEBPA,CEBPB,PDGFB,KLF4,PGF,PLAUR,PRDX5,COL1A1,CERS2,CLDN3,PPARG,CSNK2A1,CSNK2B,VCAN,CTSB,MAP2K2,LGMN,PTEN,PTPN3,PTPRF,MVP,NR1H4,DUSP6,PTPRU,EGFR,RPL7,RPL10,RPL13,RPL18,RPL19,RPL30,RPL32,ERBB3,RPS15,RPS16,RPS24,CCL2,SRSF5,FOS,SHC1,SHH,POSTN,SDCBP2…
GO: Biological Process	GO:0030334	regulation of cell migration		4.044e-13	4.249e-09	2.93e-11	2.883e-10	205	1196	S100A14,ACTN4,ACVR1,MDM2,ADA,ADAM8,MECP2,ADORA2B,MET,MTUS1,AGT,AFDN,FOXO4,MMP1,ALDOA,MMP14,STK24,SEMA7A,ANXA3,CAMSAP3,IFITM1,APOE,APP,SEMA4G,ARF6,RHOA,RHOC,RHOG,MT2A,PYCARD,MCU,DDRGK1,NUMB,MUC2,TRADD,MYO1C,ADAM9,RAB11A,CEACAM6,IQGAP1,CEACAM1,BMP2,BSG,BST2,NFE2L2,CALR,CAMK2D,CAPN1,CXCL16,CLDN1,CD9,P2RX4,FURIN,SCARB1,SERPINE1,PAK1,CD63,CD81,TMSB10,CD151,CDH1,CEACAM5,PDGFB,SERPINF1,CARD10,PFN1,KLF4,…
GO: Biological Process	GO:0010942	positive regulation of cell death		4.702e-13	4.941e-09	3.384e-11	3.329e-10	159	860	SERPINA3,ADAM8,ADM,GRK2,AGT,SRPX,ANXA5,ZNF622,APOE,APP,RHOA,PYCARD,ATF3,ATF4,BECN1,MUC2,GADD45B,TRADD,RIPK2,BAK1,BAX,CEACAM6,BCL2L1,TNFRSF10D,TNFRSF10C,TNFRSF10B,BCL6,TNFRSF10A,CEACAM1,BMP2,TSC22D1,BOK,SQSTM1,TSPO,BCL10,KALRN,CAMK2D,CAPN1,CAPN2,CASP4,UBE2M,ARHGEF1,CD44,CDC34,DCUN1D3,CDKN1A,CDKN2A,CEACAM5,SLC9A3R1,CLU,PIK3CB,ADAMTSL4,PLSCR1,PML,OSGIN1,ARHGEF19,MAGED1,G0S2,PPARG,AKAP12,PRKCD,PRKCI,…
GO: Biological Process	GO:1903793	positive regulation of anion transport		5.337e-13	5.608e-09	3.815e-11	3.753e-10	125	623	CLTRN,MDM2,ADAM8,ADORA2B,MET,GRK2,AGT,ANG,ANK3,ANXA2,ANXA13,APOE,APP,ARF1,ARF6,PHPT1,MCU,ASPH,ATF4,VAMP8,MYO1C,ADAM9,TNFRSF11A,BSG,NFE2L2,NFKBIA,C3,RAB29,BAIAP3,NUCB2,OSBP,P2RX4,PAK1,CD81,CDH1,CEBPB,PLK3,PLTP,TOMM7,MPC2,A1CF,RPH3AL,BAG3,PRKAA1,PRKCD,PRKCI,PRKCZ,CYBA,TMEM30B,TM9SF4,DBI,PTGS2,RAB3B,RAB13,NR1H4,ADIPOR2,RAC1,RAC2,NR1H3,ZFAND1,BCAP31,UBL5,RAB34,EGFR,GOLPH3L,LPCAT3,STOM,ERBB3,F2RL1,ACS…
GO: Cellular Component	GO:0031300	intrinsic component of organelle membrane		5.517e-13	6.737e-10	1.225e-11	9.413e-11	101	460	RHBDD2,ESYT2,TVP23C-CDRT4,TPST1,SPCS1,GRAMD1A,MCU,ASPH,MTX1,GPAA1,AUP1,B2M,BAK1,TMEM11,NPC1,CALR,CREB3L1,OXA1L,P2RX4,FURIN,DPM3,VAMP3,SLC25A3,CLCN3,SUN2,ITM2B,SEC61A1,MPC2,DERL1,ERO1A,TECR,EMC6,CYP2E1,QSOX1,DHCR7,RAB3B,RAB5A,RAB5C,RCE1,DPAGT1,SCO2,TVP23B,ECE1,PREB,BCAP31,IER3IP1,ALG3,TBL2,RPL37,BET1L,RRBP1,SLC22A17,ELOVL7,SLC8B1,CREB3,PIGT,ERGIC3,P2RX2,SLC15A4,SARAF,SYVN1,SELENOS,VAMP5,SREBF2,YIF…
GO: Biological Process	GO:1901652	response to peptide		6.549e-13	6.882e-09	4.65e-11	4.574e-10	149	792	SERPINA3,MDM2,FZD1,ADM,ADORA2B,MET,GRK2,MTUS1,AGT,AGTR1,FOXO4,ALAS1,MMP1,ANXA5,APOE,APP,APRT,AREG,TRIB3,USO1,ATP2A2,ATP6V0C,ATP6V0B,ATP6AP1,MYO1C,RIPK2,CEACAM6,BCL2L1,IQGAP1,CEACAM1,BSG,NFE2L2,KLF5,NFKBIA,NME2,RAB12,NPPB,ATP6V0E1,CAPN1,SOCS3,NUCB2,CASP4,ERRFI1,SERPINE1,PAK1,CEACAM5,PDGFB,SERPINF1,ATP6V1F,KLF4,SERPINA1,PLAT,PLD1,PLD2,PLN,COL1A1,SLC2A8,GDF15,COX5B,PPARA,PPARG,BCAR1,PRKAA1,LPIN2,PRK…
GO: Biological Process	GO:0019058	viral life cycle		6.959e-13	7.313e-09	4.908e-11	4.828e-10	92	407	CD46,GRK2,SPCS1,ANXA2,IFITM1,APOE,VAMP8,SNX3,AXL,CEACAM6,CCNK,CEACAM1,NFIA,BSG,BST2,RAB29,NPC1,OAS1,CLDN6,CLDN1,P4HB,FURIN,SCARB1,SCARB2,CD81,CEACAM5,PLSCR1,PML,APOBEC3D,PPARA,PPIB,APOBEC3B,CTSB,F11R,PVR,NECTIN2,SLC52A2,RAB1A,RAB5A,CHMP4B,TRIM27,EGFR,EPHA2,TMEM39A,STOM,UBAP1,TNIP1,RPS27A,HAVCR1,IFITM3,CCL2,SEC13,CHMP4C,ZC3H12A,LAMTOR5,IFITM2,PABPC1,SLC1A5,SPINT1,TRIM21,APOBEC3C,GSN,TMPRSS2,HMGA1,…
GO: Biological Process	GO:0030855	epithelial cell differentiation		7.686e-13	8.076e-09	5.384e-11	5.297e-10	193	1114	MAFG,SPRED2,ACADVL,DACT2,ACVR1,FZD1,MET,AGT,CGN,PIP5K1A,AFDN,TAGLN2,AMPD2,IFT20,ANXA4,ANXA7,CAMSAP3,APOL1,RHOA,GSTK1,NUMB,ATF4,MUC2,CAPN12,MYO6,ADAM9,CEACAM6,BFSP1,IQGAP1,CEACAM1,BMP2,PELO,KLF5,NME2,PLOD3,CAPN1,SOCS3,MAP7,CLDN1,CCNC,OVOL1,FURIN,ERRFI1,SERPINE1,CD63,NOSTRIN,CDH1,CDH3,CDKN1A,CDKN2B,CDX2,CEACAM5,CEBPB,PDGFB,KLF4,SLC9A3R1,TPP1,TJP2,PKP2,PLAUR,ADAMTSL4,PLS1,ONECUT2,PODXL,FA2H,WWTR1,CL…
GO: Biological Process	GO:0061008	hepaticobiliary system development		8.522e-13	8.955e-09	5.931e-11	5.834e-10	91	402	MAN2A1,ACVR1,ADA,ADD3,MET,AFP,APLNR,AHR,ALDH2,MPST,ARF6,EIF3I,ATP2A3,CEACAM6,CEACAM1,BMP2,NFKBIA,SOCS3,CAST,CLDN1,CCNE1,CDKN2A,CDKN2B,CDX2,CEACAM5,CEBPA,CEBPB,ONECUT2,CP,GATA5,CSNK2A1,CSNK2B,PRKCSH,PROC,PROS1,PTPN3,NR1H4,RELA,EGFR,ATP6AP2,ELK1,TRIB1,RPL7,RPL10,RPL13,RPL18,RPL19,RPL30,RPL32,RPS6KA1,RPS15,RPS16,RPS24,SEC13,SRSF5,SHH,SEC31A,LSR,SOX9,SREBF1,SREBF2,GATA4,GATA6,GGT1,STAT3,SULF2,TAF10,H…
GO: Biological Process	GO:0048878	chemical homeostasis		8.718e-13	9.161e-09	6.027e-11	5.929e-10	245	1511	MAFG,CLTRN,ACOX1,S100A14,SLC24A3,TPCN1,ADM,MET,MELTF,GRK2,MIA2,AGT,AGTR1,APLNR,ALOX5,AMPD2,ANG,ANK3,ANXA7,APLP2,APOA2,APOE,APP,ARF1,MT2A,PHPT1,ORMDL2,ASGR2,MCU,ASPH,MTTP,DDRGK1,ATF4,ATOX1,ATP1A1,ATP2A2,ATP2A3,DGAT1,ATP6V0C,ATP6V0B,ATP6AP1,B2M,RAB11A,BAK1,BAX,TMTC2,BOK,NFKB2,TSPO,C7,NMB,NME2,BAIAP3,SLC39A5,NPC1,NPPB,ATP6V0E1,CALR,CAMK2D,NUCB2,OAS1,FAM3B,CLDN1,OSBP,P2RX4,SCARB1,SERPINE1,CDH1,CDKN2A…
GO: Biological Process	GO:0001889	liver development		8.971e-13	9.427e-09	6.121e-11	6.022e-10	90	396	MAN2A1,ACVR1,ADA,MET,AFP,APLNR,AHR,ALDH2,MPST,ARF6,EIF3I,ATP2A3,CEACAM6,CEACAM1,BMP2,NFKBIA,SOCS3,CAST,CLDN1,CCNE1,CDKN2A,CDKN2B,CDX2,CEACAM5,CEBPA,CEBPB,ONECUT2,CP,GATA5,CSNK2A1,CSNK2B,PRKCSH,PROC,PROS1,PTPN3,NR1H4,RELA,EGFR,ATP6AP2,ELK1,TRIB1,RPL7,RPL10,RPL13,RPL18,RPL19,RPL30,RPL32,RPS6KA1,RPS15,RPS16,RPS24,SEC13,SRSF5,SHH,SEC31A,LSR,SOX9,SREBF1,SREBF2,GATA4,GATA6,GGT1,STAT3,SULF2,TAF10,HNF1A,…
GO: Biological Process	GO:1990778	protein localization to cell periphery		8.971e-13	9.427e-09	6.121e-11	6.022e-10	90	396	PIP5K1A,AFDN,MMP14,ANK3,IFT20,ANXA2,ANXA13,ARF6,RHOG,NUMB,VAMP8,ATP6AP1,RAB11A,BCL2L1,BSG,SQSTM1,RAB29,RAB12,KALRN,CAMK2D,MAP7,CD81,CDH1,VAMP3,AP2M1,SLC9A3R1,CLTC,PKP2,PLS1,TMEM59,ZDHHC5,PKDCC,GORASP2,GCC2,CSNK2A1,PRKCI,PRKCZ,MYADM,F11R,ATP2C2,TESC,RAB3B,RAB13,RAC1,GPC6,OPTN,RAB34,EGFR,GOLPH3L,EPHA2,EPHB2,ZDHHC3,EHD4,EHD2,ACSL3,S100A10,RACK1,CRB3,SEC23A,VTI1B,SEC13,CIB1,ARL6IP5,AGR2,ZDHHC7,MYL12A…
GO: Biological Process	GO:0010648	negative regulation of cell communication		9.602e-13	1.009e-08	6.437e-11	6.333e-10	284	1818	SPRED2,DACT2,CD46,ACVR1,MDM2,ADA,NDRG2,FZD1,ADM,MET,ADRB3,GRK2,AGT,APLNR,UXT,MMP14,AMBP,AMHR2,SH3RF1,SLC25A5,RGS5,ANXA5,YBX3,APOE,APP,ARAF,AREG,ARF1,RHOA,PHPT1,TRIB3,PYCARD,DDRGK1,NUMB,ATF3,BCL9L,TRADD,TICAM1,B2M,BAX,CEACAM6,FGFRL1,RIOK3,BCL2L1,BCL3,TNFRSF10C,TNFRSF10B,BCL6,TNFRSF10A,CEACAM1,BMP2,BOK,IER3,NFE2L2,NFKBIA,NMB,PTTG1IP,KALRN,CALR,CAPN1,SOCS3,NUCB2,GPRC5A,CREB3L1,CD22,ERRFI1,SERPINE1,C…
GO: Biological Process	GO:0032270	positive regulation of cellular protein metabolic process		9.603e-13	1.009e-08	6.437e-11	6.333e-10	274	1739	CD46,ACVR1,MDM2,ADAM8,MECP2,FZD1,ADORA2B,MET,MELTF,AGT,AGTR1,APLNR,OSBPL7,MMP14,FNIP2,ANG,LAMTOR2,SEMA7A,ANXA2,YBX3,APOE,APP,ARAF,AREG,RHOA,TRIB3,PLPP1,PYCARD,ASPH,DDRGK1,EIF3D,ATP2A3,GADD45B,ZFAND2A,TRADD,ADAM9,TICAM1,RIPK2,BAK1,BAX,CEACAM6,TNFRSF11A,TNFRSF10D,BCL3,TNFRSF10C,TNFRSF10B,BCL6,TNFRSF10A,CCNK,IQGAP1,CEACAM1,BMP2,BOK,NFE2L2,SQSTM1,NFKBIA,C3,BCL10,PTTG1IP,SOCS3,CASP4,GPRC5A,OSBP,FURIN,…
GO: Biological Process	GO:0001666	response to hypoxia		9.67e-13	1.016e-08	6.437e-11	6.333e-10	112	540	ACTN4,MDM2,ADA,ADAM8,MECP2,ADM,AGTR1,ALAS1,ALDOA,MMP14,ANG,ARG2,RHOA,BECN1,ATP5ME,BCL2L1,BMP2,NFE2L2,NPC1,CA9,NPPB,CAMK2D,CAPN2,SOCS3,PDLIM1,P4HB,SERPINE1,PAK1,PDGFB,PGF,SERPINA1,PIK3CB,PLAT,PLD2,HILPDA,PLOD1,PLOD2,PLK3,PML,SLC2A8,NOP53,COX4I1,ERO1A,CLDN3,PPARA,PRKAA1,CST1,CST2,CST3,PRKCD,CYBA,TM9SF4,PSMA5,PSMB1,PSMB5,PSMB8,PSME1,PTEN,PTGIS,PTGS2,DDIT3,EGLN3,ECE1,ANGPTL4,ELN,SLC29A1,TBL2,EPAS1,EP…
GO: Biological Process	GO:0045861	negative regulation of proteolysis		9.679e-13	1.017e-08	6.437e-11	6.333e-10	94	422	SERPINA3,MDM2,GRK2,AGT,AMBP,SH3RF1,ANXA2,APLP2,APP,DDRGK1,EIF3H,BCL2L1,BST2,SERPING1,C3,CAST,SERPINH1,FURIN,SERPINE1,CD44,CDH1,SERPINA5,CDKN2A,SERPINF1,KLF4,SERPINA1,SERPINA4,SERPINB6,SERPINE2,SERPINB9,PLAT,PLAUR,PRDX5,PML,NOP53,TMEM59,CSNK2A1,CST1,CST2,CST3,CSTB,CTSZ,PROS1,SPOCK2,PTGS2,PTPN3,RARRES1,NR1H3,ECM1,EFNA1,SERPINB1,RPL5,RPL11,RPS6KA1,RPS7,F2,CAMK2N1,WFDC2,TRIAP1,LAMTOR5,SHH,SPINT2,GIPC…
GO: Biological Process	GO:0001667	ameboidal-type cell migration		1.048e-12	1.101e-08	6.923e-11	6.811e-10	134	691	ACVR1,ADAM8,MECP2,ADORA2B,MET,AGT,APLNR,PIP5K1A,MMP1,MMP14,LAMTOR2,SEMA7A,ANXA3,APOC1,APOE,SEMA4G,ARF6,RHOA,MT2A,ADAM9,RAB11A,CEACAM6,FGFRL1,IQGAP1,CEACAM1,BMP2,BSG,NFE2L2,PLOD3,CALR,OVOL1,P2RX4,PDLIM1,SCARB1,SERPINE1,PAK1,CD63,CDH1,CEACAM5,PDGFB,SERPINF1,CARD10,PFN1,KLF4,PIK3CB,CNN2,PML,PRKD2,EPB41L4B,PPARG,BCAR1,AKAP12,CSNK2B,NUS1,DEF6,PRKCI,PKN1,PRKCZ,CTNND1,MAP2K3,CTSH,LGMN,PRSS1,PRSS2,PTEN,G…
GO: Biological Process	GO:0023057	negative regulation of signaling		1.094e-12	1.15e-08	7.187e-11	7.07e-10	284	1820	SPRED2,DACT2,CD46,ACVR1,MDM2,ADA,NDRG2,FZD1,ADM,MET,ADRB3,GRK2,AGT,APLNR,UXT,MMP14,AMBP,AMHR2,SH3RF1,SLC25A5,RGS5,ANXA5,YBX3,APOE,APP,ARAF,AREG,ARF1,RHOA,PHPT1,TRIB3,PYCARD,DDRGK1,NUMB,ATF3,BCL9L,TRADD,TICAM1,B2M,BAX,CEACAM6,FGFRL1,RIOK3,BCL2L1,BCL3,TNFRSF10C,TNFRSF10B,BCL6,TNFRSF10A,CEACAM1,BMP2,BOK,IER3,NFE2L2,NFKBIA,NMB,PTTG1IP,KALRN,CALR,CAPN1,SOCS3,NUCB2,GPRC5A,CREB3L1,CD22,ERRFI1,SERPINE1,C…
GO: Biological Process	GO:0009968	negative regulation of signal transduction		1.182e-12	1.242e-08	7.711e-11	7.586e-10	267	1687	SPRED2,DACT2,CD46,ACVR1,MDM2,ADA,NDRG2,FZD1,ADM,MET,ADRB3,GRK2,AGT,APLNR,UXT,MMP14,AMBP,AMHR2,SH3RF1,SLC25A5,RGS5,YBX3,APOE,APP,ARAF,AREG,RHOA,PHPT1,TRIB3,PYCARD,DDRGK1,NUMB,ATF3,BCL9L,TRADD,TICAM1,B2M,BAX,CEACAM6,FGFRL1,RIOK3,BCL2L1,BCL3,TNFRSF10C,TNFRSF10B,BCL6,TNFRSF10A,CEACAM1,BMP2,BOK,IER3,NFE2L2,NFKBIA,PTTG1IP,CALR,CAPN1,SOCS3,NUCB2,GPRC5A,CREB3L1,CD22,ERRFI1,SERPINE1,CD44,CD59,CDC34,CDH1,S…
GO: Biological Process	GO:0051241	negative regulation of multicellular organismal process		1.253e-12	1.316e-08	8.126e-11	7.993e-10	234	1431	MAG,SERPINA3,SPRED2,ADA,NDRG2,MECP2,ADM,ADORA2B,MET,ADRB3,GRK2,AGT,AHR,FOXO4,ALOX5,TMEM176B,SEMA7A,ANXA2,ANXA4,ANXA5,APOA2,YBX3,APOC1,APOE,APP,SEMA4G,ARG2,RHOA,PYCARD,ATF4,ATP1A1,ATP2A2,AXL,B2M,CEACAM6,BCL3,BCL6,CEACAM1,BMP2,BST2,KLF5,TAX1BP1,TSPO,SERPING1,NME2,NPPB,CALR,CREB3L1,CD9,P2RX4,FURIN,ERRFI1,SERPINE1,CD44,PAK1,CD59,CD63,CDH3,CDKN2A,CDKN2B,CEACAM5,PDGFB,SERPINF1,CARD10,KLF4,SERPINE2,NOMO…
GO: Biological Process	GO:0048514	blood vessel morphogenesis		1.303e-12	1.369e-08	8.398e-11	8.261e-10	178	1009	SERPINA3,ACVR1,ADAM8,MECP2,ADM,MFGE8,AGT,AGTR1,APLNR,AHR,FOXO4,UXT,MMP14,ALOX5,ANG,ANXA2,ANXA3,APOE,RHOA,MT2A,MTTP,EIF3I,BECN1,MYO6,RAB11A,BAK1,BAX,CEACAM6,CEACAM1,BSG,NFE2L2,KLF5,NFKB2,C3,NME2,NPPB,CREB3L1,SERPINE1,CD59,NOSTRIN,CDS1,CEACAM5,PDGFB,SERPINF1,CARD10,KLF4,PGF,PIK3CB,PLD1,EPN1,PML,EIF4E2,COL3A1,PRKD2,ADAMTS1,EFEMP2,WWTR1,PPARG,TIPARP,PPP4C,NUS1,PRKCZ,CTSH,CTSZ,LAMA1,CUL7,PTEN,PTGIS,GA…
GO: Cellular Component	GO:0098556	cytoplasmic side of rough endoplasmic reticulum membrane		1.318e-12	1.61e-09	2.875e-11	2.209e-10	15	18	RPL10,RPL11,RPL22,RPL27,RPL29,RPL31,RPL32,RPS3,RPS17,RPS23,RPS26,RPS28,RPS29,RPL35,RPSA
GO: Biological Process	GO:0051248	negative regulation of protein metabolic process		1.651e-12	1.735e-08	1.058e-10	1.041e-09	218	1312	SERPINA3,SPRED2,PPP1R14A,MDM2,MET,GRK2,AGT,AMBP,ANG,SH3RF1,ANXA2,APLP2,YBX3,APOE,APP,TRIB3,PYCARD,DDRGK1,ATF4,EIF3H,GADD45B,SNX3,BAK1,BAX,CEACAM6,BCL2L1,CEACAM1,ZFP36L2,BST2,SQSTM1,TSPO,SERPING1,C3,PPP1R35,CALR,SOCS3,CAST,GPRC5A,SERPINH1,FURIN,ERRFI1,SERPINE1,CD44,DCUN1D3,CDH1,SERPINA5,CDKN1A,CDKN2A,CDKN2B,CEACAM5,CEBPA,SERPINF1,PFDN5,KLF4,DND1,PHF1,SERPINA1,SERPINA4,SERPINB6,SERPINE2,SERPINB9,CL…
GO: Biological Process	GO:0060341	regulation of cellular localization		1.674e-12	1.759e-08	1.066e-10	1.049e-09	181	1034	CLTRN,MDM2,MECP2,ADORA2B,AGTR1,APLNR,MMP14,ANK3,ANXA2,ANXA13,APP,ARF1,ARF6,RHOG,PHPT1,ASPH,DDRGK1,NUMB,VAMP8,BECN1,SNX3,GBF1,MYO1C,RAB11A,BAK1,BAX,BCL2L1,IQGAP1,IER3,SQSTM1,RAB29,BAIAP3,KALRN,CAMK2D,NUCB1,CCNE1,OSBP,P2RX4,PAK1,CD81,CDH1,CDH3,CDKN2A,CARD10,AP2M1,CLTC,PLD2,GSTO1,PLN,PLS1,PLK3,PML,TOMM7,MPC2,TMEM59,BAG3,ZDHHC5,PKDCC,WWTR1,PIM3,GCC2,CSNK2A1,NUS1,PRKAA1,RAB11FIP5,PRKCD,PRKCI,PRKCZ,MAP…
GO: Biological Process	GO:0043270	positive regulation of ion transport		1.904e-12	2.001e-08	1.205e-10	1.186e-09	157	860	CLTRN,ACTN4,MDM2,ADAM8,ADORA2B,MET,GRK2,AGT,AGTR1,APLNR,ALOX5,ANG,ANK3,ANXA2,ANXA13,APOE,APP,ARF1,ARF6,PHPT1,MCU,ASPH,ATF4,VAMP8,FXYD2,MYO1C,ADAM9,BAK1,BAX,TNFRSF11A,BSG,NFE2L2,NFKBIA,TSPO,C3,RAB29,BAIAP3,NUCB2,OSBP,P2RX4,SERPINE1,PAK1,CD81,CDH1,CEBPB,PDGFB,SLC9A3R1,PKP2,GSTO1,PLK3,PLTP,TOMM7,MPC2,A1CF,RPH3AL,BAG3,PRKAA1,PRKCD,PRKCI,PRKCZ,CYBA,TMEM30B,PRSS8,TM9SF4,DBI,PTGS2,ATP2C2,TESC,RAB3B,RAB1…
GO: Biological Process	GO:0051336	regulation of hydrolase activity		2.002e-12	2.104e-08	1.26e-10	1.239e-09	248	1546	SERPINA3,PPP1R14A,MDM2,MET,GRK2,MIA2,AGT,AGTR1,AHR,PIP5K1A,AFDN,AMBP,ANG,SH3RF1,RGS5,ANXA2,CAMSAP3,APLP2,APOA2,APOC1,APP,ARF4,RHOA,RHOC,RHOG,ARL1,ARL2,PYCARD,ASPH,DDRGK1,ARHGAP27,FXYD2,ATP2A3,TRADD,MYO1D,DOCK11,RIPK2,BAK1,BAX,BCL2L1,TNFRSF10D,TNFRSF10C,TNFRSF10B,BCL6,TNFRSF10A,IQGAP1,BMP2,BOK,BST2,SERPING1,C3,BCL10,PPP1R35,SPOCD1,KALRN,CAMK2D,CAST,CASP4,OAS1,SERPINH1,OXA1L,ARHGEF1,FURIN,SCARB2,ER…
GO: Biological Process	GO:0036293	response to decreased oxygen levels		2.034e-12	2.138e-08	1.272e-10	1.252e-09	116	573	ACTN4,MDM2,ADA,ADAM8,MECP2,ADM,AGTR1,ALAS1,ALDOA,MMP14,ANG,ARG2,RHOA,ATF4,BECN1,ATP5ME,BCL2L1,BMP2,NFE2L2,NPC1,CA9,NPPB,CAMK2D,CAPN2,SOCS3,PDLIM1,P4HB,SERPINE1,PAK1,PDGFB,PGF,SERPINA1,PIK3CB,PLAT,PLD2,HILPDA,PLOD1,PLOD2,PLK3,PML,SLC2A8,NOP53,COX4I1,ERO1A,CLDN3,PPARA,PRKAA1,CST1,CST2,CST3,PRKCD,CYBA,TM9SF4,PSMA5,PSMB1,PSMB5,PSMB8,PSME1,PTEN,PTGIS,PTGS2,DDIT3,EGLN3,ECE1,TXNDC12,NAMPT,ANGPTL4,ELN,SL…
GO: Biological Process	GO:1905897	regulation of response to endoplasmic reticulum stress		2.187e-12	2.298e-08	1.36e-10	1.338e-09	38	105	ALOX5,APP,DDRGK1,BAK1,BAX,BCL2L1,BOK,NFE2L2,CREB3L1,CLU,TMEM259,DNAJC3,DDIT3,NR1H3,NUPR1,TXNDC12,PDIA6,BCAP31,LPCAT3,RACK1,CREB3,AGR2,SYVN1,SELENOS,DGAT2,SERINC3,TMED2,ERP29,TMBIM6,PPP1R15A,NR1H2,HSPA1A,HSPA1B,HSPA5,XBP1,PDX1,MANF,SVIP
GO: Biological Process	GO:0002064	epithelial cell development		2.584e-12	2.715e-08	1.597e-10	1.571e-09	87	384	DACT2,MET,AGT,CGN,AFDN,AMPD2,APOL1,ATF4,MUC2,BFSP1,IQGAP1,KLF5,PLOD3,MAP7,CLDN1,CCNC,NOSTRIN,CDH1,CDKN1A,PDGFB,SLC9A3R1,TJP2,ADAMTSL4,PLS1,ONECUT2,PODXL,WWTR1,CLDN3,CST1,CST2,CST3,PROC,MYADM,PSAP,F11R,RAB1A,RAB13,RAC1,DNM2,RAP1B,REN,USH1C,SIDT2,EPHA2,MARVELD2,F2RL1,POF1B,HOXB13,FLNB,FN1,FOSL2,SPINT2,TJP3,SOX9,SREBF1,TNFRSF21,ST14,B4GALT1,SFN,HNF1A,HNF1B,GPX1,GSTM3,INF2,TM4SF4,TNFRSF1A,PARD3,HIF1A…
GO: Biological Process	GO:0010256	endomembrane system organization		2.749e-12	2.889e-08	1.689e-10	1.662e-09	129	665	ESYT2,ANK3,CAMSAP3,ARL1,USO1,DDRGK1,ATP2A2,SNX3,GBF1,RAB11A,SQSTM1,RAB29,MYRF,BAIAP3,ATP8B3,CAPN1,SYT7,TMED4,OSBP,FURIN,SCARB2,SYNGR2,ATP8B1,ALS2CL,SERPINE2,SLC9A3R1,CLCN3,CLU,SUN2,CLTC,PKP2,SEC61A1,PLSCR1,PLK3,FA2H,ZNF385A,GORASP2,CSNK1D,GCC2,TMED9,PRKCD,MAPK3,MAP2K2,RAB33B,EMC6,PRSS8,PSAP,CUL7,PTEN,OSBPL2,NECTIN2,GOLGA5,RAB1A,RAB5A,RAB5C,DNM2,DSC2,DSG2,DSP,TMED5,TMED7,CHMP4B,OPTN,GOLPH3L,LPCAT3…
GO: Biological Process	GO:0071363	cellular response to growth factor stimulus		2.77e-12	2.911e-08	1.692e-10	1.665e-09	168	944	SPRED2,ACVR1,MDM2,FZD1,MET,GRK2,AGT,CGN,LTBP4,AMHR2,MAGEH1,APOE,APP,ARF6,RHOA,BECN1,BCL9L,MYO1C,ADAM9,FGFRL1,IQGAP1,BMP2,PELO,ZFP36L2,SLC39A5,CREB3L1,CLDN1,FURIN,ERRFI1,SERPINE1,CD44,CD59,CD63,CDKN2B,PDE8A,PDGFB,PFN1,KLF4,PGF,CLU,PIK3CB,PML,COL1A1,COL1A2,COL3A1,ONECUT2,PRKD2,GDF15,POLR2C,WWTR1,GATA5,PPARA,PPARG,BCAR1,TSKU,PPP4C,CSNK1D,NUS1,PRKCZ,MAPK3,MAP2K3,LGMN,ESRP1,PTEN,F11R,PTPRF,PXN,FAM83G,…
GO: Cellular Component	GO:0031301	integral component of organelle membrane		3.219e-12	3.931e-09	6.896e-11	5.299e-10	93	421	RHBDD2,TVP23C-CDRT4,TPST1,SPCS1,MCU,ASPH,MTX1,GPAA1,AUP1,B2M,BAK1,TMEM11,NPC1,CALR,CREB3L1,OXA1L,P2RX4,FURIN,DPM3,VAMP3,SLC25A3,CLCN3,SUN2,ITM2B,SEC61A1,MPC2,DERL1,ERO1A,TECR,EMC6,QSOX1,DHCR7,RCE1,DPAGT1,SCO2,TVP23B,PREB,BCAP31,IER3IP1,ALG3,TBL2,RPL37,BET1L,RRBP1,SLC22A17,ELOVL7,SLC8B1,CREB3,PIGT,ERGIC3,P2RX2,SLC15A4,SARAF,SYVN1,SELENOS,VAMP5,SREBF2,YIF1A,STX1A,DGAT2,VAMP7,SYPL1,MGARP,TAP1,TAPBP,…
GO: Cellular Component	GO:0005604	basement membrane		3.487e-12	4.257e-09	7.34e-11	5.641e-10	43	130	MATN2,ALB,ANG,ANXA2,NID1,ENTPD1,ENTPD2,CD151,SERPINF1,GSTO1,COL9A3,COL17A1,ADAMTS1,EFEMP2,CST1,CST2,CST3,LAMA1,NPNT,FBLN1,FN1,SPARC,FREM1,P3H1,TF,TGFBI,THBS2,TIMP1,AGRN,HSPG2,VTN,ITGB4,LAD1,LAMA3,LAMA5,LAMB1,LAMB2,LAMB3,LAMC1,PAPLN,LAMC2,RPSA,LOXL2
GO: Molecular Function	GO:0019900	kinase binding		4e-12	9.032e-09	1.258e-09	1.044e-08	185	1027	MAG,SPRED2,DACT2,ACVR1,ADD3,AP2A1,AGTR1,PIP5K1A,SH3RF1,ANXA5,RHOA,RHOC,RHOG,TRIB3,ATF4,ATP1A1,BECN1,TRADD,ADAM9,TICAM1,CEACAM6,BCL2L1,CCNK,IQGAP1,CEACAM1,SQSTM1,TAX1BP1,BCL10,SOCS3,GPRC5A,CCNC,CCNE1,CCNG1,ERRFI1,CD44,PAK1,CDKN1A,CDKN2A,CDKN2B,CEACAM5,CEBPA,CEBPB,PDE8A,COPB2,PER1,KLF4,PIM1,CLTC,FBXW5,TJP2,PKP2,PLD2,RHOF,SH3BP5,PRKD2,TNIP2,CIR1,BCAR1,TRAF4,CSNK2B,PRKAA1,PRKAR2B,PRKCD,PKN1,PRKCSH,PR…
GO: Biological Process	GO:0070848	response to growth factor		4.04e-12	4.245e-08	2.454e-10	2.414e-09	173	985	SPRED2,ACVR1,MDM2,FZD1,MET,GRK2,AGT,CGN,LTBP4,AMHR2,ANXA3,MAGEH1,APOE,APP,ARF6,RHOA,BECN1,MUC2,BCL9L,MYO1C,ADAM9,FGFRL1,IQGAP1,BMP2,PELO,ZFP36L2,SLC39A5,CREB3L1,CLDN1,FURIN,ERRFI1,SERPINE1,CD44,CD59,CD63,CDC34,CDKN2B,PDE8A,PDGFB,PFN1,KLF4,PGF,CLU,PIK3CB,PML,COL1A1,COL1A2,COL3A1,ONECUT2,PRKD2,GDF15,POLR2C,WWTR1,GATA5,PPARA,PPARG,BCAR1,TSKU,PPP4C,CSNK1D,NUS1,PRKCZ,MAPK3,MAP2K3,LGMN,ESRP1,PTEN,F11R,…
GO: Biological Process	GO:0007599	hemostasis		4.172e-12	4.384e-08	2.52e-10	2.479e-09	89	400	MAFG,ANXA2,ANXA5,ANXA7,APOE,DOCK11,AXL,CEACAM6,CEACAM1,NFE2L2,SERPING1,C3,CD9,P2RX4,ENTPD1,ENTPD2,SERPINE1,CD59,SERPINA5,CEACAM5,PDGFB,SERPINA1,SERPINE2,VKORC1,CLIC1,PIK3CB,PLAT,PLAUR,PLSCR1,COL1A1,COL1A2,COL3A1,GATA5,ZNF385A,PRKAR2B,PRKCD,MAPK3,PROC,PROS1,DGKA,PTPN6,F11R,PTPRJ,RAB5A,RAC1,PDIA6,DMTN,EPHB2,ZFPM1,F2,F2R,F2RL1,F10,EHD2,FBLN1,FGB,FN1,PROCR,SHH,MYL12A,P2RX2,LRRC32,GATA4,GATA6,GGCX,NBE…
GO: Biological Process	GO:0044255	cellular lipid metabolic process		4.496e-12	4.725e-08	2.7e-10	2.656e-09	198	1173	ACAA1,ACADS,ACADVL,ACOX1,MECP2,ESYT2,MGST2,LIPH,AGT,AGTR1,PIP5K1A,NCEH1,ALOX5,ANG,APOA2,APOC1,APOE,ARF1,TRIB3,PLPP1,PLPP2,ORMDL2,MTTP,DGAT1,B4GALT4,B4GALT3,GPAA1,LPCAT4,BAX,CEACAM6,CEACAM1,NEU1,PIP4P1,C3,CAPN2,SOCS3,NUCB2,MAP7,CCNC,SCARB1,CDS1,CEACAM5,CEL,DHRS3,PDGFB,TMEM86B,DPM3,CYP2S1,B4GALT5,PIK3CB,PLD1,PLD2,ALG12,PLSCR1,CERS2,PRKD2,SUMF2,PIGL,MBOAT7,GDPD3,FA2H,TECR,ISX,PPARA,PPARG,CTSA,CRABP2…
GO: Molecular Function	GO:0019901	protein kinase binding		4.901e-12	1.107e-08	1.258e-09	1.044e-08	170	923	MAG,SPRED2,DACT2,ACVR1,ADD3,AP2A1,AGTR1,SH3RF1,ANXA5,RHOA,RHOC,RHOG,TRIB3,ATF4,ATP1A1,BECN1,TRADD,ADAM9,TICAM1,CEACAM6,BCL2L1,CCNK,IQGAP1,CEACAM1,SQSTM1,BCL10,SOCS3,GPRC5A,CCNC,CCNE1,CCNG1,ERRFI1,CD44,PAK1,CDKN1A,CDKN2A,CDKN2B,CEACAM5,COPB2,PIM1,CLTC,FBXW5,TJP2,PKP2,PLD2,RHOF,SH3BP5,PRKD2,TNIP2,CIR1,BCAR1,TRAF4,CSNK2B,PRKAA1,PRKAR2B,PRKCD,PKN1,PRKCSH,PRKCZ,CTNND1,MAPK6,MAP2K2,MAP2K3,DNAJC3,BCL2L1…
GO: Biological Process	GO:0030163	protein catabolic process		4.903e-12	5.152e-08	2.915e-10	2.868e-09	182	1054	CLPP,MAN1A1,MANBA,RHBDD2,MDM2,ADAM8,AP2A1,OSBPL7,AMBP,ANXA2,APOE,APP,ARAF,TRIB3,DDRGK1,EIF3H,ZFAND2A,SNX3,AUP1,ADAM9,CEACAM6,CEACAM1,IER3,NFE2L2,SQSTM1,PTTG1IP,RAB12,CAPN2,CAST,FURIN,SH3D19,CD81,CDC34,CDH1,CDKN2A,CEACAM5,CEBPA,AP2M1,SERPINE2,AP1S1,CLU,TMEM259,TPP1,CLTC,FBXW5,PLK3,PML,DPP7,DERL1,RNF19A,NOP53,BAG3,NDFIP2,WWTR1,SEC22B,CTSA,TIPARP,RNF7,RNF167,PPP2R5C,CSNK1D,CSNK2A1,CST1,CST2,CST3,CTS…
GO: Biological Process	GO:0036498	IRE1-mediated unfolded protein response		4.91e-12	5.16e-08	2.915e-10	2.868e-09	29	67	ACADVL,DDRGK1,BAK1,BAX,SRPRB,TPP1,DNAJC3,CUL7,WIPI1,PREB,PDIA6,AGR2,SHC1,SEC31A,ARFGAP1,SYVN1,TSPYL2,SRPRA,SSR1,SERP1,GFPT1,YIF1A,MYDGF,PDIA5,KDELR3,HDGF,HSPA5,XBP1,LMNA
GO: Molecular Function	GO:0030234	enzyme regulator activity		5.016e-12	1.133e-08	1.258e-09	1.044e-08	228	1342	SERPINA3,SPRED2,PPP1R14A,MGST2,AGT,MMP15,FNIP2,AMBP,LAMTOR2,RGS5,ANXA2,ANXA3,ANXA4,ANXA5,APLP2,APOA2,APOC1,APOE,APP,ARF1,ARL1,ARL2,LAMTOR4,TRIB3,PYCARD,ARHGAP27,FXYD2,ATP2A3,GBF1,AUP1,DOCK11,BCL2L1,TNFRSF10D,TNFRSF10C,TNFRSF10B,TNFRSF10A,CCNK,IQGAP1,BMP2,BST2,SERPING1,C3,BCL10,PPP1R35,KALRN,CALU,NUCB1,SOCS3,NUCB2,CAST,CASP4,OAS1,GPRC5A,SERPINH1,CCNC,CCNE1,CCNG1,ARHGEF1,FURIN,ERRFI1,SERPINE1,SERPI…
GO: Biological Process	GO:0043009	chordate embryonic development		5.49e-12	5.769e-08	3.241e-10	3.188e-09	204	1221	MAFG,MAN2A1,ACVR1,ADA,FZD1,ADM,MGAT1,GRK2,ALCAM,ALDOA,MMP14,CAMSAP3,IFITM1,GAS7,YBX3,MCU,ATP1A1,CCNB1IP1,GADD45B,BCL2L1,CCNK,BMP2,PELO,BTF3,BCL10,NPC1,PLOD3,CAPN2,SOCS3,CASP4,FURIN,PAK1,CDH1,CMTM3,CDX2,CEBPA,CEBPB,PDGFB,PFN1,KLF4,SERPINA1,SMIM14,EPN1,COL1A1,PMM2,EIF4E2,ARHGEF19,MTHFD1L,C1orf43,PKDCC,CIR1,NCOR2,SEC24C,PRKCI,PRKCSH,MAPK3,CYP26A1,DAD1,PSPH,PTK7,SEC24D,PXN,DNM2,CRISPLD2,SCO2,RAP1B,RC…
GO: Biological Process	GO:0009887	animal organ morphogenesis		5.869e-12	6.167e-08	3.445e-10	3.389e-09	269	1727	MAN2A1,ACVR1,MDM2,MEF2D,FZD1,ADM,MET,MFAP2,MGP,AP2A1,AGT,AGTR1,POC1B,ALPK3,AHR,AFDN,ALCAM,MMP14,TMEM176B,AREG,RHOA,TRIB3,NUMB,ATF4,ATP1A1,ATP2A2,ATP6V0C,ATP6AP1,MYO6,NAGLU,BAK1,BAX,CEACAM6,FGFRL1,BCL6,CEACAM1,BMP2,BSG,NFIC,PLOD3,ATP6V0E1,CAPN1,SOCS3,CASP4,SERPINH1,CLDN1,FURIN,ERRFI1,SERPINE1,CD44,PAK1,CDH1,CDKN2A,CDX2,CEACAM5,CEBPB,GCNT3,DHRS3,PDGFB,ATP6V1F,PFN1,PGF,AP2M1,SLC9A3R1,PIM1,CLTC,PKP2,…
GO: Biological Process	GO:0022603	regulation of anatomical structure morphogenesis		6.095e-12	6.404e-08	3.558e-10	3.5e-09	216	1314	MAG,SERPINA3,ACTN4,ADA,MECP2,FZD1,ADM,MET,MELTF,AP2A1,AGT,AGTR1,APLNR,AFDN,FOXO4,ALCAM,ALDOA,ALOX5,SEMA7A,ANXA3,ANXA7,GAS7,APOE,SEMA4G,RHOA,RHOC,RHOG,MCU,NUMB,BCL9L,ATP6AP1,RAB11A,CEACAM6,BCL6,CEACAM1,BMP2,NFE2L2,CDC42EP5,C3,NME2,NPPB,KALRN,CALR,CREB3L1,P4HB,SH3D19,SERPINE1,CD44,PAK1,CD59,CDH1,CDX2,CEACAM5,SERPINF1,ATP6V1F,PFN1,KLF4,PGF,AP2M1,SLC9A3R1,PIK3CB,CLTC,EPN1,RHOF,PML,PRKD2,ARHGEF19,MAGE…
GO: Biological Process	GO:0052126	movement in host environment		6.465e-12	6.794e-08	3.753e-10	3.692e-09	58	214	CD46,MET,GRK2,IFITM1,VAMP8,SNX3,AXL,CEACAM6,CEACAM1,BSG,NPC1,CLDN6,CLDN1,P4HB,SCARB1,SCARB2,CD81,CDH1,CEACAM5,PLSCR1,PML,CTNND1,CTSB,F11R,PVR,NECTIN2,SLC52A2,CHMP4B,TRIM27,EGFR,EPHA2,HAVCR1,IFITM3,CHMP4C,IFITM2,SLC1A5,FUCA2,SPINT1,TRIM21,GSN,TMPRSS2,TYRO3,HSPA1A,HSPA1B,ICAM1,TMPRSS4,TRIM5,TRIM25,ITGA2,ITGA5,ITGB5,ITGB6,TRIM8,RAB7A,RPSA,RNF103-CHMP3,LDLR,LY6E
GO: Cellular Component	GO:0033116	endoplasmic reticulum-Golgi intermediate compartment membrane		6.58e-12	8.035e-09	1.362e-10	1.047e-09	34	89	MCFD2,AREG,ATP6AP1,CALR,CD59,SERPINA1,SEC22B,CSNK1D,TMED9,CTSZ,PIEZO1,TMED5,SLC35C2,TMED7,BCAP31,CNIH1,YKT6,ERGIC3,TMED7-TICAM2,YIF1A,STX5,SURF4,KDELR1,TMED2,LMAN2,TMED10,TAP1,TAPBP,GOLGA2,TMED3,VMP1,ERGIC1,LMAN1,RAB1B
GO: Cellular Component	GO:0101002	ficolin-1-rich granule		6.796e-12	8.298e-09	1.383e-10	1.063e-09	53	185	ADAM8,ALDOA,ALOX5,RHOA,ATP6V0C,NME2,PNP,STBD1,CAPN1,PGM1,SERPINA1,SERPINB6,QPCT,COPB1,CSNK2B,CST3,CSTB,CTSB,CTSD,CTSH,CTSZ,PSMA5,PSMB1,TMEM179B,DIAPH1,MVP,RAC1,CRISPLD2,DSP,EEF1A1,EEF2,ATP6AP2,OSTF1,PGM2,TCIRG1,LRG1,PRDX4,SLC2A3,FTH1,GAA,GLB1,NBEAL2,GSN,GSTP1,GUSB,GYG1,TNFAIP6,HSPA1A,HSPA1B,HSP90AB1,IMPDH1,IMPDH2,JUP
GO: Biological Process	GO:2001233	regulation of apoptotic signaling pathway		7.845e-12	8.244e-08	4.529e-10	4.456e-09	96	450	ACVR1,MDM2,AGT,SRPX,SH3RF1,SLC25A5,YBX3,PYCARD,ATF3,BECN1,TRADD,BAX,BCL2L1,TNFRSF10C,TNFRSF10B,BCL6,TNFRSF10A,BOK,IER3,NFE2L2,BCL10,PTTG1IP,CREB3L1,P4HB,SERPINE1,CD44,MPV17L,SLC9A3R1,CLU,PIK3CB,PLAUR,PLSCR1,PML,MAGED1,RRM2B,G0S2,ZNF385A,CSNK2A1,PRKCD,CTSH,BCL2L14,DAPK3,PTEN,PTGS2,DDIT3,GSDME,QARS1,RELA,NUPR1,TXNDC12,TRAP1,BCAP31,STEAP3,RPL11,RPL26,RPS3,RPS7,TNFRSF12A,RACK1,FGB,CREB3,SFRP1,TRIAP1,…
GO: Biological Process	GO:0070482	response to oxygen levels		8.059e-12	8.468e-08	4.604e-10	4.529e-09	125	647	ACTN4,MDM2,ADA,ADAM8,MECP2,ADM,AGTR1,ALAS1,ALDH2,ALDOA,MMP14,ALOX5,ANG,ARG2,RHOA,ATF4,BECN1,ATP5ME,ATP6AP1,BCL2L1,BMP2,NFE2L2,NPC1,CA9,NPPB,CAMK2D,CAPN2,SOCS3,PDLIM1,P4HB,SERPINE1,PAK1,CDKN1A,PDGFB,PGF,SERPINA1,PIK3CB,PLAT,PLD2,HILPDA,PLOD1,PLOD2,PLK3,PML,COL1A1,SLC2A8,NOP53,COX4I1,ERO1A,CLDN3,PPARA,PPARG,PRKAA1,CST1,CST2,CST3,PRKCD,CYBA,TM9SF4,PSMA5,PSMB1,PSMB5,PSMB8,PSME1,PTEN,PTGIS,PTGS2,DDIT3…
GO: Biological Process	GO:0051092	positive regulation of NF-kappaB transcription factor activity		8.062e-12	8.471e-08	4.604e-10	4.529e-09	109	537	ACTN4,ADAM8,AGT,APOL1,APP,RHOA,RHOC,PYCARD,DDRGK1,TRADD,TICAM1,RIPK2,RIOK3,TNFRSF11A,BCL3,TNFRSF10B,TNFRSF10A,BST2,SQSTM1,NFKB2,NFKBIA,BCL10,CALR,CAPN1,RIPK4,TMED4,PRDX1,PER1,CARD10,CLU,PRKD2,LITAF,TNIP2,NDFIP2,TRAF4,PPP4C,PRKCI,PRKCZ,PSMA5,PSMB1,PSMB5,PSMB8,PSME1,NR1H4,TANK,RELA,GOLT1B,RELB,TRIM27,ECM1,EDA,OPTN,ADIPOR1,EGFR,RPS3,SHISA5,TNIP1,RPS27A,F2R,F2RL1,TFG,S100A4,S100A13,ZBTB7A,ZC3H12A,CIB…
GO: Cellular Component	GO:0005775	vacuolar lumen		9.524e-12	1.163e-08	1.906e-10	1.465e-09	52	181	SERPINA3,MAN2B1,MANBA,ANXA2,PYCARD,NAGLU,NEU1,C3,SCARB2,TRAPPC1,TPP1,GCA,DPP7,CTSA,PRDX6,VCAN,PRKCD,CTSB,CTSD,DNAJC3,LGMN,PRSS2,PSAP,CYB5R3,GPC6,PLAC8,IFI30,SDC4,CAP1,VAT1,NPC2,FTL,FUCA1,FUCA2,GAA,GPC3,GLB1,TCN2,GRN,NHLRC3,GUSB,GYG1,AGRN,HEXA,HEXB,PLD3,HSPG2,IDS,IMPDH1,TXNDC5,PLBD2,LYZ
GO: Cellular Component	GO:0030120	vesicle coat		1.032e-11	1.26e-08	2.032e-10	1.561e-09	27	60	SCYL1,AP2A1,ARCN1,AP1G2,COPB2,AP2M1,AP1S1,CLTB,CLTC,EPN1,COPA,COPB1,SEC24C,CLINT1,AFTPH,SEC24D,TMED7,SEC23A,SEC13,COPG1,SEC31A,NECAP2,SEC24A,TF,TMED3,COPE,SAR1A
GO: Biological Process	GO:0006979	response to oxidative stress		1.082e-11	1.137e-07	6.143e-10	6.043e-09	119	608	MDM2,ADA,FZD1,MET,GRK2,MGST1,ALDH2,MMP14,STK24,ALOX5,ZNF622,APOE,APP,AREG,ATF4,ATOX1,BECN1,ATP2A2,AXL,ADAM9,BAK1,BCL2L1,NDUFB4,NFE2L2,NME2,CAPN1,CAPN2,PDLIM1,P4HB,PRDX1,SERPINE1,CDKN2A,PDE8A,PER1,KLF4,PLD2,PRDX5,PLK3,PML,COL1A1,ERO1A,RRM2B,BCAR1,PRDX6,RNF7,PRKAA1,CST1,CST2,CST3,PRKCD,MAPK3,MAPK13,CYBA,ROMO1,PSAP,CYP2E1,PSMB5,PTGS2,DDIT3,NQO1,PXN,PYCR1,SESN2,DNM2,DUSP1,RELA,TXNDC12,SGK2,ZFAND1,EEF…
GO: Cellular Component	GO:0042581	specific granule		1.088e-11	1.328e-08	2.108e-10	1.62e-09	48	160	ACAA1,ADAM8,LAMTOR2,ANXA3,ANXA11,PDXK,VAMP8,DGAT1,B2M,CEACAM1,NEU1,CD59,CLCN3,QPCT,PLAUR,PLD1,CNN2,CTSD,CTSZ,TMEM63A,CYBA,MLEC,CMTM6,QSOX1,PTPN6,PTPRJ,DNASE1L1,TOM1,STOM,LRG1,AGPAT2,SLC2A3,SLC15A4,TMEM30A,ERP44,PGRMC1,TMBIM1,STX3,STXBP2,CKAP4,SLC27A2,TCN1,TNFRSF1B,TMC6,JUP,ORMDL3,ANO6,LYZ
GO: Biological Process	GO:0009896	positive regulation of catabolic process		1.125e-11	1.183e-07	6.358e-10	6.254e-09	104	506	MDM2,ADAM8,TPCN1,OSBPL7,APOA2,APOE,APP,TRIB3,DDRGK1,BECN1,ZFAND2A,ADAM9,TICAM1,RIPK2,BAX,IER3,ZFP36L2,NFE2L2,PTTG1IP,RAB12,FURIN,SH3D19,CD81,CEBPA,PFKFB3,DND1,CLU,TMEM259,PIK3CB,PLK3,RNF19A,NOP53,TMEM59,BAG3,SEC22B,PPARA,GTPBP1,TIPARP,CSNK1D,CSNK2A1,PRKAA1,PRKCD,MAPK3,PTEN,DDIT3,YTHDF1,FBXO22,SESN2,RNF128,HSPB8,RALB,TRIM27,NUPR1,MLXIPL,OPTN,BCAP31,TOB1,PIP4K2C,TRIB1,CALCOCO2,LPCAT1,PTK2B,RACK1,SC…
GO: Biological Process	GO:0031100	animal organ regeneration		1.264e-11	1.329e-07	7.067e-10	6.952e-09	53	189	ADM,AFP,ANXA3,APOA2,YBX3,ATP2A3,AXL,BAK1,NFKBIA,SOCS3,CAST,CLDN1,CCNE1,CDKN1A,CEBPA,CEBPB,PGF,PPARG,CSNK2A1,CSNK2B,PTPN3,NR1H4,PTPRU,EGFR,RPL7,RPL10,RPL13,RPL18,RPL19,RPL30,RPL32,RPS15,RPS16,RPS24,CCL2,SRSF5,SHC1,SHH,SREBF1,GGT1,SULF2,HNF1B,TGFB1,GSTP1,HNF4A,UCP2,VTN,WT1,IHH,IL18,INSR,PDX1,LIF
GO: Biological Process	GO:0044409	entry into host		1.264e-11	1.329e-07	7.067e-10	6.952e-09	53	189	CD46,MET,GRK2,IFITM1,VAMP8,SNX3,AXL,CEACAM6,CEACAM1,BSG,NPC1,CLDN6,CLDN1,P4HB,SCARB1,SCARB2,CD81,CDH1,CEACAM5,PLSCR1,CTNND1,CTSB,F11R,PVR,NECTIN2,SLC52A2,TRIM27,EGFR,EPHA2,HAVCR1,IFITM3,IFITM2,SLC1A5,FUCA2,SPINT1,TRIM21,GSN,TMPRSS2,TYRO3,HSPA1A,HSPA1B,ICAM1,TMPRSS4,TRIM5,TRIM25,ITGA2,ITGA5,ITGB5,ITGB6,TRIM8,RPSA,LDLR,LY6E
GO: Biological Process	GO:0007596	blood coagulation		1.291e-11	1.356e-07	7.176e-10	7.059e-09	87	395	MAFG,ANXA2,ANXA5,APOE,DOCK11,AXL,CEACAM6,CEACAM1,NFE2L2,SERPING1,C3,CD9,P2RX4,ENTPD1,ENTPD2,SERPINE1,CD59,SERPINA5,CEACAM5,PDGFB,SERPINA1,SERPINE2,VKORC1,CLIC1,PIK3CB,PLAT,PLAUR,PLSCR1,COL1A1,COL1A2,COL3A1,GATA5,PRKAR2B,PRKCD,MAPK3,PROC,PROS1,DGKA,PTPN6,F11R,PTPRJ,RAB5A,RAC1,PDIA6,DMTN,EPHB2,ZFPM1,F2,F2R,F2RL1,F10,EHD2,FBLN1,FGB,FN1,PROCR,SHH,MYL12A,P2RX2,LRRC32,GATA4,GATA6,GGCX,NBEAL2,EHD1,ZFPM2…
GO: Biological Process	GO:0071346	cellular response to interferon-gamma		1.393e-11	1.463e-07	7.702e-10	7.577e-09	57	212	SERPINA3,ARG2,MT2A,VAMP8,MYO1C,B2M,RAB12,CAMK2D,CAPG,SOCS3,OAS1,CLDN1,CD44,VAMP3,PML,PPARG,RAB11FIP5,PRKCD,DAPK3,NR1H3,IRF9,CDC42EP2,IFI30,CCL2,CCL7,FLNB,MYO18A,SP100,GBP2,GBP3,TRIM21,STXBP2,GSN,TLR4,RPL13A,CFH,CDC42EP4,HLA-A,HLA-B,HLA-C,HLA-E,RAB43,NR1H2,VCAM1,HSP90AB1,ICAM1,IRF8,TRIM5,IFNGR1,IFNGR2,IL18,TRIM25,IRF2,IRF3,IRF6,IRF7,TRIM8
GO: Cellular Component	GO:0005791	rough endoplasmic reticulum		1.495e-11	1.826e-08	2.853e-10	2.192e-09	41	125	APP,MTTP,PLOD3,NUCB1,CEL,SRPRB,SEC61A1,PLOD1,PLOD2,RPL4,RPL6,RPL10,RPL11,RPL18,RPL22,RPL27,RPL29,RPL31,RPL32,RPN1,RPN2,RPS3,RPS17,RPS21,RPS23,RPS26,RPS28,RPS29,CCL2,ZC3H12A,SRPRA,SSR3,SSR4,SEC61B,CKAP4,SEC61G,RPL35,VTN,HM13,RPSA,LYZ
GO: Biological Process	GO:0044087	regulation of cellular component biogenesis		1.564e-11	1.644e-07	8.605e-10	8.465e-09	193	1151	CLTRN,MECP2,ADD3,FZD1,MET,AGT,AHR,MMP1,MMP14,FNIP2,IFT20,CAMSAP3,APOE,APP,ARF1,PDLIM4,ARF6,RHOA,RHOC,RHOG,ARL2,ORMDL2,PYCARD,NUMB,BECN1,ATP6AP1,MYO1C,DOCK11,TICAM1,BAK1,BAX,RIOK3,IQGAP1,KLF5,CDC42EP5,SPTY2D1,CAPG,CAPN1,CLDN1,P2RX4,PAK1,TMSB10,ADGRE5,NOSTRIN,CDC34,CDH17,PDGFB,ATP6V1F,ATP8B1,PFN1,PRUNE1,SLX1B,CLU,PKP2,PLD1,EPN1,COL16A1,PODXL,NOP53,SEC22B,CLDN3,CLDN7,GDA,TBC1D10B,PRKAA1,PRKCD,PRKCZ,…
GO: Biological Process	GO:0032269	negative regulation of cellular protein metabolic process		1.598e-11	1.679e-07	8.746e-10	8.604e-09	204	1235	SERPINA3,SPRED2,PPP1R14A,MDM2,MET,GRK2,AGT,AMBP,ANG,SH3RF1,ANXA2,APLP2,YBX3,APOE,APP,TRIB3,PYCARD,DDRGK1,ATF4,EIF3H,GADD45B,BAK1,BAX,CEACAM6,BCL2L1,CEACAM1,ZFP36L2,BST2,SQSTM1,TSPO,SERPING1,C3,PPP1R35,CALR,SOCS3,CAST,GPRC5A,SERPINH1,FURIN,ERRFI1,SERPINE1,CD44,DCUN1D3,CDH1,SERPINA5,CDKN1A,CDKN2A,CDKN2B,CEACAM5,CEBPA,SERPINF1,KLF4,DND1,PHF1,SERPINA1,SERPINA4,SERPINB6,SERPINE2,SERPINB9,PIK3CB,PLAT,P…
GO: Biological Process	GO:0045216	cell-cell junction organization		1.769e-11	1.859e-07	9.631e-10	9.474e-09	65	260	ACTN4,AGT,CGN,AFDN,ANG,CAMSAP3,RHOA,RHOC,ARL2,NUMB,MYO1C,CEACAM6,CEACAM1,CLDN12,CLDN6,CLDN1,CD9,CDH1,CDH3,CDH17,CEACAM5,PDGFB,TJP2,PKP2,CLDN4,CLDN3,CLDN7,PRKCI,CTNND1,MYADM,F11R,PVR,NECTIN2,MARVELD3,RAB13,NR1H4,RAC1,OCEL1,DSC2,DSG2,DSP,EPHA2,MARVELD2,PATJ,F2R,F2RL1,POF1B,CRB3,LSR,OCLN,TJP3,PERP,GJB1,GJB2,TGFB1,INF2,PARD3,HNF4A,UGT8,CLDN15,JUP,KIFC3,LIMS1,SMAD3,SMAD7
GO: Biological Process	GO:0051090	regulation of DNA-binding transcription factor activity		1.815e-11	1.907e-07	9.832e-10	9.672e-09	149	826	ACTN4,ADAM8,FZD1,AGT,ANXA3,ANXA4,APOL1,APP,BHLHE40,RHOA,RHOC,PYCARD,DDRGK1,TRADD,TICAM1,RIPK2,RIOK3,TNFRSF11A,BCL3,TNFRSF10B,TNFRSF10A,BST2,SQSTM1,NFKB2,TAX1BP1,NFKBIA,BUD31,BCL10,CALR,CAPN1,RIPK4,TMED4,PRDX1,CDKN2A,CEBPB,PER1,CARD10,KLF4,CLU,PIM1,PRKD2,LITAF,TNIP2,NDFIP2,PPARG,TRAF4,PPP4C,PRKAA1,PRKCI,PRKCZ,MAPK3,PSMA5,PSMB1,PSMB5,PSMB8,DAP,PSME1,PTEN,PTGIS,DDIT3,NR1H4,TANK,RELA,GOLT1B,RELB,TRIM…
GO: Biological Process	GO:0097435	supramolecular fiber organization		1.863e-11	1.958e-07	1.004e-09	9.878e-09	161	914	ACTN4,MDM2,MECP2,MEF2D,ADD3,MET,MFAP4,AEBP1,MMP11,ALDOA,LTBP4,ANG,ANXA2,CAMSAP3,GAS7,APOE,APP,ARF1,PDLIM4,ARF6,RHOA,RHOC,RHOG,ARL2,PYCARD,MCU,MYO1C,MYO1D,MYO6,MYO7B,B2M,RAB11A,BFSP1,CDC42EP5,PLOD3,CAPG,CAPN1,CASP4,SERPINH1,PDLIM1,P4HA1,ARHGEF1,PAK1,TMSB10,CDKN2A,PDGFB,PFDN5,PFN1,PRUNE1,CLU,PKP2,PLOD2,RHOF,PLS1,PLK3,COL1A1,COL1A2,COL3A1,EFEMP2,BCAR1,GDA,CSNK1D,MICAL2,CST1,CST2,CST3,PRKCD,PRKCI,MYA…
GO: Cellular Component	GO:0030137	COPI-coated vesicle		1.889e-11	2.307e-08	3.549e-10	2.728e-09	20	35	SCYL1,ARCN1,ARF1,COPB2,COPA,COPB1,SEC22B,GOLGA5,TMED7,COPG1,SMN2,TMED7-TICAM2,KDELR1,TMED2,LMAN2,TMED10,KDELR2,KDELR3,TMED3,COPE
GO: Biological Process	GO:0048207	vesicle targeting, rough ER to cis-Golgi		2.057e-11	2.162e-07	1.097e-09	1.079e-08	28	66	MCFD2,AREG,USO1,CD59,TRAPPC1,SERPINA1,SEC22B,SEC24C,CSNK1D,CTSZ,SEC24D,RAB1A,PREB,CNIH1,TFG,SEC23A,SEC13,PPP6R1,SEC31A,SEC24A,STX5,TMED2,TMED10,GOLGA2,TRAPPC5,SAR1A,LMAN1,RAB1B
GO: Biological Process	GO:0048208	COPII vesicle coating		2.057e-11	2.162e-07	1.097e-09	1.079e-08	28	66	MCFD2,AREG,USO1,CD59,TRAPPC1,SERPINA1,SEC22B,SEC24C,CSNK1D,CTSZ,SEC24D,RAB1A,PREB,CNIH1,TFG,SEC23A,SEC13,PPP6R1,SEC31A,SEC24A,STX5,TMED2,TMED10,GOLGA2,TRAPPC5,SAR1A,LMAN1,RAB1B
GO: Biological Process	GO:0031329	regulation of cellular catabolic process		2.233e-11	2.346e-07	1.182e-09	1.163e-08	166	953	MDM2,ADAM8,TPCN1,MET,OSBPL7,LAMTOR2,ANXA2,YBX3,APOC1,APOE,APP,ARAF,LAMTOR4,TRIB3,PYCARD,DDRGK1,EIF3H,BECN1,ZFAND2A,ATP6V0C,ATP6V0B,ADAM9,TICAM1,RIPK2,BAX,BOK,ZFP36L2,NFE2L2,SQSTM1,TSPO,PTTG1IP,NPC1,RAB12,ATP6V0E1,CAPN1,FURIN,SH3D19,SCARB1,SCARB2,CD81,CDKN2A,CEBPA,PFKFB3,DND1,CLU,TMEM259,PIK3CB,NOCT,PLK3,PML,RNF19A,NOP53,TMEM59,BAG3,SEC22B,DRAM2,PPARA,GTPBP1,CTSA,CSNK1D,CSNK2A1,PRKAA1,CST1,CST2,CS…
GO: Biological Process	GO:0031331	positive regulation of cellular catabolic process		2.239e-11	2.353e-07	1.182e-09	1.163e-08	91	425	MDM2,ADAM8,TPCN1,OSBPL7,APOE,APP,TRIB3,DDRGK1,BECN1,ZFAND2A,ADAM9,TICAM1,RIPK2,BAX,ZFP36L2,NFE2L2,PTTG1IP,RAB12,FURIN,SH3D19,CD81,CEBPA,PFKFB3,DND1,CLU,TMEM259,PIK3CB,PLK3,RNF19A,NOP53,TMEM59,BAG3,PPARA,GTPBP1,CSNK1D,PRKAA1,PRKCD,MAPK3,PTEN,DDIT3,YTHDF1,FBXO22,SESN2,RNF128,HSPB8,RALB,TRIM27,NUPR1,MLXIPL,OPTN,BCAP31,TOB1,PIP4K2C,TRIB1,CALCOCO2,PTK2B,RACK1,ZC3H12A,SPTLC1,PABPC1,ACSL5,PLK2,TRIM21,SE…
GO: Biological Process	GO:0090066	regulation of anatomical structure size		2.342e-11	2.461e-07	1.224e-09	1.204e-08	125	657	MAG,ADD3,ADM,ADORA2B,ADRB3,GRK2,AGT,AGTR1,AHR,ALB,TMEM123,ALOX5,SEMA7A,ANXA7,APOE,SEMA4G,ARF1,ARF6,RHOA,LAMTOR4,PYCARD,MYO1C,RAB11A,CDC42EP5,NPPB,PLOD3,CAPG,CAPN1,P2RX4,PAK1,TMSB10,PDGFB,PFN1,AP2M1,SLC9A3R1,CLCN3,PLS1,CRABP2,PRKCD,MYADM,PIEZO1,PTEN,PTGIS,PTGS2,VILL,SSH3,RAB3B,RAB5A,RAC1,DNM2,DUSP5,ECE1,USH1C,TRIM27,ARPC3,ARPC1B,EGFR,WASF2,SCPEP1,ELN,RPL4,DMTN,F2R,F2RL1,TNFRSF12A,PTK2B,CDC42EP2,FG…
GO: Biological Process	GO:0051091	positive regulation of DNA-binding transcription factor activity		2.342e-11	2.461e-07	1.224e-09	1.204e-08	125	657	ACTN4,ADAM8,FZD1,AGT,ANXA3,APOL1,APP,RHOA,RHOC,PYCARD,DDRGK1,TRADD,TICAM1,RIPK2,RIOK3,TNFRSF11A,BCL3,TNFRSF10B,TNFRSF10A,BST2,SQSTM1,NFKB2,NFKBIA,BUD31,BCL10,CALR,CAPN1,RIPK4,TMED4,PRDX1,CDKN2A,CEBPB,PER1,CARD10,CLU,PRKD2,LITAF,TNIP2,NDFIP2,PPARG,TRAF4,PPP4C,PRKCI,PRKCZ,PSMA5,PSMB1,PSMB5,PSMB8,PSME1,PTEN,DDIT3,NR1H4,TANK,RELA,GOLT1B,RELB,TRIM27,ECM1,EDA,OPTN,ADIPOR1,EGFR,RPS3,SHISA5,TNIP1,RPS27A,…
GO: Biological Process	GO:0002790	peptide secretion		2.525e-11	2.654e-07	1.314e-09	1.292e-08	107	533	CLTRN,ADAM8,MIA2,AGTR1,LTBP4,ALOX5,TVP23C-CDRT4,ANG,SLC25A5,SLC25A6,ANXA5,APOE,ARF1,ARF6,ARL2,PHPT1,MCU,MTTP,DDRGK1,VAMP8,DGAT1,ADAM9,BSG,BAIAP3,RAB12,KALRN,NUCB2,FAM3B,SYT7,OSBP,MPC2,A1CF,RPH3AL,PPARG,PDIA4,PIM3,RAB11FIP5,PSAP,CYP51A1,ARFGAP3,RAB1A,RAB3B,RAB13,NR1H4,RAC1,RHBDF2,CCDC186,NR1H3,TVP23B,PREB,SIDT2,RAB34,EGFR,GOLPH3L,STEAP3,DMTN,TCIRG1,F2R,F2RL1,SLC8B1,CAMK2N1,FGB,SCT,SFRP1,COPG1,MYO1…
GO: Biological Process	GO:0009306	protein secretion		2.77e-11	2.911e-07	1.434e-09	1.41e-08	98	473	CLTRN,ADAM8,MIA2,AGTR1,ALOX5,TVP23C-CDRT4,ANG,SLC25A5,SLC25A6,ANXA5,APOE,ARF1,ARF6,ARL2,PHPT1,MCU,MTTP,DDRGK1,VAMP8,DGAT1,ADAM9,BSG,BAIAP3,RAB12,FAM3B,SYT7,OSBP,MPC2,A1CF,RPH3AL,PDIA4,PIM3,RAB11FIP5,PSAP,CYP51A1,ARFGAP3,RAB3B,RAB13,NR1H4,RAC1,RHBDF2,CCDC186,NR1H3,TVP23B,PREB,SIDT2,RAB34,EGFR,GOLPH3L,STEAP3,DMTN,TCIRG1,F2R,F2RL1,SLC8B1,CAMK2N1,FGB,SFRP1,COPG1,MYO18A,RAB11FIP1,UFM1,SEC24A,TM7SF3,SR…
GO: Biological Process	GO:0009792	embryo development ending in birth or egg hatching		3.123e-11	3.281e-07	1.608e-09	1.582e-08	204	1244	MAFG,MAN2A1,ACVR1,ADA,FZD1,ADM,MGAT1,GRK2,ALCAM,ALDOA,MMP14,CAMSAP3,IFITM1,GAS7,YBX3,MCU,ATP1A1,CCNB1IP1,GADD45B,BCL2L1,CCNK,BMP2,PELO,BTF3,BCL10,NPC1,PLOD3,CAPN2,SOCS3,CASP4,FURIN,PAK1,CDH1,CMTM3,CDX2,CEBPA,CEBPB,PDGFB,PFN1,KLF4,SERPINA1,SMIM14,EPN1,COL1A1,PMM2,EIF4E2,ARHGEF19,MTHFD1L,C1orf43,PKDCC,CIR1,NCOR2,SEC24C,PRKCI,PRKCSH,MAPK3,CYP26A1,DAD1,PSPH,PTK7,SEC24D,PXN,DNM2,CRISPLD2,SCO2,RAP1B,RC…
GO: Cellular Component	GO:0005911	cell-cell junction		3.142e-11	3.836e-08	5.813e-10	4.467e-09	113	572	ACTN4,ADD3,CGN,AFDN,ANK3,ANXA2,ANXA5,CAMSAP3,YBX3,APP,PDLIM4,RHOA,ATP1A1,ATP2A2,CEACAM6,FGFRL1,IQGAP1,CEACAM1,CAMK2D,CLDN12,CLDN6,CLDN1,PDLIM1,CD22,ARHGEF1,PAK1,CDH1,CDH3,PCDH1,CEACAM5,TJP2,PKP2,CNN2,USP53,COL17A1,EPB41L4B,PODXL,CLDN4,CLDN3,CLDN7,TRAF4,DEF6,PRKCD,PRKCI,PRKCZ,CTNND1,MAP2K2,MYADM,LAMA1,PTK7,PTPN6,F11R,PTPRJ,PVR,NECTIN2,PXN,MARVELD3,RAB13,OCEL1,RAP1B,DSC2,DSG2,DSP,PTPRU,EPHA2,WASF2,…
GO: Biological Process	GO:0050817	coagulation		3.433e-11	3.607e-07	1.76e-09	1.731e-08	87	402	MAFG,ANXA2,ANXA5,APOE,DOCK11,AXL,CEACAM6,CEACAM1,NFE2L2,SERPING1,C3,CD9,P2RX4,ENTPD1,ENTPD2,SERPINE1,CD59,SERPINA5,CEACAM5,PDGFB,SERPINA1,SERPINE2,VKORC1,CLIC1,PIK3CB,PLAT,PLAUR,PLSCR1,COL1A1,COL1A2,COL3A1,GATA5,PRKAR2B,PRKCD,MAPK3,PROC,PROS1,DGKA,PTPN6,F11R,PTPRJ,RAB5A,RAC1,PDIA6,DMTN,EPHB2,ZFPM1,F2,F2R,F2RL1,F10,EHD2,FBLN1,FGB,FN1,PROCR,SHH,MYL12A,P2RX2,LRRC32,GATA4,GATA6,GGCX,NBEAL2,EHD1,ZFPM2…
GO: Biological Process	GO:0035592	establishment of protein localization to extracellular region		3.558e-11	3.739e-07	1.815e-09	1.785e-08	98	475	CLTRN,ADAM8,MIA2,AGTR1,ALOX5,TVP23C-CDRT4,ANG,SLC25A5,SLC25A6,ANXA5,APOE,ARF1,ARF6,ARL2,PHPT1,MCU,MTTP,DDRGK1,VAMP8,DGAT1,ADAM9,BSG,BAIAP3,RAB12,FAM3B,SYT7,OSBP,MPC2,A1CF,RPH3AL,PDIA4,PIM3,RAB11FIP5,PSAP,CYP51A1,ARFGAP3,RAB3B,RAB13,NR1H4,RAC1,RHBDF2,CCDC186,NR1H3,TVP23B,PREB,SIDT2,RAB34,EGFR,GOLPH3L,STEAP3,DMTN,TCIRG1,F2R,F2RL1,SLC8B1,CAMK2N1,FGB,SFRP1,COPG1,MYO18A,RAB11FIP1,UFM1,SEC24A,TM7SF3,SR…
GO: Biological Process	GO:0009894	regulation of catabolic process		3.713e-11	3.901e-07	1.885e-09	1.854e-08	191	1147	MDM2,ADAM8,TPCN1,MET,OSBPL7,LAMTOR2,ANXA2,APOA2,YBX3,APOC1,APOE,APP,ARAF,LAMTOR4,TRIB3,PYCARD,DDRGK1,EIF3H,BECN1,ZFAND2A,ATP6V0C,SNX3,ATP6V0B,ADAM9,TICAM1,RIPK2,BAX,BOK,IER3,ZFP36L2,NFE2L2,SQSTM1,TSPO,PTTG1IP,NPC1,RAB12,ATP6V0E1,CAPN1,CAST,FURIN,SH3D19,SCARB1,SCARB2,CD81,CDH1,CDKN2A,CEBPA,PFKFB3,DND1,SERPINE2,CLU,TMEM259,PIK3CB,NOCT,PLK3,PML,RNF19A,NOP53,TMEM59,BAG3,SEC22B,DRAM2,PPARA,GTPBP1,CTSA…
GO: Biological Process	GO:1901701	cellular response to oxygen-containing compound		4.13e-11	4.339e-07	2.086e-09	2.052e-08	273	1790	SERPINA3,CLTRN,MDM2,FZD1,MET,GRK2,MGST1,MTUS1,AGT,AGTR1,OSBPL7,AHR,FOXO4,ALAS1,MMP1,ALDH2,ANG,LAMTOR2,ANXA5,GRAMD1A,APOE,APP,APRT,ARG2,RHOA,PHPT1,LAMTOR4,TRIB3,USO1,PYCARD,DDRGK1,ATF4,BECN1,ATP6V0C,ATP6V0B,ATP6AP1,MYO1C,AXL,ADAM9,TICAM1,B2M,RIPK2,CEACAM6,BCL2L1,CEACAM1,NFE2L2,KLF5,NFKBIA,TSPO,BCL10,NME2,BAIAP3,RAB12,ATP6V0E1,CAPN1,CAPN2,SOCS3,NUCB2,CASP4,CXCL16,CLDN1,OSBP,P2RX4,SCARB1,ENTPD1,ENTP…
GO: Cellular Component	GO:0012507	ER to Golgi transport vesicle membrane		4.177e-11	5.1e-08	7.612e-10	5.85e-09	27	63	MCFD2,AREG,USO1,B2M,CD59,SEC22B,SEC24C,SEC24D,TMED7,CNIH1,SEC23A,VTI1B,SEC13,SEC31A,SEC24A,SREBF1,SREBF2,TMED7-TICAM2,STX5,TMED2,TMED10,HLA-A,HLA-B,HLA-C,HLA-E,SAR1A,LMAN1
GO: Biological Process	GO:0032101	regulation of response to external stimulus		5.59e-11	5.873e-07	2.81e-09	2.765e-08	211	1306	S100A14,CD46,ADA,ADAM8,ADORA2B,MET,MGST2,MTUS1,AGT,AGTR1,ALDH2,STK24,ALOX5,SEMA7A,ANXA2,ANXA5,APOE,APP,SEMA4G,ARG2,PYCARD,MCU,VAMP8,BECN1,MUC2,TRADD,B2M,RIPK2,CEACAM6,RIOK3,TNFRSF11A,BCL6,CEACAM1,POLR3D,IER3,NFE2L2,NFKBIA,SERPING1,C3,BCL10,CALR,SOCS3,NUCB2,CASP4,CD9,P2RX4,SERPINE1,CD44,PAK1,CD81,TMSB10,OSMR,CEACAM5,CEBPA,CEBPB,PDGFB,SERPINF1,KLF4,PGF,VAMP3,SERPINE2,SERPINB9,VKORC1,PLAT,PLAUR,PLSC…
GO: Biological Process	GO:0090114	COPII-coated vesicle budding		6.3e-11	6.62e-07	3.152e-09	3.101e-08	29	73	MCFD2,AREG,USO1,CD59,TRAPPC1,SERPINA1,SEC22B,SEC24C,CSNK1D,CTSZ,SEC24D,RAB1A,PREB,CNIH1,TFG,SEC23A,SEC13,PPP6R1,SEC31A,SEC24A,STX5,TMED2,TMED10,GOLGA2,TRAPPC5,SAR1A,INSIG1,LMAN1,RAB1B
GO: Biological Process	GO:0032527	protein exit from endoplasmic reticulum		6.342e-11	6.664e-07	3.159e-09	3.107e-08	25	56	MIA2,AUP1,CD81,DERL1,GCC2,TMED9,TMEM30B,TM9SF4,PREB,BCAP31,UBAC2,SEC13,TMEM30A,SYVN1,SELENOS,ERLEC1,SURF4,SEC61B,OS9,HSP90B1,SAR1A,INSIG1,HM13,LMAN1,SVIP
GO: Biological Process	GO:0051222	positive regulation of protein transport		6.402e-11	6.728e-07	3.173e-09	3.122e-08	84	387	CLTRN,MDM2,ADAM8,ANG,ANK3,ANXA13,APP,ARF1,ARF6,PHPT1,MCU,ASPH,VAMP8,MYO1C,ADAM9,BSG,RAB29,BAIAP3,OSBP,PAK1,CD81,CDH1,PLK3,TOMM7,MPC2,A1CF,RPH3AL,BAG3,PRKAA1,PRKCD,PRKCZ,TMEM30B,TM9SF4,PTGS2,NR1H4,RAC1,RAC2,ZFAND1,BCAP31,UBL5,RAB34,EGFR,GOLPH3L,STOM,F2RL1,ACSL3,CAMK2N1,RACK1,FGB,CCL2,ZC3H12A,CIB1,MYO18A,SHH,TMEM30A,BBC3,SEC24A,TM7SF3,SREBF2,GOLPH3,SERP1,GIPR,TMED10,SFN,GPR39,TGFB1,TLR4,TNFRSF1A,CH…
GO: Cellular Component	GO:0030663	COPI-coated vesicle membrane		6.427e-11	7.847e-08	1.154e-09	8.869e-09	15	21	SCYL1,ARCN1,COPB2,COPA,COPB1,GOLGA5,TMED7,COPG1,TMED7-TICAM2,KDELR1,TMED2,KDELR2,KDELR3,TMED3,COPE
GO: Biological Process	GO:0046718	viral entry into host cell		7.883e-11	8.283e-07	3.889e-09	3.825e-08	49	175	CD46,GRK2,IFITM1,VAMP8,SNX3,AXL,CEACAM6,CEACAM1,BSG,NPC1,CLDN6,CLDN1,P4HB,SCARB1,SCARB2,CD81,CEACAM5,PLSCR1,CTSB,F11R,PVR,NECTIN2,SLC52A2,TRIM27,EGFR,EPHA2,HAVCR1,IFITM3,IFITM2,SLC1A5,SPINT1,TRIM21,GSN,TMPRSS2,TYRO3,HSPA1A,HSPA1B,ICAM1,TMPRSS4,TRIM5,TRIM25,ITGA2,ITGA5,ITGB5,ITGB6,TRIM8,RPSA,LDLR,LY6E
GO: Biological Process	GO:0048729	tissue morphogenesis		8.193e-11	8.609e-07	4.023e-09	3.957e-08	205	1265	DACT2,ACVR1,MDM2,ADAM8,FZD1,ADM,MET,GRK2,MGP,AP2A1,AGT,AGTR1,APLNR,AHR,ALCAM,MMP14,MMP15,IFT20,CAMSAP3,APOC1,APP,AREG,RHOA,RHOC,TRIB3,MCU,NUMB,ATP1A1,ATP2A2,ATP6AP1,CEACAM6,CEACAM1,BMP2,BSG,BCL10,NPC1,CA9,PLOD3,SOCS3,RIPK4,CLDN6,FURIN,CD44,PAK1,CD151,CDH1,CDX2,CEACAM5,GCNT3,PDGFB,ATP6V1F,PFN1,KLF4,PGF,AP2M1,SLC9A3R1,CLTC,PKP2,PML,COL3A1,PRKD2,COL6A1,ARHGEF19,MAGED1,PODXL,MTHFD1L,EFEMP2,WWTR1,CLDN…
GO: Biological Process	GO:0032963	collagen metabolic process		9.256e-11	9.727e-07	4.524e-09	4.45e-08	43	143	ADORA2B,MFAP4,MMP1,MMP11,MMP14,MMP15,PLOD3,SERPINH1,CREB3L1,FURIN,ERRFI1,SERPINE1,PDGFB,PRDX5,PLOD2,COL1A1,COL1A2,PPARG,CST1,CST2,CST3,PRKCD,CTSB,CTSD,PRSS2,MRC2,NR1H4,F2,F2R,CCL2,FN1,P3H3,P3H4,VSIR,P3H1,TGFB1,TNXB,HIF1A,ID1,IHH,IL18,ITGA2,RCN3
GO: Biological Process	GO:0071692	protein localization to extracellular region		9.476e-11	9.957e-07	4.61e-09	4.535e-08	98	483	CLTRN,ADAM8,MIA2,AGTR1,ALOX5,TVP23C-CDRT4,ANG,SLC25A5,SLC25A6,ANXA5,APOE,ARF1,ARF6,ARL2,PHPT1,MCU,MTTP,DDRGK1,VAMP8,DGAT1,ADAM9,BSG,BAIAP3,RAB12,FAM3B,SYT7,OSBP,MPC2,A1CF,RPH3AL,PDIA4,PIM3,RAB11FIP5,PSAP,CYP51A1,ARFGAP3,RAB3B,RAB13,NR1H4,RAC1,RHBDF2,CCDC186,NR1H3,TVP23B,PREB,SIDT2,RAB34,EGFR,GOLPH3L,STEAP3,DMTN,TCIRG1,F2R,F2RL1,SLC8B1,CAMK2N1,FGB,SFRP1,COPG1,MYO18A,RAB11FIP1,UFM1,SEC24A,TM7SF3,SR…
GO: Molecular Function	GO:0004857	enzyme inhibitor activity		1.119e-10	2.526e-07	2.526e-08	2.096e-07	92	425	SERPINA3,SPRED2,PPP1R14A,AGT,FNIP2,AMBP,ANXA2,ANXA3,ANXA4,ANXA5,APLP2,APOA2,APOC1,APP,ARL2,TRIB3,BCL2L1,IQGAP1,BST2,SERPING1,C3,PPP1R35,CALU,SOCS3,CAST,OAS1,SERPINH1,FURIN,SERPINE1,SERPINA5,CDKN1A,CDKN2A,CDKN2B,SERPINF1,SERPINA1,SERPINA4,SERPINB6,SERPINE2,SERPINB9,PRDX5,PLN,SH3BP5,CST1,CST2,CST3,CSTB,PRKAR2B,DNAJC3,PROS1,SPOCK2,TESC,QARS1,RARRES1,PDIA6,ANGPTL4,SERPINB1,TRIB1,RPL5,RPL11,RPS6KA1,RP…
GO: Biological Process	GO:0008610	lipid biosynthetic process		1.246e-10	1.31e-06	6.035e-09	5.936e-08	145	818	ACADVL,ADM,ADORA2B,LIPH,AGT,OSBPL7,PIP5K1A,ALOX5,ANG,APOA2,APOC1,APOE,ARF1,TRIB3,PLPP1,PLPP2,ORMDL2,ATP1A1,DGAT1,B4GALT3,GPAA1,LPCAT4,CEACAM6,CEACAM1,BMP2,TSPO,C3,CAPN2,OSBP,SCARB1,CDS1,CEACAM5,PDGFB,DPM3,B4GALT5,PIK3CB,NPC1L1,PLD1,PLD2,PLSCR1,CERS2,PRKD2,PIGL,MBOAT7,FA2H,TECR,PPARA,OSBPL3,CSNK2A1,CSNK2B,NUS1,PRKAA1,LPIN2,PRKCD,CYP3A7,CYP2E1,CYP27A1,CYP51A1,DGKA,DBI,PTEN,PTGIS,PTGS2,DDIT3,OSBPL2,…
GO: Biological Process	GO:0010810	regulation of cell-substrate adhesion		1.252e-10	1.316e-06	6.036e-09	5.938e-08	62	253	ACTN4,MELTF,MMP14,CAMSAP3,RHOA,ARL2,CEACAM6,BCL6,IQGAP1,NID1,NINJ1,CALR,P4HB,SERPINE1,CDKN2A,PDGFB,PIK3CB,COL1A1,ONECUT2,COL16A1,MINK1,EFEMP2,BCAR1,PRKCZ,MYADM,DAPK3,SPOCK2,PTEN,PTPRJ,RAC1,RAC2,DNM2,NPNT,DMTN,EPHA1,NET1,RRAS,S100A10,PTK2B,FBLN1,FBLN2,FGB,SDC4,SFRP1,CIB1,FN1,AGR2,FERMT1,ST6GAL1,POSTN,SLC9A1,SPP1,VTN,ITGA3,ITGA5,JUP,KDR,AGR3,LIMS1,SPRY4,LRP1,SMAD3
GO: Biological Process	GO:0042542	response to hydrogen peroxide		1.437e-10	1.51e-06	6.896e-09	6.783e-08	56	218	MDM2,ADA,MET,GRK2,STK24,AREG,BECN1,AXL,ADAM9,BAK1,BCL2L1,NFE2L2,CAPN1,CAPN2,SERPINE1,CDKN2A,PDE8A,PER1,KLF4,PLD2,COL1A1,PRKAA1,CST1,CST2,CST3,PRKCD,MAPK13,PSAP,DDIT3,NQO1,PYCR1,DUSP1,RELA,TXNDC12,EEF2,TRAP1,OPTN,PLEKHA1,EPOR,NET1,RPS3,PTK2B,RACK1,SHC1,TXNIP,PDGFD,GPX1,GPX2,CFH,HIF1A,TXN,HSPB1,IL18,PCGF2,LCK,FOSL1
GO: Biological Process	GO:0051701	biological process involved in interaction with host		1.447e-10	1.521e-06	6.913e-09	6.801e-08	64	266	CD46,MET,GRK2,IFITM1,VAMP8,SNX3,AXL,CEACAM6,BCL2L1,CEACAM1,BSG,NPC1,CLDN6,CLDN1,P4HB,SCARB1,SCARB2,CD81,CDH1,CEACAM5,SERPINB9,PLSCR1,PML,CTNND1,CTSB,F11R,PVR,NECTIN2,SLC52A2,CHMP4B,TRIM27,EGFR,EPHA2,TNIP1,HAVCR1,FBLN1,IFITM3,CHMP4C,IFITM2,THOC3,SLC1A5,FUCA2,SPINT1,TRIM21,GSN,TMPRSS2,TYRO3,HSPA1A,HSPA1B,ICAM1,TMPRSS4,TRIM5,TRIM25,INSR,ITGA2,ITGA5,ITGB5,ITGB6,TRIM8,RAB7A,RPSA,RNF103-CHMP3,LDLR,LY6E
GO: Molecular Function	GO:0061134	peptidase regulator activity		1.486e-10	3.356e-07	3.051e-08	2.532e-07	64	255	SERPINA3,AGT,AMBP,ANXA2,APLP2,APP,PYCARD,ATP2A3,BCL2L1,TNFRSF10D,TNFRSF10C,TNFRSF10B,TNFRSF10A,BST2,SERPING1,C3,BCL10,CAST,SERPINH1,FURIN,SERPINE1,SERPINA5,SERPINF1,SERPINA1,SERPINA4,SERPINB6,SERPINE2,SERPINB9,PRDX5,CST1,CST2,CST3,CSTB,CTSH,PROS1,SPOCK2,PSME1,TANK,RARRES1,RPS27L,APH1A,SERPINB1,PCOLCE2,RPS6KA1,FBLN1,RACK1,WFDC2,FN1,SPINT2,CPAMD8,SPINK1,SPINT1,PRSS22,VSIR,TINAGL1,GPC3,TFPI,TIMP1,AG…
GO: Biological Process	GO:1903076	regulation of protein localization to plasma membrane		1.552e-10	1.631e-06	7.379e-09	7.258e-08	39	124	MMP14,ANXA13,ARF6,RHOG,NUMB,VAMP8,RAB11A,BCL2L1,SQSTM1,KALRN,CAMK2D,CDH1,AP2M1,CLTC,PLS1,TMEM59,ZDHHC5,PKDCC,CSNK2A1,PRKCI,EGFR,EPHA2,EPHB2,ACSL3,RACK1,VTI1B,CIB1,AGR2,ZDHHC7,SPTBN1,ARHGEF16,PGRMC1,TMBIM1,STX3,TGFB1,VIL1,EZR,ITGA3,LRP1
GO: Biological Process	GO:0043086	negative regulation of catalytic activity		1.71e-10	1.796e-06	8.074e-09	7.943e-08	176	1053	SERPINA3,SPRED2,PPP1R14A,MDM2,GRK2,AGT,AHR,FNIP2,AMBP,SH3RF1,ANXA2,ANXA3,ANXA4,ANXA5,CAMSAP3,APLP2,APOA2,APOC1,APOE,APP,ARG2,ARL2,PHPT1,TRIB3,PYCARD,FXYD2,GADD45B,MYO1D,CEACAM6,GPR87,BCL2L1,IQGAP1,CEACAM1,BST2,SERPING1,C3,PPP1R35,SPOCD1,CALU,SOCS3,CAST,OAS1,GPRC5A,SERPINH1,OXA1L,FURIN,ERRFI1,SERPINE1,CD44,SERPINA5,CDKN1A,CDKN2A,CDKN2B,CEACAM5,CEBPA,SERPINF1,KLF4,SERPINA1,SERPINA4,SERPINB6,SERPINE…
GO: Biological Process	GO:1903573	negative regulation of response to endoplasmic reticulum stress		1.714e-10	1.801e-06	8.074e-09	7.943e-08	24	54	ALOX5,DDRGK1,BCL2L1,CREB3L1,CLU,DNAJC3,NR1H3,TXNDC12,PDIA6,LPCAT3,RACK1,CREB3,SYVN1,SELENOS,TMED2,TMBIM6,PPP1R15A,NR1H2,HSPA1A,HSPA1B,HSPA5,XBP1,PDX1,SVIP
GO: Cellular Component	GO:0098796	membrane protein complex		1.873e-10	2.287e-07	3.314e-09	2.547e-08	228	1446	SCYL1,RHBDD2,ACVR1,ADAM8,FZD1,AP2A1,AFDN,ALCAM,AMHR2,LAMTOR2,SLC25A6,SPCS1,ARCN1,LAMTOR4,ORMDL2,MCU,ATP1A1,VAMP8,MTX1,BECN1,FXYD2,ATP2A2,ATP5ME,TRADD,ATP6V0C,SNX3,ATP6V0B,ATP6AP1,GPAA1,AUP1,OST4,B2M,BAK1,BAX,CEACAM6,NDUFA1,TNFRSF10C,TNFRSF10A,NDUFB4,NDUFS5,CEACAM1,BMP2,AP1G2,C7,TMEM258,ATP6V0E1,CALR,SOCS3,CLIC6,CD3D,P2RX4,OSMR,CDH1,CDH3,CDH17,CEACAM5,COPB2,ATP6V1F,UQCR10,SRPRB,VAMP3,OSTC,AP2M1,AP…
GO: Biological Process	GO:0060333	interferon-gamma-mediated signaling pathway		2.13e-10	2.238e-06	9.992e-09	9.829e-08	33	95	MT2A,B2M,CAMK2D,SOCS3,OAS1,CD44,PML,PPARG,PRKCD,NR1H3,IRF9,IFI30,SP100,GBP2,TRIM21,HLA-A,HLA-B,HLA-C,HLA-E,NR1H2,VCAM1,HSP90AB1,ICAM1,IRF8,TRIM5,IFNGR1,IFNGR2,TRIM25,IRF2,IRF3,IRF6,IRF7,TRIM8
GO: Biological Process	GO:0007179	transforming growth factor beta receptor signaling pathway		2.149e-10	2.259e-06	1.004e-08	9.875e-08	59	238	SPRED2,ACVR1,CGN,LTBP4,AMHR2,RHOA,BCL9L,ADAM9,BMP2,FURIN,CDKN2B,PML,COL1A2,COL3A1,ONECUT2,GDF15,PPARA,TSKU,PRKCZ,F11R,PXN,DNM2,NPNT,SNX25,RPS27A,LRG1,ZBTB7A,CCL2,FOS,FERMT1,SKIL,TDP2,GIPC1,LRRC32,STK11,GLG1,ARHGEF18,TGFB1,TGIF1,PARD3,SLC2A10,UBA52,UBC,HSPA1A,HSPA1B,HSPA5,HSP90AB1,ID1,XBP1,IDS,ITGA3,PMEPA1,ITGB5,ITGB6,SMURF1,LTBP3,SMAD3,SMAD6,SMAD7
GO: Cellular Component	GO:0045177	apical part of cell		2.193e-10	2.678e-07	3.826e-09	2.94e-08	109	562	ACVR1,GRK2,AP2A1,MGST1,AFDN,ANXA4,ANXA13,IFITM1,APP,PLPP1,NUMB,ATP1A1,MYO6,MYO7B,CEACAM6,CEACAM1,BST2,CLDN1,SLC22A18,CD9,P2RX4,SLC16A3,SCARB1,CD44,CD81,OSMR,CDH1,CEACAM5,ATP8B1,VAMP3,SLC9A3R1,CLCN3,CLCN5,NPC1L1,PLAT,PLD1,EPB41L4B,PODXL,DRAM2,CLDN4,PRKAA1,PRKCI,PRKCZ,CTSB,MYL12B,CYBA,LGMN,PTEN,PTPRH,DSG2,REN,USH1C,EDA,EGFR,ADGRG2,ATP6AP2,MARVELD2,PATJ,SLC29A1,ERBB3,TCIRG1,AKR1A1,HAVCR1,IFITM3,SCNN…
GO: Biological Process	GO:1904951	positive regulation of establishment of protein localization		2.273e-10	2.388e-06	1.057e-08	1.039e-07	85	403	CLTRN,MDM2,ADAM8,ANG,ANK3,ANXA13,APP,ARF1,ARF6,PHPT1,MCU,ASPH,VAMP8,MYO1C,ADAM9,BSG,RAB29,BAIAP3,OSBP,PAK1,CD81,CDH1,PLK3,TOMM7,MPC2,A1CF,RPH3AL,BAG3,PRKAA1,PRKCD,PRKCZ,TMEM30B,TM9SF4,PTGS2,NR1H4,RAC1,RAC2,ZFAND1,BCAP31,UBL5,RAB34,EGFR,GOLPH3L,STOM,F2RL1,ACSL3,CAMK2N1,RACK1,FGB,CCL2,ZC3H12A,CIB1,MYO18A,SHH,TMEM30A,BBC3,SEC24A,TM7SF3,SREBF2,GOLPH3,SERP1,GIPR,TMED10,SFN,GPR39,TGFB1,PTP4A3,TLR4,TNFR…
GO: Biological Process	GO:0000302	response to reactive oxygen species		2.324e-10	2.442e-06	1.076e-08	1.058e-07	75	338	MDM2,ADA,MET,GRK2,STK24,APOE,AREG,BECN1,AXL,ADAM9,BAK1,BCL2L1,NFE2L2,CAPN1,CAPN2,PRDX1,SERPINE1,CDKN2A,PDE8A,PER1,KLF4,PLD2,PRDX5,PLK3,COL1A1,BCAR1,PRDX6,PRKAA1,CST1,CST2,CST3,PRKCD,MAPK3,MAPK13,ROMO1,PSAP,CYP2E1,DDIT3,NQO1,PXN,PYCR1,SESN2,DNM2,DUSP1,RELA,TXNDC12,EEF2,TRAP1,OPTN,EGFR,PLEKHA1,EPOR,NET1,RPS3,PTK2B,RACK1,FN1,FOS,SHC1,TXNIP,PDGFD,GCH1,SESN1,GPX1,GPX2,GSTP1,CFH,HIF1A,TXN,UCP2,HSPB1,IL…
GO: Biological Process	GO:0071375	cellular response to peptide hormone stimulus		2.566e-10	2.697e-06	1.183e-08	1.163e-07	95	471	MDM2,FZD1,MET,GRK2,MTUS1,AGT,AGTR1,FOXO4,ALAS1,MMP1,ANXA5,APRT,TRIB3,USO1,ATP6V0C,ATP6V0B,ATP6AP1,MYO1C,CEACAM6,BCL2L1,CEACAM1,NFE2L2,RAB12,ATP6V0E1,SOCS3,NUCB2,ERRFI1,SERPINE1,PAK1,CEACAM5,PDGFB,ATP6V1F,PLAT,SLC2A8,GDF15,PPARG,BCAR1,PRKAA1,LPIN2,PRKAR2B,PRKCD,PRKCI,PRKCZ,CYBA,PTEN,PTPRF,PTPRJ,PXN,RAB13,NR1H4,RAP1B,NR1H3,RELA,ZBTB7B,ADIPOR1,NAMPT,PIP4K2C,ERBB3,TCIRG1,CCL2,SRSF5,FN1,SHC1,ZDHHC7,SL…
GO: Biological Process	GO:0097421	liver regeneration		2.878e-10	3.024e-06	1.32e-08	1.299e-07	29	77	ATP2A3,NFKBIA,CLDN1,CEBPB,CSNK2A1,CSNK2B,PTPN3,NR1H4,EGFR,RPL7,RPL10,RPL13,RPL18,RPL19,RPL30,RPL32,RPS15,RPS16,RPS24,SRSF5,SHH,GGT1,SULF2,TGFB1,UCP2,VTN,IHH,IL18,INSR
GO: Cellular Component	GO:0035577	azurophil granule membrane		2.945e-10	3.596e-07	5.065e-09	3.893e-08	25	59	MANBA,MGST1,VAMP8,ATP6V0C,CEACAM6,BST2,CD63,CD68,BRI3,PSAP,DDOST,TMEM179B,CMTM6,RAB5C,RAP1B,TOM1,STOM,LPCAT1,MAGT1,TMEM30A,GAA,B4GALT1,SURF4,VAMP7,CKAP4
GO: Biological Process	GO:1901653	cellular response to peptide		3.355e-10	3.525e-06	1.533e-08	1.508e-07	107	556	MDM2,FZD1,MET,GRK2,MTUS1,AGT,AGTR1,FOXO4,ALAS1,MMP1,ANXA5,APP,APRT,TRIB3,USO1,ATP6V0C,ATP6V0B,ATP6AP1,MYO1C,RIPK2,CEACAM6,BCL2L1,CEACAM1,NFE2L2,KLF5,RAB12,ATP6V0E1,SOCS3,NUCB2,CASP4,ERRFI1,SERPINE1,PAK1,CEACAM5,PDGFB,ATP6V1F,KLF4,PLAT,SLC2A8,GDF15,PPARG,BCAR1,PRKAA1,LPIN2,PRKAR2B,PRKCD,PRKCI,PRKCZ,CYBA,LGMN,PTEN,PTPRF,PTPRJ,PXN,RAB13,NR1H4,RAP1B,NR1H3,RELA,ZBTB7B,ADIPOR1,NAMPT,PIP4K2C,ERBB3,TCIRG…
GO: Biological Process	GO:0006890	retrograde vesicle-mediated transport, Golgi to endoplasmic reticulum		3.597e-10	3.78e-06	1.636e-08	1.61e-07	31	87	SCYL1,ARCN1,ARF4,GBF1,COPB2,COPA,COPB1,SEC22B,TMED9,RAB33B,ARFGAP3,RAB1A,TMED7,GOLPH3L,BET1L,COPG1,ERGIC3,ARFGAP1,GOLPH3,SURF4,KDELR1,TMED2,LMAN2,TMED10,TAPBP,KDELR2,KDELR3,TMED3,COPE,ERGIC1,RAB1B
GO: Biological Process	GO:0006487	protein N-linked glycosylation		4.124e-10	4.333e-06	1.868e-08	1.837e-07	29	78	MGAT1,MCFD2,ASGR2,OST4,TMEM258,DPM3,PGM3,OSTC,SERPINA1,ALG12,PMM1,PMM2,NUS1,DAD1,DDOST,DPAGT1,ALG3,RPN1,RPN2,MAGT1,ST6GAL1,GFPT1,B4GALT1,MGAT4B,ALG2,KRTCAP2,STT3A,MOGS,LMAN1
GO: Biological Process	GO:0007178	transmembrane receptor protein serine/threonine kinase signaling pathway		4.335e-10	4.555e-06	1.955e-08	1.923e-07	98	496	SPRED2,DACT2,ACVR1,FZD1,AFP,CGN,APLNR,NCEH1,LTBP4,AMHR2,ARAF,RHOA,BCL9L,ADAM9,BMP2,PELO,SLC39A5,FURIN,CDKN2B,NOMO2,PML,COL1A2,COL3A1,ONECUT2,GDF15,WWTR1,PPARA,PPARG,TSKU,PPP4C,CSNK2B,PRKCZ,MAPK3,F11R,PXN,FAM83G,RAB5A,DNM2,NPNT,TOB1,SNX25,FSTL3,NET1,RPS27A,LRG1,ZBTB7A,CCL2,SFRP1,FOS,FERMT1,SHH,SKIL,TDP2,GIPC1,LRRC32,SPTBN1,GATA4,GATA6,FCHO1,VSIR,STK11,PNPLA6,GPC3,GLG1,HNF1A,RBPMS,JADE2,ARHGEF18,TF…
GO: Biological Process	GO:0071560	cellular response to transforming growth factor beta stimulus		5.246e-10	5.513e-06	2.356e-08	2.317e-07	71	318	SPRED2,ACVR1,CGN,LTBP4,AMHR2,RHOA,BCL9L,ADAM9,BMP2,ZFP36L2,CLDN1,FURIN,SERPINE1,CDKN2B,PML,COL1A1,COL1A2,COL3A1,ONECUT2,GDF15,PPARA,TSKU,PRKCZ,F11R,PXN,DNM2,NPNT,SNX25,ELN,RPS27A,LRG1,ZBTB7A,CCL2,SFRP1,FN1,FOS,FERMT1,SKIL,TDP2,POSTN,PDGFD,GIPC1,SOX9,LRRC32,STK11,GLG1,ARHGEF18,PDIA3,TGFB1,TGIF1,PARD3,SLC2A10,UBA52,UBC,HSPA1A,HSPA1B,HSPA5,HSP90AB1,ID1,XBP1,IDS,ITGA3,PMEPA1,ITGB5,ITGB6,SMURF1,LIMS1,…
GO: Cellular Component	GO:0005770	late endosome		5.403e-10	6.597e-07	9.163e-09	7.041e-08	71	316	DACT2,LAMTOR2,ANXA2,IFITM1,APOE,ARF1,LAMTOR4,VAMP8,RAB11A,BST2,SQSTM1,PIP4P1,BAIAP3,NPC1,SCARB2,CD63,CD68,YIPF2,RAB9A,CLCN3,ATG9A,PLD1,PARM1,DERL1,SLC31A1,LITAF,TMEM59,NDFIP2,CST1,CST2,CST3,MAPK3,MAP2K2,CTSH,LGMN,LAPTM4A,PSAP,DDIT3,RNF128,CHMP4B,RAB34,EGFR,STEAP3,SDF4,SMIM22,LAPTM4B,TCIRG1,F2R,IFITM3,VTI1B,CHMP4C,LAMTOR5,VAMP5,TMED7-TICAM2,VAMP7,STARD3,UBXN6,GRN,TF,TMEM9,TPT1,HLA-DMA,PLD3,MVB12A,…
GO: Biological Process	GO:0098609	cell-cell adhesion		5.845e-10	6.142e-06	2.614e-08	2.571e-07	174	1054	MAG,CD46,ACVR1,ADA,ADAM8,ADORA2B,ALPK3,AFDN,ALCAM,ALOX5,ANK3,ANXA2,CAMSAP3,ARG2,RHOA,PYCARD,TNFSF9,ADAM9,CD164,RIPK2,FXYD5,CEACAM6,FGFRL1,BCL6,CEACAM1,BMP2,BSG,BCL10,PNP,CAPN1,CLDN12,CLDN6,CLDN1,CD9,PDLIM1,CD22,CD44,PAK1,CD59,CD70,CD81,CDH1,CDH3,PCDH1,CDH17,CDKN2A,CEACAM5,CEBPB,CEL,KLF4,SERPINE2,CLIC1,PIK3CB,TJP2,PKP2,PLAUR,PODXL,MAP3K8,MINK1,CLDN4,CLDN3,GATA5,CLDN7,PPARA,PRKCD,PRKCZ,CTNND1,FBLIM…
GO: Biological Process	GO:0051235	maintenance of location		6.296e-10	6.616e-06	2.803e-08	2.758e-07	82	391	PLIN2,TPCN1,GRK2,APLNR,ALB,ANK3,APOE,ARL2,ASPH,DGAT1,GPAA1,AUP1,BAX,BCL3,NFKBIA,TSPO,C3,CALR,CAMK2D,SCARB1,TMSB10,CDS1,PFN1,SUN2,HILPDA,GSTO1,PLN,PML,ERO1A,PPARA,PPARG,SLC30A7,CYBA,DBI,DDIT3,PTPN6,DIAPH1,NR1H4,NR1H3,PLIN3,SMIM22,F2,F2R,PTK2B,SLC8B1,CREB3,ZC3H12A,RBCK1,GET4,FTH1,FTL,BBC3,GAA,SP100,SREBF1,SREBF2,GOLPH3,DGAT2,EHD1,KDELR1,OS9,KDELR2,KDELR3,GPR39,GSN,TGFB1,TMSB4X,HEXA,HEXB,HSP90B1,TWF…
GO: Biological Process	GO:0019637	organophosphate metabolic process		6.413e-10	6.738e-06	2.843e-08	2.797e-07	199	1248	ADA,MECP2,ADORA2B,LIPH,AGT,PIP5K1A,ALDOA,TPST2,TPST1,AMPD2,APOA2,APOC1,APP,APRT,PDXK,ARF1,RHOA,PLPP1,PLPP2,DGAT1,ATP5ME,ATP6V0C,GPAA1,LPCAT4,BCL2L1,NDUFA1,SUCLG2,NDUFB4,NDUFS5,IER3,PIP4P1,NME2,NME3,PNP,NPPB,CAPN2,SOCS3,OAS1,SCARB1,ENTPD1,ENTPD2,CDS1,PDE8A,PDGFB,TMEM86B,DPM3,PFKFB3,UQCR10,PGM1,PGM3,PIK3CB,PGLS,TJP2,PLD1,PLD2,PLSCR1,PIGL,MPC2,MBOAT7,COX4I1,GDPD3,COX5B,RRM2B,TECR,COX6A1,COX6B1,COX7A…
GO: Biological Process	GO:0080135	regulation of cellular response to stress		6.54e-10	6.873e-06	2.888e-08	2.841e-07	147	852	SPRED2,MDM2,FZD1,MET,STK24,ALOX5,AMBP,SH3RF1,ZNF622,YBX3,APP,ARG2,PYCARD,DDRGK1,ATF4,GADD45B,B2M,RIPK2,BAK1,BAX,CEACAM6,BCL2L1,TNFRSF10C,BCL6,TNFRSF10A,CEACAM1,BMP2,BOK,IER3,NFE2L2,PTTG1IP,PNP,NPAS2,CAMK2D,SOCS3,CREB3L1,P4HB,PRDX1,CD44,CDKN2A,CEACAM5,PDE8A,PER1,KLF4,SLC38A2,CLU,TMEM259,PIK3CB,PLSCR1,PML,CERS2,MINK1,BAG3,ZNF385A,TRAF4,PPP4C,PRKCD,MAPK3,MAP2K2,DNAJC3,PSAP,PTEN,GADD45A,PTGS2,DDIT3,P…
GO: Biological Process	GO:0071559	response to transforming growth factor beta		6.6e-10	6.935e-06	2.902e-08	2.854e-07	72	326	SPRED2,ACVR1,CGN,LTBP4,AMHR2,RHOA,MUC2,BCL9L,ADAM9,BMP2,ZFP36L2,CLDN1,FURIN,SERPINE1,CDKN2B,PML,COL1A1,COL1A2,COL3A1,ONECUT2,GDF15,PPARA,TSKU,PRKCZ,F11R,PXN,DNM2,NPNT,SNX25,ELN,RPS27A,LRG1,ZBTB7A,CCL2,SFRP1,FN1,FOS,FERMT1,SKIL,TDP2,POSTN,PDGFD,GIPC1,SOX9,LRRC32,STK11,GLG1,ARHGEF18,PDIA3,TGFB1,TGIF1,PARD3,SLC2A10,UBA52,UBC,HSPA1A,HSPA1B,HSPA5,HSP90AB1,ID1,XBP1,IDS,ITGA3,PMEPA1,ITGB5,ITGB6,SMURF1,L…
GO: Biological Process	GO:0018126	protein hydroxylation		6.7e-10	7.04e-06	2.933e-08	2.885e-07	17	30	ASPH,P4HA2,PLOD3,P4HA1,P4HB,PLOD1,PLOD2,ERO1A,P4HTM,EGLN3,CRTAP,P3H3,PRDX4,P3H4,JMJD6,P3H1,FKBP10
GO: Biological Process	GO:0007160	cell-matrix adhesion		6.727e-10	7.069e-06	2.933e-08	2.885e-07	62	263	ADAM8,AGT,PIP5K1A,MMP14,CAMSAP3,RHOA,ADAM9,CEACAM6,BCL6,IQGAP1,NID1,NINJ1,SERPINE1,CD44,CD63,CDKN2A,PIK3CB,COL3A1,ONECUT2,COL16A1,COL17A1,MINK1,EFEMP2,PRKCZ,DAPK3,PTEN,PTPRJ,PXN,RAC1,NPNT,EDA,DMTN,EPHA1,RRAS,S100A10,PTK2B,TESK2,FGB,SDC4,SFRP1,CIB1,FN1,FERMT1,MYO18A,POSTN,SLC9A1,FREM1,B4GALT1,TNXB,VCAM1,VTN,ITGA2,ITGA3,ITGB4,ITGB5,ITGB6,JUP,KDR,LIMS1,LRP1,BCAM,SMAD3
GO: Cellular Component	GO:0030670	phagocytic vesicle membrane		6.979e-10	8.521e-07	1.167e-08	8.97e-08	29	79	ANXA3,VAMP8,ATP6V0C,ATP6V0B,B2M,PIP4P1,ATP6V0E1,CALR,SYT7,VAMP3,RAB9A,SEC61A1,SEC22B,CYBA,RAB5A,RAC2,DNM2,RAB34,TCIRG1,RAB11FIP1,VAMP7,TAP1,TAPBP,HLA-A,HLA-B,HLA-C,HLA-E,RAB43,RAB7A
GO: Biological Process	GO:0010952	positive regulation of peptidase activity		7.427e-10	7.804e-06	3.225e-08	3.172e-07	57	233	APP,RHOA,PYCARD,ASPH,DDRGK1,ATP2A3,TRADD,RIPK2,BAK1,BAX,TNFRSF10D,TNFRSF10C,TNFRSF10B,TNFRSF10A,BOK,BCL10,CASP4,CDKN2A,PML,CLDN4,CLDN3,PPARG,RNF7,CTSD,CTSH,LGMN,DAP,PSME1,EGLN3,TANK,TXNDC12,RPS27L,EFNA1,BCAP31,TBC1D10A,APH1A,PCOLCE2,RPS3,F2R,FBLN1,RACK1,FN1,ARL6IP5,BBC3,PRELID1,PRSS22,PERP,VSIR,STAT3,GRN,GSN,MTCH1,IFI16,LAPTM5,LCK,RCN3,SMAD3
GO: Cellular Component	GO:1904813	ficolin-1-rich granule lumen		7.598e-10	9.277e-07	1.254e-08	9.635e-08	38	124	ALDOA,ALOX5,NME2,PNP,CAPN1,PGM1,SERPINA1,QPCT,CSNK2B,CST3,CSTB,CTSB,CTSD,CTSH,CTSZ,PSMA5,PSMB1,MVP,CRISPLD2,EEF1A1,EEF2,OSTF1,PGM2,LRG1,PRDX4,FTH1,GLB1,GSN,GSTP1,GUSB,GYG1,TNFAIP6,HSPA1A,HSPA1B,HSP90AB1,IMPDH1,IMPDH2,JUP
GO: Biological Process	GO:0010038	response to metal ion		7.78e-10	8.175e-06	3.364e-08	3.309e-07	108	571	MDM2,MECP2,MGP,ALAS1,ALB,MMP1,ANK3,ANXA5,ANXA7,ANXA11,APOE,APP,ARG2,MT2A,ASPH,MTTP,ATF4,BECN1,GADD45B,ADAM9,B2M,BAX,BCL2L1,IQGAP1,BSG,NFE2L2,TSPO,C3,NPC1,NPPB,CALR,CAMK2D,SYT7,CLDN1,P2RX4,ENTPD1,ENTPD2,SERPINE1,CDH1,CEBPA,SERPINF1,SERPINA1,CLU,PLN,PLSCR1,S100A16,SLC31A1,CP,PPARG,PRKAA1,MAPK3,CYB5A,LGMN,CYP2B6,CYP3A5,PTEN,PTGS2,DDIT3,NQO1,DUSP1,COX17,ECE1,EGFR,ELN,DMTN,FSTL3,TCIRG1,PTK2B,S100A13,F…
GO: Biological Process	GO:0034330	cell junction organization		7.845e-10	8.244e-06	3.379e-08	3.323e-07	153	899	ACTN4,NDRG2,MECP2,FZD1,AGT,CGN,ALPK3,PIP5K1A,AFDN,MMP14,ANG,LAMTOR2,ANK3,CAMSAP3,APOE,APP,ARF1,ARF4,ARF6,RHOA,RHOC,ARL2,NUMB,MYO1C,MYO6,CEACAM6,IQGAP1,CEACAM1,NFIA,C3,RAB29,KALRN,CAST,CLDN12,CLDN6,CLDN1,CD9,PAK1,ADGRE5,CD151,CDH1,CDH3,CDH17,CEACAM5,CEL,PDGFB,PFN1,TJP2,PKP2,COL16A1,COL17A1,CLDN4,CLDN3,CLDN7,PRKCI,CTNND1,FBLIM1,LGMN,MYADM,LZTS3,DAPK3,SPOCK2,PTEN,F11R,PTPRF,PTPRJ,PVR,NECTIN2,PXN,MAR…
GO: Cellular Component	GO:0045121	membrane raft		8.487e-10	1.036e-06	1.382e-08	1.062e-07	90	444	MAG,GRK2,LAMTOR2,SLC25A5,ANXA2,ANXA13,APP,LAMTOR4,PLPP1,PLPP2,ATP1A1,TRADD,MYO1C,MYO1D,TNFRSF10D,TNFRSF10C,TNFRSF10B,TNFRSF10A,IQGAP1,BSG,BST2,BCL10,NPC1,CAPN2,SERPINH1,FURIN,SCARB1,CDH1,CEL,SLC9A3R1,TPP1,PLD2,PLSCR1,PODXL,EFHD2,PRKAR2B,PRKCZ,MAPK3,CTNND1,CTSB,CTSD,MYADM,PRSS8,DAPK3,PTGIS,PTGS2,RAB5A,RAP1B,ARID3A,EEF2,EFNB1,EGFR,STOM,F2R,EHD2,S100A10,PTK2B,SDC4,LAMTOR5,SHH,SLC2A3,SLC9A1,CARD11,TU…
GO: Biological Process	GO:0044092	negative regulation of molecular function		9.36e-10	9.836e-06	4.015e-08	3.949e-07	228	1482	SERPINA3,SPRED2,PPP1R14A,MDM2,MECP2,MET,ADRB3,GRK2,AGT,AHR,FNIP2,AMBP,SH3RF1,ANK3,ANXA2,ANXA3,ANXA4,ANXA5,CAMSAP3,APLP2,APOA2,APOC1,APOE,APP,BHLHE40,ARG2,ARL2,PHPT1,TRIB3,PYCARD,FXYD2,ATP2A2,ATP2A3,GADD45B,MYO1D,B2M,BAX,CEACAM6,GPR87,BCL2L1,IQGAP1,CEACAM1,BST2,TAX1BP1,NFKBIA,SERPING1,C3,PPP1R35,SPOCD1,CALU,CAMK2D,SOCS3,CAST,OAS1,GPRC5A,SERPINH1,OXA1L,FURIN,ERRFI1,SERPINE1,CD44,SERPINA5,CDKN1A,CDK…
GO: Cellular Component	GO:0098857	membrane microdomain		9.558e-10	1.167e-06	1.536e-08	1.18e-07	90	445	MAG,GRK2,LAMTOR2,SLC25A5,ANXA2,ANXA13,APP,LAMTOR4,PLPP1,PLPP2,ATP1A1,TRADD,MYO1C,MYO1D,TNFRSF10D,TNFRSF10C,TNFRSF10B,TNFRSF10A,IQGAP1,BSG,BST2,BCL10,NPC1,CAPN2,SERPINH1,FURIN,SCARB1,CDH1,CEL,SLC9A3R1,TPP1,PLD2,PLSCR1,PODXL,EFHD2,PRKAR2B,PRKCZ,MAPK3,CTNND1,CTSB,CTSD,MYADM,PRSS8,DAPK3,PTGIS,PTGS2,RAB5A,RAP1B,ARID3A,EEF2,EFNB1,EGFR,STOM,F2R,EHD2,S100A10,PTK2B,SDC4,LAMTOR5,SHH,SLC2A3,SLC9A1,CARD11,TU…
GO: Biological Process	GO:0034329	cell junction assembly		9.618e-10	1.011e-05	4.108e-08	4.041e-07	100	517	ACTN4,MECP2,FZD1,AGT,CGN,ALPK3,PIP5K1A,AFDN,MMP14,CAMSAP3,APP,ARF6,RHOA,RHOC,ARL2,NUMB,MYO1C,MYO6,IQGAP1,RAB29,CLDN12,CLDN6,CLDN1,CD9,ADGRE5,CD151,CDH1,CEL,PDGFB,PKP2,COL16A1,COL17A1,CLDN4,CLDN3,CLDN7,PRKCI,CTNND1,FBLIM1,DAPK3,SPOCK2,PTEN,F11R,PTPRJ,PXN,MARVELD3,RAB13,NR1H4,RAC1,RAP1B,DSC2,GPC6,EFNB1,SETD5,EPHA2,MARVELD2,PATJ,DMTN,EPHA1,EPHB2,POF1B,S100A10,PTK2B,TESK2,CRB3,SDC4,FLNC,SFRP1,FN1,LSR…
GO: Biological Process	GO:0009743	response to carbohydrate		1.004e-09	1.055e-05	4.271e-08	4.202e-07	81	388	CLTRN,MET,GRK2,ANG,APOA2,ARG2,RHOA,PHPT1,DDRGK1,NME2,BAIAP3,NUCB2,OSBP,SERPINE1,CDKN2A,SERPINF1,MPC2,PIM3,PRKAA1,CST1,CST2,CST3,RAB11FIP5,PRKCD,MAPK13,CTSB,MAP2K3,CYBA,PTEN,PTGS2,NQO1,SESN2,NR1H4,ADIPOR2,RAC1,RAP1B,CCDC186,MLXIPL,SIDT2,NAMPT,RAB34,ELN,SLC29A1,PTK2B,CAMK2N1,RACK1,CCL2,FN1,UFM1,TXNIP,P2RX2,ACSL5,SELENOS,SPARC,SREBF1,GATA4,GFPT1,GIPR,HNF1A,HNF1B,GPR39,GPX1,TGFB1,GSTP1,HIF1A,HMGCS2,P…
GO: Biological Process	GO:2001242	regulation of intrinsic apoptotic signaling pathway		1.048e-09	1.101e-05	4.44e-08	4.368e-07	52	205	MDM2,YBX3,PYCARD,BECN1,BAX,BCL2L1,BCL6,BOK,NFE2L2,PTTG1IP,CREB3L1,P4HB,CD44,SLC9A3R1,CLU,PIK3CB,PLAUR,PLSCR1,RRM2B,ZNF385A,PTGS2,DDIT3,GSDME,NUPR1,TXNDC12,TRAP1,BCAP31,STEAP3,RPL11,RPL26,RPS3,RPS7,RACK1,CREB3,TRIAP1,SKIL,SYVN1,BBC3,SELENOS,SERINC3,ERP29,GPX1,TMBIM6,TPT1,HIF1A,HSPA1A,HSPA1B,HSPB1,VDAC2,XBP1,PDX1,LCK
GO: Biological Process	GO:0048608	reproductive structure development		1.067e-09	1.121e-05	4.502e-08	4.429e-07	116	631	ADA,ADM,MET,GRK2,MGST1,AFP,AGT,AHR,MMP1,MMP14,AMHR2,ANG,YBX3,AXL,BAK1,BAX,BCL2L1,BOK,BSG,C3,SOCS3,OAS1,MAP7,CCNE1,SERPINE1,CD44,CDH1,SERPINA5,CDX2,CEBPA,CEBPB,PDGFB,SERPINF1,SERPINB6,SERPINE2,PLAUR,COL9A3,ADAMTS1,PPARG,TIPARP,CST1,CST2,CST3,SAFB2,MAPK3,CTSB,PSAP,CUL7,PTEN,PTGIS,PTGS2,DDIT3,PTPN6,TESC,RAB13,RAC1,REC8,REN,NUPR1,EGFR,PLEKHA1,EPAS1,EPOR,FSTL3,RPS6,ERMP1,HOXB13,SFRP1,PRDX4,SHH,PLCD3,S…
GO: Biological Process	GO:0001525	angiogenesis		1.165e-09	1.224e-05	4.896e-08	4.816e-07	147	859	SERPINA3,ACVR1,ADAM8,MECP2,ADM,MFGE8,AGT,AGTR1,APLNR,AHR,FOXO4,UXT,MMP14,ALOX5,ANG,ANXA2,ANXA3,RHOA,MT2A,MTTP,EIF3I,BECN1,RAB11A,CEACAM6,CEACAM1,BSG,NFE2L2,KLF5,NFKB2,C3,NME2,NPPB,CREB3L1,SERPINE1,CD59,NOSTRIN,CDS1,CEACAM5,PDGFB,SERPINF1,CARD10,KLF4,PGF,PIK3CB,PLD1,EPN1,PML,EIF4E2,PRKD2,ADAMTS1,PPARG,PPP4C,NUS1,PRKCZ,CTSH,CTSZ,PTEN,PTGIS,GADD45A,PTGS2,PXN,RAB13,ADIPOR2,RAB5C,RALB,TYMP,ECM1,RNASE4…
GO: Biological Process	GO:0010466	negative regulation of peptidase activity		1.179e-09	1.238e-05	4.934e-08	4.854e-07	67	298	SERPINA3,MDM2,GRK2,AGT,AMBP,SH3RF1,ANXA2,APLP2,APP,BCL2L1,BST2,SERPING1,C3,CAST,SERPINH1,FURIN,SERPINE1,CD44,SERPINA5,SERPINF1,KLF4,SERPINA1,SERPINA4,SERPINB6,SERPINE2,SERPINB9,PLAUR,PRDX5,CSNK2A1,CST1,CST2,CST3,CSTB,PROS1,SPOCK2,PTGS2,RARRES1,ECM1,SERPINB1,RPS6KA1,WFDC2,TRIAP1,LAMTOR5,SPINT2,CPAMD8,SPINK1,SPINT1,GPC3,TMED10,SFN,GPX1,TFPI,TIMP1,AGRN,NR4A1,HSPA1A,HSPA1B,VIL1,MICAL1,VTN,IFI16,IGBP1…
GO: Cellular Component	GO:0070820	tertiary granule		1.192e-09	1.456e-06	1.891e-08	1.453e-07	45	164	ADAM8,ALDOA,LAMTOR2,RHOA,VAMP8,ATP6V0C,B2M,CEACAM1,STBD1,CD59,PGM1,SERPINB6,QPCT,PLD1,METTL7A,CNN2,COPB1,CST3,CSTB,CTSD,CTSH,TMEM63A,CYBA,TMEM179B,QSOX1,PTPN6,DIAPH1,RAC1,DSP,ATP6AP2,STOM,TCIRG1,LRG1,SLC2A3,FTH1,CYSTM1,GAA,STXBP2,NBEAL2,TCN1,TNFAIP6,TMC6,ANO6,SVIP,LYZ
GO: Biological Process	GO:2000116	regulation of cysteine-type endopeptidase activity		1.242e-09	1.305e-05	5.179e-08	5.095e-07	66	292	MDM2,GRK2,SH3RF1,APP,RHOA,PYCARD,ASPH,ATP2A3,TRADD,RIPK2,BAK1,BAX,BCL2L1,TNFRSF10D,TNFRSF10C,TNFRSF10B,TNFRSF10A,BOK,BCL10,CAST,CASP4,CD44,CDH1,CDKN2A,KLF4,SERPINB9,PLAUR,PRDX5,PML,PPARG,RNF7,CSNK2A1,CTSD,CTSH,LGMN,DAP,PTGS2,EGLN3,TXNDC12,RPS27L,BCAP31,TBC1D10A,RPS3,RPS6KA1,F2R,RACK1,TRIAP1,LAMTOR5,ARL6IP5,BBC3,PERP,SFN,GPX1,GSN,TNFRSF1B,NR4A1,HSPA1A,HSPA1B,MTCH1,VIL1,MICAL1,IFI16,IGBP1,LAPTM5,LC…
GO: Biological Process	GO:0034612	response to tumor necrosis factor		1.294e-09	1.36e-05	5.375e-08	5.287e-07	81	390	ACTN4,MMP1,YBX3,APOE,PYCARD,MUC2,TRADD,TNFSF9,ADAM9,TNFRSF6B,BCL2L1,TNFRSF11A,ZFP36L2,NFE2L2,TAX1BP1,NFKBIA,CASP4,CXCL16,CLDN1,ENTPD1,ENTPD2,CD70,CEBPA,TJP2,COL1A1,AKAP12,TRAF4,MAPK3,CYBA,PSMA5,PSMB1,PSMB5,PSMB8,PSME1,PTGS2,GSDME,NR1H4,NPNT,TANK,RELA,EDA,OPTN,RPS3,F2RL1,TNFRSF12A,PTK2B,RACK1,CCL2,CCL7,ZC3H12A,SFRP1,CIB1,UBD,RBCK1,POSTN,OCLN,GBP2,GBP3,GCH1,TNFRSF21,GGT1,GSTP1,TMSB4X,TNFRSF1A,TNFRS…
GO: Biological Process	GO:0090132	epithelium migration		1.334e-09	1.402e-05	5.52e-08	5.43e-07	90	451	ADAM8,MECP2,ADORA2B,MET,AGT,ANXA3,APOE,ARF6,RHOA,MT2A,ADAM9,RAB11A,CEACAM6,CEACAM1,BSG,NFE2L2,CALR,P2RX4,SCARB1,SERPINE1,CD63,CDH1,CEACAM5,PDGFB,SERPINF1,CARD10,PFN1,KLF4,PIK3CB,CNN2,PRKD2,EPB41L4B,PPARG,BCAR1,CSNK2B,NUS1,PKN1,PRKCZ,MAP2K3,CTSH,LGMN,PRSS1,PRSS2,PTEN,GADD45A,PTGS2,PXN,MARVELD3,RAB13,RAC1,ADIPOR1,EFNA1,PLEKHG6,EPHA2,PATJ,EPHB4,RRAS,PTK2B,S100P,ZC3H12A,CIB1,FN1,FERMT1,SHH,GIPC1,SOX9…
GO: Biological Process	GO:0010631	epithelial cell migration		1.468e-09	1.543e-05	6.05e-08	5.951e-07	89	445	ADAM8,MECP2,ADORA2B,MET,AGT,ANXA3,APOE,ARF6,RHOA,MT2A,ADAM9,RAB11A,CEACAM6,CEACAM1,BSG,NFE2L2,CALR,P2RX4,SCARB1,SERPINE1,CD63,CEACAM5,PDGFB,SERPINF1,CARD10,PFN1,KLF4,PIK3CB,CNN2,PRKD2,EPB41L4B,PPARG,BCAR1,CSNK2B,NUS1,PKN1,PRKCZ,MAP2K3,CTSH,LGMN,PRSS1,PRSS2,PTEN,GADD45A,PTGS2,PXN,MARVELD3,RAB13,RAC1,ADIPOR1,EFNA1,PLEKHG6,EPHA2,PATJ,EPHB4,RRAS,PTK2B,S100P,ZC3H12A,CIB1,FN1,FERMT1,SHH,GIPC1,SOX9,SP10…
GO: Cellular Component	GO:0005798	Golgi-associated vesicle		1.505e-09	1.837e-06	2.355e-08	1.81e-07	35	111	SCYL1,AP2A1,APP,ARCN1,ARF1,AP1G2,NUCB1,FURIN,COPB2,AP1S1,CLTB,CLTC,ITM2B,COPA,COPB1,SEC22B,TMED9,AFTPH,GOLGA5,RAB13,TMED7,BET1L,COPG1,TGOLN2,SMN2,TMED7-TICAM2,KDELR1,TMED2,LMAN2,TMED10,KDELR2,KDELR3,TMED3,COPE,LYZ
GO: Biological Process	GO:0061458	reproductive system development		1.723e-09	1.811e-05	7.074e-08	6.959e-07	116	636	ADA,ADM,MET,GRK2,MGST1,AFP,AGT,AHR,MMP1,MMP14,AMHR2,ANG,YBX3,AXL,BAK1,BAX,BCL2L1,BOK,BSG,C3,SOCS3,OAS1,MAP7,CCNE1,SERPINE1,CD44,CDH1,SERPINA5,CDX2,CEBPA,CEBPB,PDGFB,SERPINF1,SERPINB6,SERPINE2,PLAUR,COL9A3,ADAMTS1,PPARG,TIPARP,CST1,CST2,CST3,SAFB2,MAPK3,CTSB,PSAP,CUL7,PTEN,PTGIS,PTGS2,DDIT3,PTPN6,TESC,RAB13,RAC1,REC8,REN,NUPR1,EGFR,PLEKHA1,EPAS1,EPOR,FSTL3,RPS6,ERMP1,HOXB13,SFRP1,PRDX4,SHH,PLCD3,S…
GO: Biological Process	GO:1904375	regulation of protein localization to cell periphery		1.735e-09	1.824e-05	7.096e-08	6.98e-07	42	150	MMP14,ANXA13,ARF6,RHOG,NUMB,VAMP8,RAB11A,BCL2L1,SQSTM1,KALRN,CAMK2D,CDH1,AP2M1,CLTC,PLS1,TMEM59,ZDHHC5,PKDCC,CSNK2A1,PRKCI,PRKCZ,GPC6,EGFR,EPHA2,EPHB2,ACSL3,RACK1,VTI1B,CIB1,AGR2,ZDHHC7,SPTBN1,ARHGEF16,PGRMC1,TMBIM1,STX3,TGFB1,VIL1,EZR,MISP,ITGA3,LRP1
GO: Biological Process	GO:0043687	post-translational protein modification		1.799e-09	1.89e-05	7.325e-08	7.206e-07	77	366	MFGE8,MELTF,AFP,ALB,APLP2,APOA2,APOE,APOL1,APP,RAB11A,C3,CALU,NUCB1,SOCS3,UBE2M,P4HB,DCUN1D3,SERPINA1,FBXW5,SUMF2,CP,PPIB,RNF7,VCAN,CST3,PRKCSH,DNAJC3,WIPI2,PROC,PSMA5,PSMB1,PSMB5,PSMB8,FBXL12,PSME1,CUL7,DDB2,FBXO2,QSOX1,FBXO22,RAB1A,RAB5A,RAB13,RCN1,PDIA6,EPAS1,FSTL3,SHISA5,GOLM1,CRTAP,FN1,UBD,SPSB1,FBXW4,TGOLN2,FUCA2,SPP1,WSB2,GPC3,P3H1,CKAP4,ELOB,TF,TIMP1,HSP90B1,HIF1A,IGFBP3,IGFBP4,ITIH2,STT3…
GO: Biological Process	GO:0042176	regulation of protein catabolic process		1.815e-09	1.907e-05	7.363e-08	7.243e-07	88	440	MDM2,ADAM8,OSBPL7,ANXA2,APOE,APP,ARAF,TRIB3,DDRGK1,EIF3H,ZFAND2A,SNX3,ADAM9,IER3,NFE2L2,PTTG1IP,CAST,FURIN,SH3D19,CD81,CDH1,CDKN2A,CEBPA,SERPINE2,CLU,TMEM259,PLK3,PML,RNF19A,NOP53,SEC22B,CTSA,TIPARP,CSNK1D,CSNK2A1,CST1,CST2,CST3,CYP51A1,PSME1,PTEN,PTPN3,FBXO22,RNF128,RAD23B,RELA,NUPR1,EEF1A1,EFNA1,BCAP31,EGFR,SERPINB1,TRIB1,RPL5,RPL11,LPCAT1,LAPTM4B,RPS7,PTK2B,RACK1,SHH,GIPC1,SOX9,PLK2,STX5,GPC3,…
GO: Biological Process	GO:0022604	regulation of cell morphogenesis		1.886e-09	1.982e-05	7.616e-08	7.492e-07	78	373	ACTN4,MECP2,MET,MELTF,AFDN,ALCAM,ALDOA,ANXA7,GAS7,RHOA,RHOC,RHOG,NUMB,BCL9L,CDC42EP5,KALRN,CALR,P4HB,SH3D19,CD44,SLC9A3R1,RHOF,CLDN4,CLDN3,BCAR1,FBLIM1,MYL12B,MYADM,DAPK3,CUL7,PRAG1,F11R,PTPRF,DIAPH1,PXN,RAC1,RAC2,DNM2,MYH14,DMTN,NET1,F2,S100A10,PTK2B,S100A13,FBLN1,CDC42EP2,FGB,CCL2,CCL7,ARAP1,CIB1,FN1,ST6GAL1,MYL12A,POSTN,SPARC,STAT3,RND1,VAMP7,ARHGEF18,CDC42EP1,PARD3,HEXB,CDC42EP4,PLXNB2,HPN,VI…
GO: Biological Process	GO:0007169	transmembrane receptor protein tyrosine kinase signaling pathway		1.892e-09	1.988e-05	7.616e-08	7.492e-07	149	880	SPRED2,MET,AP2A1,AGT,FOXO4,IFT20,MAGEH1,AREG,ARF4,RHOA,TRADD,ATP6V0C,ATP6V0B,ATP6AP1,MYO1C,AXL,CEACAM6,FGFRL1,IQGAP1,CEACAM1,BMP2,ATP6V0E1,KALRN,SOCS3,NUCB2,GPRC5A,CREB3L1,CD7,ERRFI1,PAK1,CD59,CD63,CDH3,CEACAM5,PDGFB,PDGFRL,ATP6V1F,PGF,AP2M1,SLC9A3R1,PIK3CB,PLAT,PLAUR,EPN1,COL1A1,PRKD2,SLC2A8,GDF15,POLR2C,BCAR1,TIPARP,NUS1,PRKAA1,PRKCD,PRKCZ,MAPK3,CYBA,LGMN,ESRP1,PTEN,PTPN3,PTPRF,PTPRJ,PXN,MVP,NR…
GO: Biological Process	GO:0051094	positive regulation of developmental process		1.964e-09	2.064e-05	7.878e-08	7.749e-07	253	1695	MAG,MAN2A1,CD46,ACVR1,MDM2,ADA,ADAM8,MECP2,ADM,MET,AGT,AGTR1,APLNR,AFDN,ALCAM,MMP14,STK24,ALOX5,SEMA7A,ANXA3,IFITM1,YBX3,APOE,APP,ARF1,ARG2,RHOA,MCU,NUMB,ATF4,BCL9L,TRADD,ATP6AP1,TNFSF9,AXL,ADAM9,B2M,RAB11A,RIPK2,BAX,CEACAM6,BCL6,IQGAP1,CEACAM1,BMP2,NFE2L2,KLF5,TSPO,C3,NME2,PNP,KALRN,CALR,CAPN2,SOCS3,CCNE1,P4HB,ARHGEF1,SERPINE1,PAK1,ADGRE5,CDKN2A,CDKN2B,CDS1,CDX2,CEACAM5,CEBPA,CEBPB,CEBPD,PDGFB,S…
GO: Biological Process	GO:0032535	regulation of cellular component size		1.985e-09	2.085e-05	7.929e-08	7.8e-07	94	482	MAG,ADD3,AHR,TMEM123,SEMA7A,ANXA7,APOE,SEMA4G,ARF1,ARF6,RHOA,LAMTOR4,PYCARD,MYO1C,RAB11A,CDC42EP5,CAPG,CAPN1,PAK1,TMSB10,PFN1,AP2M1,SLC9A3R1,CLCN3,PLS1,CRABP2,PRKCD,MYADM,PIEZO1,PTEN,VILL,SSH3,RAB3B,RAB5A,RAC1,DNM2,USH1C,TRIM27,ARPC3,ARPC1B,WASF2,ELN,RPL4,DMTN,F2RL1,TNFRSF12A,PTK2B,CDC42EP2,SCT,BAIAP2L2,FLII,SEMA4B,FN1,LAMTOR5,ARPC1A,AKT1S1,SLC12A4,SMN2,SPIRE2,SPP1,SPTBN1,SLC12A8,STAT3,BAIAP2L1,D…
GO: Cellular Component	GO:0098554	cytoplasmic side of endoplasmic reticulum membrane		2.027e-09	2.475e-06	3.132e-08	2.407e-07	16	28	RPL10,RPL11,RPL22,RPL27,RPL29,RPL31,RPL32,RPS3,RPS17,RPS23,RPS26,RPS28,RPS29,RPL35,HM13,RPSA
GO: Biological Process	GO:0019216	regulation of lipid metabolic process		2.033e-09	2.136e-05	8.09e-08	7.959e-07	100	524	SERPINA3,ACADVL,ACOX1,PLIN2,ADM,ADORA2B,AGT,AGTR1,ALAS1,APOA2,APOC1,APOE,APP,ARF1,TRIB3,PLPP1,ORMDL2,ATP1A1,DGAT1,CEACAM6,CEACAM1,BMP2,TSPO,C3,NPAS2,CAPN2,NUCB2,CCNC,SCARB1,CD81,CEACAM5,PDGFB,MBOAT7,G0S2,ISX,PPARA,PPARG,NCOR2,PRKAA1,PRKCD,PSAP,CYP51A1,DBI,PTGS2,DDIT3,DHCR7,NR1H4,ADIPOR2,RAC1,NR1H3,MLXIPL,ADIPOR1,LPCAT3,ANGPTL4,PIP4K2C,LPCAT1,ETFA,GOLM1,F2,ACSL3,PTK2B,RACK1,SC5D,SCT,FGFR4,FHL2,NPC…
GO: Biological Process	GO:0002576	platelet degranulation		2.149e-09	2.258e-05	8.52e-08	8.382e-07	38	129	SERPINA3,ACTN4,ALB,TAGLN2,ALDOA,ANXA5,APLP2,APP,SERPING1,CD9,SERPINE1,CD63,PDGFB,SERPINA1,SERPINA4,CLU,GTPBP2,PROS1,PSAP,TOR4A,QSOX1,ECM1,LHFPL2,DMTN,FGB,VTI1B,FN1,BRPF3,SPARC,STXBP2,TF,TGFB1,TIMP1,TMSB4X,TUBA4A,IGF2,MANF,LGALS3BP
GO: Biological Process	GO:0043085	positive regulation of catalytic activity		2.176e-09	2.286e-05	8.594e-08	8.454e-07	255	1713	ADAM8,ADORA2B,MET,AGT,AGTR1,PIP5K1A,AFDN,ALOX5,ANG,LAMTOR2,RGS5,ZNF622,APOE,APP,ARAF,AREG,ARF4,RHOA,RHOC,RHOG,ARL1,TRIB3,PLPP1,PYCARD,ASPH,DDRGK1,ARHGAP27,FXYD2,ATP2A3,GADD45B,TRADD,DOCK11,AXL,ADAM9,RIPK2,BAK1,BAX,CEACAM6,TNFRSF11A,TNFRSF10D,TNFRSF10C,TNFRSF10B,TNFRSF10A,CCNK,IQGAP1,CEACAM1,BMP2,BOK,BCL10,KALRN,CASP4,GPRC5A,ARHGEF1,SCARB1,ERRFI1,CD44,PAK1,CD81,DCUN1D3,CDH3,CDKN1A,CDKN2A,CEACAM5,P…
GO: Biological Process	GO:0032869	cellular response to insulin stimulus		2.316e-09	2.433e-05	9.113e-08	8.965e-07	70	322	GRK2,AGT,FOXO4,ALAS1,APRT,TRIB3,USO1,ATP6V0C,ATP6V0B,ATP6AP1,MYO1C,CEACAM6,CEACAM1,RAB12,ATP6V0E1,SOCS3,NUCB2,ERRFI1,SERPINE1,PAK1,CEACAM5,ATP6V1F,SLC2A8,PPARG,BCAR1,PRKAA1,LPIN2,PRKCD,PRKCI,PRKCZ,PTEN,PTPRF,PTPRJ,RAB13,NR1H4,NR1H3,RELA,ZBTB7B,ADIPOR1,NAMPT,PIP4K2C,ERBB3,TCIRG1,CCL2,SRSF5,SHC1,ZDHHC7,SLC9A1,LMBRD1,ACSL5,SNX5,SELENOS,SREBF1,GFPT1,BAIAP2L1,GRB7,GSTP1,HIF1A,HMGCS2,SLC29A2,UBE2B,UCP2…
GO: Biological Process	GO:0051046	regulation of secretion		2.503e-09	2.63e-05	9.814e-08	9.654e-07	146	861	CLTRN,ADA,ADAM8,ADORA2B,GRK2,AGT,AGTR1,ALOX5,ANG,SLC25A5,SLC25A6,ANXA5,APOE,ARF1,ARF6,ARL2,PHPT1,MCU,DDRGK1,VAMP8,ATP2A2,ATP6AP1,MYO6,ADAM9,CEACAM6,BCL2L1,TNFRSF11A,CEACAM1,BMP2,BSG,NMB,BAIAP3,RAB12,NPPB,KALRN,NUCB2,SYT7,OSBP,P2RX4,ENTPD1,CEACAM5,VAMP3,RAB9A,SLC9A3R1,PLD2,MPC2,A1CF,RPH3AL,COMT,PPARG,PIM3,PRKAA1,RAB11FIP5,RAB33B,CYBA,CYP51A1,RAB3B,RAB5A,RAB13,NR1H4,RAC1,RAC2,RAP1B,RHBDF2,NR1H3,REN…
GO: Biological Process	GO:0150115	cell-substrate junction organization		2.552e-09	2.681e-05	9.967e-08	9.805e-07	36	119	PIP5K1A,MMP14,LAMTOR2,CAMSAP3,ARF6,RHOA,IQGAP1,CD151,COL16A1,COL17A1,DAPK3,PTEN,PTPRJ,PXN,RAC1,DMTN,EPHA1,S100A10,PTK2B,TESK2,SDC4,SFRP1,FN1,SLC9A1,ITGA2,ITGA5,ITGB4,KDR,LAMA3,LAMB3,LAMC1,LAMC2,LIMS1,LLGL2,LRP1,SMAD3
GO: Biological Process	GO:0007568	aging		2.576e-09	2.707e-05	1.002e-07	9.861e-07	109	590	ADA,ADM,MET,ADRB3,GRK2,AGT,AGTR1,FOXO4,YBX3,APOE,APP,ARG2,BECN1,ATP6AP1,B2M,BAK1,BAX,BCL2L1,BCL6,NFE2L2,NFKB2,TSPO,SERPING1,CALR,CAPN1,SOCS3,CAST,CLDN1,FURIN,SERPINE1,CD68,CDKN1A,CDKN2A,CDKN2B,SERPINF1,CLU,PML,LITAF,ERO1A,CP,PRKCD,MAPK3,CYP2B6,ROMO1,CYP3A5,PTEN,PTGS2,DDIT3,NQO1,YPEL3,RELA,EEF1A1,EEF2,NAMPT,RNPEP,ELN,EPOR,RPL29,IFI27L2,SPNS1,ERCC5,RPN2,CCL2,FOS,FOSL2,SHC1,BBC3,PLK2,NEK6,SPINK1,SRE…
GO: Biological Process	GO:0019220	regulation of phosphate metabolic process		2.776e-09	2.917e-05	1.077e-07	1.059e-06	279	1913	SPRED2,PPP1R14A,ACVR1,ADAM8,FZD1,ADORA2B,MET,GRK2,AGT,AGTR1,APLNR,AHR,FNIP2,ANG,LAMTOR2,SEMA7A,ANXA2,CAMSAP3,ZNF622,APLP2,APOC1,APOE,APP,ARAF,AREG,ARF1,RHOA,TRIB3,PLPP1,PYCARD,DDRGK1,GADD45B,MYO1D,AXL,ADAM9,RIPK2,BAK1,BAX,CEACAM6,BCL2L1,TNFRSF11A,TNFRSF10B,TNFRSF10A,CCNK,IQGAP1,CEACAM1,BMP2,IER3,SQSTM1,C3,BCL10,PPP1R35,SPOCD1,CAPN2,SOCS3,GPRC5A,DIRAS3,CCNC,CCNE1,CCNG1,OSBP,SCARB1,ENTPD1,ERRFI1,CD…
GO: Biological Process	GO:0010951	negative regulation of endopeptidase activity		2.901e-09	3.048e-05	1.121e-07	1.102e-06	64	285	SERPINA3,MDM2,GRK2,AGT,AMBP,SH3RF1,ANXA2,APLP2,APP,BCL2L1,BST2,SERPING1,C3,CAST,SERPINH1,FURIN,SERPINE1,CD44,SERPINA5,SERPINF1,KLF4,SERPINA1,SERPINA4,SERPINB6,SERPINE2,SERPINB9,PLAUR,PRDX5,CSNK2A1,CST1,CST2,CST3,CSTB,PROS1,SPOCK2,PTGS2,RARRES1,SERPINB1,RPS6KA1,WFDC2,TRIAP1,LAMTOR5,SPINT2,CPAMD8,SPINK1,SPINT1,TMED10,SFN,GPX1,TFPI,TIMP1,NR4A1,HSPA1A,HSPA1B,VIL1,MICAL1,VTN,IFI16,IGBP1,LXN,ITIH2,TFPI…
GO: Biological Process	GO:0051174	regulation of phosphorus metabolic process		2.926e-09	3.075e-05	1.126e-07	1.108e-06	279	1914	SPRED2,PPP1R14A,ACVR1,ADAM8,FZD1,ADORA2B,MET,GRK2,AGT,AGTR1,APLNR,AHR,FNIP2,ANG,LAMTOR2,SEMA7A,ANXA2,CAMSAP3,ZNF622,APLP2,APOC1,APOE,APP,ARAF,AREG,ARF1,RHOA,TRIB3,PLPP1,PYCARD,DDRGK1,GADD45B,MYO1D,AXL,ADAM9,RIPK2,BAK1,BAX,CEACAM6,BCL2L1,TNFRSF11A,TNFRSF10B,TNFRSF10A,CCNK,IQGAP1,CEACAM1,BMP2,IER3,SQSTM1,C3,BCL10,PPP1R35,SPOCD1,CAPN2,SOCS3,GPRC5A,DIRAS3,CCNC,CCNE1,CCNG1,OSBP,SCARB1,ENTPD1,ERRFI1,CD…
GO: Molecular Function	GO:0019843	rRNA binding		2.992e-09	6.757e-06	5.631e-07	4.673e-06	28	76	MDM2,ANG,NOP53,EEF2,SBDS,RPL3,RPL4,RPL5,RPL6,RPL7,RPL8,RPL11,RPL12,RPL17,RPL19,RPL23A,RPL37,RPL37A,RPLP0,RPS3,RPS4X,RPS5,RPS9,RPS11,RPS13,RPS14,RPS18,TST
GO: Biological Process	GO:0031668	cellular response to extracellular stimulus		3.049e-09	3.204e-05	1.169e-07	1.15e-06	70	324	MDM2,FZD1,ADORA2B,ALB,MMP1,STK24,ATF3,ATF4,BECN1,AXL,NFE2L2,SLC39A5,CCNE1,CD68,CDKN1A,CDKN2B,SLC38A2,PIM1,COL1A1,COMT,ADAMTS1,PPARA,PPARG,PRKAA1,PRKCD,MAPK3,WIPI2,CYP26A1,DAP,DBI,FBXO22,SESN2,NR1H4,RALB,WIPI1,DSC2,NUPR1,TXNDC12,RNASE4,NAMPT,ANGPTL4,ELN,TBL2,RPL17,RPS25,ZC3H12A,SFRP1,FOS,SIPA1,POSTN,SREBF1,SREBF2,SESN1,GCN1,PDIA3,GSTP1,KLF10,WDR45B,PPP1R15A,FOXA2,FOXA3,GABARAPL1,UCP2,HSPA5,VCAM1,I…
GO: Cellular Component	GO:0031252	cell leading edge		3.253e-09	3.972e-06	4.965e-08	3.815e-07	95	490	PIP5K1A,SH3RF1,ANXA2,GAS7,APP,ARF1,ARF4,PDLIM4,ARF6,RHOA,ATF4,GBF1,MYO1C,MYO1D,MYO6,IQGAP1,NME2,CAPG,P4HB,ARHGEF1,CD44,PAK1,CDH1,SLC9A3R1,CLCN3,PLD1,PLD2,NRBP1,PODXL,BCAR1,PRKCI,PRKCZ,CTNND1,MYADM,BSPRY,PIEZO1,EPS8L1,PTPRJ,DIAPH1,PXN,TESC,EPS8L3,RAB5A,RAB13,RAC1,RAC2,DNM2,SRA1,ARPC3,EEF1A1,PLEK2,RAB34,ATP6AP2,EPHA2,WASF2,PLEKHA1,PATJ,RPS3,SH3YL1,TNFRSF12A,S100A6,PTK2B,S100A11,CDC42BPG,CIB1,FERMT1…
GO: Biological Process	GO:0019725	cellular homeostasis		3.296e-09	3.463e-05	1.259e-07	1.239e-06	191	1210	MAFG,CLTRN,SLC24A3,TPCN1,ADM,MET,MELTF,GRK2,AGT,AGTR1,APLNR,ALDOA,ANG,ANXA7,APLP2,APOE,APP,ARF1,MT2A,PHPT1,ORMDL2,MCU,ASPH,DDRGK1,POLD4,ATF4,ATOX1,ATP1A1,ATP2A2,ATP2A3,ATP6V0C,ATP6V0B,ATP6AP1,BAK1,BAX,BOK,NFE2L2,C7,NMB,NME2,BAIAP3,SLC39A5,NPC1,ATP6V0E1,CALR,CAMK2D,NUCB2,OSBP,P2RX4,P4HB,PRDX1,SERPINE1,CDKN2A,SERPINF1,ATP6V1F,PGM1,SLC9A3R1,CLCN3,PIK3CB,PRDX5,GSTO1,PLN,PML,MPC2,SLC31A1,ERO1A,MINK1,B…
GO: Biological Process	GO:0090130	tissue migration		3.318e-09	3.487e-05	1.263e-07	1.243e-06	90	459	ADAM8,MECP2,ADORA2B,MET,AGT,ANXA3,APOE,ARF6,RHOA,MT2A,ADAM9,RAB11A,CEACAM6,CEACAM1,BSG,NFE2L2,CALR,P2RX4,SCARB1,SERPINE1,CD63,CDH1,CEACAM5,PDGFB,SERPINF1,CARD10,PFN1,KLF4,PIK3CB,CNN2,PRKD2,EPB41L4B,PPARG,BCAR1,CSNK2B,NUS1,PKN1,PRKCZ,MAP2K3,CTSH,LGMN,PRSS1,PRSS2,PTEN,GADD45A,PTGS2,PXN,MARVELD3,RAB13,RAC1,ADIPOR1,EFNA1,PLEKHG6,EPHA2,PATJ,EPHB4,RRAS,PTK2B,S100P,ZC3H12A,CIB1,FN1,FERMT1,SHH,GIPC1,SOX9…
GO: Biological Process	GO:0050708	regulation of protein secretion		3.542e-09	3.721e-05	1.341e-07	1.32e-06	75	358	CLTRN,ADAM8,ALOX5,ANG,SLC25A5,SLC25A6,ANXA5,APOE,ARF1,ARF6,ARL2,PHPT1,MCU,DDRGK1,VAMP8,ADAM9,BSG,BAIAP3,SYT7,OSBP,MPC2,A1CF,RPH3AL,PIM3,RAB11FIP5,CYP51A1,NR1H4,RAC1,RHBDF2,NR1H3,SIDT2,RAB34,EGFR,GOLPH3L,TCIRG1,F2R,F2RL1,SLC8B1,CAMK2N1,FGB,SFRP1,MYO18A,RAB11FIP1,UFM1,SEC24A,TM7SF3,SREBF1,GOLPH3,SERP1,GIPR,STX1A,P3H1,ERP29,DNAJC1,TMED10,GPR39,TGFB1,TLR4,HIF1A,CD2AP,FOXA2,HNF4A,UCP2,NR1H2,EZR,ICA1,I…
GO: Biological Process	GO:0031669	cellular response to nutrient levels		3.549e-09	3.729e-05	1.341e-07	1.32e-06	63	280	MDM2,FZD1,ALB,MMP1,STK24,ATF3,ATF4,BECN1,NFE2L2,SLC39A5,CCNE1,CD68,CDKN1A,CDKN2B,SLC38A2,PIM1,COL1A1,COMT,ADAMTS1,PPARA,PPARG,PRKAA1,PRKCD,MAPK3,WIPI2,CYP26A1,DAP,DBI,FBXO22,SESN2,NR1H4,RALB,WIPI1,DSC2,NUPR1,TXNDC12,RNASE4,NAMPT,ANGPTL4,ELN,TBL2,RPL17,RPS25,ZC3H12A,SFRP1,POSTN,SREBF1,SREBF2,SESN1,GCN1,PDIA3,KLF10,WDR45B,PPP1R15A,FOXA2,FOXA3,GABARAPL1,UCP2,HSPA5,ICAM1,XBP1,IFI16,TFEB
GO: Cellular Component	GO:0030658	transport vesicle membrane		3.643e-09	4.448e-06	5.491e-08	4.22e-07	58	247	SPRED2,AP2A1,TPRG1L,MCFD2,AREG,USO1,B2M,FGFRL1,BCL2L1,CEACAM1,AP1G2,SYT7,FURIN,SYNGR2,CD59,VAMP3,AP1S1,CLCN3,CLTB,CLTC,RPH3AL,SEC22B,SEC24C,RAB11FIP5,AFTPH,SEC24D,RAB1A,RAB3B,RAB5A,RAB5C,TMED7,SLC17A5,CNIH1,SEC23A,VTI1B,SEC13,SEC31A,SLC2A3,TMEM30A,SEC24A,SREBF1,SREBF2,TMED7-TICAM2,STX1A,STX5,VAMP7,SYPL1,TMED2,TMED10,HLA-A,HLA-B,HLA-C,HLA-E,ICA1,SAR1A,RAB7A,MAL2,LMAN1
GO: Biological Process	GO:0070059	intrinsic apoptotic signaling pathway in response to endoplasmic reticulum stress		3.752e-09	3.943e-05	1.413e-07	1.39e-06	27	75	TRIB3,ATF4,ATP2A3,BAK1,BAX,BCL2L1,TNFRSF10B,BOK,CASP4,CREB3L1,CEBPB,PML,ERO1A,DDIT3,TXNDC12,CREB3,SYVN1,BBC3,SELENOS,SERINC3,ERP29,TMBIM6,PPP1R15A,HSPA1A,HSPA1B,XBP1,PDX1
GO: Molecular Function	GO:0005201	extracellular matrix structural constituent		3.946e-09	8.91e-06	6.854e-07	5.688e-06	50	192	MATN2,MFAP2,MFAP4,MFGE8,MGP,AEBP1,SRPX,LTBP4,NID1,CRELD1,COL1A1,COL1A2,COL3A1,COL6A1,COL9A3,COL16A1,COL17A1,EFEMP2,VCAN,LAMA1,SPOCK2,NPNT,ECM1,PCOLCE2,ELN,FBLN1,FBLN2,SPON1,FGB,FN1,POSTN,SPARC,TINAGL1,TGFBI,THBS2,AGRN,TNXB,TUFT1,HSPG2,VTN,IGFBP6,TFPI2,LAMA3,LAMA5,LAMB1,LAMB2,LAMB3,LAMC1,PAPLN,LAMC2
GO: Biological Process	GO:0002791	regulation of peptide secretion		4.544e-09	4.775e-05	1.705e-07	1.678e-06	82	407	CLTRN,ADAM8,ALOX5,ANG,SLC25A5,SLC25A6,ANXA5,APOE,ARF1,ARF6,ARL2,PHPT1,MCU,DDRGK1,VAMP8,ADAM9,BSG,BAIAP3,KALRN,NUCB2,SYT7,OSBP,MPC2,A1CF,RPH3AL,PPARG,PIM3,RAB11FIP5,CYP51A1,NR1H4,RAC1,RHBDF2,NR1H3,SIDT2,RAB34,EGFR,GOLPH3L,TCIRG1,F2R,F2RL1,SLC8B1,CAMK2N1,FGB,SCT,SFRP1,MYO18A,RAB11FIP1,UFM1,SPINK1,SEC24A,TM7SF3,SREBF1,GOLPH3,SERP1,GIPR,STX1A,P3H1,ERP29,DNAJC1,TMED10,GPR39,TGFB1,TLR4,HIF1A,CD2AP,FOXA…
GO: Biological Process	GO:0043254	regulation of protein-containing complex assembly		4.72e-09	4.959e-05	1.763e-07	1.734e-06	97	511	CLTRN,MECP2,ADD3,MET,AHR,MMP1,FNIP2,CAMSAP3,APOE,ARF1,ARF6,RHOA,RHOC,ARL2,PYCARD,MYO1C,TICAM1,BAK1,BAX,RIOK3,CDC42EP5,CAPG,CAPN1,PAK1,TMSB10,CDH17,PFN1,PRUNE1,CLU,EPN1,NOP53,CLDN7,GDA,PRKCD,PRKCZ,FBLIM1,MYADM,PIEZO1,DDB2,VILL,SSH3,RAC1,RALB,RAP1B,TRIM27,ARPC3,ARPC1B,PREB,WASF2,ELN,DMTN,ERCC5,RPS3,PTK2B,RACK1,CDC42EP2,BAIAP2L2,FLII,ARPC1A,FERMT1,OCLN,BBC3,SOX9,SPIRE2,SPTBN1,STX1A,BAIAP2L1,GSN,CDC4…
GO: Biological Process	GO:0010811	positive regulation of cell-substrate adhesion		4.731e-09	4.971e-05	1.763e-07	1.734e-06	41	149	ARL2,CEACAM6,IQGAP1,NID1,NINJ1,CALR,P4HB,PDGFB,COL16A1,EFEMP2,PRKCZ,MYADM,SPOCK2,PTPRJ,RAC1,DNM2,NPNT,DMTN,EPHA1,NET1,RRAS,S100A10,PTK2B,FBLN1,FBLN2,FGB,SDC4,SFRP1,CIB1,FN1,AGR2,FERMT1,SPP1,VTN,ITGA3,ITGA5,JUP,KDR,AGR3,LIMS1,SMAD3
GO: Biological Process	GO:0016236	macroautophagy		4.855e-09	5.101e-05	1.801e-07	1.772e-06	71	334	LAMTOR2,IFT20,LAMTOR4,DDRGK1,VAMP8,BECN1,ATP6V0C,ATP6V0B,AUP1,RIPK2,SQSTM1,NPC1,RAB12,STBD1,ATP6V0E1,CAPN1,ATG9A,TOMM7,BAG3,SEC22B,CSNK2A1,CSNK2B,PRKAA1,MAPK3,CTSD,WIPI2,RAB33B,EMC6,QSOX1,SESN2,TMEM41B,RAB1A,RAB5A,HSPB8,RALB,WIPI1,TOMM6,CHMP4B,NUPR1,OPTN,RNF5,TMEM39A,PIP4K2C,CALCOCO2,SPNS1,TCIRG1,VTI1B,CHMP4C,LAMTOR5,UFC1,SPTLC1,VPS25,UFM1,SNX5,ATG2A,SESN1,RETREG3,VAMP7,UBXN6,WDR45B,HIF1A,GABARAP…
GO: Biological Process	GO:1901137	carbohydrate derivative biosynthetic process		4.868e-09	5.115e-05	1.801e-07	1.772e-06	147	877	MAN1A1,MAN2A1,ADA,MGAT1,AP2A1,ALDOA,AMPD2,MCFD2,APRT,RHOA,ASGR2,MUC2,B4GALT4,B4GALT3,ATP5ME,ATP6V0C,GPAA1,OST4,TMTC2,BCL2L1,NDUFA1,NDUFB4,NDUFS5,NME2,NME3,TMEM258,PNP,NPC1,NPPB,PLOD3,ENTPD1,GCNT3,PDGFB,DPM3,UQCR10,B4GALT5,PGM3,OSTC,SERPINA1,CLTC,ITM2B,GMPPA,PLOD1,PLOD2,ALG12,PMM1,PMM2,PIGL,MPC2,COX4I1,FA2H,COX5B,RRM2B,TECR,TMEM59,COX6A1,COX6B1,COX7A2,COX7B,COX7C,COX8A,PPARA,GALNT9,VCAN,NUS1,PRKAA…
GO: Biological Process	GO:0022411	cellular component disassembly		5.165e-09	5.428e-05	1.9e-07	1.869e-06	126	721	ADAM8,ADD3,FZD1,MELTF,AP2A1,NCEH1,MMP1,MMP11,MMP14,MMP15,ANXA2,CAMSAP3,APOA2,APOC1,APOE,ARF6,ASPH,DDRGK1,VAMP8,BECN1,GBF1,AUP1,BAX,BOK,PELO,BSG,SQSTM1,TSPO,C3,MRPL49,NPC1,CAPG,CAPN1,CAPN2,OXA1L,FURIN,SCARB1,CD44,CDKN2A,AP2M1,CLTC,ATG9A,PLK3,TOMM7,MRPL33,MICAL2,CST1,CST2,CST3,WIPI2,PRSS1,PRSS2,VILL,SESN2,AURKAIP1,DNASE2,NR1H4,WIPI1,MRPL54,MRPL53,TXNDC12,MRPL2,ZFAND1,OPTN,TMEM39A,DMTN,CALCOCO2,SPNS…
GO: Biological Process	GO:0014070	response to organic cyclic compound		5.171e-09	5.434e-05	1.9e-07	1.869e-06	238	1591	SERPINA3,ACAA1,ACADS,ACVR1,MDM2,ADA,MECP2,PLIN2,FZD1,ADM,MET,GRK2,MGP,AGT,AGTR1,OSBPL7,AHR,ALAS1,MMP1,ALDH2,MMP14,MMP15,ANXA3,ANXA7,GRAMD1A,CALCOCO1,APOA2,APOE,APP,AREG,PDXK,ARG2,RHOA,PLPP1,ASPH,DDRGK1,ATF4,ATP1A1,BECN1,ABCC3,ADAM9,TICAM1,RIPK2,BAK1,BAX,RIOK3,BCL2L1,BCL3,BMP2,ZFP36L2,NFIA,BSG,KLF5,NFKBIA,TSPO,C1S,C3,NPC1,CA9,NPPB,KALRN,CALR,CALU,SOCS3,CLDN1,CCNE1,P2RX4,ENTPD1,ERRFI1,SERPINE1,CD44…
GO: Molecular Function	GO:0140272	exogenous protein binding		5.538e-09	1.25e-05	8.931e-07	7.413e-06	32	97	CD46,ALB,AXL,CEACAM6,CEACAM1,BSG,NPC1,CLDN6,CLDN1,SCARB1,SCARB2,CD81,CEACAM5,PLSCR1,F11R,PVR,NECTIN2,SLC52A2,EGFR,EPHA2,HAVCR1,SLC1A5,TYRO3,HSPA1A,HSPA1B,ICAM1,ITGA2,ITGA5,ITGB5,ITGB6,RPSA,LDLR
GO: Biological Process	GO:0045454	cell redox homeostasis		5.551e-09	5.833e-05	2.032e-07	1.999e-06	28	81	NFE2L2,P4HB,PRDX1,PRDX5,ERO1A,PRDX6,PDIA4,CYBA,DDIT3,QSOX1,NQO1,RAC2,SCO2,TXNDC12,TXNDC11,PDIA6,GLRX5,PRDX4,SELENOS,ERP44,PDIA5,GPX1,PDIA3,GSR,TXN,TXNRD1,SLC2A10,TXNDC5
GO: Biological Process	GO:0032868	response to insulin		5.752e-09	6.044e-05	2.099e-07	2.065e-06	82	409	ADM,GRK2,AGT,FOXO4,ALAS1,APOE,APRT,TRIB3,USO1,ATP6V0C,ATP6V0B,ATP6AP1,MYO1C,CEACAM6,CEACAM1,RAB12,ATP6V0E1,SOCS3,NUCB2,ERRFI1,SERPINE1,PAK1,CEACAM5,PDGFB,ATP6V1F,PLN,SLC2A8,PPARA,PPARG,BCAR1,PRKAA1,LPIN2,PRKCD,PRKCI,PRKCZ,CYP2B6,PTEN,PTPRF,PTPRJ,SESN2,RAB13,NR1H4,NR1H3,RELA,ZBTB7B,ADIPOR1,NAMPT,PIP4K2C,ERBB3,TCIRG1,CCL2,SRSF5,SHC1,ZDHHC7,SLC9A1,LMBRD1,ACSL5,SNX5,SELENOS,SREBF1,GFPT1,BAIAP2L1,GRB7…
GO: Biological Process	GO:1903034	regulation of response to wounding		5.959e-09	6.262e-05	2.167e-07	2.131e-06	54	227	STK24,ALOX5,ANXA2,ANXA5,APOE,CEACAM6,CEACAM1,NFE2L2,SERPING1,SOCS3,CLDN1,CD9,SERPINE1,TMSB10,CEACAM5,PDGFB,KLF4,SERPINE2,VKORC1,PLAT,PLAUR,CERS2,CLDN4,CLDN3,PRKCD,MAP2K2,PROC,PROS1,PTEN,PTPRF,DMTN,EPHB2,F2,F2R,F2RL1,TNFRSF12A,FGB,CCL2,FERMT1,OCLN,SPP1,GRN,TFPI,FOXA2,VIL1,VTN,XBP1,IL6ST,RTN4R,NDEL1,RTN4,ANO6,LRP1,SMAD3
GO: Cellular Component	GO:0032432	actin filament bundle		6.137e-09	7.493e-06	9.138e-08	7.023e-07	72	340	CLTRN,ACTN4,ADD3,CGN,IFT20,ANXA2,PDLIM4,MTTP,MYO1C,MYO1D,MYO6,MYO7B,CEACAM6,CEACAM1,CA9,PDLIM1,SCARB1,CD44,CDH1,CEACAM5,ATP8B1,SLC38A2,SLC9A3R1,CLIC1,PIK3CB,NPC1L1,PLD2,MLPH,PLS1,CNN2,PODXL,BAG3,PRKCZ,FBLIM1,MYL12B,CYBA,PTPRH,DIAPH1,PXN,CD302,ESPN,USH1C,PLEKHG6,TBC1D10A,MYH14,MFSD10,HAVCR1,S100P,FHL3,FLII,FLNB,MYO18A,MYL12A,SLC6A6,SNX5,GIPC1,STARD10,B4GALT1,KIF13B,TGFB1,SYTL1,SYNPO,FOXA1,VCAM1,HS…
GO: Biological Process	GO:0048534	hematopoietic or lymphoid organ development		6.238e-09	6.554e-05	2.26e-07	2.223e-06	233	1554	DACT2,CD46,ACVR1,ADA,ADAM8,ADORA2B,MFAP2,AP2A1,MGST1,AHR,ALAS1,MMP14,SH3RF1,TMEM176B,ANXA2,APP,RHOA,NUMB,ATF4,SNX3,ATP6AP1,TNFSF9,DOCK11,AXL,B2M,CD164,RIPK2,BAK1,BAX,CEACAM6,TNFRSF11A,BCL3,BCL6,CEACAM1,ZFP36L2,NFE2L2,NFKB2,NFKBIA,TSPO,NME2,PTTG1IP,PNP,NPC1,KALRN,SLC7A7,CD3D,CD44,CD81,CDH17,CDKN2A,CDKN2B,CEACAM5,CEBPA,CEBPB,CEBPD,PDGFB,KLF4,PGM3,SERPINB9,PIM1,CLPTM1,TJP2,OCIAD2,SMOX,RBM47,PLSCR1,C…
GO: Biological Process	GO:0034599	cellular response to oxidative stress		6.319e-09	6.64e-05	2.281e-07	2.243e-06	81	403	MDM2,FZD1,MET,MGST1,ALDH2,STK24,ALOX5,ZNF622,APP,ATF4,BECN1,ATP2A2,AXL,NFE2L2,NME2,CAPN1,P4HB,PRDX1,SERPINE1,CDKN2A,PDE8A,KLF4,PRDX5,PML,ERO1A,BCAR1,PRDX6,RNF7,PRKAA1,CST1,CST2,CST3,PRKCD,MAPK3,MAPK13,CYBA,ROMO1,PSAP,NQO1,PXN,PYCR1,SESN2,DNM2,RELA,TXNDC12,ZFAND1,TRAP1,OPTN,EGFR,PLEKHA1,EPAS1,EPOR,NET1,RPS3,ERMP1,RACK1,ZC3H12A,FOS,ARL6IP5,PDGFD,SELENOS,GATA4,GCH1,GGT1,GJB2,GPX1,GPX2,GPX3,GSR,GSTP1…
GO: Biological Process	GO:0030097	hemopoiesis		6.337e-09	6.659e-05	2.281e-07	2.243e-06	226	1498	DACT2,CD46,ACVR1,ADA,ADAM8,ADORA2B,MFAP2,AP2A1,MGST1,AHR,ALAS1,MMP14,SH3RF1,TMEM176B,ANXA2,APP,RHOA,NUMB,ATF4,SNX3,ATP6AP1,TNFSF9,DOCK11,AXL,B2M,CD164,RIPK2,BAK1,BAX,CEACAM6,TNFRSF11A,BCL3,BCL6,CEACAM1,ZFP36L2,NFE2L2,NFKBIA,TSPO,NME2,PTTG1IP,PNP,NPC1,KALRN,SLC7A7,CD3D,CD44,CD81,CDH17,CDKN2A,CDKN2B,CEACAM5,CEBPA,CEBPB,CEBPD,PDGFB,KLF4,PGM3,SERPINB9,PIM1,CLPTM1,TJP2,OCIAD2,SMOX,RBM47,PLSCR1,CNN2,PM…
GO: Biological Process	GO:0048598	embryonic morphogenesis		6.604e-09	6.94e-05	2.369e-07	2.33e-06	183	1158	ACVR1,FZD1,ADM,MFAP2,GRK2,APLNR,ALCAM,MMP14,MMP15,YBX3,APOC1,RHOA,TRIB3,MCU,ATP1A1,ATP2A2,ATP6V0C,ATP6AP1,MYO6,NAGLU,BAX,BMP2,BCL10,NPC1,ATP6V0E1,SOCS3,CASP4,CLDN6,CLDN1,FURIN,PAK1,CDH1,CDX2,ATP6V1F,PFN1,KLF4,SLC9A3R1,PITX1,PKP2,PLS1,PMM2,COL6A1,ARHGEF19,MTHFD1L,PKDCC,CLDN4,GATA5,CLDN7,CRABP2,FOXP4,TRAF4,MICAL2,DEF6,PRKCI,MAPK3,CTNND1,MYADM,PTEN,PTK7,SEC24D,GSDME,RAB5A,RAB5C,RAC1,CRISPLD2,RAP1B,D…
GO: Cellular Component	GO:0030660	Golgi-associated vesicle membrane		7.11e-09	8.681e-06	1.046e-07	8.038e-07	23	58	SCYL1,AP2A1,ARCN1,AP1G2,FURIN,COPB2,AP1S1,CLTB,CLTC,ITM2B,COPA,COPB1,AFTPH,GOLGA5,TMED7,COPG1,TMED7-TICAM2,KDELR1,TMED2,KDELR2,KDELR3,TMED3,COPE
GO: Biological Process	GO:0055088	lipid homeostasis		7.534e-09	7.917e-05	2.693e-07	2.649e-06	50	204	ACOX1,MIA2,AMPD2,APOA2,APOE,ORMDL2,ASGR2,MTTP,DGAT1,NFKB2,NPC1,SCARB1,CEBPA,NPC1L1,PKP2,PPARG,TSKU,NUS1,PRKAA1,SESN2,NR1H4,RBP1,NR1H3,MLXIPL,ANGPTL4,ACSM3,FGFR4,NPC2,ABHD4,SEC24A,SREBF2,DGAT2,EHD1,GPR39,TGFB1,HNF4A,HPN,NR1H2,XBP1,YY1,IL18,INSIG1,ITGB6,MALL,PNPLA2,RTN4,LDLR,ORMDL3,LRP5,RCN3
GO: Biological Process	GO:0007044	cell-substrate junction assembly		8.175e-09	8.591e-05	2.912e-07	2.865e-06	34	113	PIP5K1A,MMP14,CAMSAP3,RHOA,IQGAP1,CD151,COL16A1,COL17A1,DAPK3,PTEN,PTPRJ,PXN,RAC1,DMTN,EPHA1,S100A10,PTK2B,TESK2,SDC4,SFRP1,FN1,SLC9A1,ITGA2,ITGA5,ITGB4,KDR,LAMA3,LAMB3,LAMC1,LAMC2,LIMS1,LLGL2,LRP1,SMAD3
GO: Biological Process	GO:0010876	lipid localization		8.715e-09	9.157e-05	3.094e-07	3.043e-06	110	610	SLC10A3,PLIN2,ESYT2,AGT,AGTR1,OSBPL7,ANXA2,GRAMD1A,APOA2,APOC1,APOE,APOL1,MTTP,DGAT1,ABCC3,MYO6,AUP1,RAB11A,CEACAM6,TNFRSF11A,CEACAM1,NFKBIA,TSPO,C3,NMB,NPC1,ATP8B3,NUCB2,SYT7,OSBP,P2RX4,FURIN,SCARB1,SCARB2,PAK1,SERPINA5,CDS1,CEACAM5,CEL,ATP8B1,SLC38A2,CLU,NPC1L1,HILPDA,PLSCR1,PLTP,SELENOM,PPARA,PPARG,TSKU,LRP10,OSBPL3,NUS1,PRKAA1,PRKCD,TMEM30B,PSAP,DBI,OSBPL2,NR1H4,NR1H3,REN,LPCAT3,PLIN3,SMIM22,…
GO: Biological Process	GO:0002009	morphogenesis of an epithelium		9.007e-09	9.464e-05	3.187e-07	3.135e-06	161	992	ACVR1,FZD1,ADM,MET,GRK2,MGP,AP2A1,AGT,AGTR1,APLNR,AHR,ALCAM,MMP14,IFT20,CAMSAP3,APP,AREG,RHOA,RHOC,TRIB3,MCU,NUMB,ATP1A1,ATP2A2,ATP6AP1,CEACAM6,CEACAM1,BMP2,BSG,BCL10,NPC1,CA9,PLOD3,SOCS3,RIPK4,CLDN6,FURIN,CD44,PAK1,CD151,CDH1,CEACAM5,PDGFB,ATP6V1F,PFN1,KLF4,PGF,AP2M1,SLC9A3R1,CLTC,PKP2,PML,PRKD2,ARHGEF19,MAGED1,PODXL,MTHFD1L,CLDN4,GATA5,AKAP12,TRAF4,MICAL2,CSNK2B,DEF6,PRKCI,CTNND1,CTSB,CTSD,CTSH…
GO: Biological Process	GO:0051338	regulation of transferase activity		9.213e-09	9.681e-05	3.249e-07	3.196e-06	190	1218	SPRED2,ADAM8,ADORA2B,MET,PARP4,AGT,AGTR1,ANG,LAMTOR2,ZNF622,APLP2,APOE,APP,ARAF,AREG,RHOA,PHPT1,TRIB3,PLPP1,PYCARD,GADD45B,AXL,ADAM9,RIPK2,CEACAM6,TNFRSF11A,TNFRSF10B,TNFRSF10A,CCNK,IQGAP1,CEACAM1,BMP2,BCL10,SOCS3,OAS1,GPRC5A,DIRAS3,CCNC,CCNE1,CCNG1,ERRFI1,CD44,PAK1,CD81,DCUN1D3,CDKN1A,CDKN2A,CDKN2B,CEACAM5,CEBPA,PDGFB,CARD10,KLF4,SLC9A3R1,CLU,PIK3CB,PIM1,PARM1,PML,SH3BP5,MAGED1,NRBF2,GDF15,MAP3K…
GO: Biological Process	GO:0042325	regulation of phosphorylation		1.017e-08	0.0001069	3.567e-07	3.509e-06	246	1668	SPRED2,PPP1R14A,ACVR1,ADAM8,FZD1,ADORA2B,MET,GRK2,AGT,AGTR1,APLNR,FNIP2,ANG,LAMTOR2,SEMA7A,ANXA2,ZNF622,APLP2,APOE,APP,ARAF,AREG,RHOA,TRIB3,PLPP1,PYCARD,DDRGK1,GADD45B,AXL,ADAM9,RIPK2,BAK1,BAX,CEACAM6,TNFRSF11A,TNFRSF10B,TNFRSF10A,CCNK,IQGAP1,CEACAM1,BMP2,IER3,SQSTM1,C3,BCL10,SOCS3,GPRC5A,DIRAS3,CCNC,CCNE1,CCNG1,OSBP,ERRFI1,CD44,PAK1,CD81,CDKN1A,CDKN2A,CDKN2B,CEACAM5,CEBPA,CRLF1,PDE8A,PDGFB,CARD1…
GO: Biological Process	GO:0000902	cell morphogenesis		1.018e-08	0.000107	3.567e-07	3.509e-06	216	1426	MAG,MATN2,DACT2,ACTN4,ADAM8,MECP2,ADORA2B,MET,MFAP2,MELTF,CGN,AHR,AFDN,ALCAM,ALDOA,MMP14,ANK3,SEMA7A,ANXA7,GAS7,APOE,APP,SEMA4G,RHOA,RHOC,RHOG,NUMB,ATF4,BCL9L,AXL,RAB11A,BCL6,IQGAP1,BSG,SQSTM1,CDC42EP5,PLOD3,KALRN,CALR,CAPN1,MAP7,P4HB,ARHGEF1,SH3D19,CD44,PAK1,CDH1,B4GALT5,VAMP3,SLC9A3R1,CLU,PIK3CB,RHOF,PLS1,PMM2,MINK1,CLDN4,CLDN3,ZNF385A,BCAR1,CRABP2,AKAP12,TSKU,PPP4C,PRKCZ,MAPK3,FBLIM1,MAP2K2,MY…
GO: Biological Process	GO:0030323	respiratory tube development		1.04e-08	0.0001093	3.632e-07	3.573e-06	62	281	MAN2A1,ADA,MECP2,FZD1,MGP,MMP14,ARG2,NUMB,PLOD3,ERRFI1,CEBPA,PKDCC,CP,NCOR2,FOXP4,TRAF4,MAPK3,CTSD,MAP2K2,CTSH,CTSZ,ESRP1,LAMA1,PTK7,DHCR7,CRISPLD2,EGFR,ELK1,STK40,EPAS1,FSTL3,ESRP2,FGFR4,AGR2,SHH,SOX9,SPARC,SREBF1,GATA4,GATA6,GGCX,GPC3,JMJD6,TMBIM6,ZFPM2,TGFB1,RPL13A,HMGCS2,FOXA1,FOXA2,HOXA5,HES1,FNDC3B,ID1,IL18,ITGA3,ITGB6,KDR,LAMA5,LIF,LTBP3,RCN3
GO: Biological Process	GO:0001932	regulation of protein phosphorylation		1.078e-08	0.0001132	3.749e-07	3.688e-06	219	1451	SPRED2,ACVR1,ADAM8,FZD1,ADORA2B,MET,GRK2,AGT,AGTR1,APLNR,FNIP2,ANG,LAMTOR2,SEMA7A,ANXA2,APLP2,APOE,APP,ARAF,AREG,RHOA,TRIB3,PLPP1,PYCARD,DDRGK1,GADD45B,ADAM9,RIPK2,BAK1,BAX,CEACAM6,TNFRSF11A,TNFRSF10B,TNFRSF10A,CCNK,IQGAP1,CEACAM1,BMP2,SQSTM1,C3,BCL10,SOCS3,GPRC5A,DIRAS3,CCNC,CCNE1,CCNG1,OSBP,ERRFI1,CD44,PAK1,CD81,CDKN1A,CDKN2A,CDKN2B,CEACAM5,CEBPA,CRLF1,PDE8A,PDGFB,CARD10,PGF,SLC9A3R1,CLU,PIK3CB…
GO: Biological Process	GO:0062197	cellular response to chemical stress		1.1e-08	0.0001156	3.814e-07	3.752e-06	91	477	MDM2,FZD1,MET,MGST1,ALDH2,STK24,ALOX5,ZNF622,YBX3,APP,ATF4,BECN1,FXYD2,ATP2A2,AXL,NFE2L2,TSPO,NME2,CAPN1,P4HB,PRDX1,ERRFI1,SERPINE1,CDKN2A,PDE8A,KLF4,SERPINB6,PRDX5,PML,ERO1A,PPARG,BCAR1,PRDX6,RNF7,PRKAA1,CST1,CST2,CST3,PRKCD,MAPK3,MAPK13,CYBA,ROMO1,PSAP,PTGS2,DDIT3,NQO1,PXN,PYCR1,SESN2,DNM2,RELA,RELB,NUPR1,TXNDC12,ZFAND1,TRAP1,OPTN,EGFR,PLEKHA1,EPAS1,EPOR,NET1,RPS3,ERMP1,RACK1,ZC3H12A,FOS,ARL6IP…
GO: Biological Process	GO:0034284	response to monosaccharide		1.203e-08	0.0001264	4.157e-07	4.09e-06	71	341	CLTRN,MET,GRK2,ANG,APOA2,ARG2,RHOA,PHPT1,DDRGK1,NME2,BAIAP3,NUCB2,OSBP,SERPINE1,CDKN2A,SERPINF1,MPC2,PIM3,PRKAA1,RAB11FIP5,PRKCD,CTSB,CYBA,PTEN,PTGS2,SESN2,NR1H4,ADIPOR2,RAC1,CCDC186,MLXIPL,SIDT2,NAMPT,RAB34,ELN,SLC29A1,PTK2B,CAMK2N1,RACK1,CCL2,FN1,UFM1,TXNIP,ACSL5,SELENOS,SPARC,SREBF1,GATA4,GIPR,HNF1A,HNF1B,GPR39,GPX1,TGFB1,GSTP1,HIF1A,HMGCS2,FOXA2,HNF4A,TXN,UCP2,VCAM1,ICAM1,XBP1,C1QTNF12,INSR,P…
GO: Cellular Component	GO:0031091	platelet alpha granule		1.21e-08	1.477e-05	1.738e-07	1.336e-06	30	93	SERPINA3,ACTN4,ALB,ALDOA,APLP2,APP,SERPING1,CD9,SERPINE1,SERPINA5,PDGFB,SERPINA1,SERPINE2,CLU,GTPBP2,PROS1,TOR4A,QSOX1,LHFPL2,FGB,VTI1B,FN1,SPARC,VAMP7,TGFB1,THBS2,TIMP1,TMSB4X,IGF2,IGFBP3
GO: Cellular Component	GO:0055038	recycling endosome membrane		1.21e-08	1.477e-05	1.738e-07	1.336e-06	30	93	PDLIM4,ARF6,VAMP8,B2M,RAB11A,BOK,BAIAP3,RAB12,VAMP3,CLCN3,RAB11FIP5,CMTM6,RAB13,RAC1,PLEKHB2,SCAMP2,OPTN,EHD4,EHD2,VTI1B,RAB11FIP4,SCAMP4,EHD1,PDIA3,PACSIN2,HLA-A,HLA-B,HLA-C,HLA-E,LDLR
GO: Biological Process	GO:0032970	regulation of actin filament-based process		1.22e-08	0.0001282	4.204e-07	4.136e-06	89	464	ADD3,MET,ARF1,PDLIM4,ARF6,RHOA,RHOC,RHOG,PHPT1,PYCARD,ATP1A1,ATP2A2,MYO1C,IQGAP1,BST2,CDC42EP5,CAMK2D,CAPG,CAPN1,PAK1,TMSB10,PDGFB,PFN1,ABRACL,PKP2,PLN,RHOF,CNN2,ARHGEF19,PRKCD,MYADM,DAPK3,F11R,VILL,SSH3,PXN,RAC1,RAC2,DNM2,DSC2,DSG2,DSP,TRIM27,ARPC3,ARPC1B,WASF2,ELN,DMTN,EPHA1,SMIM22,F2RL1,S100A10,PTK2B,CDC42EP2,SDC4,BAIAP2L2,ARAP1,FLII,SFRP1,ARPC1A,SLC9A1,SPIRE2,SPTBN1,GATA4,RND1,BAIAP2L1,DSTN,A…
GO: Biological Process	GO:0043281	regulation of cysteine-type endopeptidase activity involved in apoptotic process		1.238e-08	0.0001301	4.252e-07	4.182e-06	59	263	MDM2,SH3RF1,APP,RHOA,PYCARD,ATP2A3,TRADD,RIPK2,BAK1,BAX,BCL2L1,TNFRSF10D,TNFRSF10C,TNFRSF10B,TNFRSF10A,BOK,BCL10,CASP4,CD44,CDH1,CDKN2A,KLF4,SERPINB9,PLAUR,PRDX5,PML,PPARG,RNF7,CSNK2A1,CTSD,CTSH,DAP,PTGS2,EGLN3,TXNDC12,RPS27L,BCAP31,RPS3,RPS6KA1,F2R,RACK1,TRIAP1,LAMTOR5,ARL6IP5,BBC3,SFN,GPX1,GSN,TNFRSF1B,NR4A1,HSPA1A,HSPA1B,MTCH1,VIL1,MICAL1,IGBP1,LAPTM5,LCK,SMAD3
GO: Biological Process	GO:0008360	regulation of cell shape		1.265e-08	0.000133	4.331e-07	4.26e-06	45	177	ALDOA,ANXA7,GAS7,RHOA,RHOC,RHOG,CDC42EP5,SLC9A3R1,RHOF,FBLIM1,MYL12B,DAPK3,PRAG1,F11R,DIAPH1,PXN,RAC1,RAC2,MYH14,DMTN,F2,PTK2B,S100A13,CDC42EP2,CCL2,CCL7,ARAP1,FN1,MYL12A,STAT3,RND1,ARHGEF18,CDC42EP1,PARD3,HEXB,CDC42EP4,PLXNB2,HPN,VIL1,EZR,ICAM1,ARHGAP18,CDC42SE1,CDC42SE2,KDR
GO: Cellular Component	GO:0030666	endocytic vesicle membrane		1.276e-08	1.558e-05	1.812e-07	1.392e-06	44	170	MDM2,AP2A1,ANXA3,APOE,VAMP8,ATP6V0C,ATP6V0B,B2M,PIP4P1,ATP6V0E1,CALR,CAMK2D,SYT7,CD9,SCARB1,SCARB2,NOSTRIN,VAMP3,AP2M1,RAB9A,CLTC,SEC61A1,SEC22B,CYBA,RAB5A,RAC2,DNM2,RAB34,TCIRG1,RPS27A,RAB11FIP1,VAMP7,TAP1,TAPBP,HLA-A,HLA-B,HLA-C,HLA-E,UBA52,UBC,RAB43,RAB7A,LDLR,LRP1
GO: Biological Process	GO:0010628	positive regulation of gene expression		1.352e-08	0.0001421	4.613e-07	4.538e-06	221	1471	MAFG,SLC24A3,CD46,MDM2,ADAM8,MECP2,ADORA2B,MET,MELTF,GRK2,AGT,AGTR1,AFDN,ALCAM,MMP14,ANK3,SEMA7A,CALCOCO1,APOA2,YBX3,APP,RHOA,MT2A,PYCARD,DDRGK1,ATF3,ATF4,EIF3D,MYO1C,TNFSF9,TICAM1,B2M,RIPK2,CEACAM6,RIOK3,BCL3,CEACAM1,BMP2,POLR3D,BSG,NFE2L2,NFKB2,C3,BCL10,SLC39A5,CALR,CASP4,FURIN,SERPINE1,CD44,CD81,CDH3,CDKN2A,CEACAM5,CEBPA,CEBPB,PDGFB,KLF4,DND1,VAMP3,SLC38A2,SERPINB9,CLU,PIK3CB,PLD1,NOCT,HILPDA,…
GO: Biological Process	GO:0048194	Golgi vesicle budding		1.38e-08	0.000145	4.691e-07	4.615e-06	9	10	GBF1,TMED9,PRKCI,ARFGAP3,GOLPH3L,MYO18A,GOLPH3,TMED2,TMED10
GO: Biological Process	GO:0003013	circulatory system process		1.417e-08	0.0001489	4.803e-07	4.725e-06	140	838	SLC24A3,MDM2,ADA,MECP2,ADD3,ADM,ADORA2B,MET,ADRB3,GRK2,AGT,AGTR1,AHR,ALB,ALOX5,APOE,APP,MYZAP,AREG,RHOA,MCU,ASPH,ATP1A1,FXYD2,ATP2A2,ATP2A3,ABCC3,CEACAM6,CEACAM1,IER3,SERPING1,NPPB,PLOD3,CAMK2D,CAPN1,P2RX4,CEACAM5,PDGFB,DND1,SLC38A2,SLC9A3R1,TJP2,PKP2,KCNK6,FXYD3,GSTO1,PLN,COL1A2,BAG3,WWTR1,PPARA,PPARG,AKAP12,MAP2K3,CTSZ,CYBA,PTGIS,PTGS2,F11R,PTPRJ,CYB5R3,SRA1,DSC2,DSG2,DSP,DUSP5,REN,ECE1,NAMPT,R…
GO: Biological Process	GO:0009612	response to mechanical stimulus		1.434e-08	0.0001507	4.846e-07	4.767e-06	76	376	MAG,MGP,AGT,MMP1,MMP14,APP,RHOA,ATP1A1,MYO6,BAK1,TNFRSF10B,TNFRSF10A,BMP2,NFKBIA,BCL10,NPPB,KALRN,ENTPD1,ENTPD2,SERPINE1,PDGFB,SLC38A2,SERPINE2,CNN2,COL1A1,COL1A2,COL3A1,USP53,BAG3,PPARG,PRKCD,MAPK3,CTSB,ABHD12,CYBA,PIEZO1,PSPH,GADD45A,PTGS2,F11R,RAC1,RELA,ECE1,EGFR,F2,PTK2B,CCL2,FOS,FOSB,FOSL2,TXNIP,POSTN,SLC9A1,SOX9,GATA4,GSN,GSR,TGFB1,TLR4,TNFRSF1A,HIF1A,HPN,HSPB1,IGF2,IGFBP2,IHH,IL18,ITGA2,JU…
GO: Biological Process	GO:1903530	regulation of secretion by cell		1.44e-08	0.0001513	4.851e-07	4.772e-06	134	793	CLTRN,ADAM8,ADORA2B,GRK2,AGT,AGTR1,ALOX5,ANG,SLC25A5,SLC25A6,ANXA5,APOE,ARF1,ARF6,ARL2,PHPT1,MCU,DDRGK1,VAMP8,ATP2A2,ATP6AP1,MYO6,ADAM9,CEACAM6,BCL2L1,TNFRSF11A,CEACAM1,BMP2,BSG,NMB,BAIAP3,RAB12,KALRN,NUCB2,SYT7,OSBP,P2RX4,ENTPD1,CEACAM5,VAMP3,RAB9A,PLD2,MPC2,A1CF,RPH3AL,PPARG,PIM3,RAB11FIP5,RAB33B,CYP51A1,RAB3B,RAB5A,RAB13,NR1H4,RAC1,RAC2,RAP1B,RHBDF2,NR1H3,REN,SIDT2,RAB34,EGFR,GOLPH3L,TCIRG1,F2…
GO: Biological Process	GO:0030324	lung development		1.471e-08	0.0001546	4.94e-07	4.859e-06	61	277	MAN2A1,ADA,MECP2,FZD1,MGP,MMP14,ARG2,NUMB,PLOD3,ERRFI1,CEBPA,PKDCC,CP,NCOR2,FOXP4,MAPK3,CTSD,MAP2K2,CTSH,CTSZ,ESRP1,LAMA1,PTK7,DHCR7,CRISPLD2,EGFR,ELK1,STK40,EPAS1,FSTL3,ESRP2,FGFR4,AGR2,SHH,SOX9,SPARC,SREBF1,GATA4,GATA6,GGCX,GPC3,JMJD6,TMBIM6,ZFPM2,TGFB1,RPL13A,HMGCS2,FOXA1,FOXA2,HOXA5,HES1,FNDC3B,ID1,IL18,ITGA3,ITGB6,KDR,LAMA5,LIF,LTBP3,RCN3
GO: Biological Process	GO:0032530	regulation of microvillus organization		1.517e-08	0.0001594	5.052e-07	4.97e-06	11	15	KLF5,ATP8B1,PLD1,PLS1,PODXL,RAP1GAP,USH1C,TWF2,HNF4A,VIL1,EZR
GO: Biological Process	GO:0007033	vacuole organization		1.519e-08	0.0001596	5.052e-07	4.97e-06	49	202	MAN2A1,SRPX,IFT20,ANXA2,ARF1,BECN1,ATP6V0C,NAGLU,SYT7,SCARB2,ATP6V1F,TPP1,ATG9A,BAG3,SEC22B,CTSD,WIPI2,RAB33B,EMC6,TMEM41B,RAB1A,RAB5A,RALB,WIPI1,CHMP4B,NUPR1,RAB34,RNF5,ATP6AP2,TMEM39A,PIP4K2C,LAPTM4B,TCIRG1,GAA,ATG2A,GRN,TMEM9,WDR45B,HEXA,HEXB,GABARAPL1,RAB43,ATG101,LAPTM5,RAB7A,VMP1,TFEB,SMURF1,RAB1B
GO: Biological Process	GO:0045834	positive regulation of lipid metabolic process		1.519e-08	0.0001596	5.052e-07	4.97e-06	49	202	ADM,ADORA2B,AGT,AGTR1,APOA2,APOC1,APOE,APP,DGAT1,CAPN2,NUCB2,SCARB1,CD81,PDGFB,PPARA,PPARG,PRKAA1,PRKCD,DBI,PTGS2,NR1H4,RAC1,NR1H3,MLXIPL,ANGPTL4,F2,ACSL3,PTK2B,RACK1,SCT,ACSL5,SREBF1,SREBF2,DGAT2,CTDNEP1,TGFB1,TNFRSF1A,SEC14L2,CHP1,TNFAIP8L3,ELOVL5,HNF4A,NR1H2,HTR2B,IGF2,SLC45A3,IRS1,PNPLA2,LDLR
GO: Biological Process	GO:0072593	reactive oxygen species metabolic process		1.572e-08	0.0001652	5.21e-07	5.125e-06	75	370	ACOX1,MET,AGT,AGTR1,ALDH2,ALOX5,APP,ARF4,ARG2,RHOA,BECN1,GBF1,TICAM1,IER3,NFE2L2,TSPO,P2RX4,PRDX1,CDKN1A,PDGFB,MPV17L,KLF4,CLCN3,CLU,PRDX5,PPARA,PRDX6,PRKCD,CYBA,ROMO1,PTGIS,GADD45A,PTGS2,CYB5R3,NQO1,SESN2,RAC1,RAC2,DNM2,TXNDC12,EEF1A1,TRAP1,EGFR,EPOR,F2,F2RL1,PTK2B,ZC3H12A,PRDX4,SHC1,HBP1,SLC7A2,SELENOS,SPR,GCH1,GCHFR,SESN1,STAT3,GPX1,GPX2,GPX3,TGFB1,GSTP1,TLR4,HIF1A,HLA-E,TXNRD1,HSP90AB1,ICAM1,…
GO: Biological Process	GO:0007249	I-kappaB kinase/NF-kappaB signaling		1.66e-08	0.0001745	5.487e-07	5.397e-06	67	317	APOL1,RHOA,RHOC,PYCARD,DDRGK1,TRADD,TICAM1,RIPK2,RIOK3,BCL3,TNFRSF10B,BST2,SQSTM1,NFKBIA,BCL10,TMED4,PER1,LITAF,TNIP2,NDFIP2,TRAF4,NR1H4,TANK,RELA,GOLT1B,RELB,TRIM27,ECM1,EDA,OPTN,SHISA5,TNIP1,RPS27A,F2R,F2RL1,TFG,S100A4,S100A13,ZC3H12A,UBD,LAMTOR5,PRDX4,TMEM101,RBCK1,SLC20A1,CARD11,TRAF3IP2,PLK2,NEK6,TRIM21,TMED7-TICAM2,GSTP1,TLR4,TNFRSF1A,EDA2R,UBA52,UBC,APOL2,HSPB1,HTR2B,TRIM5,ZC3HAV1,TRIM25,I…
GO: Molecular Function	GO:0001618	virus receptor activity		1.694e-08	3.825e-05	2.55e-06	2.116e-05	31	96	CD46,AXL,CEACAM6,CEACAM1,BSG,NPC1,CLDN6,CLDN1,SCARB1,SCARB2,CD81,CEACAM5,PLSCR1,F11R,PVR,NECTIN2,SLC52A2,EGFR,EPHA2,HAVCR1,SLC1A5,TYRO3,HSPA1A,HSPA1B,ICAM1,ITGA2,ITGA5,ITGB5,ITGB6,RPSA,LDLR
GO: Biological Process	GO:0072332	intrinsic apoptotic signaling pathway by p53 class mediator		1.776e-08	0.0001866	5.849e-07	5.754e-06	30	95	MDM2,PYCARD,BAX,BCL3,BCL6,BOK,PTTG1IP,CD44,CDKN1A,PML,RRM2B,ZNF385A,PPP2R5C,NUPR1,RPS27L,STEAP3,RPL11,RPL26,SHISA5,RPS7,RPS19,RPS29,TRIAP1,BBC3,PERP,STK11,EDA2R,HINT1,PHLDA3,IFI16
GO: Cellular Component	GO:0005902	microvillus		2.07e-08	2.528e-05	2.906e-07	2.233e-06	57	252	CLTRN,ADD3,CGN,IFT20,MTTP,MYO1C,MYO1D,MYO6,MYO7B,CEACAM6,CEACAM1,CA9,SCARB1,CD44,CDH1,CEACAM5,ATP8B1,SLC38A2,SLC9A3R1,CLIC1,PIK3CB,NPC1L1,PLD2,PLS1,PODXL,PTPRH,DIAPH1,CD302,ESPN,USH1C,PLEKHG6,TBC1D10A,MYH14,MFSD10,HAVCR1,S100P,FLII,FLNB,MYO18A,SLC6A6,SNX5,GIPC1,STARD10,B4GALT1,KIF13B,TGFB1,SYTL1,FOXA1,VCAM1,HSP90AB1,VIL1,EZR,ANKS4B,ITPR3,KCNK1,AMN,LYZ
GO: Biological Process	GO:0001817	regulation of cytokine production		2.083e-08	0.0002189	6.839e-07	6.728e-06	161	1004	CD46,ADAM8,NDRG2,ADORA2B,MET,GRK2,AGT,AGTR1,ALOX5,SEMA7A,ANXA4,APOA2,APP,ARG2,MT2A,PYCARD,ATF4,TNFSF9,AXL,TICAM1,B2M,RIPK2,CEACAM6,RIOK3,BCL3,BCL6,IQGAP1,CEACAM1,POLR3D,BSG,BST2,NFKB2,TAX1BP1,TSPO,C3,BCL10,CAPN2,CASP4,FURIN,ERRFI1,SERPINE1,CD59,CD81,CDH3,CEACAM5,CEBPB,PER1,KLF4,CLU,ATG9A,HILPDA,PML,PRKD2,LITAF,NOP53,PPARA,PPARG,AKAP12,TSKU,PRKCZ,MAPK13,MAP2K3,CYBA,PTGS2,DDIT3,DDT,PTPN6,F11R,PTPRJ…
GO: Biological Process	GO:0006468	protein phosphorylation		2.348e-08	0.0002467	7.686e-07	7.561e-06	271	1889	SPRED2,SCYL1,ACVR1,ADAM8,FZD1,ADORA2B,MET,GRK2,AGT,AGTR1,APLNR,ALPK3,STK24,FNIP2,AMHR2,ANG,LAMTOR2,SEMA7A,ANXA2,APLP2,APOE,APOL1,APP,ARAF,AREG,RHOA,TRIB3,PLPP1,PYCARD,DDRGK1,PNCK,GADD45B,AXL,ADAM9,B2M,RIPK2,BAK1,BAX,CEACAM6,RIOK3,TNFRSF11A,TNFRSF10B,TNFRSF10A,CCNK,IQGAP1,CEACAM1,BMP2,SQSTM1,C3,BCL10,NME2,KALRN,CAMK2D,SOCS3,RIPK4,GPRC5A,DIRAS3,CCNC,CCNE1,CCNG1,OSBP,ERRFI1,CD44,PAK1,CD81,CDKN1A,CDK…
GO: Cellular Component	GO:0043296	apical junction complex		2.472e-08	3.018e-05	3.429e-07	2.635e-06	41	156	CGN,AFDN,ANK3,CAMSAP3,YBX3,RHOA,CLDN12,CLDN6,CLDN1,ARHGEF1,CDH1,TJP2,USP53,EPB41L4B,CLDN4,CLDN3,CLDN7,TRAF4,PRKCI,PRKCZ,CTNND1,F11R,NECTIN2,MARVELD3,RAB13,OCEL1,MARVELD2,PATJ,POF1B,CRB3,OCLN,TJP3,PARD3,SH3BP1,SYNPO,VASP,CLDN15,JUP,KIFC3,WNK4,EPCAM
GO: Biological Process	GO:0051130	positive regulation of cellular component organization		2.593e-08	0.0002724	8.461e-07	8.323e-06	209	1386	CLTRN,ACTN4,MECP2,FZD1,MET,MELTF,AP2A1,AGT,AHR,AFDN,MMP1,STK24,FNIP2,SEMA7A,ANXA2,APOE,APP,ARF1,PDLIM4,ARF6,RHOA,RHOC,ARL2,PYCARD,MCU,NUMB,BECN1,SNX3,MYO1C,DOCK11,AXL,ADAM9,B2M,RAB11A,BAK1,BAX,BCL2L1,BCL6,IQGAP1,BMP2,NEU1,BOK,NFE2L2,CDC42EP5,C3,NME2,KALRN,CAPG,CAPN2,SYT7,CLDN1,OSBP,SCARB2,SERPINE1,PAK1,CD63,ADGRE5,CD151,CDC34,CDH17,PDGFB,SERPINF1,PFN1,PHF1,AP2M1,SERPINE2,SLX1B,CLU,PLAUR,PLD2,EPN1…
GO: Biological Process	GO:0044257	cellular protein catabolic process		2.673e-08	0.0002809	8.695e-07	8.554e-06	141	854	CLPP,MAN1A1,RHBDD2,MDM2,AP2A1,OSBPL7,ANXA2,APOE,ARAF,TRIB3,DDRGK1,EIF3H,ZFAND2A,AUP1,NFE2L2,SQSTM1,PTTG1IP,RAB12,CAPN2,FURIN,CD81,CDC34,CDKN2A,CEBPA,AP2M1,AP1S1,CLU,TMEM259,TPP1,CLTC,FBXW5,PLK3,PML,DPP7,DERL1,RNF19A,NOP53,NDFIP2,WWTR1,RNF7,RNF167,PPP2R5C,CSNK1D,CSNK2A1,CTSB,CTSH,DNAJC3,CTSZ,LGMN,TRPC4AP,PSAP,PSMA5,PSMB1,PSMB5,PSMB8,FBXL12,PSME1,CUL7,PTEN,RNF43,DDIT3,FBXO2,TMUB1,FBXO22,RNF128,RAD2…
GO: Biological Process	GO:0009100	glycoprotein metabolic process		2.814e-08	0.0002957	9.127e-07	8.978e-06	89	472	MAN1A1,MAN2A1,MAN2B1,MANBA,MGAT1,MCFD2,ASGR2,MUC2,B4GALT4,B4GALT3,OST4,TMTC2,BMP2,TMEM258,NPC1,PLOD3,GCNT3,DPM3,B4GALT5,PGM3,OSTC,SERPINA1,ITM2B,PLOD1,PLOD2,ALG12,PMM1,PMM2,TMEM59,GALNT9,VCAN,NUS1,CST1,CST2,CST3,PRKCSH,DAD1,SPOCK2,DDOST,FBXO2,CHPF,RAB1A,DPAGT1,SLC35C2,RNF5,ALG3,RPN1,RPN2,TNIP1,B3GNT3,MAGT1,SDF2,PHLDA1,ST6GAL1,SYVN1,GALNT3,ERP44,GOLPH3,SERP1,GFPT1,B4GALT1,SULF2,GANAB,ST8SIA6,OS9,P…
GO: Cellular Component	GO:0035578	azurophil granule lumen		2.864e-08	3.497e-05	3.93e-07	3.02e-06	29	91	SERPINA3,MAN2B1,ANXA2,PYCARD,C3,TRAPPC1,GCA,DPP7,CTSA,PRDX6,PRKCD,DNAJC3,PRSS2,CYB5R3,PLAC8,CAP1,VAT1,NPC2,FTL,FUCA1,FUCA2,GLB1,GRN,NHLRC3,GUSB,HEXB,IMPDH1,TXNDC5,LYZ
GO: Biological Process	GO:0001816	cytokine production		2.982e-08	0.0003133	9.64e-07	9.483e-06	172	1095	CD46,ADAM8,NDRG2,ADORA2B,MET,GRK2,AGT,AGTR1,ALOX5,SEMA7A,ANXA4,APOA2,APP,ARG2,MT2A,PYCARD,ATF4,TNFSF9,AXL,TICAM1,B2M,RIPK2,CEACAM6,RIOK3,BCL3,BCL6,IQGAP1,CEACAM1,POLR3D,BSG,BST2,NFKB2,TAX1BP1,TSPO,C3,BCL10,PNP,CAPN2,CASP4,FURIN,ERRFI1,SERPINE1,CD59,CD81,CDH3,CEACAM5,CEBPB,PER1,KLF4,CLU,ATG9A,HILPDA,PML,PRKD2,LITAF,NOP53,PPARA,PPARG,AKAP12,TSKU,PRKCD,PRKCZ,MAPK13,MAP2K3,CYBA,PTGS2,DDIT3,DDT,PTPN6,…
GO: Biological Process	GO:0051346	negative regulation of hydrolase activity		3.091e-08	0.0003248	9.964e-07	9.802e-06	98	537	SERPINA3,PPP1R14A,MDM2,GRK2,AGT,AHR,AMBP,SH3RF1,ANXA2,CAMSAP3,APLP2,APOA2,APOC1,APP,ARL2,FXYD2,MYO1D,BCL2L1,IQGAP1,BST2,SERPING1,C3,PPP1R35,SPOCD1,CAST,SERPINH1,OXA1L,FURIN,SERPINE1,CD44,SERPINA5,SERPINF1,KLF4,SERPINA1,SERPINA4,SERPINB6,SERPINE2,SERPINB9,PLAUR,PRDX5,PLN,CSNK2A1,CST1,CST2,CST3,CSTB,PRKCZ,PROS1,SPOCK2,PTGS2,F11R,RARRES1,ECM1,ANGPTL4,SERPINB1,RPS6KA1,RTKN,WFDC2,PPP1R1B,TRIAP1,LAMTOR…
GO: Biological Process	GO:1902903	regulation of supramolecular fiber organization		3.137e-08	0.0003296	1.008e-06	9.916e-06	83	431	MECP2,ADD3,MET,AEBP1,CAMSAP3,APOE,APP,ARF1,PDLIM4,ARF6,RHOA,RHOC,ARL2,PYCARD,MYO1C,CDC42EP5,CAPG,CAPN1,PAK1,TMSB10,PDGFB,PFDN5,PFN1,PRUNE1,CLU,EFEMP2,GDA,PRKCD,MYADM,DAPK3,F11R,VILL,SSH3,PXN,RAC1,TRIM27,ARPC3,ARPC1B,WASF2,ELN,DMTN,EPHA1,RPS3,F2RL1,S100A10,PTK2B,CDC42EP2,SDC4,BAIAP2L2,ARAP1,FLII,SFRP1,CIB1,ARPC1A,SLC9A1,OCLN,SPIRE2,SPTBN1,BAIAP2L1,DSTN,GPX1,ARHGEF18,GSN,CDC42EP1,TMSB4X,CDC42EP4,SH…
GO: Molecular Function	GO:0005178	integrin binding		3.151e-08	7.116e-05	4.447e-06	3.691e-05	43	163	ACTN4,ADAM8,MFGE8,MMP14,LTBP4,SEMA7A,ANXA7,APP,ADAM9,CALR,CD9,P4HB,CD81,CD151,CDH17,COL3A1,COL16A1,F11R,PXN,NPNT,EGFR,FBLN1,FN1,FERMT1,SPP1,TGFBI,ICAM5,TNXB,VCAM1,VTN,ICAM1,IGF2,ITGA2,ITGA3,ITGA5,ITGB4,ITGB5,ITGB6,KDR,LAMA3,LAMA5,LAMB1,LAMB2
GO: Cellular Component	GO:0001726	ruffle		3.185e-08	3.889e-05	4.322e-07	3.321e-06	49	205	PIP5K1A,ANXA2,GAS7,ARF4,ARF6,RHOA,MYO1C,MYO6,IQGAP1,NME2,CAPG,ARHGEF1,PAK1,SLC9A3R1,CLCN3,PODXL,BCAR1,MYADM,EPS8L1,PTPRJ,DIAPH1,TESC,EPS8L3,RAB5A,RAC1,DNM2,EEF1A1,RAB34,EPHA2,WASF2,PLEKHA1,RPS3,SH3YL1,TNFRSF12A,S100A6,S100A11,CIB1,FERMT1,SNX5,GSN,TLR4,PACSIN2,CD2AP,VIL1,EZR,EPS8L2,ARHGAP18,ITGA5,SPRY4
GO: Biological Process	GO:0043122	regulation of I-kappaB kinase/NF-kappaB signaling		3.385e-08	0.0003557	1.084e-06	1.067e-05	59	270	APOL1,RHOA,RHOC,PYCARD,TRADD,TICAM1,RIPK2,RIOK3,TNFRSF10B,BST2,SQSTM1,BCL10,TMED4,PER1,LITAF,TNIP2,NDFIP2,TRAF4,NR1H4,TANK,RELA,GOLT1B,TRIM27,ECM1,EDA,OPTN,SHISA5,TNIP1,F2R,F2RL1,TFG,S100A4,S100A13,ZC3H12A,UBD,LAMTOR5,TMEM101,RBCK1,SLC20A1,CARD11,TRAF3IP2,PLK2,NEK6,TRIM21,TMED7-TICAM2,GSTP1,TLR4,TNFRSF1A,EDA2R,APOL2,HSPB1,HTR2B,TRIM5,ZC3HAV1,TRIM25,IRF3,SLC35B2,TRIM8,LTBR
GO: Biological Process	GO:0008202	steroid metabolic process		3.396e-08	0.0003569	1.085e-06	1.067e-05	79	404	ACAA1,ACADVL,MECP2,ADM,ADORA2B,AFP,AGT,AGTR1,OSBPL7,APLP2,APOA2,APOC1,APOE,APOL1,APP,MTTP,ATP1A1,BMP2,PIP4P1,TSPO,NPC1,OSBP,SCARB1,CEBPA,CEL,ATP8B1,NPC1L1,COMT,TECR,TIPARP,TSKU,OSBPL3,PRKAA1,LGMN,CYP3A7,CYP2B6,CYP2E1,CYP3A5,CYP26A1,CYP27A1,CYP51A1,DBI,OSBPL2,DHCR7,CYB5R3,NR1H4,LPCAT3,PLEKHA1,HSD17B11,MSMO1,SC5D,FDXR,FGFR4,SHH,NPC2,SPP1,SREBF1,SREBF2,FAXDC2,SULT1C4,DGAT2,STARD3,SLC27A2,HNF1A,ERG28…
GO: Biological Process	GO:0048771	tissue remodeling		3.609e-08	0.0003793	1.149e-06	1.131e-05	58	264	MDM2,ADAM8,AGT,AHR,MMP14,ATP6AP1,AXL,BAK1,BAX,CEACAM6,TNFRSF11A,CEACAM1,CAPN1,SYT7,CDKN2A,CEACAM5,TPP1,PML,COL1A1,CP,CST1,CST2,CST3,PLEKHM1,RAC1,RAC2,EFNA2,EGFR,EPHA2,ELF3,ELN,EPAS1,ERBB3,TCIRG1,F2R,PTK2B,SFRP1,IL23A,P3H4,SPP1,GATA4,TMBIM1,B4GALT1,HNF1A,TF,TGFB1,RSPO3,TIE1,TIMP1,HIF1A,HOXA3,IHH,IL18,INPP5D,RAB7A,LIF,LRP5,LTBP3
GO: Cellular Component	GO:0008250	oligosaccharyltransferase complex		3.621e-08	4.421e-05	4.858e-07	3.734e-06	10	13	OST4,TMEM258,OSTC,DAD1,DDOST,RPN1,RPN2,MAGT1,KRTCAP2,STT3A
GO: Biological Process	GO:0071356	cellular response to tumor necrosis factor		3.759e-08	0.000395	1.193e-06	1.174e-05	72	357	ACTN4,MMP1,YBX3,PYCARD,MUC2,TRADD,TNFSF9,TNFRSF6B,BCL2L1,TNFRSF11A,ZFP36L2,NFE2L2,TAX1BP1,NFKBIA,CASP4,CLDN1,ENTPD1,ENTPD2,CD70,CEBPA,TJP2,COL1A1,AKAP12,TRAF4,MAPK3,CYBA,PSMA5,PSMB1,PSMB5,PSMB8,PSME1,GSDME,NR1H4,NPNT,TANK,RELA,EDA,OPTN,RPS3,F2RL1,TNFRSF12A,PTK2B,RACK1,CCL2,CCL7,ZC3H12A,SFRP1,CIB1,RBCK1,POSTN,OCLN,GBP2,GBP3,TNFRSF21,GSTP1,TMSB4X,TNFRSF1A,TNFRSF1B,EDA2R,HES1,HSPA1A,HSPA1B,VCAM1,ICA…
GO: Cellular Component	GO:0005795	Golgi stack		3.895e-08	4.756e-05	5.17e-07	3.973e-06	44	176	MAN2A1,USO1,B4GALT4,B4GALT3,GBF1,NUCB1,NUCB2,GOLT1A,FURIN,B4GALT5,YIPF2,PLD1,PLK3,TMEM59,HID1,TMEM87A,GORASP2,GOLGA5,CHPF,TOM1L1,BCAP31,RAB34,APH1A,GOLPH3L,BET1L,ARAP1,ST6GAL1,GALNT3,GOLPH3,B4GALT1,SULF2,GLG1,TMED2,GOLGA2,GOLGA3,TMED3,MGAT4B,HLA-A,HLA-B,HLA-C,LYPLA2,HLA-E,ICA1,LYZ
GO: Biological Process	GO:0065003	protein-containing complex assembly		4.138e-08	0.0004349	1.31e-06	1.288e-05	276	1942	CLTRN,MDM2,MECP2,MEF2D,ADD3,MET,PARP4,MGP,AHR,AFDN,MMP1,ALDOA,FNIP2,ANG,MCFD2,CAMSAP3,GAS7,APOA2,APOC1,APOE,APP,AREG,ARF1,ARF6,RHOA,RHOC,ARL2,USO1,PYCARD,MCU,MTTP,EIF3D,EIF3H,EIF3I,VAMP8,DGAT1,BCL9L,TRADD,ATP6AP1,GPAA1,MYO1C,TICAM1,B2M,BAK1,BAX,RIOK3,NDUFA1,NDUFB4,NDUFS5,BMP2,BOK,PIP4P1,CDC42EP5,SKAP2,SPTY2D1,CALR,CAPG,CAPN1,OAS1,CLDN1,CD3D,OXA1L,P4HB,PAK1,CD59,TMSB10,CDH17,SDHAF1,CARD10,PFN1,TRA…
GO: Cellular Component	GO:0043202	lysosomal lumen		4.328e-08	5.285e-05	5.682e-07	4.367e-06	31	103	MAN2B1,MANBA,NAGLU,NEU1,SCARB2,TPP1,CTSA,VCAN,CTSB,CTSD,LGMN,PSAP,GPC6,IFI30,SDC4,NPC2,FUCA1,GAA,GPC3,GLB1,TCN2,GUSB,GYG1,AGRN,HEXA,HEXB,PLD3,HSPG2,IDS,TXNDC5,PLBD2
GO: Biological Process	GO:0042593	glucose homeostasis		4.332e-08	0.0004552	1.367e-06	1.345e-05	73	365	CLTRN,MET,GRK2,ALOX5,ANG,PHPT1,MCU,DDRGK1,NMB,NME2,BAIAP3,OAS1,FAM3B,OSBP,SERPINE1,CDKN2A,CEBPA,SERPINF1,MPC2,RPH3AL,PPARG,PIM3,NCOR2,PRKAA1,RAB11FIP5,CYBA,PTPRJ,SESN2,RAB13,NR1H4,ADIPOR2,RAC1,CCDC186,MLXIPL,SIDT2,ADIPOR1,RAB34,SLC29A1,RPL11,RPS6,SLC8B1,CAMK2N1,RACK1,CCL2,FGFR4,FN1,HKDC1,UFM1,GATA4,STAT3,STK11,HNF1A,HNF1B,GPR39,GPX1,HIF1A,FOXA1,FOXA2,FOXA3,HNF4A,TXN,UCP2,VCAM1,ICAM1,XBP1,SUCNR1,C…
GO: Biological Process	GO:1902905	positive regulation of supramolecular fiber organization		4.796e-08	0.0005039	1.509e-06	1.484e-05	53	234	MECP2,MET,APOE,APP,ARF1,PDLIM4,ARF6,RHOA,RHOC,ARL2,PYCARD,MYO1C,CDC42EP5,PAK1,PDGFB,PFN1,CLU,EFEMP2,GDA,PXN,RAC1,TRIM27,ARPC3,ARPC1B,WASF2,EPHA1,RPS3,F2RL1,S100A10,PTK2B,CDC42EP2,SDC4,BAIAP2L2,SFRP1,ARPC1A,OCLN,SPIRE2,BAIAP2L1,DSTN,GPX1,GSN,CDC42EP1,CDC42EP4,SYNPO,HSPA1A,HSPA1B,VASP,VIL1,ICAM1,ID1,FCHSD1,ARHGEF5,SMAD3
GO: Biological Process	GO:0033500	carbohydrate homeostasis		4.866e-08	0.0005113	1.526e-06	1.501e-05	73	366	CLTRN,MET,GRK2,ALOX5,ANG,PHPT1,MCU,DDRGK1,NMB,NME2,BAIAP3,OAS1,FAM3B,OSBP,SERPINE1,CDKN2A,CEBPA,SERPINF1,MPC2,RPH3AL,PPARG,PIM3,NCOR2,PRKAA1,RAB11FIP5,CYBA,PTPRJ,SESN2,RAB13,NR1H4,ADIPOR2,RAC1,CCDC186,MLXIPL,SIDT2,ADIPOR1,RAB34,SLC29A1,RPL11,RPS6,SLC8B1,CAMK2N1,RACK1,CCL2,FGFR4,FN1,HKDC1,UFM1,GATA4,STAT3,STK11,HNF1A,HNF1B,GPR39,GPX1,HIF1A,FOXA1,FOXA2,FOXA3,HNF4A,TXN,UCP2,VCAM1,ICAM1,XBP1,SUCNR1,C…
GO: Biological Process	GO:0043542	endothelial cell migration		5.088e-08	0.0005347	1.591e-06	1.565e-05	70	346	ADAM8,MECP2,ADORA2B,MET,AGT,ANXA3,APOE,RHOA,MT2A,CEACAM6,CEACAM1,BSG,NFE2L2,CALR,P2RX4,SCARB1,CEACAM5,PDGFB,SERPINF1,CARD10,KLF4,PIK3CB,CNN2,PRKD2,PPARG,BCAR1,CSNK2B,NUS1,PRKCZ,MAP2K3,LGMN,PRSS1,PRSS2,PTEN,GADD45A,PTGS2,PXN,RAB13,RAC1,EFNA1,PLEKHG6,EPHA2,EPHB4,RRAS,PTK2B,S100P,ZC3H12A,CIB1,FN1,SHH,GIPC1,SP100,PLK2,SPARC,GPX1,GRN,TGFB1,PTP4A3,TMSB4X,HIF1A,SH3BP1,NR4A1,HSPB1,HSPG2,ID1,IGF2,ITGA5,JU…
GO: Biological Process	GO:0008285	negative regulation of cell population proliferation		5.222e-08	0.0005487	1.628e-06	1.602e-05	155	971	SERPINA3,NDRG2,ADM,ADORA2B,AGT,AHR,FOXO4,SRPX,ALOX5,ANG,RGS5,IFITM1,APOE,APP,ARG2,RHOA,PLPP1,ASPH,BECN1,FXYD2,MUC2,B2M,CD164,BAK1,BAX,CEACAM6,FGFRL1,BCL6,CEACAM1,BMP2,TSPO,SKAP2,NPPB,OVOL1,CD9,CD44,PAK1,CDH1,CDKN1A,CDKN2A,CDKN2B,CEACAM5,CEBPA,CEBPB,SERPINF1,KLF4,SERPINE2,SLC9A3R1,PKP2,PML,CERS2,MAGED1,COMT,ADAMTS1,EFEMP2,CLDN3,PPARG,PPP2R5C,CSNK2B,PKN1,TES,PTEN,PTGS2,FBXO2,RASSF5,PTPN6,GSDME,PTPR…
GO: Biological Process	GO:0007015	actin filament organization		5.409e-08	0.0005684	1.681e-06	1.654e-05	93	507	ACTN4,ADD3,MET,ALDOA,ANG,GAS7,ARF1,PDLIM4,ARF6,RHOA,RHOC,RHOG,PYCARD,MCU,MYO1C,MYO1D,MYO6,MYO7B,CDC42EP5,CAPG,CAPN1,CASP4,PDLIM1,ARHGEF1,PAK1,TMSB10,PDGFB,PFN1,RHOF,PLS1,BCAR1,MICAL2,PRKCD,PRKCI,MYADM,F11R,VILL,SSH3,DIAPH1,PXN,ARHGAP25,RAC1,RAC2,ESPN,USH1C,TRIM27,ARPC3,ARPC1B,ELMO3,WASF2,ELN,DMTN,EPHA1,F2RL1,POF1B,S100A10,PTK2B,CDC42EP2,SDC4,BAIAP2L2,ARAP1,FLII,SFRP1,ARPC1A,SLC9A1,SPIRE2,SPTBN1,R…
GO: Biological Process	GO:0034446	substrate adhesion-dependent cell spreading		5.424e-08	0.0005699	1.681e-06	1.654e-05	34	121	ACTN4,MELTF,RHOA,AXL,CALR,P4HB,VAMP3,BCAR1,MYADM,PXN,RAB1A,RAC1,DNM2,EFNA1,DMTN,EPHA1,NET1,S100A10,FBLN1,FGB,SFRP1,CIB1,FN1,ST6GAL1,POSTN,TYRO3,FNDC3B,LAMA5,LAMB1,LAMB2,LAMB3,LAMC1,LIMS1,SPRY4
GO: Biological Process	GO:0030029	actin filament-based process		5.495e-08	0.0005774	1.698e-06	1.671e-05	154	964	ACTN4,MEF2D,ADD3,MET,EHBP1L1,PIP5K1A,ALDOA,ANG,GAS7,ARF1,PDLIM4,ARF6,RHOA,RHOC,RHOG,PHPT1,PYCARD,MCU,ATP1A1,ATP2A2,MYBPC2,MYO1C,MYO1D,MYO6,MYO7B,BCL6,IQGAP1,BST2,CDC42EP5,CALR,CAMK2D,CAPG,CAPN1,CASP4,PDLIM1,ARHGEF1,PAK1,TMSB10,CDH1,PDGFB,PFN1,TRIP10,SLC9A3R1,ABRACL,SUN2,PKP2,PLN,RHOF,PLS1,CNN2,ARHGEF19,EPB41L4B,MINK1,CLDN3,BCAR1,MICAL2,PRKCD,PRKCI,MYADM,DAPK3,PTK7,F11R,VILL,SSH3,DIAPH1,PXN,ARHGAP…
GO: Biological Process	GO:0010632	regulation of epithelial cell migration		5.732e-08	0.0006023	1.766e-06	1.738e-05	70	347	MECP2,ADORA2B,MET,AGT,ANXA3,APOE,ARF6,RHOA,MT2A,ADAM9,RAB11A,CEACAM6,CEACAM1,BSG,NFE2L2,CALR,P2RX4,SCARB1,SERPINE1,CD63,CEACAM5,PDGFB,SERPINF1,CARD10,PFN1,KLF4,PIK3CB,CNN2,PRKD2,EPB41L4B,PPARG,BCAR1,CSNK2B,NUS1,PRKCZ,MAP2K3,CTSH,LGMN,PTEN,GADD45A,PTGS2,MARVELD3,RAC1,ADIPOR1,EFNA1,EPHA2,PATJ,RRAS,PTK2B,ZC3H12A,CIB1,SHH,SOX9,SP100,PLK2,SPARC,GRN,TGFB1,TMSB4X,HIF1A,SH3BP1,HSPB1,VIL1,IGF2,ITGA2,ITGA3…
GO: Biological Process	GO:0044089	positive regulation of cellular component biogenesis		5.818e-08	0.0006113	1.787e-06	1.758e-05	106	602	CLTRN,MECP2,MET,AGT,AHR,MMP1,FNIP2,APOE,ARF1,PDLIM4,ARF6,RHOA,RHOC,ARL2,PYCARD,BECN1,MYO1C,DOCK11,BAK1,BAX,IQGAP1,CDC42EP5,CAPG,CLDN1,PAK1,ADGRE5,CDC34,CDH17,PDGFB,PFN1,SLX1B,CLU,EPN1,COL16A1,CLDN3,GDA,PIEZO1,EPS8L1,DDB2,PLEKHM1,PTPRJ,PXN,EPS8L3,RAC1,RAC2,DNM2,ESPN,RALB,RAP1B,TRIM27,ARPC3,ARPC1B,PLEK2,EPHA2,WASF2,PIP4K2C,EPHA1,EPHB2,ERCC5,RPS3,F2RL1,S100A10,PTK2B,RACK1,CDC42EP2,CRB3,SDC4,BAIAP2L2…
GO: Biological Process	GO:0043549	regulation of kinase activity		5.972e-08	0.0006275	1.83e-06	1.8e-05	171	1098	SPRED2,ADAM8,ADORA2B,MET,AGT,AGTR1,ANG,LAMTOR2,ZNF622,APLP2,APOE,APP,ARAF,AREG,RHOA,TRIB3,PLPP1,PYCARD,GADD45B,AXL,ADAM9,RIPK2,CEACAM6,TNFRSF11A,TNFRSF10B,TNFRSF10A,CCNK,IQGAP1,CEACAM1,BMP2,BCL10,SOCS3,GPRC5A,DIRAS3,CCNC,CCNE1,CCNG1,ERRFI1,CD44,PAK1,CD81,CDKN1A,CDKN2A,CDKN2B,CEACAM5,CEBPA,PDGFB,CARD10,KLF4,SLC9A3R1,CLU,PIK3CB,PIM1,SH3BP5,MAGED1,NRBF2,GDF15,MAP3K8,MINK1,WWTR1,TRAF4,PPP2R5C,CSNK2B,…
GO: Biological Process	GO:0002520	immune system development		6.005e-08	0.000631	1.834e-06	1.805e-05	236	1620	DACT2,CD46,ACVR1,ADA,ADAM8,ADORA2B,MFAP2,AP2A1,MGST1,AHR,ALAS1,MMP14,SH3RF1,TMEM176B,ANXA2,APP,RHOA,NUMB,ATF4,SNX3,ATP6AP1,TNFSF9,DOCK11,AXL,B2M,CD164,RIPK2,BAK1,BAX,CEACAM6,TNFRSF11A,BCL3,BCL6,CEACAM1,ZFP36L2,NFE2L2,NFKB2,NFKBIA,TSPO,C3,NME2,PTTG1IP,PNP,NPC1,KALRN,SLC7A7,CD3D,CD44,CD81,CDH17,CDKN2A,CDKN2B,CEACAM5,CEBPA,CEBPB,CEBPD,PDGFB,KLF4,PGM3,SERPINB9,PIM1,CLPTM1,TJP2,OCIAD2,SMOX,RBM47,PLSCR…
GO: Biological Process	GO:0051051	negative regulation of transport		6.777e-08	0.0007121	2.064e-06	2.031e-05	112	648	ADA,GRK2,AHR,ANK3,ANXA5,ANXA13,APOA2,APOC1,APOE,APP,ARF6,ATF4,VAMP8,FXYD2,SNX3,CEACAM6,CEACAM1,BST2,NMB,KALRN,CAMK2D,NUCB2,ENTPD1,CEACAM5,VAMP3,SERPINE2,SLC9A3R1,GSTO1,PLN,PLSCR1,CNN2,COMT,BAG3,PKDCC,ISX,NDFIP2,PPARG,SMIM6,PIM3,RAB11FIP5,RAB33B,CYP51A1,PTEN,PTGS2,RAC1,RAP1B,RHBDF2,NR1H3,TRIM27,UBAC2,DMTN,EPHB2,ERBB3,F2R,PTK2B,RACK1,SCT,SFRP1,ARL6IP5,FERMT1,SHH,HBP1,RAB11FIP1,UFM1,LMBRD1,GABRE,ANO…
GO: Cellular Component	GO:0031967	organelle envelope		6.863e-08	8.38e-05	8.821e-07	6.779e-06	208	1385	ACADS,ACADVL,MDH2,MGST1,MGST2,AGTR1,ALOX5,MPST,TMEM176B,SLC25A5,SLC25A6,ANXA4,ANXA7,ANXA11,APOE,APP,ARL2,GSTK1,MCU,MTX1,BECN1,ATP2A3,ATP5ME,MYO1C,MYO6,BAK1,BAX,BCL2L1,NDUFA1,NDUFB4,NDUFS5,TMEM11,BOK,TSPO,NME2,MRPL49,NPC1,CALR,CAPN2,NUCB2,FAM3B,GOLT1A,SLC22A18,TMEM256,OXA1L,P2RX4,SLC16A3,PAK1,CMTM3,UQCR10,SQOR,SLC25A3,CLU,CLIC1,SUN2,OCIAD2,SMOX,GSTO1,PLN,PML,TOMM7,MPC2,LETMD1,COX4I1,COX5B,COX6A1,C…
GO: Cellular Component	GO:0031975	envelope		6.863e-08	8.38e-05	8.821e-07	6.779e-06	208	1385	ACADS,ACADVL,MDH2,MGST1,MGST2,AGTR1,ALOX5,MPST,TMEM176B,SLC25A5,SLC25A6,ANXA4,ANXA7,ANXA11,APOE,APP,ARL2,GSTK1,MCU,MTX1,BECN1,ATP2A3,ATP5ME,MYO1C,MYO6,BAK1,BAX,BCL2L1,NDUFA1,NDUFB4,NDUFS5,TMEM11,BOK,TSPO,NME2,MRPL49,NPC1,CALR,CAPN2,NUCB2,FAM3B,GOLT1A,SLC22A18,TMEM256,OXA1L,P2RX4,SLC16A3,PAK1,CMTM3,UQCR10,SQOR,SLC25A3,CLU,CLIC1,SUN2,OCIAD2,SMOX,GSTO1,PLN,PML,TOMM7,MPC2,LETMD1,COX4I1,COX5B,COX6A1,C…
GO: Biological Process	GO:0010324	membrane invagination		7.2e-08	0.0007566	2.187e-06	2.151e-05	143	883	ACTN4,ADM,MFGE8,ESYT2,ADRB3,GRK2,MIA2,AP2A1,AGTR1,PIP5K1A,NCEH1,ALB,AMBP,ANXA2,IFITM1,APOA2,APOC1,APOE,APOL1,APP,ARF1,GPR107,ARF6,RHOA,RHOG,ASGR2,PYCARD,NUMB,ARHGAP27,VAMP8,BECN1,SNX3,MYO6,AXL,B2M,CEACAM6,BCL2L1,CEACAM1,AP1G2,C3,RAB29,NPC1,CALR,CXCL16,SYT7,CD9,CD22,SCARB1,SCARB2,SERPINE1,CD63,CD81,CD151,NOSTRIN,CEACAM5,CEL,TRIP10,VAMP3,AP2M1,AP1S1,CLCN3,CLCN5,CLU,PIK3CB,CLTB,CLTC,PLD2,EPN1,PPARG,…
GO: Cellular Component	GO:0098562	cytoplasmic side of membrane		7.766e-08	9.483e-05	9.878e-07	7.591e-06	51	223	ACP1,ESYT2,GRAMD1A,MYZAP,RHOA,ATP2A2,IQGAP1,ERRFI1,CDH1,EPN1,LITAF,MAP2K2,PTEN,PTPN3,OSBPL2,ATP2C2,RAB5A,RAC1,CHMP4B,EEF1A1,RPL10,RPL11,RPL22,RPL27,RPL29,RPL31,RPL32,RPS3,RPS17,RPS23,RPS26,RPS28,RPS29,KCNIP1,S100A6,PTK2B,CHMP4C,MIEN1,SNX5,GEM,GNG12,GNB2,GNG5,RPL35,EZR,HM13,PTP4A1,JUP,RPSA,LCK,SYAP1
GO: Biological Process	GO:0051240	positive regulation of multicellular organismal process		7.957e-08	0.0008361	2.41e-06	2.37e-05	267	1881	MAG,MAN2A1,CD46,ACVR1,ADA,ADAM8,MECP2,ADD3,ADM,ADORA2B,MET,MFAP2,ADRB3,GRK2,AGT,AGTR1,APLNR,AFDN,ALB,MMP14,ALOX5,SEMA7A,ANXA2,ANXA3,APOA2,YBX3,APOE,APP,RHOA,MT2A,PYCARD,NUMB,ATF4,ATP1A1,VAMP8,BECN1,ATP2A2,BCL9L,TRADD,ATP6AP1,TNFSF9,AXL,TICAM1,B2M,RAB11A,RIPK2,RIOK3,TNFRSF11A,BCL3,BCL6,BMP2,POLR3D,BSG,NFE2L2,NFKB2,TSPO,C3,BCL10,NME2,MYRF,PNP,NPAS2,NPPB,KALRN,CAMK2D,CASP4,FURIN,SERPINE1,PAK1,CD81,A…
GO: Cellular Component	GO:0005797	Golgi medial cisterna		8.191e-08	0.0001	1.031e-06	7.923e-06	13	23	MAN2A1,NUCB2,YIPF2,TMEM59,HID1,GORASP2,GOLGA5,ST6GAL1,GLG1,HLA-A,HLA-B,HLA-C,HLA-E
GO: Biological Process	GO:1905475	regulation of protein localization to membrane		8.29e-08	0.0008712	2.503e-06	2.463e-05	56	257	MMP14,ANK3,ANXA13,ARF6,RHOG,NUMB,VAMP8,MYO1C,RAB11A,BCL2L1,SQSTM1,KALRN,CAMK2D,PAK1,CD81,CDH1,AP2M1,CLTC,PLS1,TMEM59,ZDHHC5,PKDCC,CSNK2A1,PRKCI,PRKCZ,GPC6,EGFR,EPHA2,DMTN,STOM,EPHB2,ACSL3,RACK1,CCL2,VTI1B,CIB1,AGR2,ZDHHC7,BBC3,SPTBN1,ARHGEF16,PGRMC1,TMBIM1,STX3,GPC3,VAMP7,SFN,GSN,TGFB1,CHP1,VIL1,EZR,ITGA3,CEMIP,LRP1,LRP5
GO: Biological Process	GO:0006984	ER-nucleus signaling pathway		8.86e-08	0.0009311	2.668e-06	2.624e-05	21	56	ATF3,ATF4,ATP2A2,BOK,NFE2L2,CALR,DDIT3,ZBTB7B,LPCAT3,EIF2A,CCL2,AGR2,SELENOS,SREBF1,SREBF2,TMED2,HSP90B1,PPP1R15A,HSPA5,XBP1,INSIG1
GO: Biological Process	GO:0097191	extrinsic apoptotic signaling pathway		8.889e-08	0.0009341	2.669e-06	2.625e-05	57	264	ACVR1,AGT,SRPX,SH3RF1,PYCARD,ATF3,TRADD,BAK1,BAX,BCL2L1,TNFRSF10D,TNFRSF10C,TNFRSF10B,TNFRSF10A,BOK,BCL10,SERPINE1,CD70,ITM2B,PML,G0S2,BAG3,BCL2L14,DAPK3,PTEN,RELA,DDX47,ERBB3,ZDHHC3,TNFRSF12A,FGB,SFRP1,CIB1,SKIL,RBCK1,ACSL5,SP100,TMBIM1,MKNK2,GPX1,PDIA3,TGFB1,GSTP1,TNFRSF1A,TNFRSF1B,DEDD2,HSPA1A,HSPA1B,ICAM1,IL18,TMC8,ITM2C,KRT8,KRT18,LMNA,LTBR,SMAD3
GO: Molecular Function	GO:0008233	peptidase activity		9.558e-08	0.0002158	1.244e-05	0.0001033	153	922	CLPP,SERPINA3,RHBDD2,CD46,ADAM8,AEBP1,AGT,STAMBPL1,MMP1,MMP11,MMP14,MMP15,AMBP,SPCS1,ANXA2,APLP2,CPZ,APP,SCRN2,PYCARD,EIF3H,ATP2A3,CAPN12,GPAA1,ADAM9,BCL2L1,TNFRSF10D,TNFRSF10C,TNFRSF10B,TNFRSF10A,CFB,BST2,SERPING1,C1R,C1S,C3,BCL10,MYRF,CAPN1,CAPN2,CAST,CASP4,SERPINH1,FURIN,SERPINE1,SERPINA5,SERPINF1,SERPINA1,SERPINA4,SERPINB6,SERPINE2,SERPINB9,TPP1,PLAT,PRDX5,ADAMTSL4,DPP7,USP53,PAMR1,ADAMTS1,TM…
GO: Biological Process	GO:0010506	regulation of autophagy		9.639e-08	0.001013	2.882e-06	2.835e-05	73	372	TPCN1,MET,OSBPL7,LAMTOR2,LAMTOR4,TRIB3,PYCARD,BECN1,ATP6V0C,ATP6V0B,TICAM1,RIPK2,BOK,SQSTM1,TSPO,NPC1,RAB12,ATP6V0E1,CAPN1,PIK3CB,PLK3,TMEM59,BAG3,SEC22B,DRAM2,CTSA,PRKAA1,MAPK3,PSAP,DAP,DAPK3,DDIT3,QSOX1,SESN2,HSPB8,RALB,CHMP4B,TRIM27,NUPR1,EEF1A1,OPTN,NAMPT,RNF5,TMEM39A,PIP4K2C,CALCOCO2,DRAM1,ZC3H12A,LAMTOR5,SPTLC1,SNX5,PLK2,SREBF1,SREBF2,GATA4,TRIM21,SESN1,STAT3,STK11,GOLGA2,DEPP1,HIF1A,HSPB1,…
GO: Biological Process	GO:0002682	regulation of immune system process		9.653e-08	0.001014	2.882e-06	2.835e-05	270	1910	S100A14,CD46,ADA,ADAM8,ADORA2B,MFAP4,MTUS1,AHR,MMP14,AMBP,SH3RF1,TMEM176B,SEMA7A,IFITM1,APOA2,APOE,APP,ARG2,RHOA,RHOG,PHPT1,PYCARD,MCU,VAMP8,MUC2,ATP6AP1,MYO1C,TNFSF9,AXL,TICAM1,B2M,RIPK2,BAX,CEACAM6,RIOK3,BCL6,CFB,CEACAM1,POLR3D,ZFP36L2,BST2,NFKBIA,SERPING1,C1R,C1S,C3,BCL10,C7,NME2,RAB29,PNP,CALR,CAPN1,SOCS3,CD3D,CD9,P2RX4,CD22,SERPINE1,CD44,PAK1,CD59,CD68,CD70,CD81,CDKN1A,CDKN2A,CMTM3,CEACAM5,C…
GO: Biological Process	GO:0006644	phospholipid metabolic process		9.824e-08	0.001032	2.904e-06	2.857e-05	84	449	MECP2,LIPH,PIP5K1A,APOA2,APOC1,ARF1,PLPP1,PLPP2,GPAA1,LPCAT4,PIP4P1,CAPN2,SOCS3,SCARB1,CDS1,PDGFB,TMEM86B,DPM3,PIK3CB,PLD1,PLD2,PLSCR1,PIGL,MBOAT7,GDPD3,PRDX6,CSNK2A1,CSNK2B,NUS1,LPIN2,PRKCD,ABHD12,DGKA,DBI,PTEN,RAB5A,NR1H4,DPAGT1,NR1H3,LPCAT3,PLEKHA1,PIP4K2C,ACP6,PLBD1,LPCAT1,SH3YL1,ACSL3,AGPAT1,AGPAT2,SPTLC1,PIGZ,GDE1,ABHD4,ITPKC,PIGT,ACSL5,PLPP5,STARD10,GATA6,MTMR11,PNPLA6,SMPDL3A,SERINC3,GPX4…
GO: Biological Process	GO:0001890	placenta development		9.837e-08	0.001034	2.904e-06	2.857e-05	47	201	ADA,ADM,MET,ANG,BSG,SOCS3,SERPINE1,CDH1,CDX2,CEBPA,CEBPB,PDGFB,PPARG,MAPK3,CTSB,CUL7,PTGIS,PTGS2,EGFR,EPAS1,EPOR,RPS6,PLCD3,SPINT2,SPINT1,SPP1,ST14,GJB2,GJB3,TMED2,HNF1A,RSPO3,HIF1A,PHLDA2,TXNRD1,HES1,VCAM1,HSP90AB1,IGF2,JUNB,KISS1,TFEB,KRT8,KRT19,FOSL1,LIF,LLGL2
GO: Biological Process	GO:0043123	positive regulation of I-kappaB kinase/NF-kappaB signaling		9.837e-08	0.001034	2.904e-06	2.857e-05	47	201	APOL1,RHOA,RHOC,TRADD,TICAM1,RIPK2,TNFRSF10B,BST2,BCL10,TMED4,LITAF,TNIP2,NDFIP2,RELA,GOLT1B,TRIM27,ECM1,EDA,SHISA5,F2R,F2RL1,TFG,S100A4,S100A13,UBD,LAMTOR5,TMEM101,RBCK1,SLC20A1,CARD11,TRAF3IP2,PLK2,NEK6,TRIM21,TMED7-TICAM2,TLR4,TNFRSF1A,EDA2R,APOL2,HTR2B,TRIM5,ZC3HAV1,TRIM25,IRF3,SLC35B2,TRIM8,LTBR
GO: Biological Process	GO:0007584	response to nutrient		9.839e-08	0.001034	2.904e-06	2.857e-05	68	338	SERPINA3,ACAA1,MDM2,ADA,FZD1,MGP,AGTR1,ALB,MMP1,ALOX5,ARG2,BECN1,MUC2,TSPO,CCNE1,CD44,CDKN2B,CEBPA,PIM1,COL1A1,ADAMTS1,COX4I1,CP,PPARG,CYP3A5,CYP26A1,DAD1,DBI,PTEN,PTGS2,DDIT3,NQO1,NR1H4,ADIPOR2,RBP1,RELA,EEF2,EGFR,ELN,ACSL3,HAVCR1,CCL2,SFRP1,POSTN,ACSL5,SPARC,SPP1,GATA4,GGCX,GIPR,GPX1,PDIA3,GSN,GSR,TGFB1,GSTP1,HMGCL,HMGCS2,FOXA2,VCAM1,CYP26B1,XBP1,IGFBP2,IL6ST,TRIM25,INSR,PDX1,ITGA2
GO: Molecular Function	GO:0005102	signaling receptor binding		9.92e-08	0.000224	1.244e-05	0.0001033	285	1945	MAG,SPRED2,S100A14,ACTN4,MDM2,ADAM8,FZD1,ADM,MFAP4,MFGE8,ADRB3,GRK2,AP2A1,AGT,AGTR1,AHR,ALCAM,MMP14,LTBP4,ANG,SEMA7A,ANXA5,ANXA7,APOA2,APOE,APP,SEMA4G,AREG,ARF4,PYCARD,ATP2A2,TRADD,MYO1C,TNFSF9,ADAM9,RIPK2,CEACAM6,CEACAM1,CMTM8,BMP2,BOK,SQSTM1,BUD31,C3,NMB,NPPB,CALR,NUCB2,CXCL16,FAM3B,CLIC6,MAP7,CD9,P2RX4,CD22,P4HB,ARHGEF1,SERPINE1,CD44,CD70,CD81,CD151,OSMR,CDH17,CMTM3,IL32,CEACAM5,CEBPB,CRLF1,CE…
GO: Biological Process	GO:0090162	establishment of epithelial cell polarity		1.022e-07	0.001074	3.009e-06	2.96e-05	18	43	APLNR,IFT20,CAMSAP3,ARF6,RHOA,SLC9A3R1,TRAF4,LAMA1,PTK7,CRB3,FN1,FERMT1,MYO18A,GOLPH3,PARD3,SH3BP1,HES1,EZR
GO: Cellular Component	GO:0048475	coated membrane		1.025e-07	0.0001252	1.264e-06	9.715e-06	32	112	SCYL1,AP2A1,ARCN1,AP1G2,COPB2,AP2M1,AP1S1,CLTB,CLTC,EPN1,COPA,COPB1,SEC24C,CLINT1,AFTPH,SEC24D,DNM2,AP1M2,TMED7,CHMP4B,BAIAP2L2,SEC23A,SEC13,COPG1,SEC31A,NECAP2,SEC24A,TF,TMED3,COPE,SAR1A,CHMP1B
GO: Cellular Component	GO:0030117	membrane coat		1.025e-07	0.0001252	1.264e-06	9.715e-06	32	112	SCYL1,AP2A1,ARCN1,AP1G2,COPB2,AP2M1,AP1S1,CLTB,CLTC,EPN1,COPA,COPB1,SEC24C,CLINT1,AFTPH,SEC24D,DNM2,AP1M2,TMED7,CHMP4B,BAIAP2L2,SEC23A,SEC13,COPG1,SEC31A,NECAP2,SEC24A,TF,TMED3,COPE,SAR1A,CHMP1B
GO: Biological Process	GO:0009746	response to hexose		1.049e-07	0.001102	3.078e-06	3.028e-05	66	325	CLTRN,MET,GRK2,ANG,APOA2,ARG2,RHOA,PHPT1,DDRGK1,NME2,BAIAP3,NUCB2,OSBP,SERPINE1,CDKN2A,SERPINF1,MPC2,PIM3,PRKAA1,RAB11FIP5,PRKCD,CTSB,CYBA,PTEN,PTGS2,SESN2,NR1H4,ADIPOR2,RAC1,CCDC186,MLXIPL,SIDT2,NAMPT,RAB34,SLC29A1,PTK2B,CAMK2N1,RACK1,CCL2,FN1,UFM1,TXNIP,ACSL5,SELENOS,SREBF1,GATA4,GIPR,HNF1A,HNF1B,GPR39,GPX1,TGFB1,HIF1A,FOXA2,HNF4A,TXN,UCP2,VCAM1,ICAM1,XBP1,C1QTNF12,INSR,PDX1,KRT18,LRP1,LRP5
GO: Biological Process	GO:0030036	actin cytoskeleton organization		1.079e-07	0.001134	3.159e-06	3.107e-05	139	858	ACTN4,MEF2D,ADD3,MET,EHBP1L1,PIP5K1A,ALDOA,ANG,GAS7,ARF1,PDLIM4,ARF6,RHOA,RHOC,RHOG,PHPT1,PYCARD,MCU,MYO1C,MYO1D,MYO6,MYO7B,BCL6,IQGAP1,BST2,CDC42EP5,CALR,CAPG,CAPN1,CASP4,PDLIM1,ARHGEF1,PAK1,TMSB10,CDH1,PDGFB,PFN1,TRIP10,SLC9A3R1,RHOF,PLS1,CNN2,ARHGEF19,EPB41L4B,MINK1,CLDN3,BCAR1,MICAL2,PRKCD,PRKCI,MYADM,DAPK3,PTK7,F11R,VILL,SSH3,DIAPH1,PXN,ARHGAP25,RAB13,RAC1,RAC2,DNM2,ESPN,USH1C,TRIM27,ARPC3,A…
GO: Biological Process	GO:0042255	ribosome assembly		1.098e-07	0.001154	3.204e-06	3.152e-05	24	71	NOP53,RPS27L,SBDS,EIF2A,RPL3,RPL5,RPL6,RPL10,RPL11,RPL23A,RPL24,RPL38,RPLP0,RPS2,RPS5,RPS10,RPS14,RPS15,RPS19,RPS25,RPS27,RPS28,EIF6,RPSA
GO: Biological Process	GO:0046890	regulation of lipid biosynthetic process		1.146e-07	0.001204	3.335e-06	3.281e-05	59	279	ACADVL,ADM,ADORA2B,AGT,APOC1,APOE,TRIB3,ORMDL2,ATP1A1,DGAT1,CEACAM6,CEACAM1,BMP2,TSPO,C3,CAPN2,SCARB1,CEACAM5,PDGFB,PPARA,PRKAA1,PRKCD,CYP51A1,DBI,PTGS2,DDIT3,DHCR7,NR1H4,ADIPOR2,NR1H3,MLXIPL,ADIPOR1,LPCAT3,LPCAT1,ACSL3,RACK1,SC5D,FGFR4,ACSL5,SREBF1,SREBF2,STK11,DGAT2,CTDNEP1,TM7SF2,TNFRSF1A,SEC14L2,CHP1,ELOVL5,HNF4A,NR1H2,HTR2B,YY1,IGF2,SLC45A3,INSIG1,EIF6,LDLR,ORMDL3
GO: Biological Process	GO:0032528	microvillus organization		1.182e-07	0.001242	3.432e-06	3.376e-05	16	35	FXYD5,KLF5,ATP8B1,SLC9A3R1,PLD1,PLS1,PODXL,MINK1,ESPN,RAP1B,RAP1GAP,USH1C,TWF2,HNF4A,VIL1,EZR
GO: Cellular Component	GO:0097478	leaflet of membrane bilayer		1.206e-07	0.0001472	1.458e-06	1.12e-05	130	785	ACP1,ADA,MFGE8,ESYT2,ALCAM,TMEM123,SEMA7A,ANXA5,GRAMD1A,APOE,APP,MYZAP,RHOA,ATP2A2,ADAM9,B2M,CEACAM6,TNFRSF11A,TNFRSF10C,TNFRSF10A,IQGAP1,CEACAM1,CALR,CAPN2,NUCB1,CD3D,CD9,CD22,P4HB,ENTPD1,ERRFI1,CD44,CD59,ADGRE5,OSMR,CDH1,SERPINA5,CEACAM5,CRLF1,SERPINE2,CLCN3,CLPTM1,EPN1,LITAF,CTSA,CSF3R,CTSB,MAP2K2,PTEN,PTPN3,OSBPL2,ATP2C2,CD302,RAB5A,RAC1,ECE1,CHMP4B,EEF1A1,BCAP31,RNPEP,EBI3,ATP6AP2,RPL10,RPL1…
GO: Cellular Component	GO:0098552	side of membrane		1.206e-07	0.0001472	1.458e-06	1.12e-05	130	785	ACP1,ADA,MFGE8,ESYT2,ALCAM,TMEM123,SEMA7A,ANXA5,GRAMD1A,APOE,APP,MYZAP,RHOA,ATP2A2,ADAM9,B2M,CEACAM6,TNFRSF11A,TNFRSF10C,TNFRSF10A,IQGAP1,CEACAM1,CALR,CAPN2,NUCB1,CD3D,CD9,CD22,P4HB,ENTPD1,ERRFI1,CD44,CD59,ADGRE5,OSMR,CDH1,SERPINA5,CEACAM5,CRLF1,SERPINE2,CLCN3,CLPTM1,EPN1,LITAF,CTSA,CSF3R,CTSB,MAP2K2,PTEN,PTPN3,OSBPL2,ATP2C2,CD302,RAB5A,RAC1,ECE1,CHMP4B,EEF1A1,BCAP31,RNPEP,EBI3,ATP6AP2,RPL10,RPL1…
GO: Cellular Component	GO:0070160	tight junction		1.22e-07	0.000149	1.46e-06	1.122e-05	37	141	CGN,AFDN,ANK3,YBX3,CLDN12,CLDN6,CLDN1,ARHGEF1,TJP2,USP53,EPB41L4B,CLDN4,CLDN3,CLDN7,TRAF4,PRKCI,PRKCZ,CTNND1,F11R,MARVELD3,RAB13,OCEL1,EPHA2,MARVELD2,PATJ,POF1B,CRB3,LSR,OCLN,TJP3,PARD3,SH3BP1,SYNPO,VASP,CLDN15,WNK4,EPCAM
GO: Biological Process	GO:0050673	epithelial cell proliferation		1.236e-07	0.001299	3.578e-06	3.52e-05	101	574	SERPINA3,ADORA2B,AGTR1,APLNR,MMP14,ALOX5,ANG,APOE,AREG,POLD4,B2M,BAX,CEACAM6,CEACAM1,BMP2,NME2,NPPB,CLDN1,SCARB1,ERRFI1,CDH1,CDH3,CDKN2A,CDKN2B,CDX2,CEACAM5,CEBPB,PDGFB,SERPINF1,PGF,PIK3CB,PRKD2,MAGED1,EPB41L4B,PPARG,MAP2K2,RAB33B,CYBA,ESRP1,PTEN,MARVELD3,NR1H4,RAP1GAP,ECM1,NUPR1,SIDT2,EGFR,EPHA2,SERPINB1,EGFL7,RPS6KA1,ETV4,LRG1,ESRP2,CCL2,SFRP1,FERMT1,SHH,SOX9,SPARC,EAF2,SPINK1,STAT3,B4GALT1,STK…
GO: Biological Process	GO:0030193	regulation of blood coagulation		1.268e-07	0.001332	3.658e-06	3.598e-05	28	92	ANXA2,ANXA5,APOE,CEACAM6,CEACAM1,NFE2L2,SERPING1,CD9,SERPINE1,CEACAM5,PDGFB,SERPINE2,VKORC1,PLAT,PLAUR,PRKCD,PROC,PROS1,DMTN,EPHB2,F2,F2R,F2RL1,FGB,TFPI,FOXA2,VTN,ANO6
GO: Biological Process	GO:1903829	positive regulation of protein localization		1.271e-07	0.001335	3.658e-06	3.598e-05	69	347	ANK3,ANXA13,ARF6,RHOG,DDRGK1,MYO1C,RAB11A,IQGAP1,SQSTM1,PAK1,CD81,CDH1,CDKN2A,CARD10,PLS1,PML,TOMM7,BAG3,ZDHHC5,WWTR1,PRKAA1,PRKCD,PRKCI,TM9SF4,PTGS2,SESN2,RAC2,UBL5,RAB34,EGFR,EPHA2,STOM,EPHB2,F2,ACSL3,RACK1,CCL2,ZC3H12A,CIB1,LAMTOR5,AGR2,SHH,BBC3,SPTBN1,SREBF2,ARHGEF16,PGRMC1,STK11,STX3,GLIS2,SFN,TGFB1,TNFRSF1A,CHP1,CD2AP,HSP90AB1,VIL1,EZR,XBP1,ITGA3,JUP,TRIM8,RTN4,CEMIP,LIF,ORMDL3,LRP1,LRP5,SM…
GO: Molecular Function	GO:0016491	oxidoreductase activity		1.283e-07	0.0002898	1.525e-05	0.0001266	140	830	ASPHD1,ACAA1,ACADS,ACADVL,ACOX1,MDH2,MGST1,MGST2,ALDH2,ALOX5,GSTK1,ASPH,NDUFA1,SUCLG2,NDUFB4,NDUFS5,BLVRB,BMP2,P4HA2,PLOD3,P4HA1,P4HB,PRDX1,PCBD1,DHRS3,PDGFB,CYP2S1,UQCR10,SQOR,VKORC1,PRDX5,SMOX,GSTO1,PLOD1,PLOD2,MTHFD1L,COX4I1,FA2H,ERO1A,COX5B,RRM2B,TECR,COX6A1,SELENOM,COX6B1,COX7A2,COX7B,COX7C,COX8A,CP,PRDX6,PDIA4,CRYZ,P4HTM,MICAL2,CYB5A,CYBA,CYP3A7,CYP2B6,CYP2E1,CYP3A5,CYP26A1,CYP27A1,CYP51A1,…
GO: Biological Process	GO:0043408	regulation of MAPK cascade		1.32e-07	0.001387	3.79e-06	3.728e-05	142	884	SPRED2,ADAM8,NDRG2,ADORA2B,MET,ADRB3,AGT,AMBP,SH3RF1,SEMA7A,ZNF622,APOE,APP,PYCARD,ATF3,GADD45B,ATP6V0C,ATP6AP1,RIPK2,CEACAM6,TNFRSF11A,TNFRSF10C,TNFRSF10A,IQGAP1,CEACAM1,BMP2,C3,BCL10,CAMK2D,PRDX1,ERRFI1,CD44,PAK1,CD81,CDS1,CEACAM5,PDE8A,PDGFB,PER1,KLF4,SLC9A3R1,PIK3CB,NENF,CNN2,PRKD2,MAGED1,GDF15,MINK1,AKAP12,TRAF4,PRKAA1,PRKCD,PKN1,PRKCZ,MAPK3,MAP2K2,MAP2K3,PSAP,PTEN,GADD45A,DDT,PTPN6,GSDME,PT…
GO: Biological Process	GO:0031399	regulation of protein modification process		1.376e-07	0.001446	3.941e-06	3.877e-05	277	1976	SPRED2,PPP1R14A,ACVR1,ADAM8,MECP2,FZD1,ADORA2B,MET,GRK2,AGT,AGTR1,APLNR,FNIP2,ANG,LAMTOR2,SEMA7A,ANXA2,APLP2,APOE,APP,ARAF,AREG,RHOA,TRIB3,PLPP1,PYCARD,DDRGK1,GADD45B,ADAM9,TICAM1,RIPK2,BAK1,BAX,CEACAM6,TNFRSF11A,TNFRSF10B,BCL6,TNFRSF10A,CCNK,IQGAP1,CEACAM1,BMP2,SQSTM1,TSPO,C3,BCL10,PPP1R35,PTTG1IP,CAMK2D,SOCS3,GPRC5A,DIRAS3,CCNC,CCNE1,CCNG1,OSBP,ERRFI1,CD44,PAK1,CD81,DCUN1D3,CDKN1A,CDKN2A,CDKN2B…
GO: Molecular Function	GO:0019838	growth factor binding		1.429e-07	0.0003227	1.614e-05	0.0001339	44	177	ACVR1,MET,LTBP4,AMHR2,AXL,FGFRL1,FURIN,OSMR,PDGFB,PDGFRL,COL1A1,COL1A2,COL3A1,COL6A1,TSKU,RHBDF2,DUSP1,EGFR,ERBB3,RPL37,RPS2,RPS19,S100A13,FGFR4,SHC1,SMN2,LRRC32,GLG1,SEC61B,AGRN,IGFBP2,IGFBP3,IGFBP4,IGFBP6,IL1RAP,IL2RG,IL4R,IL6ST,IL10RB,RTN4R,INSR,ITGB4,KDR,LTBP3
GO: Biological Process	GO:0050818	regulation of coagulation		1.497e-07	0.001573	4.275e-06	4.205e-05	29	98	ANXA2,ANXA5,APOE,CEACAM6,CEACAM1,NFE2L2,SERPING1,CD9,SERPINE1,CEACAM5,PDGFB,SERPINE2,VKORC1,PLAT,PLAUR,PRKCD,PROC,PROS1,DMTN,EPHB2,F2,F2R,F2RL1,FGB,PROCR,TFPI,FOXA2,VTN,ANO6
GO: Biological Process	GO:0007030	Golgi organization		1.562e-07	0.001642	4.449e-06	4.376e-05	40	161	CAMSAP3,ARL1,USO1,GBF1,RAB29,ATP8B3,TMED4,ATP8B1,CLTC,PLK3,GORASP2,CSNK1D,GCC2,TMED9,MAPK3,MAP2K2,RAB33B,CUL7,GOLGA5,RAB1A,DNM2,TMED5,TMED7,OPTN,GOLPH3L,MYO18A,GOLPH3,TMED7-TICAM2,STX5,SURF4,TMED2,LMAN2,TMED10,GOLGA2,TMED3,FAM174B,RAB43,KIFC3,VMP1,LMAN1
GO: Biological Process	GO:1900046	regulation of hemostasis		1.633e-07	0.001716	4.639e-06	4.564e-05	28	93	ANXA2,ANXA5,APOE,CEACAM6,CEACAM1,NFE2L2,SERPING1,CD9,SERPINE1,CEACAM5,PDGFB,SERPINE2,VKORC1,PLAT,PLAUR,PRKCD,PROC,PROS1,DMTN,EPHB2,F2,F2R,F2RL1,FGB,TFPI,FOXA2,VTN,ANO6
GO: Biological Process	GO:0008284	positive regulation of cell population proliferation		1.657e-07	0.001742	4.694e-06	4.618e-05	183	1210	CD46,MDM2,ADA,MECP2,MEF2D,ADM,ADORA2B,MFGE8,GRK2,AGT,AGTR1,APLNR,ANG,SLC25A5,ANXA2,AREG,RHOG,PYCARD,DDRGK1,POLD4,ATF3,TNFSF9,TICAM1,RIPK2,CEACAM6,BCL2L1,TNFRSF11A,BCL6,CEACAM1,BMP2,TSC22D1,BST2,KLF5,TSPO,NMB,NME2,PNP,CALR,CAMK2D,CAPN1,CLDN1,CCNE1,SERPINE1,PAK1,CD59,CD70,CD81,OSMR,CDH3,CDKN1A,CDX2,CEACAM5,CRLF1,PDGFB,PGF,CLU,PIM1,HILPDA,PML,PRKD2,ADAMTS1,WWTR1,CLDN7,CSNK2A1,PRKAA1,CST1,CST2,CST3,P…
GO: Biological Process	GO:0051047	positive regulation of secretion		1.674e-07	0.001759	4.729e-06	4.652e-05	80	426	CLTRN,ADAM8,ADORA2B,GRK2,AGT,ANG,ARF1,ARF6,PHPT1,MCU,VAMP8,ATP6AP1,ADAM9,BCL2L1,TNFRSF11A,BMP2,BSG,NMB,BAIAP3,NPPB,NUCB2,SYT7,OSBP,P2RX4,RAB9A,PLD2,MPC2,A1CF,RPH3AL,COMT,CYBA,RAB5A,NR1H4,RAC1,RAB34,EGFR,GOLPH3L,F2RL1,ACSL3,CAMK2N1,FGB,SCT,FGFR4,SDC4,MYO18A,SNX5,SPINK1,SPP1,SEC24A,TM7SF3,GOLPH3,SERP1,GIPR,STX1A,STXBP2,VAMP7,TMED10,GPR39,TGFB1,TLR4,HIF1A,HLA-A,HLA-B,HLA-C,CD2AP,HLA-E,NR1H2,EZR,XBP1…
GO: Biological Process	GO:0016125	sterol metabolic process		1.7e-07	0.001787	4.79e-06	4.712e-05	45	192	ACADVL,APLP2,APOA2,APOC1,APOE,APOL1,APP,MTTP,PIP4P1,NPC1,SCARB1,CEBPA,CEL,NPC1L1,TSKU,PRKAA1,CYP26A1,CYP27A1,CYP51A1,DHCR7,CYB5R3,NR1H4,LPCAT3,MSMO1,SC5D,FDXR,NPC2,SREBF1,SREBF2,FAXDC2,SULT1C4,DGAT2,STARD3,HNF1A,ERG28,TM7SF2,SEC14L2,HDLBP,HMGCS2,APOL2,CYP26B1,INSIG1,LDLR,LRP1,LRP5
GO: Cellular Component	GO:0031985	Golgi cisterna		1.732e-07	0.0002114	2.053e-06	1.577e-05	36	137	MAN2A1,B4GALT4,B4GALT3,NUCB1,NUCB2,GOLT1A,FURIN,B4GALT5,YIPF2,PLD1,TMEM59,HID1,TMEM87A,GORASP2,GOLGA5,CHPF,BCAP31,RAB34,APH1A,GOLPH3L,BET1L,ARAP1,ST6GAL1,GALNT3,GOLPH3,B4GALT1,GLG1,TMED2,GOLGA2,GOLGA3,TMED3,HLA-A,HLA-B,HLA-C,HLA-E,LYZ
GO: Biological Process	GO:0042063	gliogenesis		1.843e-07	0.001936	5.177e-06	5.093e-05	88	484	MAG,MATN2,MECP2,MET,GRK2,AGT,AFDN,MMP14,APOE,APP,AREG,RHOA,MT2A,MYO6,BMP2,BOK,NFIX,TSPO,C1S,MYRF,SLC7A7,CD9,P2RX4,CDKN2B,PDGFB,B4GALT5,SERPINE2,CLU,SUN2,CERS2,MBOAT7,FA2H,PPARG,VCAN,PRKCI,MAPK3,DBI,PTEN,PTPRJ,RELA,EEF2,EGFR,ERBB3,F2,S100A4,S100A6,PTK2B,CCL2,FN1,SHH,SNX5,SOX9,SPINT1,TNFRSF21,STAT3,GJB1,GRN,TF,GSN,TGFB1,GSTP1,TLR4,TNFRSF1B,PARD3,HEXB,HMGCS2,FOXA2,HES1,VTN,WT1,IRF8,IDH2,NCMAP,IFNGR1…
GO: Biological Process	GO:2001235	positive regulation of apoptotic signaling pathway		1.856e-07	0.00195	5.199e-06	5.115e-05	41	168	AGT,SRPX,PYCARD,ATF3,BECN1,BAX,BCL2L1,BOK,BCL10,SLC9A3R1,CLU,PLSCR1,PML,MAGED1,G0S2,PRKCD,CTSH,BCL2L14,DAPK3,PTEN,DDIT3,GSDME,NUPR1,BCAP31,STEAP3,RPL11,RPL26,RPS3,RPS7,TNFRSF12A,RACK1,SFRP1,SKIL,RBCK1,BBC3,SERINC3,PDIA3,DEDD2,ITM2C,LCK,LTBR
GO: Biological Process	GO:0031347	regulation of defense response		1.889e-07	0.001985	5.28e-06	5.194e-05	143	897	CD46,ADA,ADAM8,ADORA2B,MGST2,AGT,AGTR1,ALDH2,ALOX5,SEMA7A,APOE,APP,ARG2,PYCARD,VAMP8,MUC2,TRADD,B2M,RIPK2,CEACAM6,RIOK3,TNFRSF11A,BCL6,CEACAM1,POLR3D,IER3,NFKBIA,SERPING1,C3,BCL10,NPAS2,SOCS3,CASP4,SERPINE1,CD44,PAK1,CD81,TMSB10,OSMR,CEACAM5,CEBPA,CEBPB,SERPINF1,KLF4,VAMP3,SERPINB9,PLSCR1,PML,APOBEC3D,PPARA,PPARG,APOBEC3B,PRKCD,MAPK3,MAPK13,ABHD12,PROC,CYBA,METRNL,PSMA5,PSMB1,PSMB5,PSMB8,PSME1,PT…
GO: Biological Process	GO:0071417	cellular response to organonitrogen compound		1.905e-07	0.002002	5.31e-06	5.223e-05	153	975	SERPINA3,MDM2,MECP2,FZD1,MET,GRK2,MTUS1,AGT,AGTR1,AHR,FOXO4,ALAS1,MMP1,LAMTOR2,ANXA5,APP,APRT,LAMTOR4,TRIB3,USO1,ATF4,ATP6V0C,ATP6V0B,ATP6AP1,MYO1C,RIPK2,CEACAM6,BCL2L1,CEACAM1,NFE2L2,KLF5,RAB12,ATP6V0E1,CAPN2,SOCS3,NUCB2,CASP4,P2RX4,ERRFI1,SERPINE1,PAK1,CDH1,CEACAM5,CEBPB,PDGFB,ATP6V1F,KLF4,SLC9A3R1,PLAT,COL1A1,COL1A2,COL3A1,COL6A1,COL16A1,SLC2A8,GDF15,PPARG,BCAR1,PRKAA1,LPIN2,PRKAR2B,PRKCD,PRKC…
GO: Biological Process	GO:0040007	growth		1.976e-07	0.002077	5.494e-06	5.404e-05	218	1496	MAG,MECP2,ADM,MELTF,ADRB3,AGT,AGTR1,AHR,AFDN,ALCAM,MMP14,LTBP4,ANG,LAMTOR2,SEMA7A,YBX3,APOE,APP,SEMA4G,AREG,RHOA,MT2A,BECN1,AXL,RAB11A,CEACAM6,BCL2L1,BCL6,IQGAP1,CEACAM1,PELO,BST2,KLF5,AP1G2,C3,NINJ1,NPPB,CAMK2D,SOCS3,CXCL16,MAP7,SERPINH1,CCNE1,CD9,SERPINE1,CD44,PAK1,CD81,DCUN1D3,CDKN1A,CDKN2A,CEACAM5,PDGFB,TRIP10,SERPINE2,PIM1,PLAUR,PRDX5,SEC61A1,PLS1,PML,OSGIN1,COL1A1,GDF15,SELENOM,PKDCC,WWTR1,…
GO: Biological Process	GO:0045597	positive regulation of cell differentiation		2.065e-07	0.00217	5.725e-06	5.632e-05	174	1142	MAG,MAN2A1,CD46,ACVR1,MDM2,ADA,ADAM8,ADM,MET,AGT,AGTR1,AFDN,ALCAM,MMP14,SEMA7A,IFITM1,APOE,APP,RHOA,NUMB,BCL9L,ATP6AP1,TNFSF9,AXL,RAB11A,RIPK2,CEACAM6,BCL6,CEACAM1,BMP2,KLF5,TSPO,NME2,PNP,KALRN,CALR,SOCS3,CCNE1,P4HB,ARHGEF1,SERPINE1,PAK1,CDKN2B,CDS1,CDX2,CEACAM5,CEBPA,CEBPB,CEBPD,SERPINF1,PER1,TRIP10,SERPINE2,CLU,CLIC1,PIM1,NOCT,COL1A1,EFEMP2,PKDCC,WWTR1,GATA5,ZNF385A,PPARG,CRABP2,CSF3R,RANBP3L,M…
GO: Biological Process	GO:0042326	negative regulation of phosphorylation		2.087e-07	0.002194	5.772e-06	5.678e-05	91	507	SPRED2,MET,GRK2,AGT,APOE,RHOA,TRIB3,PYCARD,GADD45B,BAK1,BAX,CEACAM6,CEACAM1,IER3,SOCS3,GPRC5A,ERRFI1,CDKN1A,CDKN2A,CDKN2B,CEACAM5,CEBPA,PIK3CB,SH3BP5,WWTR1,PPARA,PRKAR2B,PRKCD,PKN1,PRKCZ,DNAJC3,MYADM,PTEN,GADD45A,PTPN6,PTPRH,PTPRJ,TESC,QARS1,MVP,DUSP1,DUSP5,DUSP6,TRIM27,NUPR1,MLXIPL,SNX25,PIP4K2C,TRIB1,DMTN,EPHA1,EPHB2,FBLN1,CAMK2N1,RACK1,PPP1R1B,ZC3H12A,SFRP1,CIB1,SHB,VPS25,AKT1S1,OCLN,SPINK1,DB…
GO: Biological Process	GO:0010634	positive regulation of epithelial cell migration		2.148e-07	0.002257	5.923e-06	5.827e-05	47	206	ADORA2B,MET,AGT,ANXA3,ARF6,MT2A,ADAM9,RAB11A,BSG,NFE2L2,CALR,P2RX4,SCARB1,SERPINE1,PDGFB,PFN1,PIK3CB,PRKD2,EPB41L4B,BCAR1,NUS1,MAP2K3,CTSH,LGMN,PTGS2,RAC1,PATJ,RRAS,PTK2B,ZC3H12A,CIB1,SHH,SOX9,PLK2,SPARC,GRN,TGFB1,TMSB4X,HIF1A,HSPB1,VIL1,IGF2,ITGA2,ITGA3,KDR,RAB25,RTN4
GO: Molecular Function	GO:0005509	calcium ion binding		2.15e-07	0.0004854	2.312e-05	0.0001918	137	815	MAN1A1,MATN2,S100A14,ACTN4,ADAM8,MFGE8,ESYT2,MGP,LTBP4,MCFD2,ANXA2,ANXA3,ANXA4,ANXA5,ANXA7,ANXA11,ANXA13,ASPH,ATP2A2,ATP2A3,CAPN12,MYO1D,LPCAT4,IQGAP1,C1R,NID1,C1S,BAIAP3,CALR,CALU,CAPN1,CAPN2,NUCB1,CAPS,NUCB2,SYT7,ADGRE5,CDH1,CDH3,PCDH1,CDH17,CRELD1,GCA,PLS1,PLSCR1,S100A16,PAMR1,EFEMP2,EFHD2,P4HTM,VCAN,PRKCSH,MYL12B,PROC,PROS1,PRRG2,PRSS1,PRSS2,DGKA,SPOCK2,EFCAB14,PSPH,TBC1D8B,TESC,CALML4,NPNT,D…
GO: Biological Process	GO:0045936	negative regulation of phosphate metabolic process		2.267e-07	0.002383	6.236e-06	6.135e-05	108	633	SPRED2,PPP1R14A,MET,GRK2,AGT,AHR,CAMSAP3,APOC1,APOE,RHOA,TRIB3,PYCARD,GADD45B,MYO1D,BAK1,BAX,CEACAM6,IQGAP1,CEACAM1,IER3,PPP1R35,SPOCD1,SOCS3,GPRC5A,ENTPD1,ERRFI1,CDKN1A,CDKN2A,CDKN2B,CEACAM5,CEBPA,PDGFB,PIK3CB,SH3BP5,WWTR1,PPARA,PRKAR2B,PRKCD,PKN1,PRKCZ,DNAJC3,MYADM,PTEN,GADD45A,PTPN6,PTPRH,PTPRJ,TESC,QARS1,MVP,DUSP1,DUSP5,DUSP6,TRIM27,NUPR1,MLXIPL,SNX25,PIP4K2C,TRIB1,DMTN,EPHA1,EPHB2,LPCAT1,FBL…
GO: Biological Process	GO:0085029	extracellular matrix assembly		2.273e-07	0.002388	6.236e-06	6.135e-05	20	54	MFAP4,AGT,LTBP4,PLOD3,COL1A2,EFEMP2,QSOX1,ELN,SOX9,TGFB1,TIE1,TNXB,FKBP10,IHH,ITGA5,LAMB1,LAMB2,LAMB3,LTBP3,SMAD3
GO: Biological Process	GO:0051651	maintenance of location in cell		2.31e-07	0.002427	6.32e-06	6.217e-05	55	258	TPCN1,GRK2,APLNR,ALB,ANK3,APOE,ARL2,ASPH,GPAA1,BAX,BCL3,TSPO,CALR,CAMK2D,TMSB10,PFN1,SUN2,GSTO1,PLN,PML,ERO1A,SLC30A7,CYBA,DBI,DDIT3,PTPN6,DIAPH1,F2,F2R,PTK2B,SLC8B1,FTH1,FTL,BBC3,GAA,SP100,GOLPH3,KDELR1,OS9,KDELR2,KDELR3,GPR39,GSN,TGFB1,TMSB4X,HSP90B1,TWF2,TXN,HSPA5,HTR2B,CHCHD10,INSIG1,ITPR3,LCK,CEMIP
GO: Biological Process	GO:0000165	MAPK cascade		2.419e-07	0.002542	6.603e-06	6.495e-05	168	1097	SPRED2,ADAM8,NDRG2,ADORA2B,MET,ADRB3,AGT,AMBP,LAMTOR2,SH3RF1,SEMA7A,ZNF622,APOE,APP,ARAF,AREG,PYCARD,ATF3,GADD45B,ATP6V0C,ATP6AP1,RIPK2,CEACAM6,TNFRSF11A,TNFRSF10C,TNFRSF10A,IQGAP1,CEACAM1,BMP2,ZFP36L2,CDC42EP5,C3,BCL10,CAMK2D,PRDX1,ERRFI1,CD44,PAK1,CD81,CDS1,CEACAM5,PDE8A,PDGFB,PER1,KLF4,SLC9A3R1,PIK3CB,NENF,CNN2,SH3BP5,NRBP1,PRKD2,MAGED1,GDF15,MAP3K8,TNIP2,MINK1,AKAP12,TRAF4,PRKAA1,PRKCD,PKN1,P…
GO: Biological Process	GO:0010563	negative regulation of phosphorus metabolic process		2.457e-07	0.002582	6.69e-06	6.581e-05	108	634	SPRED2,PPP1R14A,MET,GRK2,AGT,AHR,CAMSAP3,APOC1,APOE,RHOA,TRIB3,PYCARD,GADD45B,MYO1D,BAK1,BAX,CEACAM6,IQGAP1,CEACAM1,IER3,PPP1R35,SPOCD1,SOCS3,GPRC5A,ENTPD1,ERRFI1,CDKN1A,CDKN2A,CDKN2B,CEACAM5,CEBPA,PDGFB,PIK3CB,SH3BP5,WWTR1,PPARA,PRKAR2B,PRKCD,PKN1,PRKCZ,DNAJC3,MYADM,PTEN,GADD45A,PTPN6,PTPRH,PTPRJ,TESC,QARS1,MVP,DUSP1,DUSP5,DUSP6,TRIM27,NUPR1,MLXIPL,SNX25,PIP4K2C,TRIB1,DMTN,EPHA1,EPHB2,LPCAT1,FBL…
GO: Biological Process	GO:0006897	endocytosis		2.473e-07	0.002599	6.716e-06	6.606e-05	139	870	ACTN4,ADM,MFGE8,ESYT2,ADRB3,GRK2,MIA2,AP2A1,AGTR1,PIP5K1A,NCEH1,ALB,AMBP,ANXA2,IFITM1,APOA2,APOC1,APOE,APOL1,APP,ARF1,GPR107,ARF6,RHOG,ASGR2,PYCARD,NUMB,ARHGAP27,VAMP8,BECN1,MYO6,AXL,B2M,CEACAM6,BCL2L1,CEACAM1,AP1G2,C3,RAB29,NPC1,CALR,CXCL16,SYT7,CD9,CD22,SCARB1,SCARB2,SERPINE1,CD63,CD81,CD151,NOSTRIN,CEACAM5,CEL,TRIP10,VAMP3,AP2M1,AP1S1,CLCN3,CLCN5,CLU,PIK3CB,CLTB,CLTC,PLD2,EPN1,PPARG,LRP10,CLIN…
GO: Biological Process	GO:0008015	blood circulation		2.513e-07	0.002641	6.807e-06	6.696e-05	124	755	MDM2,ADA,MECP2,ADD3,ADM,ADORA2B,MET,ADRB3,GRK2,AGT,AGTR1,AHR,ALB,ALOX5,APOE,APP,MYZAP,AREG,RHOA,MCU,ASPH,ATP1A1,FXYD2,ATP2A2,ATP2A3,CEACAM6,CEACAM1,IER3,SERPING1,NPPB,PLOD3,CAMK2D,CAPN1,P2RX4,CEACAM5,PDGFB,DND1,TJP2,PKP2,KCNK6,FXYD3,GSTO1,PLN,COL1A2,BAG3,PPARA,PPARG,AKAP12,MAP2K3,CTSZ,CYBA,PTGIS,PTGS2,F11R,PTPRJ,CYB5R3,SRA1,DSC2,DSG2,DSP,DUSP5,REN,ECE1,NAMPT,RNPEP,EGFR,ATP6AP2,SCPEP1,ELN,EPAS1,KC…
GO: Biological Process	GO:0060541	respiratory system development		2.573e-07	0.002704	6.951e-06	6.838e-05	64	319	MAN2A1,ADA,MECP2,FZD1,MGP,MMP14,ARG2,NUMB,FGFRL1,PLOD3,ERRFI1,CEBPA,PKDCC,CP,NCOR2,FOXP4,MAPK3,CTSD,MAP2K2,CTSH,CTSZ,ESRP1,LAMA1,PTK7,DHCR7,CRISPLD2,EDA,EGFR,ELK1,STK40,EPAS1,FSTL3,ESRP2,FGFR4,AGR2,SHH,SOX9,SPARC,SREBF1,GATA4,GATA6,GGCX,GPC3,JMJD6,TMBIM6,ZFPM2,TGFB1,RPL13A,HMGCS2,FOXA1,FOXA2,HOXA5,HES1,FNDC3B,WT1,ID1,IL18,ITGA3,ITGB6,KDR,LAMA5,LIF,LTBP3,RCN3
GO: Biological Process	GO:0031638	zymogen activation		2.656e-07	0.002791	7.157e-06	7.04e-05	24	74	MELTF,MMP14,PYCARD,ASPH,RIPK2,BAK1,C1R,C1S,FURIN,SERPINE1,SERPINE2,PLAT,CTSH,CTSZ,LGMN,PRSS1,PRSS2,TBC1D10A,FGB,PERP,VSIR,GGT1,HPN,IFI16
GO: Biological Process	GO:0014074	response to purine-containing compound		2.663e-07	0.002798	7.157e-06	7.041e-05	51	233	SERPINA3,AHR,ALAS1,APP,AREG,ASPH,BCL2L1,BSG,C1S,CCNE1,P2RX4,ENTPD1,SERPINE1,PER1,PLAT,COL1A1,PPARG,PRKAA1,PTEN,PTGS2,RAP1B,DUSP1,RELA,REN,DMTN,RPLP0,RPLP1,PTK2B,CCL2,FOS,FOSB,FOSL2,P2RX2,SPARC,SREBF1,GATA6,TF,RPL13A,HSP90B1,HIF1A,HMGCS2,PPP1R15A,HNF4A,HSPA5,EZR,WT1,IL18,IRS1,ITPR3,JUNB,FOSL1
GO: Biological Process	GO:2000377	regulation of reactive oxygen species metabolic process		2.783e-07	0.002924	7.46e-06	7.338e-05	56	266	AGT,AGTR1,ALDH2,ALOX5,APP,ARF4,ARG2,RHOA,BECN1,TICAM1,IER3,NFE2L2,TSPO,P2RX4,CDKN1A,PDGFB,MPV17L,KLF4,CLCN3,CLU,PPARA,PRKCD,CYBA,ROMO1,PTGIS,GADD45A,PTGS2,RAC1,RAC2,DNM2,EEF1A1,TRAP1,EGFR,EPOR,F2,F2RL1,PTK2B,ZC3H12A,SHC1,HBP1,SELENOS,GCH1,GCHFR,STAT3,TGFB1,GSTP1,TLR4,HIF1A,HLA-E,HSP90AB1,ICAM1,TRIM5,IL18,INSR,EIF6,SMAD3
GO: Cellular Component	GO:0009986	cell surface		2.807e-07	0.0003427	3.296e-06	2.533e-05	173	1131	CD46,ADA,ADAM8,FZD1,ADORA2B,MET,MFGE8,MELTF,SRPX,ALCAM,TMEM123,AMBP,ANK3,SEMA7A,ANXA2,ANXA4,ANXA5,IFITM1,APOE,APP,AREG,VAMP8,AXL,ADAM9,B2M,CEACAM6,TNFRSF11A,TNFRSF10D,TNFRSF10C,TNFRSF10B,TNFRSF10A,CEACAM1,BMP2,NEU1,BST2,C3,CALR,CAPN2,CD3D,CD9,CD22,P4HB,FURIN,SCARB1,ENTPD1,ENTPD2,CD44,CD59,CD63,ADGRE5,CD151,OSMR,CDH1,SERPINA5,CDH17,CEACAM5,CRLF1,CEL,PDGFB,VAMP3,SERPINE2,CLCN3,CLU,CLPTM1,TJP2,PLAT,…
GO: Biological Process	GO:0031647	regulation of protein stability		3.008e-07	0.003161	8.042e-06	7.911e-05	66	334	MDM2,APOA2,ASGR2,PYCARD,ASPH,DDRGK1,BMP2,CALR,CD81,CDKN1A,CDKN2A,DPM3,PFN1,B4GALT5,CLU,PIM1,PML,TOMM7,A1CF,DERL1,NOP53,TNIP2,BAG3,CTSA,PPIB,PRKCD,CTNND1,CTSH,DAD1,PTEN,DDOST,CMTM6,TESC,RNF128,EFNA1,RNF5,SERF2,RPL5,RPL11,RPS7,GLMP,IFI30,CRTAP,OTUD5,RNF149,GET4,SYVN1,GIPC1,SREBF1,TRIM21,P3H1,GRN,TF,GSN,RASSF1,CHP1,UBE2B,HSPA1A,HSPA1B,HSP90AB1,ID1,XBP1,RTN4,LMNA,SMAD3,SMAD7
GO: Biological Process	GO:0001558	regulation of cell growth		3.026e-07	0.00318	8.071e-06	7.939e-05	97	555	MAG,MECP2,MELTF,AGT,AGTR1,AFDN,MMP14,LTBP4,LAMTOR2,SEMA7A,APOE,SEMA4G,RHOA,RAB11A,CEACAM6,BCL6,CEACAM1,BST2,NPPB,CAMK2D,SOCS3,CXCL16,CD44,PAK1,CD81,DCUN1D3,CDKN1A,CDKN2A,CEACAM5,TRIP10,SERPINE2,PML,OSGIN1,PPARA,PPARG,BCAR1,CRABP2,CSNK2A1,RAB33B,CYBA,PRSS2,PTPRJ,SESN2,ADIPOR2,DNM2,SGK2,ADIPOR1,EGFR,RPL4,NET1,RPS6KA1,PAK4,F2,TNFRSF12A,S100A10,PTK2B,RACK1,CREB3,SEMA4B,SFRP1,CIB1,FN1,SIPA1,SLC9A1,SMN…
GO: Biological Process	GO:0000045	autophagosome assembly		3.055e-07	0.00321	8.107e-06	7.975e-05	29	101	IFT20,BECN1,ATG9A,BAG3,SEC22B,CTSD,WIPI2,RAB33B,EMC6,TMEM41B,RAB1A,RAB5A,RALB,WIPI1,CHMP4B,NUPR1,RNF5,TMEM39A,PIP4K2C,TCIRG1,ATG2A,WDR45B,GABARAPL1,RAB43,ATG101,RAB7A,VMP1,SMURF1,RAB1B
GO: Biological Process	GO:0002474	antigen processing and presentation of peptide antigen via MHC class I		3.055e-07	0.00321	8.107e-06	7.975e-05	29	101	VAMP8,B2M,CALR,VAMP3,SEC22B,SEC24C,CYBA,PSMA5,PSMB1,MFSD6,PSMB5,PSMB8,PSME1,SEC24D,BCAP31,IFI30,SEC23A,SEC13,SEC31A,ERAP1,SEC24A,TAP1,TAPBP,PDIA3,HLA-A,HLA-B,HLA-C,HLA-E,ITGB5
GO: Biological Process	GO:0001655	urogenital system development		3.095e-07	0.003252	8.192e-06	8.059e-05	99	570	ACP1,DACT2,ACVR1,MDM2,AGT,AGTR1,AHR,MPST,AMPD2,IFT20,ANXA4,APOL1,ARG2,MYO1C,BAX,IQGAP1,BMP2,NFIA,NID1,CCNC,OVOL1,CD44,NOSTRIN,CDH17,CRLF1,GCNT3,PDGFB,SERPINF1,PGF,PLAUR,SEC61A1,MAGED1,ADAMTS1,PODXL,RRM2B,WWTR1,TIPARP,P4HTM,VCAN,PRKCI,PRKCSH,PRKCZ,CTNND1,CTSH,PSAP,CYP26A1,PTEN,PTGS2,PTK7,DNM2,NPNT,AP1M2,REN,APH1A,EPHB2,EPOR,FSTL3,ETV4,SDC4,HOXB13,DCDC2,SFRP1,SHH,PDGFD,SOX9,EAF2,SPP1,STK11,SULF2,GP…
GO: Cellular Component	GO:0030136	clathrin-coated vesicle		3.102e-07	0.0003787	3.607e-06	2.772e-05	47	207	AP2A1,APOE,AREG,GPR107,NUMB,VAMP8,SNX3,MYO6,AP1G2,CD3D,CD9,FURIN,SCARB2,VAMP3,AP2M1,AP1S1,CLTB,CLTC,EPN1,SLC2A8,TMED9,CLINT1,AFTPH,RAB5A,RAB13,DNM2,WIPI1,AP1M2,ECE1,BCAP31,EGFR,DENND1C,TGOLN2,NECAP2,LMBRD1,FCHO1,REEP6,VAMP7,TMED10,TF,SLC5A7,MALL,LDLR,CEMIP,LRP1,LYZ,M6PR
GO: Biological Process	GO:0046486	glycerolipid metabolic process		3.115e-07	0.003273	8.223e-06	8.09e-05	85	468	MECP2,LIPH,PIP5K1A,ANG,APOA2,APOC1,APOE,ARF1,PLPP1,MTTP,DGAT1,GPAA1,LPCAT4,PIP4P1,C3,CAPN2,SOCS3,CCNC,SCARB1,CDS1,PDGFB,TMEM86B,DPM3,PIK3CB,PLD1,PLD2,PLSCR1,PIGL,MBOAT7,GDPD3,PRDX6,CSNK2A1,CSNK2B,LPIN2,ABHD12,CYP2E1,DGKA,DBI,PTEN,RAB5A,NR1H4,NR1H3,LPCAT3,PLEKHA1,PIP4K2C,ACP6,PLBD1,LPCAT1,SH3YL1,ACSL3,AGPAT1,AGPAT2,PIGZ,GDE1,ABHD4,ITPKC,PIGT,ACSL5,STARD10,SREBF1,MTMR11,PNPLA6,DGAT2,SERINC3,GPX1,SL…
GO: Biological Process	GO:0030033	microvillus assembly		3.172e-07	0.003333	8.34e-06	8.204e-05	14	29	FXYD5,KLF5,ATP8B1,SLC9A3R1,PLD1,PLS1,PODXL,MINK1,ESPN,RAP1B,RAP1GAP,HNF4A,VIL1,EZR
GO: Biological Process	GO:1903532	positive regulation of secretion by cell		3.175e-07	0.003336	8.34e-06	8.204e-05	74	390	CLTRN,ADAM8,ADORA2B,GRK2,AGT,ANG,ARF1,ARF6,PHPT1,MCU,VAMP8,ATP6AP1,ADAM9,BCL2L1,TNFRSF11A,BMP2,BSG,NMB,BAIAP3,NUCB2,SYT7,OSBP,P2RX4,RAB9A,PLD2,MPC2,A1CF,RPH3AL,RAB5A,NR1H4,RAC1,RAB34,EGFR,GOLPH3L,F2RL1,CAMK2N1,FGB,SCT,FGFR4,SDC4,MYO18A,SPINK1,SPP1,SEC24A,TM7SF3,GOLPH3,SERP1,GIPR,STX1A,STXBP2,VAMP7,TMED10,GPR39,TGFB1,TLR4,HIF1A,HLA-A,HLA-B,HLA-C,CD2AP,HLA-E,NR1H2,EZR,C1QTNF12,IL4R,INHA,PDX1,IRS1,R…
GO: Biological Process	GO:0022612	gland morphogenesis		3.193e-07	0.003355	8.366e-06	8.23e-05	45	196	MET,AREG,BAX,CEACAM6,CEACAM1,CAPN1,CD44,CDH1,CDKN2A,CEACAM5,CEBPB,PDGFB,SLC9A3R1,PML,CP,CTNND1,ESRP1,LAMA1,NR1H4,EDA,EGFR,EPHA2,ELF3,ERBB3,RPS6KA1,ETV4,ESRP2,HOXB13,SFRP1,SHH,SOX9,B4GALT1,SULF2,TBX3,HNF1B,TGFB1,FOXA1,HPN,EZR,XBP1,IL18,RTN4,LAMA5,LIMS1,LRP5
GO: Cellular Component	GO:0015629	actin cytoskeleton		3.211e-07	0.0003921	3.699e-06	2.843e-05	141	883	CLTRN,ACTN4,ADAM8,ADD3,EHBP1L1,AP2A1,CGN,ALDOA,ANG,IFT20,ANXA2,GAS7,APP,MYZAP,PDLIM4,ARF6,RHOC,MTTP,MYBPC2,MYO1C,MYO1D,MYO6,MYO7B,AXL,CEACAM6,IQGAP1,CEACAM1,CA9,KALRN,CAPG,CAPN2,PDLIM1,SCARB1,CD44,PAK1,CDH1,CEACAM5,ATP8B1,SLC38A2,SLC9A3R1,CLIC1,PIK3CB,NPC1L1,PLD2,MLPH,PLS1,CNN2,ONECUT2,PODXL,BAG3,BCAR1,OSBPL3,DEF6,PRKCZ,FBLIM1,MYL12B,CYBA,MYADM,DAPK3,PTPRH,VILL,DIAPH1,PXN,CD302,RAB5A,RAC1,RAC2,ES…
GO: Biological Process	GO:0046889	positive regulation of lipid biosynthetic process		3.224e-07	0.003388	8.428e-06	8.291e-05	32	118	ADM,ADORA2B,AGT,APOE,DGAT1,CAPN2,SCARB1,PPARA,PRKAA1,PRKCD,DBI,PTGS2,NR1H4,NR1H3,MLXIPL,ACSL3,RACK1,ACSL5,SREBF1,SREBF2,DGAT2,CTDNEP1,TNFRSF1A,SEC14L2,CHP1,ELOVL5,HNF4A,NR1H2,HTR2B,IGF2,SLC45A3,LDLR
GO: Biological Process	GO:0001933	negative regulation of protein phosphorylation		3.273e-07	0.00344	8.535e-06	8.396e-05	82	447	SPRED2,MET,GRK2,AGT,APOE,TRIB3,PYCARD,GADD45B,BAK1,BAX,CEACAM6,CEACAM1,SOCS3,GPRC5A,ERRFI1,CDKN1A,CDKN2A,CDKN2B,CEACAM5,CEBPA,PIK3CB,SH3BP5,WWTR1,PRKAR2B,PRKCD,PKN1,PRKCZ,DNAJC3,MYADM,PTEN,GADD45A,PTPN6,PTPRH,PTPRJ,TESC,QARS1,MVP,DUSP1,DUSP5,DUSP6,TRIM27,MLXIPL,SNX25,TRIB1,DMTN,EPHA1,EPHB2,FBLN1,CAMK2N1,RACK1,PPP1R1B,ZC3H12A,SFRP1,CIB1,SHB,VPS25,AKT1S1,OCLN,SPINK1,DBNDD2,TMED2,SFN,TGFB1,GSTP1,PKI…
GO: Biological Process	GO:0051493	regulation of cytoskeleton organization		3.466e-07	0.003642	9.002e-06	8.856e-05	103	601	MECP2,ADD3,MET,CAMSAP3,ARF1,PDLIM4,ARF6,RHOA,RHOC,RHOG,ARL2,PHPT1,PYCARD,MYO1C,IQGAP1,BST2,CDC42EP5,CAPG,CAPN1,CAPN2,PAK1,TMSB10,PDGFB,PFN1,PRUNE1,CLTC,RHOF,ARHGEF19,GDA,PRKAA1,PRKCD,MAPK3,MYADM,DAPK3,F11R,VILL,SSH3,DIAPH1,PXN,RAC1,RAC2,DNM2,ESPN,CHMP4B,TRIM27,ARPC3,ARPC1B,WASF2,ELN,PATJ,DMTN,EPHA1,SMIM22,CDK2AP2,RPS3,F2RL1,S100A10,PTK2B,CDC42EP2,SDC4,BAIAP2L2,ARAP1,CHMP4C,FLII,SFRP1,CIB1,ARPC1A,…
GO: Biological Process	GO:1902893	regulation of miRNA transcription		3.47e-07	0.003646	9.002e-06	8.856e-05	21	60	APP,BMP2,KLF5,PDGFB,KLF4,PPARA,PPARG,RELA,FOS,SOX9,SREBF1,SREBF2,GATA6,STAT3,TGFB1,HIF1A,WT1,YY1,FOSL1,SMAD3,SMAD6
GO: Biological Process	GO:0120035	regulation of plasma membrane bounded cell projection organization		3.568e-07	0.003749	9.234e-06	9.084e-05	141	891	MAG,MDM2,FZD1,MET,AP2A1,AGT,AFDN,STK24,SEMA7A,IFT20,APOE,APP,SEMA4G,ARF6,RHOA,RHOG,NUMB,SNX3,ATP6AP1,DOCK11,B2M,RAB11A,IQGAP1,NEU1,NFE2L2,KLF5,CDC42EP5,NME2,RAB29,KALRN,SOCS3,P2RX4,SCARB2,CD44,PAK1,NOSTRIN,SERPINF1,ATP6V1F,ATP8B1,PFN1,KLF4,SERPINE2,PLD1,PLS1,CERS2,ADAMTS1,PODXL,CRABP2,TSKU,TBC1D10B,PRKCD,PRKCI,PRKCSH,MAP2K2,CTSZ,LZTS3,EPS8L1,CUL7,PTEN,PRAG1,PLEKHM1,PTK7,PTPRF,EPS8L3,RAB5A,RAC1,RA…
GO: Biological Process	GO:1903078	positive regulation of protein localization to plasma membrane		3.602e-07	0.003785	9.3e-06	9.149e-05	23	70	ANXA13,ARF6,RHOG,RAB11A,SQSTM1,PLS1,ZDHHC5,PRKCI,EGFR,EPHA2,EPHB2,ACSL3,RACK1,CIB1,AGR2,SPTBN1,ARHGEF16,PGRMC1,STX3,VIL1,EZR,ITGA3,LRP1
GO: Biological Process	GO:0045859	regulation of protein kinase activity		3.795e-07	0.003988	9.775e-06	9.615e-05	152	978	SPRED2,ADAM8,ADORA2B,MET,AGT,AGTR1,ANG,LAMTOR2,APLP2,APOE,APP,ARAF,AREG,RHOA,TRIB3,PLPP1,PYCARD,GADD45B,ADAM9,RIPK2,CEACAM6,TNFRSF11A,TNFRSF10B,TNFRSF10A,CCNK,IQGAP1,CEACAM1,BMP2,BCL10,SOCS3,GPRC5A,DIRAS3,CCNC,CCNE1,CCNG1,ERRFI1,PAK1,CD81,CDKN1A,CDKN2A,CDKN2B,CEACAM5,CEBPA,PDGFB,CARD10,SLC9A3R1,CLU,PIK3CB,PIM1,SH3BP5,MAGED1,GDF15,MAP3K8,MINK1,WWTR1,TRAF4,PPP2R5C,CSNK2B,PRKAA1,PRKAR2B,PRKCD,PKN1,P…
GO: Cellular Component	GO:0005884	actin filament		3.892e-07	0.0004752	4.442e-06	3.413e-05	100	576	CLTRN,ACTN4,ADD3,EHBP1L1,AP2A1,CGN,IFT20,ANXA2,GAS7,APP,PDLIM4,ARF6,RHOC,MTTP,MYO1C,MYO1D,MYO6,MYO7B,CEACAM6,IQGAP1,CEACAM1,CA9,PDLIM1,SCARB1,CD44,PAK1,CDH1,CEACAM5,ATP8B1,SLC38A2,SLC9A3R1,CLIC1,PIK3CB,NPC1L1,PLD2,MLPH,PLS1,CNN2,PODXL,BAG3,OSBPL3,DEF6,PRKCZ,FBLIM1,MYL12B,CYBA,DAPK3,PTPRH,DIAPH1,PXN,CD302,RAC1,RAC2,ESPN,USH1C,ARPC3,PLEKHG6,TBC1D10A,MYH14,MFSD10,DMTN,POF1B,HAVCR1,S100P,FHL3,FLII,FL…
GO: Biological Process	GO:0071604	transforming growth factor beta production		4.085e-07	0.004292	1.049e-05	0.0001032	19	51	CD46,MET,FURIN,CDH3,TSKU,PTGS2,ATP6AP2,LAPTM4B,FBLN1,FN1,FERMT1,LRRC32,GATA6,HIF1A,CD2AP,HSP90AB1,ITGB6,LTBP3,SMAD3
GO: Cellular Component	GO:0055037	recycling endosome		4.178e-07	0.0005101	4.723e-06	3.63e-05	47	209	MELTF,AGTR1,APP,PDLIM4,ARF6,VAMP8,B2M,RAB11A,BOK,RAB29,BAIAP3,RAB12,CD22,VAMP3,CLCN3,TPP1,ATG9A,SLC31A1,RAB11FIP5,CMTM6,TMUB1,RAB5A,RAB13,RAC1,PLEKHB2,SCAMP2,OPTN,C1orf210,EHD4,EHD2,VTI1B,RAB11FIP1,RNF11,RAB11FIP4,SCAMP4,EHD1,TF,PDIA3,PACSIN2,HLA-A,HLA-B,HLA-C,HLA-E,KCNK1,FCHSD1,RAB25,LDLR
GO: Biological Process	GO:0001501	skeletal system development		4.22e-07	0.004434	1.08e-05	0.0001063	131	816	ACVR1,MEF2D,MGP,ALCAM,MMP14,ANXA2,RHOA,DDRGK1,ATP6AP1,FGFRL1,BMP2,NPC1,CASP4,SERPINH1,FURIN,PRDX1,CD44,PAK1,DHRS3,VKORC1,PITX1,TJP2,PLOD2,COL1A1,PMM2,COL1A2,COL3A1,COL9A3,MTHFD1L,PKDCC,WWTR1,ZNF385A,PPIB,TIPARP,TSKU,RANBP3L,VCAN,CST1,CST2,PRKCZ,MAPK3,RAB33B,PTK7,SEC24D,PTPN6,TESC,CRISPLD2,RAP1B,NR1H3,RELA,ECE1,ECM1,EDA,POLR1D,SBDS,EPHA2,WASF2,PLEKHA1,RPL13,RPL38,ETS2,ZFPM1,ZBTB7A,SEC23A,SEC13,SFR…
GO: Biological Process	GO:0042594	response to starvation		4.226e-07	0.00444	1.08e-05	0.0001063	54	256	ACADS,ADM,ALB,STK24,ATF3,ATF4,BECN1,NFE2L2,SLC39A5,NUCB2,SERPINE1,CDKN1A,SLC38A2,COMT,PPARA,PPARG,PRKAA1,PRKCD,MAPK3,WIPI2,DAP,DDIT3,FBXO22,SESN2,RALB,WIPI1,DSC2,NUPR1,RNASE4,ANGPTL4,EIF2A,TBL2,RPL17,RPS25,ZC3H12A,SFRP1,EIF2AK1,SREBF1,SREBF2,SESN1,GCN1,KLF10,WDR45B,HMGCL,HMGCS2,PPP1R15A,FOXA3,GABARAPL1,UCP2,HSPA5,XBP1,IFI16,ZFP36,TFEB
GO: Molecular Function	GO:0008289	lipid binding		4.232e-07	0.0009555	4.343e-05	0.0003605	151	929	MAG,ACOX1,TPCN1,MFGE8,ESYT2,AFP,OSBPL7,ALB,ANXA2,ANXA3,ANXA4,ANXA5,ANXA7,ANXA11,GRAMD1A,ANXA13,APOA2,APOC1,APOE,APOL1,MTTP,ATP1A1,DGAT1,SNX3,GBF1,GPAA1,MYO1C,AXL,PXDC1,BAX,IQGAP1,TSPO,C3,NME2,BAIAP3,NPC1,CAPG,CASP4,SYT7,OSBP,SCARB1,SCARB2,CD59,CD81,SERPINA5,CEACAM5,CEL,ATP8B1,PFN1,TRIP10,AP2M1,TPP1,PLD1,PLD2,EPN1,PLTP,PPARA,PPARG,CRABP2,OSBPL3,PRKCI,CLINT1,WIPI2,PSAP,BSPRY,CYP26A1,LAMA1,DGKA,DBI,…
GO: Biological Process	GO:0050714	positive regulation of protein secretion		4.313e-07	0.004532	1.1e-05	0.0001082	41	173	CLTRN,ADAM8,ANG,ARF1,ARF6,PHPT1,MCU,VAMP8,ADAM9,BSG,BAIAP3,OSBP,MPC2,A1CF,RPH3AL,NR1H4,RAC1,RAB34,EGFR,GOLPH3L,F2RL1,CAMK2N1,FGB,MYO18A,SEC24A,TM7SF3,GOLPH3,SERP1,GIPR,TMED10,GPR39,TGFB1,TLR4,HIF1A,CD2AP,NR1H2,EZR,C1QTNF12,PDX1,KCNN4,LRP1
GO: Cellular Component	GO:0035579	specific granule membrane		4.347e-07	0.0005308	4.869e-06	3.742e-05	27	91	ADAM8,LAMTOR2,VAMP8,DGAT1,CEACAM1,CD59,PLAUR,PLD1,TMEM63A,CYBA,MLEC,CMTM6,PTPRJ,TOM1,STOM,AGPAT2,SLC2A3,SLC15A4,TMEM30A,PGRMC1,TMBIM1,CKAP4,SLC27A2,TNFRSF1B,TMC6,ORMDL3,ANO6
GO: Biological Process	GO:0040008	regulation of growth		4.512e-07	0.004741	1.148e-05	0.0001129	139	879	MAG,MECP2,MELTF,ADRB3,AGT,AGTR1,AHR,AFDN,MMP14,LTBP4,LAMTOR2,SEMA7A,YBX3,APOE,APP,SEMA4G,RHOA,MT2A,BECN1,RAB11A,CEACAM6,BCL2L1,BCL6,CEACAM1,BST2,C3,NPPB,CAMK2D,SOCS3,CXCL16,SERPINE1,CD44,PAK1,CD81,DCUN1D3,CDKN1A,CDKN2A,CEACAM5,TRIP10,SERPINE2,PIM1,PLS1,PML,OSGIN1,GDF15,PPARA,PPARG,BCAR1,CRABP2,PPIB,MORF4L2,CSNK2A1,RAB33B,CYBA,LGMN,PRSS2,PTEN,PTPRJ,SESN2,ADIPOR2,DNM2,DUSP6,SGK2,ADIPOR1,EGFR,RPL4,N…
GO: Biological Process	GO:0048545	response to steroid hormone		4.537e-07	0.004768	1.151e-05	0.0001132	100	582	SERPINA3,ACAA1,ACADS,ACVR1,MDM2,ADM,MGP,AGTR1,AHR,ALDH2,ANXA3,CALCOCO1,APOA2,AREG,PDXK,ARG2,RHOA,PLPP1,DDRGK1,ATP1A1,ADAM9,BAX,BCL2L1,BCL3,ZFP36L2,TSPO,C3,NPC1,CALR,SOCS3,CLDN1,CCNE1,ERRFI1,SERPINE1,PAK1,CDKN1A,CEBPA,SERPINF1,PER1,PLAT,CNN2,COL1A1,CLDN4,PPARA,NCOR2,SAFB2,CYBA,PRSS8,CYP3A5,PTGS2,DSG2,DUSP1,NR1H3,RELA,PTPRU,TXNDC12,EGFR,ELN,RPL32,GOLM1,ZBTB7A,PGRMC2,SCNN1A,CCL2,SFRP1,FN1,FOS,FOSB,F…
GO: Biological Process	GO:0017015	regulation of transforming growth factor beta receptor signaling pathway		4.556e-07	0.004787	1.151e-05	0.0001132	37	149	SPRED2,LTBP4,BCL9L,FURIN,CDKN2B,ONECUT2,PPARA,TSKU,DNM2,NPNT,SNX25,RPS27A,LRG1,ZBTB7A,FERMT1,SKIL,TDP2,GIPC1,STK11,GLG1,TGFB1,TGIF1,SLC2A10,UBA52,UBC,HSPA1A,HSPA1B,HSPA5,HSP90AB1,XBP1,IDS,ITGA3,PMEPA1,SMURF1,SMAD3,SMAD6,SMAD7
GO: Biological Process	GO:0051591	response to cAMP		4.556e-07	0.004787	1.151e-05	0.0001132	37	149	SERPINA3,AHR,ALAS1,APP,AREG,BCL2L1,BSG,C1S,SERPINE1,PER1,PLAT,COL1A1,RAP1B,DUSP1,RELA,REN,DMTN,RPLP0,RPLP1,PTK2B,FOS,FOSB,FOSL2,SPARC,SREBF1,GATA6,TF,RPL13A,HMGCS2,HNF4A,HSPA5,EZR,WT1,IL18,ITPR3,JUNB,FOSL1
GO: Biological Process	GO:1902532	negative regulation of intracellular signal transduction		4.664e-07	0.004901	1.175e-05	0.0001156	120	733	SPRED2,MDM2,NDRG2,MET,AGT,APLNR,AMBP,YBX3,APOE,APP,RHOA,TRIB3,PYCARD,ATF3,CEACAM6,RIOK3,BCL2L1,BCL6,CEACAM1,NFE2L2,PTTG1IP,CAPN1,NUCB2,CREB3L1,CD22,ERRFI1,CD44,CDC34,CEACAM5,PER1,KLF4,SERPINE2,SLC9A3R1,CLU,PIK3CB,PLAUR,LITAF,NOP53,RRM2B,PPARA,ZNF385A,AKAP12,PPP2R5C,PRKAA1,PRKCD,MAP2K3,MYADM,PSAP,PTEN,PTGS2,DDIT3,PTPN6,PTPRJ,ARHGAP25,SESN2,MARVELD3,QARS1,NR1H4,TANK,DUSP1,DUSP5,DUSP6,RELA,TXNDC12,T…
GO: Biological Process	GO:0031344	regulation of cell projection organization		4.755e-07	0.004996	1.195e-05	0.0001176	143	911	MAG,MDM2,FZD1,MET,AP2A1,AGT,AFDN,STK24,SEMA7A,IFT20,APOE,APP,SEMA4G,ARF6,RHOA,RHOG,NUMB,SNX3,ATP6AP1,DOCK11,B2M,RAB11A,IQGAP1,NEU1,NFE2L2,KLF5,CDC42EP5,NME2,RAB29,KALRN,SOCS3,P2RX4,SCARB2,CD44,PAK1,NOSTRIN,SERPINF1,ATP6V1F,ATP8B1,PFN1,KLF4,SERPINE2,PLD1,PLS1,CERS2,ADAMTS1,PODXL,CRABP2,TSKU,TBC1D10B,PRKCD,PRKCI,PRKCSH,MAP2K2,CTSZ,LZTS3,EPS8L1,CUL7,PTEN,PRAG1,PLEKHM1,PTK7,PTPRF,EPS8L3,RAB5A,RAC1,RA…
GO: Biological Process	GO:0061614	miRNA transcription		4.771e-07	0.005013	1.196e-05	0.0001177	21	61	APP,BMP2,KLF5,PDGFB,KLF4,PPARA,PPARG,RELA,FOS,SOX9,SREBF1,SREBF2,GATA6,STAT3,TGFB1,HIF1A,WT1,YY1,FOSL1,SMAD3,SMAD6
GO: Biological Process	GO:0022409	positive regulation of cell-cell adhesion		4.793e-07	0.005037	1.199e-05	0.0001179	68	352	CD46,ADA,ADAM8,AFDN,ALOX5,ANK3,RHOA,PYCARD,TNFSF9,RIPK2,CEACAM6,BCL6,CEACAM1,BCL10,PNP,CAPN1,CD44,PAK1,CD59,CD70,CD81,CDH1,CEACAM5,PLAUR,PODXL,MAP3K8,PRKCZ,PIEZO1,PTPN6,F11R,RAC1,RAP1GAP,RELA,PTPRU,ZBTB7B,EFNB1,EBI3,DMTN,EPHB4,FSTL3,RPS3,FGB,CCL2,SHB,SHH,IL23A,CARD11,CD276,VSIR,TGFB1,HLA-A,HLA-DMA,HLA-E,FOXA1,FOXA2,HES1,VCAM1,ICAM1,XBP1,IGF2,IGFBP2,IHH,IL2RG,IL4R,IL6ST,IL18,LCK,SMAD7
GO: Biological Process	GO:0032507	maintenance of protein location in cell		4.802e-07	0.005046	1.199e-05	0.0001179	23	71	GRK2,ANK3,ARL2,GPAA1,BCL3,TSPO,TMSB10,PFN1,SUN2,PML,SP100,GOLPH3,KDELR1,OS9,KDELR2,KDELR3,GSN,TMSB4X,TWF2,TXN,HSPA5,CHCHD10,INSIG1
GO: Molecular Function	GO:0042803	protein homodimerization activity		5.101e-07	0.001152	5.007e-05	0.0004156	129	768	MAG,MAN2A1,CLTRN,ACOX1,ACTN4,ACVR1,MDH2,MEF2D,TPCN1,FZD1,ADRB3,AHR,AMBP,TPST2,TPST1,ANG,APOA2,APOE,APP,BHLHE40,PDXK,PDLIM4,PYCARD,ATF3,B2M,RIPK2,BAK1,BAX,CEACAM6,BCL2L1,CEACAM1,BOK,BST2,BCL10,CAMK2D,OXA1L,SCARB2,CEACAM5,CEBPA,CEBPB,PDGFB,PLEKHB1,GCA,PLN,PML,NRBP1,S100A16,GDF15,MTHFD1L,EFEMP2,WWTR1,PSAP,DAPK3,PSPH,GADD45A,PTGS2,DDIT3,F11R,NECTIN2,TESC,GOLGA5,HSPB8,RAP1GAP,RELA,ECE1,TYMP,ZBTB7B,CHM…
GO: Biological Process	GO:0007565	female pregnancy		5.206e-07	0.00547	1.293e-05	0.0001272	65	332	ADM,AGT,AMBP,ARG2,BSG,CALR,CAPN2,OVGP1,SERPINE1,CDH1,PGF,SLC38A2,SERPINE2,EPN1,A1CF,COL16A1,COMT,CP,CLDN4,CST1,CST2,CST3,MAPK3,CTSB,CYP3A5,PTGIS,PTGS2,ADIPOR2,DSG2,NAMPT,EPOR,RPL29,FBLN1,CCL2,FOS,FOSB,FOSL2,SPP1,GJB2,TMED2,GRN,TEAD4,TGFB1,TIMP1,HIF1A,HLA-B,HLA-C,HLA-E,UCP2,APOL2,HSPB1,IGF2,IGFBP2,IGFBP3,IHH,ITGA2,ITGA3,ITGA5,ITGB4,JUNB,KISS1,VMP1,LAMB1,FOSL1,LIF
GO: Biological Process	GO:0045732	positive regulation of protein catabolic process		5.207e-07	0.005471	1.293e-05	0.0001272	53	251	MDM2,ADAM8,OSBPL7,APOE,APP,TRIB3,DDRGK1,ZFAND2A,ADAM9,IER3,NFE2L2,PTTG1IP,FURIN,SH3D19,CD81,CEBPA,CLU,TMEM259,PLK3,RNF19A,NOP53,SEC22B,TIPARP,CSNK1D,CSNK2A1,PTEN,FBXO22,RNF128,NUPR1,BCAP31,TRIB1,LPCAT1,PTK2B,RACK1,SOX9,PLK2,STX5,GPC3,SGSM3,ELOB,TNFRSF1B,HSPA1A,HSPA1B,EZR,XBP1,TRIM5,LAPTM5,RAB7A,ATP5IF1,SMURF1,LDLR,LRP1,SMAD7
GO: Biological Process	GO:0061041	regulation of wound healing		5.217e-07	0.005482	1.293e-05	0.0001272	40	168	ALOX5,ANXA2,ANXA5,APOE,CEACAM6,CEACAM1,NFE2L2,SERPING1,CLDN1,CD9,SERPINE1,CEACAM5,PDGFB,SERPINE2,VKORC1,PLAT,PLAUR,CLDN4,CLDN3,PRKCD,PROC,PROS1,PTEN,DMTN,EPHB2,F2,F2R,F2RL1,TNFRSF12A,FGB,CCL2,FERMT1,OCLN,TFPI,FOXA2,VIL1,VTN,XBP1,ANO6,SMAD3
GO: Cellular Component	GO:0016324	apical plasma membrane		5.288e-07	0.0006457	5.87e-06	4.511e-05	83	456	GRK2,AP2A1,ANXA4,ANXA13,PLPP1,NUMB,ATP1A1,CEACAM6,CEACAM1,BST2,CLDN1,SLC22A18,CD9,SLC16A3,SCARB1,CD44,CD81,OSMR,CEACAM5,ATP8B1,VAMP3,SLC9A3R1,CLCN3,NPC1L1,PLD1,PODXL,DRAM2,CLDN4,PRKAA1,PRKCI,PRKCZ,CTSB,CYBA,PTEN,PTPRH,DSG2,EGFR,ADGRG2,ATP6AP2,MARVELD2,PATJ,SLC29A1,ERBB3,TCIRG1,AKR1A1,HAVCR1,SCNN1A,CRB3,CIB1,FN1,SLC6A6,SLC9A1,P2RX2,TMEM30A,OCLN,TJP3,AHCYL1,SLC52A3,STX3,STXBP2,ARHGEF18,SLC44A4,TF,P…
GO: Biological Process	GO:0018279	protein N-linked glycosylation via asparagine		5.372e-07	0.005645	1.328e-05	0.0001307	14	30	MGAT1,MCFD2,ASGR2,OST4,DPM3,OSTC,DAD1,DDOST,RPN1,RPN2,MAGT1,ST6GAL1,STT3A,LMAN1
GO: Biological Process	GO:0001503	ossification		5.535e-07	0.005816	1.365e-05	0.0001343	94	540	SLC24A3,ACVR1,MEF2D,FZD1,MGP,AHR,MMP14,ALOX5,SEMA7A,IFITM1,AREG,RHOA,ASGR2,ATF4,ATP6AP1,TNFRSF11A,BMP2,CREB3L1,CEBPA,CEBPB,CEBPD,DHRS3,CLIC1,CLTC,NOCT,COL1A1,COL1A2,COL6A1,PKDCC,WWTR1,PPARG,RANBP3L,VCAN,MAPK3,LGMN,PTGS2,MRC2,NPNT,ECM1,TOB1,EGFR,SBDS,EPHA2,OSTF1,RPL38,FSTL3,RPS11,RPS15,TCIRG1,RRBP1,PTK2B,RACK1,CLEC11A,FHL2,SFRP1,FN1,SHH,SIRT7,SBNO2,SND1,CD276,SOX9,SPARC,SPP1,GPC3,P3H1,ANKH,TGFB1,K…
GO: Biological Process	GO:0072001	renal system development		5.559e-07	0.005841	1.368e-05	0.0001346	91	518	ACP1,DACT2,MDM2,AGT,AGTR1,AHR,MPST,AMPD2,IFT20,ANXA4,APOL1,ARG2,MYO1C,BAX,IQGAP1,BMP2,NFIA,NID1,CCNC,OVOL1,CD44,NOSTRIN,CDH17,CRLF1,GCNT3,PDGFB,SERPINF1,PGF,SEC61A1,MAGED1,ADAMTS1,PODXL,RRM2B,WWTR1,TIPARP,P4HTM,VCAN,PRKCI,PRKCSH,PRKCZ,CTNND1,CTSH,PSAP,CYP26A1,PTGS2,PTK7,DNM2,NPNT,AP1M2,REN,APH1A,EPOR,FSTL3,ETV4,SDC4,DCDC2,SFRP1,SHH,PDGFD,SOX9,SPP1,SULF2,GPC3,JMJD6,GLIS2,TMED10,HNF1A,HNF1B,TGFB1,I…
GO: Biological Process	GO:0006869	lipid transport		5.646e-07	0.005933	1.386e-05	0.0001364	96	555	SLC10A3,PLIN2,ESYT2,AGT,AGTR1,OSBPL7,ANXA2,GRAMD1A,APOA2,APOC1,APOE,APOL1,MTTP,DGAT1,ABCC3,MYO6,RAB11A,CEACAM6,TNFRSF11A,CEACAM1,NFKBIA,TSPO,NMB,NPC1,ATP8B3,NUCB2,SYT7,OSBP,P2RX4,FURIN,SCARB1,SCARB2,PAK1,SERPINA5,CEACAM5,CEL,ATP8B1,SLC38A2,CLU,NPC1L1,PLSCR1,PLTP,SELENOM,PPARA,PPARG,TSKU,LRP10,OSBPL3,NUS1,PRKAA1,PRKCD,TMEM30B,PSAP,DBI,OSBPL2,NR1H4,NR1H3,REN,LPCAT3,SPNS1,ACSL3,TRIAP1,ARL6IP5,SHH,HB…
GO: Biological Process	GO:1901699	cellular response to nitrogen compound		5.747e-07	0.006038	1.408e-05	0.0001385	160	1048	SERPINA3,MDM2,MECP2,FZD1,MET,GRK2,MTUS1,AGT,AGTR1,AHR,FOXO4,ALAS1,MMP1,LAMTOR2,ANXA5,APP,APRT,LAMTOR4,TRIB3,USO1,ATF4,ATP6V0C,ATP6V0B,ATP6AP1,MYO1C,RIPK2,CEACAM6,RIOK3,BCL2L1,CEACAM1,NFE2L2,KLF5,RAB12,ATP6V0E1,CAPN2,SOCS3,NUCB2,CASP4,P2RX4,ERRFI1,SERPINE1,PAK1,CDH1,CEACAM5,CEBPB,PDGFB,ATP6V1F,KLF4,SLC9A3R1,PLAT,COL1A1,COL1A2,COL3A1,COL6A1,COL16A1,SLC2A8,GDF15,PPARG,BCAR1,PRKAA1,LPIN2,PRKAR2B,PRKC…
GO: Biological Process	GO:0090092	regulation of transmembrane receptor protein serine/threonine kinase signaling pathway		5.818e-07	0.006113	1.422e-05	0.0001398	65	333	SPRED2,DACT2,ACVR1,FZD1,APLNR,LTBP4,ARAF,BCL9L,BMP2,PELO,FURIN,CDKN2B,NOMO2,ONECUT2,GDF15,PPARA,PPARG,TSKU,PPP4C,CSNK2B,DNM2,NPNT,TOB1,SNX25,FSTL3,NET1,RPS27A,LRG1,ZBTB7A,SFRP1,FERMT1,SHH,SKIL,TDP2,GIPC1,GATA4,GATA6,VSIR,STK11,PNPLA6,GPC3,GLG1,RBPMS,NOMO1,TGFB1,TGIF1,SLC2A10,UBA52,UBC,HES1,HSPA1A,HSPA1B,HSPA5,HSP90AB1,XBP1,IDS,IGFBP3,INHA,ITGA3,PMEPA1,KDR,SMURF1,SMAD3,SMAD6,SMAD7
GO: Biological Process	GO:0016485	protein processing		5.981e-07	0.006285	1.458e-05	0.0001435	60	299	MDM2,ADAM8,MELTF,AEBP1,MMP14,SPCS1,CPZ,TMEM208,PYCARD,ASPH,ADAM9,RIPK2,BAK1,C1R,C1S,MYRF,CAPN1,CAPN2,CAST,CASP4,FURIN,SERPINE1,CDH1,SERPINE2,PLAT,TMEM59,CPD,PPP2R5C,CTNND1,CTSH,CTSZ,LGMN,PRSS1,PRSS2,RCE1,REN,ECE1,RNPEP,TBC1D10A,APH1A,ATP6AP2,LPCAT3,SPON1,FGB,SHH,PERP,ST14,VSIR,GGT1,GLG1,GSN,SEC11A,TMPRSS2,PPP1R15A,HPN,PISD,TMPRSS4,IFI16,IHH,HM13
GO: Biological Process	GO:0002521	leukocyte differentiation		6.077e-07	0.006386	1.478e-05	0.0001454	122	752	CD46,ADA,ADAM8,AHR,ALAS1,MMP14,SH3RF1,TMEM176B,ANXA2,APP,RHOA,ATP6AP1,TNFSF9,DOCK11,AXL,B2M,RIPK2,BAK1,BAX,CEACAM6,TNFRSF11A,BCL3,BCL6,CEACAM1,ZFP36L2,NME2,PNP,SLC7A7,CD3D,CD44,CD81,CDH17,CDKN2A,CEACAM5,CEBPA,CEBPB,CLPTM1,TJP2,MINK1,GATA5,PPARG,NCOR2,CSF3R,PRKCZ,PSAP,PTPN6,PTPRJ,TESC,RBP1,RELB,ZBTB7B,ARPC1B,EFNA2,EPHA2,MPZL2,CMTM7,TRIB1,RPL22,FSTL3,RPS6,PAK4,TMEM176A,TCIRG1,ZFPM1,GMPR2,RRAS,F2RL1…
GO: Biological Process	GO:0006954	inflammatory response		6.143e-07	0.006455	1.491e-05	0.0001466	150	970	SERPINA3,SCYL1,ACVR1,ADA,ADAM8,MECP2,ADM,ADORA2B,PARP4,MGST2,AGT,AGTR1,ALDH2,ALOX5,TPST1,SEMA7A,APOA2,APOE,APP,PYCARD,VAMP8,TRADD,AXL,TICAM1,RIPK2,TNFRSF11A,BCL6,BMP2,IER3,NFE2L2,NFKBIA,C3,NPPB,SOCS3,CASP4,SERPINE1,CD44,CD68,CD81,TMSB10,ADGRE5,OSMR,CEBPA,CEBPB,SERPINF1,PER1,KLF4,VAMP3,SERPINA1,SERPINB9,PRDX5,PLSCR1,TNIP2,PPARA,PPARG,PRKCD,PRKCZ,MAPK13,MAP2K3,ABHD12,PROC,CYBA,METRNL,PTGIS,PTGS2,DD…
GO: Cellular Component	GO:0005811	lipid droplet		6.17e-07	0.0007534	6.787e-06	5.216e-05	30	109	PLIN2,ANXA2,GBF1,AUP1,SYNGR2,DHRS3,HILPDA,METTL7A,G0S2,OSBPL2,CYB5R3,RAB5C,RAP1B,RBP1,EDA,BCAP31,HSD17B11,PLIN3,LPCAT1,ACSL3,ABHD4,ATG2A,DGAT2,EHD1,CKAP4,CTDNEP1,MGLL,RAB7A,PNPLA2,LDAF1
GO: Cellular Component	GO:0005923	bicellular tight junction		6.255e-07	0.0007638	6.819e-06	5.241e-05	34	132	CGN,ANK3,YBX3,CLDN12,CLDN6,CLDN1,ARHGEF1,TJP2,USP53,EPB41L4B,CLDN4,CLDN3,CLDN7,TRAF4,PRKCI,PRKCZ,CTNND1,F11R,MARVELD3,RAB13,OCEL1,MARVELD2,PATJ,POF1B,CRB3,OCLN,TJP3,PARD3,SH3BP1,SYNPO,VASP,CLDN15,WNK4,EPCAM
GO: Biological Process	GO:0071260	cellular response to mechanical stimulus		6.475e-07	0.006803	1.564e-05	0.0001539	35	139	MAG,AGT,ATP1A1,BAK1,TNFRSF10B,TNFRSF10A,BMP2,BCL10,NPPB,SERPINE1,PDGFB,SLC38A2,CNN2,COL1A1,BAG3,MAPK3,CTSB,CYBA,PIEZO1,GADD45A,PTGS2,F11R,RAC1,EGFR,F2,SLC9A1,SOX9,TGFB1,TLR4,TNFRSF1A,HIF1A,IGF2,IL18,ITGA2,LTBR
GO: Biological Process	GO:0001952	regulation of cell-matrix adhesion		6.475e-07	0.006803	1.564e-05	0.0001539	35	139	MMP14,CAMSAP3,RHOA,CEACAM6,BCL6,IQGAP1,NINJ1,SERPINE1,CDKN2A,PIK3CB,ONECUT2,COL16A1,MINK1,EFEMP2,PRKCZ,DAPK3,PTEN,PTPRJ,RAC1,DMTN,EPHA1,RRAS,S100A10,PTK2B,SDC4,SFRP1,CIB1,FERMT1,POSTN,SLC9A1,JUP,KDR,LIMS1,LRP1,SMAD3
GO: Biological Process	GO:0046683	response to organophosphorus		6.784e-07	0.007129	1.635e-05	0.0001608	45	201	SERPINA3,AHR,ALAS1,APP,AREG,ASPH,BCL2L1,BSG,C1S,P2RX4,ENTPD1,SERPINE1,PER1,PLAT,COL1A1,PTEN,PTGS2,RAP1B,DUSP1,RELA,REN,DMTN,RPLP0,RPLP1,PTK2B,CCL2,FOS,FOSB,FOSL2,P2RX2,SPARC,SREBF1,GATA6,TF,RPL13A,HSP90B1,HMGCS2,HNF4A,HSPA5,EZR,WT1,IL18,ITPR3,JUNB,FOSL1
GO: Biological Process	GO:0110053	regulation of actin filament organization		6.867e-07	0.007216	1.651e-05	0.0001624	61	307	ADD3,MET,ARF1,PDLIM4,ARF6,RHOA,RHOC,PYCARD,MYO1C,CDC42EP5,CAPG,CAPN1,PAK1,TMSB10,PDGFB,PFN1,PRKCD,MYADM,F11R,VILL,SSH3,PXN,RAC1,TRIM27,ARPC3,ARPC1B,WASF2,ELN,DMTN,EPHA1,F2RL1,S100A10,PTK2B,CDC42EP2,SDC4,BAIAP2L2,ARAP1,FLII,SFRP1,ARPC1A,SLC9A1,SPIRE2,SPTBN1,BAIAP2L1,DSTN,ARHGEF18,GSN,CDC42EP1,TMSB4X,CDC42EP4,SH3BP1,TWF2,SYNPO,VASP,VIL1,ICAM1,ID1,ARHGAP18,FCHSD1,ARHGEF5,SMAD3
GO: Biological Process	GO:0009749	response to glucose		6.991e-07	0.007346	1.669e-05	0.0001642	62	314	CLTRN,MET,GRK2,ANG,APOA2,ARG2,RHOA,PHPT1,DDRGK1,NME2,BAIAP3,NUCB2,OSBP,SERPINE1,CDKN2A,SERPINF1,MPC2,PIM3,PRKAA1,RAB11FIP5,PRKCD,CTSB,CYBA,PTEN,SESN2,NR1H4,RAC1,CCDC186,MLXIPL,SIDT2,RAB34,SLC29A1,PTK2B,CAMK2N1,RACK1,CCL2,FN1,UFM1,TXNIP,ACSL5,SELENOS,SREBF1,GATA4,GIPR,HNF1A,HNF1B,GPR39,GPX1,TGFB1,HIF1A,FOXA2,HNF4A,TXN,UCP2,VCAM1,ICAM1,XBP1,C1QTNF12,INSR,PDX1,LRP1,LRP5
GO: Biological Process	GO:0032956	regulation of actin cytoskeleton organization		6.999e-07	0.007354	1.669e-05	0.0001642	76	412	ADD3,MET,ARF1,PDLIM4,ARF6,RHOA,RHOC,RHOG,PHPT1,PYCARD,MYO1C,IQGAP1,BST2,CDC42EP5,CAPG,CAPN1,PAK1,TMSB10,PDGFB,PFN1,RHOF,ARHGEF19,PRKCD,MYADM,DAPK3,F11R,VILL,SSH3,PXN,RAC1,RAC2,DNM2,TRIM27,ARPC3,ARPC1B,WASF2,ELN,DMTN,EPHA1,SMIM22,F2RL1,S100A10,PTK2B,CDC42EP2,SDC4,BAIAP2L2,ARAP1,FLII,SFRP1,ARPC1A,SLC9A1,SPIRE2,SPTBN1,RND1,BAIAP2L1,DSTN,ARHGEF18,GSN,CDC42EP1,TGFB1,TMSB4X,CDC42EP4,CD2AP,SH3BP1,TWF2,S…
GO: Biological Process	GO:0001822	kidney development		7.001e-07	0.007357	1.669e-05	0.0001642	89	506	ACP1,DACT2,MDM2,AGT,AGTR1,AHR,MPST,AMPD2,IFT20,ANXA4,APOL1,ARG2,MYO1C,BAX,IQGAP1,BMP2,NID1,CCNC,OVOL1,CD44,NOSTRIN,CDH17,CRLF1,GCNT3,PDGFB,SERPINF1,PGF,SEC61A1,MAGED1,ADAMTS1,PODXL,RRM2B,WWTR1,TIPARP,P4HTM,VCAN,PRKCI,PRKCSH,PRKCZ,CTNND1,CTSH,CYP26A1,PTGS2,PTK7,DNM2,NPNT,AP1M2,REN,APH1A,EPOR,FSTL3,ETV4,SDC4,DCDC2,SFRP1,SHH,PDGFD,SOX9,SPP1,SULF2,GPC3,JMJD6,GLIS2,TMED10,HNF1A,HNF1B,TGFB1,INF2,CFH,CD…
GO: Biological Process	GO:0019511	peptidyl-proline hydroxylation		7.003e-07	0.007359	1.669e-05	0.0001642	10	16	P4HA2,P4HA1,P4HB,ERO1A,P4HTM,EGLN3,CRTAP,P3H3,PRDX4,P3H1
GO: Biological Process	GO:0055085	transmembrane transport		7.053e-07	0.007411	1.677e-05	0.0001649	262	1887	CLTRN,SLC24A3,ACTN4,SLC10A3,ADD3,TPCN1,MET,GRK2,AGT,AGTR1,APLNR,AHR,ALOX5,ANK3,SLC25A5,SLC25A6,ANXA2,ANXA5,TMC4,APOL1,APP,ARF1,RHOA,TRIB3,MCU,ASPH,ATOX1,ATP1A1,FXYD2,ATP2A2,ATP2A3,ATP5ME,ABCC3,ATP6V0C,ATP6V0B,ATP6AP1,BAK1,FXYD5,BAX,NDUFA1,NDUFB4,NDUFS5,NFE2L2,C3,SLC39A5,ATP6V0E1,CAMK2D,CAPN1,CLIC6,SLC7A7,SLC22A18,P2RX4,SLC16A5,SLC16A3,SCARB1,CD63,CDH17,ATP6V1F,ATP8B1,UQCR10,SLC25A3,SLC38A2,SLC9A3…
GO: Cellular Component	GO:0031093	platelet alpha granule lumen		7.396e-07	0.0009031	7.992e-06	6.142e-05	22	67	SERPINA3,ACTN4,ALB,ALDOA,APP,SERPING1,SERPINE1,PDGFB,SERPINA1,CLU,GTPBP2,PROS1,TOR4A,QSOX1,FGB,VTI1B,FN1,SPARC,TGFB1,TIMP1,TMSB4X,IGF2
GO: Biological Process	GO:1903844	regulation of cellular response to transforming growth factor beta stimulus		7.721e-07	0.008114	1.832e-05	0.0001802	37	152	SPRED2,LTBP4,BCL9L,FURIN,CDKN2B,ONECUT2,PPARA,TSKU,DNM2,NPNT,SNX25,RPS27A,LRG1,ZBTB7A,FERMT1,SKIL,TDP2,GIPC1,STK11,GLG1,TGFB1,TGIF1,SLC2A10,UBA52,UBC,HSPA1A,HSPA1B,HSPA5,HSP90AB1,XBP1,IDS,ITGA3,PMEPA1,SMURF1,SMAD3,SMAD6,SMAD7
GO: Biological Process	GO:0031334	positive regulation of protein-containing complex assembly		8.103e-07	0.008515	1.918e-05	0.0001886	58	288	CLTRN,MECP2,MET,AHR,MMP1,FNIP2,ARF1,ARF6,RHOA,RHOC,ARL2,PYCARD,MYO1C,BAK1,BAX,CDC42EP5,CAPG,PAK1,CDH17,PFN1,CLU,EPN1,GDA,PIEZO1,DDB2,RAC1,RAP1B,TRIM27,ARPC3,ARPC1B,WASF2,ERCC5,RPS3,PTK2B,RACK1,CDC42EP2,BAIAP2L2,ARPC1A,FERMT1,OCLN,BBC3,SPIRE2,BAIAP2L1,GSN,CDC42EP1,TGFB1,TLR4,CDC42EP4,NR1H2,HSPA1A,HSPA1B,VASP,VIL1,ICAM1,TRABD2B,FCHSD1,ARHGEF5,MED25
GO: Biological Process	GO:0008203	cholesterol metabolic process		8.201e-07	0.008617	1.936e-05	0.0001905	41	177	ACADVL,APLP2,APOA2,APOC1,APOE,APOL1,APP,MTTP,PIP4P1,NPC1,SCARB1,CEBPA,CEL,NPC1L1,TSKU,PRKAA1,CYP27A1,CYP51A1,DHCR7,CYB5R3,NR1H4,LPCAT3,MSMO1,SC5D,FDXR,NPC2,SREBF1,SREBF2,SULT1C4,DGAT2,STARD3,HNF1A,TM7SF2,SEC14L2,HDLBP,HMGCS2,APOL2,INSIG1,LDLR,LRP1,LRP5
GO: Biological Process	GO:0002793	positive regulation of peptide secretion		8.545e-07	0.008979	2.013e-05	0.000198	46	209	CLTRN,ADAM8,ANG,ARF1,ARF6,PHPT1,MCU,VAMP8,ADAM9,BSG,BAIAP3,OSBP,MPC2,A1CF,RPH3AL,NR1H4,RAC1,RAB34,EGFR,GOLPH3L,F2RL1,CAMK2N1,FGB,SCT,MYO18A,SPINK1,SEC24A,TM7SF3,GOLPH3,SERP1,GIPR,TMED10,GPR39,TGFB1,TLR4,HIF1A,CD2AP,NR1H2,EZR,C1QTNF12,PDX1,IRS1,KCNN4,KISS1,LIF,LRP1
GO: Biological Process	GO:0009267	cellular response to starvation		8.746e-07	0.00919	2.051e-05	0.0002018	43	190	ALB,STK24,ATF3,ATF4,BECN1,NFE2L2,SLC39A5,CDKN1A,SLC38A2,COMT,PPARA,PRKAA1,PRKCD,MAPK3,WIPI2,DAP,FBXO22,SESN2,RALB,WIPI1,DSC2,NUPR1,RNASE4,ANGPTL4,TBL2,RPL17,RPS25,ZC3H12A,SFRP1,SREBF1,SREBF2,SESN1,GCN1,KLF10,WDR45B,PPP1R15A,FOXA3,GABARAPL1,UCP2,HSPA5,XBP1,IFI16,TFEB
GO: Biological Process	GO:1902652	secondary alcohol metabolic process		8.746e-07	0.00919	2.051e-05	0.0002018	43	190	ACADVL,APLP2,APOA2,APOC1,APOE,APOL1,APP,MTTP,PIP4P1,NPC1,SCARB1,CEBPA,CEL,NPC1L1,TSKU,PRKAA1,CYP27A1,CYP51A1,DHCR7,CYB5R3,NR1H4,LPCAT3,MSMO1,SC5D,FDXR,FGFR4,NPC2,SREBF1,SREBF2,SULT1C4,DGAT2,STARD3,HNF1A,TM7SF2,SEC14L2,HDLBP,HMGCS2,APOL2,IDH2,INSIG1,LDLR,LRP1,LRP5
GO: Biological Process	GO:0018196	peptidyl-asparagine modification		8.85e-07	0.009299	2.067e-05	0.0002033	14	31	MGAT1,MCFD2,ASGR2,OST4,DPM3,OSTC,DAD1,DDOST,RPN1,RPN2,MAGT1,ST6GAL1,STT3A,LMAN1
GO: Biological Process	GO:0061162	establishment of monopolar cell polarity		8.85e-07	0.009299	2.067e-05	0.0002033	14	31	IFT20,CAMSAP3,RHOA,GBF1,SLC9A3R1,TRAF4,PRKCI,LAMA1,PTK7,PATJ,CRB3,FN1,SH3BP1,EZR
GO: Biological Process	GO:0051348	negative regulation of transferase activity		9.066e-07	0.009527	2.112e-05	0.0002078	68	358	SPRED2,AGT,APOE,PHPT1,TRIB3,PYCARD,GADD45B,CEACAM6,CEACAM1,SOCS3,OAS1,GPRC5A,ERRFI1,CDKN1A,CDKN2A,CDKN2B,CEACAM5,CEBPA,PIK3CB,PML,SH3BP5,WWTR1,PPARG,PRKAR2B,PRKCD,PKN1,DNAJC3,PTEN,GADD45A,PTPN6,PTPRH,PTPRJ,TESC,QARS1,MVP,DUSP1,DUSP5,DUSP6,TRIM27,PIP4K2C,TRIB1,RPL5,RPL11,EPHA1,EPHB2,RPS7,CAMK2N1,RACK1,PPP1R1B,SFRP1,CIB1,SHB,VPS25,AKT1S1,DBNDD2,SFN,GSTP1,PKIG,CHP1,CBLC,FOXA2,PIK3IP1,HSPB1,ZFP36,ORM…
GO: Biological Process	GO:1990776	response to angiotensin		9.092e-07	0.009554	2.114e-05	0.0002079	17	44	ADORA2B,MTUS1,AGT,AGTR1,IQGAP1,NFE2L2,CAPN1,SERPINE1,PDGFB,PRKCD,CYBA,PTGS2,RELA,FN1,AHCYL1,HSPB1,IRS1
GO: Biological Process	GO:0010950	positive regulation of endopeptidase activity		9.22e-07	0.009688	2.139e-05	0.0002104	47	216	APP,RHOA,PYCARD,ASPH,ATP2A3,TRADD,RIPK2,BAK1,BAX,TNFRSF10D,TNFRSF10C,TNFRSF10B,TNFRSF10A,BOK,BCL10,CASP4,CDKN2A,PML,PPARG,RNF7,CTSD,CTSH,LGMN,DAP,PSME1,EGLN3,TXNDC12,RPS27L,EFNA1,BCAP31,TBC1D10A,APH1A,RPS3,F2R,RACK1,ARL6IP5,BBC3,PRELID1,PERP,VSIR,STAT3,GSN,MTCH1,IFI16,LAPTM5,LCK,SMAD3
GO: Biological Process	GO:1905037	autophagosome organization		9.287e-07	0.009759	2.149e-05	0.0002114	29	106	IFT20,BECN1,ATG9A,BAG3,SEC22B,CTSD,WIPI2,RAB33B,EMC6,TMEM41B,RAB1A,RAB5A,RALB,WIPI1,CHMP4B,NUPR1,RNF5,TMEM39A,PIP4K2C,TCIRG1,ATG2A,WDR45B,GABARAPL1,RAB43,ATG101,RAB7A,VMP1,SMURF1,RAB1B
GO: Molecular Function	GO:0061135	endopeptidase regulator activity		9.476e-07	0.00214	8.915e-05	0.0007399	47	207	SERPINA3,AGT,AMBP,ANXA2,APLP2,APP,BCL2L1,BST2,SERPING1,C3,CAST,SERPINH1,FURIN,SERPINE1,SERPINA5,SERPINF1,SERPINA1,SERPINA4,SERPINB6,SERPINE2,SERPINB9,PRDX5,CST1,CST2,CST3,CSTB,PROS1,SPOCK2,PSME1,RARRES1,APH1A,SERPINB1,RPS6KA1,WFDC2,SPINT2,CPAMD8,SPINK1,SPINT1,VSIR,TFPI,TIMP1,AGRN,VIL1,LXN,ITIH2,TFPI2,PAPLN
GO: Biological Process	GO:1903362	regulation of cellular protein catabolic process		9.726e-07	0.01022	2.246e-05	0.000221	56	276	MDM2,OSBPL7,ANXA2,APOE,ARAF,TRIB3,DDRGK1,EIF3H,ZFAND2A,NFE2L2,PTTG1IP,FURIN,CD81,CDKN2A,CEBPA,CLU,TMEM259,PLK3,PML,RNF19A,NOP53,CSNK1D,CSNK2A1,PSME1,PTEN,FBXO22,RNF128,RAD23B,NUPR1,EFNA1,BCAP31,TRIB1,RPL5,RPL11,LAPTM4B,RPS7,PTK2B,RACK1,SHH,GIPC1,PLK2,ELOB,GPX1,RYBP,HSPA1A,HSPA1B,HSP90AB1,EZR,XBP1,LAPTM5,ATP5IF1,SMURF1,LDLR,LRP1,SVIP,SMAD7
GO: Cellular Component	GO:0005769	early endosome		1.012e-06	0.001236	1.084e-05	8.33e-05	77	420	MELTF,ANXA2,IFITM1,APOA2,APOE,APP,GPR107,PDLIM4,ARF6,PLPP2,NUMB,VAMP8,SNX3,MYO1D,B2M,BOK,RAB29,BAIAP3,NUCB1,CD22,FURIN,VAMP3,CLCN3,CLCN5,PARM1,PML,DERL1,LITAF,RAB11FIP5,MAPK3,MAP2K2,TM9SF4,CMTM6,RAB1A,RAB5A,RAB5C,RAC1,RAP1GAP,TOM1,ECE1,TRIM27,RAB34,APH1A,EGFR,WASF2,C1orf210,EPHA1,LAPTM4B,F2R,F2RL1,EHD4,EHD2,VTI1B,RNF11,SLC15A4,SNX5,TMED7-TICAM2,EHD1,UBXN6,TF,PTP4A3,TLR4,PACSIN2,HLA-A,HLA-B,HLA-C,…
GO: Biological Process	GO:0071634	regulation of transforming growth factor beta production		1.047e-06	0.011	2.412e-05	0.0002373	18	49	CD46,MET,FURIN,CDH3,TSKU,PTGS2,ATP6AP2,LAPTM4B,FBLN1,FN1,FERMT1,LRRC32,GATA6,HIF1A,CD2AP,HSP90AB1,ITGB6,SMAD3
GO: Biological Process	GO:0032496	response to lipopolysaccharide		1.053e-06	0.01107	2.421e-05	0.0002382	99	585	SERPINA3,S100A14,ADM,MGST1,MGST2,MMP1,ALDH2,ALDOA,ANG,ARG2,RHOA,PYCARD,MUC2,ATP2A2,ABCC3,AXL,ADAM9,TICAM1,B2M,RIPK2,BCL2L1,TNFRSF11A,NFKB2,NFKBIA,TSPO,BCL10,NPPB,CAPN2,SOCS3,CXCL16,CLDN1,SCARB1,ENTPD1,ENTPD2,SERPINE1,CD68,CEBPB,SERPINA1,NOCT,PLSCR1,COMT,LITAF,TNIP2,AKAP12,MAPK3,MAP2K3,PROS1,PTGS2,NR1H4,ADIPOR2,NR1H3,RELA,REN,SIGIRR,TRIB1,EPAS1,F2R,HAVCR1,SPON2,CCL2,ZC3H12A,FN1,OTUD5,FOS,SBNO2,SEL…
GO: Biological Process	GO:0008630	intrinsic apoptotic signaling pathway in response to DNA damage		1.076e-06	0.01131	2.469e-05	0.0002429	32	124	FNIP2,PYCARD,BAK1,BAX,BCL2L1,BCL3,BOK,IER3,PNP,CD44,CDKN1A,CLU,PLSCR1,PML,ZNF385A,PPP2R5C,NUPR1,RPS27L,EPHA2,STEAP3,RPL26,RPS3,SHISA5,TRIAP1,SKIL,BBC3,SFN,TNFRSF1A,TNFRSF1B,TPT1,PHLDA3,IFI16
GO: Biological Process	GO:0007498	mesoderm development		1.143e-06	0.01201	2.617e-05	0.0002574	87	497	DACT2,ACVR1,APLNR,MMP14,MMP15,APOC1,RHOA,MCU,BCL9L,ATP6AP1,BMP2,NPC1,CLDN6,OVOL1,FURIN,CDH1,CDX2,PFN1,KLF4,NOMO2,COL6A1,CLDN4,GATA5,DEF6,PRKCI,CTNND1,MYADM,PTEN,GADD45A,RAB5A,RAB5C,RAC1,RAP1B,DSC2,DUSP1,DUSP5,DUSP6,RELA,EPHA2,RPL38,NET1,RPS6,ETS2,RACK1,SDC4,SFRP1,FN1,SHH,TDP2,PIGT,SDCBP2,EAF2,GATA4,GATA6,ALDH1L1,STAT3,B4GALT1,GPC3,POFUT2,TBX3,HNF1A,HNF1B,CTDNEP1,ZFPM2,NOMO1,TGIF1,TIE1,SEC14L2,FOX…
GO: Biological Process	GO:0044283	small molecule biosynthetic process		1.159e-06	0.01218	2.648e-05	0.0002605	127	800	ACADVL,MDH2,ADA,ADM,MGST2,LIPH,AGT,OSBPL7,ALDOA,ALOX5,APOC1,APOE,APRT,PDXK,TRIB3,ATF3,ATF4,CEACAM6,CEACAM1,BMP2,NME2,NME3,PNP,PLOD3,OSBP,ENTPD1,ENTPD2,PCBD1,CEACAM5,PDE8A,PGM1,VKORC1,NPC1L1,GSTO1,PLOD2,PLTP,MTHFD1L,FA2H,TECR,PPARA,GDA,OSBPL3,NUS1,PRKAA1,CYP2E1,CYP27A1,CYP51A1,PSPH,PTGIS,PTGS2,OSBPL2,DHCR7,CYB5R3,PYCR1,ALDH18A1,ENPP5,SESN2,NR1H4,ADIPOR2,RBP1,NR1H3,TYMP,MLXIPL,ADIPOR1,LPCAT3,NT5C3A…
GO: Biological Process	GO:0016049	cell growth		1.198e-06	0.01259	2.73e-05	0.0002686	112	685	MAG,MECP2,MELTF,AGT,AGTR1,AFDN,ALCAM,MMP14,LTBP4,ANG,LAMTOR2,SEMA7A,APOE,APP,SEMA4G,RHOA,RAB11A,CEACAM6,BCL6,IQGAP1,CEACAM1,BST2,NPPB,CAMK2D,SOCS3,CXCL16,CD44,PAK1,CD81,DCUN1D3,CDKN1A,CDKN2A,CEACAM5,TRIP10,SERPINE2,SEC61A1,PML,OSGIN1,PPARA,PPARG,BCAR1,CRABP2,CSNK2A1,PRKCZ,RAB33B,CYBA,PRSS2,PTPRJ,SESN2,ADIPOR2,DNM2,SGK2,ADIPOR1,EGFR,EMP1,RPL4,NET1,RPS6KA1,PAK4,UBAP1,F2,TNFRSF12A,S100A10,PTK2B,RACK…
GO: Biological Process	GO:0046470	phosphatidylcholine metabolic process		1.21e-06	0.01272	2.753e-05	0.0002708	27	96	MECP2,APOA2,APOC1,LPCAT4,CAPN2,SCARB1,CDS1,TMEM86B,MBOAT7,GDPD3,CSNK2A1,CSNK2B,LPIN2,DBI,NR1H3,LPCAT3,PLBD1,LPCAT1,ACSL3,ABHD4,STARD10,PNPLA6,SLC44A4,SLC44A1,NR1H2,PLA2G12A,LDLR
GO: Biological Process	GO:0042632	cholesterol homeostasis		1.267e-06	0.01331	2.873e-05	0.0002826	31	119	ACOX1,MIA2,AMPD2,APOA2,APOE,MTTP,NFKB2,NPC1,SCARB1,NPC1L1,TSKU,NUS1,NR1H4,NR1H3,ACSM3,FGFR4,NPC2,SEC24A,SREBF2,DGAT2,EHD1,GPR39,HNF4A,HPN,NR1H2,XBP1,IL18,INSIG1,MALL,LDLR,LRP5
GO: Biological Process	GO:0032271	regulation of protein polymerization		1.268e-06	0.01333	2.873e-05	0.0002826	53	258	MECP2,ADD3,MET,CAMSAP3,ARF1,ARF6,RHOA,ARL2,PYCARD,MYO1C,CDC42EP5,CAPG,CAPN1,PAK1,TMSB10,PFN1,PRUNE1,GDA,PRKCD,MYADM,VILL,SSH3,RAC1,TRIM27,ARPC3,ARPC1B,WASF2,ELN,DMTN,RPS3,PTK2B,CDC42EP2,BAIAP2L2,FLII,ARPC1A,OCLN,SPIRE2,SPTBN1,BAIAP2L1,GSN,CDC42EP1,TMSB4X,CDC42EP4,TWF2,HSPA1A,HSPA1B,VASP,VDAC2,VIL1,ICAM1,ARHGAP18,EML2,FCHSD1
GO: Biological Process	GO:1902235	regulation of endoplasmic reticulum stress-induced intrinsic apoptotic signaling pathway		1.278e-06	0.01343	2.889e-05	0.0002842	15	36	BCL2L1,BOK,CREB3L1,DDIT3,TXNDC12,CREB3,SYVN1,SELENOS,SERINC3,ERP29,TMBIM6,HSPA1A,HSPA1B,XBP1,PDX1
GO: Molecular Function	GO:0030414	peptidase inhibitor activity		1.306e-06	0.002948	0.0001179	0.0009788	46	203	SERPINA3,AGT,AMBP,ANXA2,APLP2,APP,BCL2L1,BST2,SERPING1,C3,CAST,SERPINH1,FURIN,SERPINE1,SERPINA5,SERPINF1,SERPINA1,SERPINA4,SERPINB6,SERPINE2,SERPINB9,PRDX5,CST1,CST2,CST3,CSTB,PROS1,SPOCK2,RARRES1,SERPINB1,RPS6KA1,WFDC2,SPINT2,CPAMD8,SPINK1,SPINT1,TINAGL1,GPC3,TFPI,TIMP1,AGRN,VIL1,LXN,ITIH2,TFPI2,PAPLN
GO: Biological Process	GO:0000041	transition metal ion transport		1.31e-06	0.01376	2.953e-05	0.0002905	36	149	MELTF,ATOX1,ATP6V0C,SNX3,ATP6V0B,ATP6AP1,B2M,SLC39A5,ATP6V0E1,ATP6V1F,CLTC,SLC31A1,CP,SLC30A7,HEPH,ATP2C2,DNM2,SCO2,COX17,STEAP3,SLC39A9,TCIRG1,SLC22A17,HAVCR1,PGRMC2,FTH1,FTL,SLC39A1,TCN1,TCN2,TF,ISCU,SLC30A5,SLC30A1,SLC39A7,SFXN1
GO: Biological Process	GO:0090407	organophosphate biosynthetic process		1.325e-06	0.01392	2.97e-05	0.0002921	123	771	ADA,ADORA2B,LIPH,AGT,PIP5K1A,ALDOA,AMPD2,APOA2,APRT,PDXK,ARF1,RHOA,ATP5ME,ATP6V0C,GPAA1,LPCAT4,BCL2L1,NDUFA1,NDUFB4,NDUFS5,NME2,NME3,PNP,NPPB,CAPN2,OAS1,ENTPD1,CDS1,PDGFB,DPM3,UQCR10,PIK3CB,PLD1,PLD2,PLSCR1,PIGL,MPC2,MBOAT7,COX4I1,COX5B,RRM2B,TECR,COX6A1,COX6B1,COX7A2,COX7B,COX7C,COX8A,PPARA,CSNK2A1,CSNK2B,NUS1,LPIN2,DGKA,PTEN,PTGIS,PTGS2,RAB5A,NR1H4,DPAGT1,NUPR1,MLXIPL,NADSYN1,NAMPT,LPCAT3,PLEKH…
GO: Biological Process	GO:0022407	regulation of cell-cell adhesion		1.325e-06	0.01393	2.97e-05	0.0002921	95	558	CD46,ACVR1,ADA,ADAM8,ADORA2B,AFDN,ALOX5,ANK3,ARG2,RHOA,PYCARD,TNFSF9,RIPK2,FXYD5,CEACAM6,BCL6,CEACAM1,BMP2,BCL10,PNP,CAPN1,CD9,CD44,PAK1,CD59,CD70,CD81,CDH1,CDKN2A,CEACAM5,CEBPB,KLF4,SERPINE2,PLAUR,PODXL,MAP3K8,MINK1,PPARA,PRKCD,PRKCZ,MYADM,PIEZO1,PTPN6,F11R,RAC1,RAP1GAP,RELA,PTPRU,ZBTB7B,EFNB1,EBI3,DMTN,EPHB4,FSTL3,RPS3,F2R,FGB,CCL2,SDC4,ZC3H12A,SHB,SHH,IL23A,SPINT2,CARD11,CD276,LRRC32,TNFRSF21,…
GO: Biological Process	GO:0015918	sterol transport		1.325e-06	0.01393	2.97e-05	0.0002921	35	143	OSBPL7,ANXA2,GRAMD1A,APOA2,APOC1,APOE,MTTP,RAB11A,NFKBIA,TSPO,NPC1,SYT7,OSBP,FURIN,SCARB1,CEL,CLU,NPC1L1,PLTP,TSKU,OSBPL3,NUS1,OSBPL2,NR1H3,LPCAT3,SHH,NPC2,SEC24A,SREBF2,STARD3,HNF1A,EEPD1,NR1H2,LDLR,LRP1
GO: Biological Process	GO:0003018	vascular process in circulatory system		1.377e-06	0.01447	3.079e-05	0.0003029	64	334	SLC24A3,ADD3,ADM,ADORA2B,ADRB3,GRK2,AGT,AGTR1,AHR,ALB,ALOX5,APOE,RHOA,ATP2A3,ABCC3,CEACAM6,CEACAM1,NPPB,PLOD3,CAPN1,P2RX4,CEACAM5,PDGFB,SLC38A2,SLC9A3R1,TJP2,AKAP12,PTGIS,PTGS2,PTPRJ,DUSP5,ECE1,EGFR,SCPEP1,SLC29A1,F2R,F2RL1,FGB,SHC1,SLC1A5,SLC2A3,SLC6A6,SLC7A2,OCLN,SMTNL2,TJP3,SLC38A5,GCH1,GPX1,TGFB1,PTP4A3,SLC44A1,HIF1A,SLC29A2,SLC2A10,HSPA1A,HSPA1B,HTR2B,ICAM1,IL18,INSR,MANF,LRP1,SMAD6
GO: Biological Process	GO:0045017	glycerolipid biosynthetic process		1.39e-06	0.01461	3.102e-05	0.0003051	56	279	LIPH,PIP5K1A,ANG,APOA2,ARF1,PLPP1,DGAT1,GPAA1,LPCAT4,C3,CAPN2,SCARB1,CDS1,PDGFB,DPM3,PIK3CB,PLD1,PLD2,PLSCR1,PIGL,MBOAT7,CSNK2A1,CSNK2B,LPIN2,DGKA,PTEN,RAB5A,NR1H4,NR1H3,LPCAT3,PLEKHA1,PIP4K2C,ACP6,LPCAT1,SH3YL1,ACSL3,AGPAT1,AGPAT2,PIGZ,ABHD4,PIGT,ACSL5,STARD10,SREBF1,DGAT2,SLC44A4,CTDNEP1,SLC44A1,NR1H2,PISD,HTR2B,INPP5D,PLA2G12A,PNPLA2,PIGS,LDLR
GO: Biological Process	GO:0000028	ribosomal small subunit assembly		1.397e-06	0.01468	3.11e-05	0.0003059	12	24	RPS27L,RPL38,RPS2,RPS5,RPS10,RPS14,RPS15,RPS19,RPS25,RPS27,RPS28,RPSA
GO: Biological Process	GO:0030099	myeloid cell differentiation		1.41e-06	0.01482	3.132e-05	0.0003081	110	672	ADAM8,MFAP2,ALAS1,ANXA2,APP,NUMB,SNX3,ATP6AP1,TNFSF9,B2M,CEACAM6,TNFRSF11A,BCL6,CEACAM1,NFKBIA,TSPO,NME2,NPC1,SLC7A7,CD81,CDKN2B,CEACAM5,CEBPA,CEBPB,TJP2,PLSCR1,PML,GATA5,ZNF385A,PPARG,NCOR2,P4HTM,CSF3R,PTEN,HEPH,PTPN6,TESC,DNASE2,PTBP3,RBP1,RELB,ARPC1B,EFNA2,BRD2,EPHA2,WASF2,TRIB1,EPAS1,RPL11,DMTN,RPL27,RPL35A,FSTL3,RPLP1,RPS3,RPS6,PAK4,RPS14,RPS15A,TCIRG1,RPS19,RPS27,ZFPM1,RPS29,GMPR2,F2RL1,PTK…
GO: Biological Process	GO:0061339	establishment or maintenance of monopolar cell polarity		1.421e-06	0.01494	3.151e-05	0.00031	14	32	IFT20,CAMSAP3,RHOA,GBF1,SLC9A3R1,TRAF4,PRKCI,LAMA1,PTK7,PATJ,CRB3,FN1,SH3BP1,EZR
GO: Cellular Component	GO:0005903	brush border		1.498e-06	0.001829	1.591e-05	0.0001222	38	161	CLTRN,ADD3,CGN,MTTP,MYO1C,MYO1D,MYO6,MYO7B,CEACAM6,CEACAM1,CEACAM5,ATP8B1,SLC38A2,SLC9A3R1,CLIC1,PIK3CB,NPC1L1,PLD2,PLS1,DIAPH1,ESPN,USH1C,MYH14,MFSD10,HAVCR1,FLII,FLNB,MYO18A,SNX5,GIPC1,B4GALT1,HSP90AB1,VIL1,EZR,ANKS4B,ITPR3,KCNK1,AMN
GO: Biological Process	GO:0055092	sterol homeostasis		1.538e-06	0.01616	3.393e-05	0.0003337	31	120	ACOX1,MIA2,AMPD2,APOA2,APOE,MTTP,NFKB2,NPC1,SCARB1,NPC1L1,TSKU,NUS1,NR1H4,NR1H3,ACSM3,FGFR4,NPC2,SEC24A,SREBF2,DGAT2,EHD1,GPR39,HNF4A,HPN,NR1H2,XBP1,IL18,INSIG1,MALL,LDLR,LRP5
GO: Biological Process	GO:0050862	positive regulation of T cell receptor signaling pathway		1.54e-06	0.01618	3.393e-05	0.0003337	10	17	ADA,RAB29,CD81,PRKD2,NECTIN2,RELA,RPS3,CARD11,KCNN4,LCK
GO: Biological Process	GO:0071635	negative regulation of transforming growth factor beta production		1.54e-06	0.01618	3.393e-05	0.0003337	10	17	MET,FURIN,CDH3,TSKU,LAPTM4B,FBLN1,FN1,GATA6,CD2AP,HSP90AB1
GO: Biological Process	GO:0034220	ion transmembrane transport		1.571e-06	0.01651	3.455e-05	0.0003398	231	1646	CLTRN,SLC24A3,ACTN4,TPCN1,MET,GRK2,AGT,AGTR1,APLNR,AHR,ALOX5,ANK3,SLC25A5,SLC25A6,ANXA2,ANXA5,TMC4,APOL1,APP,ARF1,RHOA,TRIB3,MCU,ASPH,ATOX1,ATP1A1,FXYD2,ATP2A2,ATP2A3,ATP5ME,ABCC3,ATP6V0C,ATP6V0B,ATP6AP1,BAK1,FXYD5,BAX,NDUFA1,NDUFB4,NDUFS5,NFE2L2,C3,SLC39A5,ATP6V0E1,CAMK2D,CAPN1,CLIC6,SLC7A7,P2RX4,SLC16A3,CD63,CDH17,ATP6V1F,ATP8B1,UQCR10,SLC25A3,SLC38A2,SLC9A3R1,CLCN3,CLCN5,CLU,CLIC1,KCNK6,FXYD3,…
GO: Molecular Function	GO:0016504	peptidase activator activity		1.653e-06	0.003733	0.0001436	0.001192	19	53	APP,PYCARD,ATP2A3,TNFRSF10D,TNFRSF10C,TNFRSF10B,TNFRSF10A,BCL10,CTSH,PSME1,TANK,RPS27L,APH1A,PCOLCE2,FBLN1,RACK1,FN1,PRSS22,VSIR
GO: Biological Process	GO:0007043	cell-cell junction assembly		1.662e-06	0.01747	3.647e-05	0.0003587	39	169	ACTN4,AGT,CGN,AFDN,RHOA,RHOC,ARL2,MYO1C,CLDN12,CLDN6,CLDN1,CD9,CDH1,PKP2,CLDN4,CLDN3,CLDN7,PRKCI,CTNND1,F11R,MARVELD3,RAB13,NR1H4,DSC2,EPHA2,MARVELD2,PATJ,POF1B,CRB3,LSR,OCLN,GJB1,GJB2,INF2,PARD3,UGT8,CLDN15,JUP,SMAD7
GO: Biological Process	GO:0061138	morphogenesis of a branching epithelium		1.706e-06	0.01792	3.734e-05	0.0003673	51	247	ACVR1,ADM,MET,MGP,AGT,AGTR1,AHR,MMP14,AREG,BMP2,SOCS3,CD44,PAK1,CDH1,PDGFB,PGF,PML,MAGED1,CTSD,CTSH,CTSZ,ESRP1,LAMA1,PXN,NPNT,EPHA2,ETV4,ESRP2,HOXB13,SFRP1,SHH,SPINT2,SOX9,SPINT1,ST14,B4GALT1,GPC3,TBX3,HNF1B,TGFB1,RSPO3,TIE1,FOXA1,FOXA2,HOXA5,WT1,IHH,KDR,LAMA5,LLGL2,LRP5
GO: Biological Process	GO:0070301	cellular response to hydrogen peroxide		1.871e-06	0.01966	4.087e-05	0.0004021	35	145	MDM2,MET,BECN1,AXL,NFE2L2,CAPN1,SERPINE1,CDKN2A,PDE8A,KLF4,PRKAA1,CST1,CST2,CST3,PRKCD,MAPK13,PSAP,NQO1,PYCR1,RELA,TXNDC12,TRAP1,OPTN,PLEKHA1,EPOR,NET1,RPS3,RACK1,PDGFD,CFH,HIF1A,TXN,HSPB1,IL18,PCGF2
GO: Biological Process	GO:0010508	positive regulation of autophagy		1.903e-06	0.01999	4.148e-05	0.000408	33	133	TPCN1,BECN1,TICAM1,RIPK2,RAB12,PIK3CB,PLK3,TMEM59,BAG3,PRKAA1,MAPK3,DDIT3,SESN2,HSPB8,RALB,TRIM27,OPTN,PIP4K2C,CALCOCO2,ZC3H12A,SPTLC1,PLK2,TRIM21,SESN1,STK11,HIF1A,XBP1,TRIM5,TRIM8,KDR,TFEB,ORMDL3,SVIP
GO: Cellular Component	GO:0042824	MHC class I peptide loading complex		1.979e-06	0.002417	2.066e-05	0.0001588	9	14	B2M,CALR,TAP1,TAPBP,PDIA3,HLA-A,HLA-B,HLA-C,HLA-E
GO: Cellular Component	GO:0030126	COPI vesicle coat		1.979e-06	0.002417	2.066e-05	0.0001588	9	14	SCYL1,ARCN1,COPB2,COPA,COPB1,TMED7,COPG1,TMED3,COPE
GO: Biological Process	GO:0051604	protein maturation		2.024e-06	0.02127	4.403e-05	0.0004331	69	373	MDM2,ADAM8,MELTF,AEBP1,MMP14,AMBP,SPCS1,CPZ,TMEM208,PYCARD,ASPH,ADAM9,RIPK2,BAK1,C1R,C1S,MYRF,CALR,CAPN1,CAPN2,CAST,CASP4,SERPINH1,FURIN,SERPINE1,CDH1,SERPINE2,LMF2,PLAT,ERO1A,TMEM59,CPD,PPP2R5C,CTNND1,CTSH,CTSZ,LGMN,PRSS1,PRSS2,TESC,RCE1,REN,ECE1,RNPEP,TBC1D10A,APH1A,ATP6AP2,LPCAT3,GLRX5,SPON1,FGB,PRDX4,SHH,PERP,ST14,VSIR,GGT1,GLG1,HSCB,GSN,SEC11A,TMPRSS2,PPP1R15A,HPN,PISD,TMPRSS4,IFI16,IHH,HM13
GO: Biological Process	GO:2001056	positive regulation of cysteine-type endopeptidase activity		2.045e-06	0.02149	4.441e-05	0.0004368	41	183	APP,RHOA,PYCARD,ASPH,ATP2A3,TRADD,RIPK2,BAK1,BAX,TNFRSF10D,TNFRSF10C,TNFRSF10B,TNFRSF10A,BOK,BCL10,CASP4,CDKN2A,PML,PPARG,RNF7,CTSD,CTSH,LGMN,DAP,EGLN3,TXNDC12,RPS27L,BCAP31,TBC1D10A,RPS3,F2R,RACK1,ARL6IP5,BBC3,PERP,GSN,MTCH1,IFI16,LAPTM5,LCK,SMAD3
GO: Biological Process	GO:0032386	regulation of intracellular transport		2.121e-06	0.02229	4.595e-05	0.000452	77	431	MDM2,MECP2,ANK3,ANXA2,ARF1,ASPH,SNX3,MYO1C,IER3,RAB29,NUCB1,PAK1,CD81,CDH1,CDKN2A,PLN,PLK3,TOMM7,BAG3,GCC2,NUS1,PRKAA1,PRKCD,MAPK3,MAP2K2,TMEM30B,TM9SF4,PTGS2,RAC2,PREB,ZFAND1,BCAP31,UBL5,UBAC2,DMTN,STOM,EHD2,CCL2,ZC3H12A,CIB1,FERMT1,SHH,SIRT7,UFM1,NCBP2,TMEM30A,BBC3,SP100,SREBF1,SREBF2,ERLEC1,STK11,REEP6,EHD1,VAMP7,OS9,SFN,TGFB1,PKIG,TNFRSF1A,CHP1,HNF4A,TXN,HSP90AB1,EZR,XBP1,SAR1A,INSIG1,JUP,YIP…
GO: Biological Process	GO:0120192	tight junction assembly		2.145e-06	0.02254	4.638e-05	0.0004562	26	93	ACTN4,CGN,AFDN,ARL2,MYO1C,CLDN12,CLDN6,CLDN1,CDH1,PKP2,CLDN4,CLDN3,CLDN7,PRKCI,F11R,MARVELD3,RAB13,EPHA2,MARVELD2,PATJ,POF1B,CRB3,LSR,OCLN,PARD3,CLDN15
GO: Biological Process	GO:0010817	regulation of hormone levels		2.216e-06	0.02329	4.782e-05	0.0004704	111	686	CLTRN,ADM,AFP,AGT,AGTR1,LTBP4,ALOX5,SLC25A5,SLC25A6,ANXA5,ARL2,PHPT1,MCU,DDRGK1,ATP1A1,VAMP8,DGAT1,BMP2,TSPO,NMB,BAIAP3,KALRN,NUCB2,FAM3B,SYT7,OSBP,FURIN,SCARB1,CEL,DHRS3,CYP2S1,VAMP3,MPC2,RPH3AL,COMT,SELENOM,PPARG,CRABP2,TIPARP,PIM3,RAB11FIP5,CTSB,CTSZ,CYP3A7,CYP3A5,CYP26A1,CYP27A1,RETSAT,DHCR7,RAB1A,NR1H4,RAC1,CCDC186,RBP1,REN,ECE1,SIDT2,EGFR,RDH11,ATP6AP2,PLEKHA1,SCPEP1,HSD17B11,TCIRG1,SLC8B1,…
GO: Biological Process	GO:0043620	regulation of DNA-templated transcription in response to stress		2.248e-06	0.02363	4.841e-05	0.0004762	31	122	ATF3,ATF4,NFE2L2,CA9,CREB3L1,CEBPB,BAG3,PSMA5,PSMB1,PSMB5,PSMB8,PSME1,DDIT3,SESN2,EGLN3,RELA,EPAS1,RPS6KA1,RPS27A,GCN1,ELOB,TMBIM6,HIF1A,PPP1R15A,UBA52,UBC,HSPA1A,HSPA1B,HSPA5,DNAJB1,TCIM
GO: Molecular Function	GO:0019904	protein domain specific binding		2.286e-06	0.005162	0.0001912	0.001587	143	895	ACOX1,ACP1,MDM2,MECP2,FZD1,AFDN,CALCOCO1,APP,BHLHE40,ARF1,RHOA,ARL1,PYCARD,ATF4,ARHGAP27,ATP1A1,TRADD,MYO1D,ADAM9,RAB11A,RIPK2,BAK1,BAX,BCL2L1,IQGAP1,BMP2,BOK,NFE2L2,SQSTM1,BCL10,CAPG,CASP4,OSBP,SAMD11,ERRFI1,CDH1,CDKN2A,CEBPA,CARD10,AP2M1,SLC9A3R1,CLCN3,CLTC,TJP2,PLAUR,PLSCR1,SH3BP5,LNX2,RPH3AL,LITAF,NDFIP2,CLDN7,PPARA,PPARG,BCAR1,TRAF4,CSNK2B,PRKAR2B,PRKCD,CTNND1,MAP2K2,CYBA,LZTS3,DAZAP2,DAP,DA…
GO: Biological Process	GO:1904377	positive regulation of protein localization to cell periphery		2.364e-06	0.02484	5.081e-05	0.0004998	23	77	ANXA13,ARF6,RHOG,RAB11A,SQSTM1,PLS1,ZDHHC5,PRKCI,EGFR,EPHA2,EPHB2,ACSL3,RACK1,CIB1,AGR2,SPTBN1,ARHGEF16,PGRMC1,STX3,VIL1,EZR,ITGA3,LRP1
GO: Biological Process	GO:2000026	regulation of multicellular organismal development		2.37e-06	0.0249	5.082e-05	0.0004999	254	1848	MAFG,MAG,SERPINA3,MAN2A1,SPRED2,CD46,ACVR1,ADA,ADAM8,MECP2,ADM,MET,MGP,AGT,APLNR,AHR,AFDN,FOXO4,MMP14,ALOX5,SH3RF1,TMEM176B,SEMA7A,ANXA3,APOE,BHLHE40,SEMA4G,RHOA,NUMB,ATF4,BECN1,TRADD,ATP6AP1,TNFSF9,AXL,B2M,RAB11A,RIPK2,CEACAM6,BCL6,CEACAM1,BMP2,ZFP36L2,NFE2L2,NFKBIA,TSPO,C3,NME2,MYRF,PNP,NPPB,KALRN,CREB3L1,ERRFI1,SERPINE1,CD44,PAK1,CD59,ADGRE5,CDH3,CDKN2A,CDKN2B,CEACAM5,CEBPB,SERPINF1,KLF4,TRIP1…
GO: Biological Process	GO:0035089	establishment of apical/basal cell polarity		2.424e-06	0.02547	5.187e-05	0.0005103	13	29	IFT20,CAMSAP3,RHOA,SLC9A3R1,TRAF4,PRKCI,LAMA1,PTK7,PATJ,CRB3,FN1,SH3BP1,EZR
GO: Biological Process	GO:0044706	multi-multicellular organism process		2.46e-06	0.02585	5.254e-05	0.0005169	69	375	ADM,AGT,AMBP,ARG2,BSG,KALRN,CALR,CAPN2,OVGP1,SERPINE1,CDH1,PGF,SLC38A2,SERPINE2,EPN1,A1CF,COL16A1,COMT,CP,CLDN4,CST1,CST2,CST3,MAPK3,CTSB,CYP3A5,PTGIS,PTGS2,ADIPOR2,DSG2,NAMPT,EPOR,RPL29,FBLN1,CCL2,FOS,FOSB,FOSL2,SPP1,B4GALT1,GJB2,TMED2,GRN,TEAD4,TGFB1,TIMP1,HEXB,HIF1A,HLA-B,HLA-C,HLA-E,UCP2,MAFF,APOL2,HSPB1,IGF2,IGFBP2,IGFBP3,IHH,ITGA2,ITGA3,ITGA5,ITGB4,JUNB,KISS1,VMP1,LAMB1,FOSL1,LIF
GO: Molecular Function	GO:0004866	endopeptidase inhibitor activity		2.478e-06	0.005596	0.0001999	0.001659	44	195	SERPINA3,AGT,AMBP,ANXA2,APLP2,APP,BCL2L1,BST2,SERPING1,C3,CAST,SERPINH1,FURIN,SERPINE1,SERPINA5,SERPINF1,SERPINA1,SERPINA4,SERPINB6,SERPINE2,SERPINB9,PRDX5,CST1,CST2,CST3,CSTB,PROS1,SPOCK2,RARRES1,SERPINB1,RPS6KA1,WFDC2,SPINT2,CPAMD8,SPINK1,SPINT1,TFPI,TIMP1,AGRN,VIL1,LXN,ITIH2,TFPI2,PAPLN
GO: Biological Process	GO:0032964	collagen biosynthetic process		2.564e-06	0.02694	5.464e-05	0.0005375	22	72	ADORA2B,SERPINH1,CREB3L1,ERRFI1,SERPINE1,PDGFB,PRDX5,PLOD2,COL1A1,PPARG,NR1H4,F2,F2R,CCL2,FN1,P3H3,P3H4,TGFB1,IHH,IL18,ITGA2,RCN3
GO: Biological Process	GO:0033157	regulation of intracellular protein transport		2.577e-06	0.02708	5.482e-05	0.0005393	60	312	MDM2,ANK3,ASPH,SNX3,MYO1C,RAB29,NUCB1,PAK1,CD81,CDH1,CDKN2A,PLK3,TOMM7,BAG3,GCC2,PRKAA1,PRKCD,TMEM30B,TM9SF4,PTGS2,RAC2,ZFAND1,BCAP31,UBL5,UBAC2,DMTN,STOM,CCL2,ZC3H12A,CIB1,FERMT1,SHH,SIRT7,UFM1,TMEM30A,BBC3,SP100,SREBF1,SREBF2,ERLEC1,VAMP7,OS9,SFN,TGFB1,PKIG,TNFRSF1A,CHP1,HNF4A,TXN,HSP90AB1,XBP1,SAR1A,INSIG1,JUP,NDEL1,ATP5IF1,CEMIP,LMAN1,SVIP,SMAD3
GO: Biological Process	GO:1905477	positive regulation of protein localization to membrane		2.618e-06	0.02751	5.558e-05	0.0005467	35	147	ANK3,ANXA13,ARF6,RHOG,MYO1C,RAB11A,SQSTM1,PAK1,CD81,PLS1,ZDHHC5,PRKCI,EGFR,EPHA2,STOM,EPHB2,ACSL3,RACK1,CCL2,CIB1,AGR2,BBC3,SPTBN1,ARHGEF16,PGRMC1,STX3,SFN,TGFB1,CHP1,VIL1,EZR,ITGA3,CEMIP,LRP1,LRP5
GO: Biological Process	GO:0048568	embryonic organ development		2.7e-06	0.02837	5.721e-05	0.0005627	147	971	ACVR1,ADA,ADM,MFAP2,GRK2,AHR,ALCAM,MMP14,TRIB3,NUMB,ATF4,ATP1A1,ATP2A2,ATP6V0C,ATP6AP1,MYO6,NAGLU,BMP2,TSPO,SOCS3,CASP4,CLDN1,FURIN,SCARB2,PAK1,CDX2,CEBPA,CEBPB,PDGFB,COPB2,ATP6V1F,SLC9A3R1,PKP2,EPN1,PLOD2,PLS1,PMM2,COPA,COPB1,MTHFD1L,PKDCC,WWTR1,GATA5,CLDN7,TRAF4,CSF3R,MICAL2,PRKCI,MAPK3,LAMA1,PTGS2,DDIT3,PTK7,SEC24D,GSDME,RAC1,RAD23B,CRISPLD2,RAP1B,NR1H3,ECE1,USH1C,POLR1D,EFNA1,EFNA2,EFNB1,EGFR…
GO: Molecular Function	GO:0008097	5S rRNA binding		2.754e-06	0.006218	0.0002108	0.00175	9	14	MDM2,NOP53,EEF2,RPL3,RPL4,RPL5,RPL7,RPL11,TST
GO: Molecular Function	GO:0005518	collagen binding		2.801e-06	0.006325	0.0002108	0.00175	25	85	AEBP1,ADAM9,NID1,SERPINH1,CD44,PAK1,PDGFB,COL6A1,PPIB,CTSB,MRC2,PCOLCE2,CRTAP,FN1,P3H4,SPARC,P3H1,TGFBI,TNXB,VTN,ITGA2,ITGA3,ADGRG6,SMAD3,SMAD7
GO: Biological Process	GO:0006066	alcohol metabolic process		2.845e-06	0.0299	6.016e-05	0.0005918	76	427	ACADVL,MECP2,ALDH2,APLP2,APOA2,APOC1,APOE,APOL1,APP,PLPP1,PLPP2,MTTP,DGAT1,BMP2,PIP4P1,NPC1,SCARB1,PCBD1,CEBPA,CEL,DHRS3,NPC1L1,GDPD3,TSKU,NUS1,PRKAA1,CYP3A7,CYP3A5,CYP27A1,CYP51A1,PTEN,RETSAT,DHCR7,CYB5R3,NR1H4,DPAGT1,RBP1,RDH11,LPCAT3,AKR1A1,PTK2B,MSMO1,SC5D,FDXR,FGFR4,SPTLC1,NPC2,GDE1,ABHD4,PLCD3,ITPKC,GALK1,SPR,SREBF1,SREBF2,GCH1,ACSS2,SULT1C4,DGAT2,STARD3,HNF1A,TM7SF2,SEC14L2,HDLBP,HMGCS2,AP…
GO: Cellular Component	GO:0032587	ruffle membrane		2.859e-06	0.003491	2.958e-05	0.0002274	28	105	PIP5K1A,ARF4,RHOA,MYO1C,MYO6,ARHGEF1,PAK1,CLCN3,EPS8L1,PTPRJ,DIAPH1,TESC,EPS8L3,RAC1,DNM2,EEF1A1,RAB34,EPHA2,PLEKHA1,RPS3,SH3YL1,CIB1,FERMT1,PACSIN2,EZR,EPS8L2,ITGA5,SPRY4
GO: Biological Process	GO:0070371	ERK1 and ERK2 cascade		3.033e-06	0.03187	6.399e-05	0.0006295	77	435	SPRED2,NDRG2,AGT,SEMA7A,APOE,APP,PYCARD,ATF3,ATP6V0C,ATP6AP1,RIPK2,CEACAM6,TNFRSF11A,CEACAM1,BMP2,ZFP36L2,C3,CAMK2D,ERRFI1,CD44,CDS1,CEACAM5,PDE8A,PDGFB,KLF4,SLC9A3R1,PRKD2,AKAP12,PRKCZ,MAPK3,MAP2K2,CTSH,PTEN,DDT,PTPN6,NPNT,RAP1B,DUSP1,DUSP6,ECE1,EGFR,EPHA2,EPHB2,EPOR,TNIP1,RRAS,F2R,F2RL1,PTK2B,FBLN1,CAMK2N1,FGB,CCL2,CCL7,FGFR4,CIB1,FN1,SHC1,PDGFD,SOX9,GATA4,TF,TGFB1,GSTP1,TLR4,TNFAIP8L3,ARHGAP8,…
GO: Biological Process	GO:0070085	glycosylation		3.137e-06	0.03296	6.606e-05	0.0006498	57	293	MAN1A1,MAN2A1,MGAT1,COG6,MCFD2,ASGR2,MUC2,B4GALT4,B4GALT3,OST4,TMTC2,TMEM258,NPC1,PLOD3,GCNT3,DPM3,B4GALT5,PGM3,OSTC,SERPINA1,PLOD1,PLOD2,ALG12,PMM1,PMM2,TMEM59,GALNT9,NUS1,DAD1,DDOST,DPAGT1,SLC35C2,ALG3,RPN1,RPN2,B3GNT3,MAGT1,SDF2,ST6GAL1,PIGZ,GALNT3,SERP1,GFPT1,B4GALT1,ST8SIA6,POFUT2,GOLGA2,B3GNT7,GXYLT2,GALNT6,CHP1,MGAT4B,ALG2,KRTCAP2,STT3A,MOGS,LMAN1
GO: Biological Process	GO:1901136	carbohydrate derivative catabolic process		3.325e-06	0.03494	6.988e-05	0.0006874	46	219	MAN1A1,MANBA,ADA,MGAT1,NAGLU,NEU1,PNP,OVGP1,ENTPD1,CD44,PDE8A,APOBEC3D,APOBEC3B,GDA,VCAN,CST1,CST2,CST3,PRKCD,CTBS,PSAP,FBXO2,TYMP,GPC6,PGM2,NT5C3A,GMPR2,SDC4,SLC9A1,FUCA1,FUCA2,PDE7B,GPC3,GLB1,APOBEC3C,TGFB1,GUSB,AGRN,CHP1,HEXA,HEXB,HINT1,HSPG2,IDS,APOBEC3F,CEMIP
GO: Biological Process	GO:0007163	establishment or maintenance of cell polarity		3.371e-06	0.03542	7.071e-05	0.0006956	54	273	APLNR,MMP14,IFT20,CAMSAP3,ARF4,ARF6,RHOA,RHOC,RHOG,GBF1,MAP7,PDLIM1,PAK1,CDH1,CDX2,SLC9A3R1,RHOF,TRAF4,PRKCI,PRKCZ,LAMA1,PTK7,RAC1,RAC2,RAP1B,PATJ,TCIRG1,RRAS,PTK2B,RACK1,CRB3,CAP1,FN1,FERMT1,MYO18A,SHH,SLC9A1,SPINT2,GOLPH3,STAT3,STK11,RND1,GSN,PARD3,SH3BP1,HES1,HSP90AB1,EZR,CYP26B1,MISP,NDEL1,LIMS1,LLGL2,LMNA
GO: Biological Process	GO:0043413	macromolecule glycosylation		3.425e-06	0.03599	7.154e-05	0.0007038	55	280	MAN1A1,MAN2A1,MGAT1,MCFD2,ASGR2,MUC2,B4GALT4,B4GALT3,OST4,TMTC2,TMEM258,NPC1,PLOD3,GCNT3,DPM3,B4GALT5,PGM3,OSTC,SERPINA1,PLOD1,PLOD2,ALG12,PMM1,PMM2,TMEM59,GALNT9,NUS1,DAD1,DDOST,DPAGT1,SLC35C2,ALG3,RPN1,RPN2,B3GNT3,MAGT1,SDF2,ST6GAL1,GALNT3,SERP1,GFPT1,B4GALT1,ST8SIA6,POFUT2,GOLGA2,B3GNT7,GXYLT2,GALNT6,CHP1,MGAT4B,ALG2,KRTCAP2,STT3A,MOGS,LMAN1
GO: Biological Process	GO:0006486	protein glycosylation		3.425e-06	0.03599	7.154e-05	0.0007038	55	280	MAN1A1,MAN2A1,MGAT1,MCFD2,ASGR2,MUC2,B4GALT4,B4GALT3,OST4,TMTC2,TMEM258,NPC1,PLOD3,GCNT3,DPM3,B4GALT5,PGM3,OSTC,SERPINA1,PLOD1,PLOD2,ALG12,PMM1,PMM2,TMEM59,GALNT9,NUS1,DAD1,DDOST,DPAGT1,SLC35C2,ALG3,RPN1,RPN2,B3GNT3,MAGT1,SDF2,ST6GAL1,GALNT3,SERP1,GFPT1,B4GALT1,ST8SIA6,POFUT2,GOLGA2,B3GNT7,GXYLT2,GALNT6,CHP1,MGAT4B,ALG2,KRTCAP2,STT3A,MOGS,LMAN1
GO: Biological Process	GO:0032570	response to progesterone		3.438e-06	0.03613	7.169e-05	0.0007052	24	84	ALDH2,PDXK,RHOA,TSPO,C3,SOCS3,CCNE1,CLDN4,DSG2,NR1H3,RELA,CCL2,FOS,FOSB,FOSL2,TXNIP,SREBF1,PGRMC1,GJB2,TGFB1,TLR4,WBP2,JUNB,FOSL1
GO: Biological Process	GO:0051258	protein polymerization		3.457e-06	0.03633	7.194e-05	0.0007077	65	350	MECP2,ADD3,MET,ANG,CAMSAP3,GAS7,ARF1,ARF6,RHOA,ARL2,PYCARD,MYO1C,CDC42EP5,CAPG,CAPN1,PAK1,TMSB10,PFN1,PRUNE1,GDA,CSNK1D,PRKCD,MYADM,VILL,SSH3,DIAPH1,RAC1,DNM2,CHMP4B,TRIM27,ARPC3,ARPC1B,WASF2,ELN,DMTN,RPS3,PTK2B,CDC42EP2,FGB,BAIAP2L2,FLII,ARPC1A,OCLN,SPIRE2,SPTBN1,BAIAP2L1,GOLGA2,GPX4,GSN,CDC42EP1,TMSB4X,CDC42EP4,TWF2,HSPA1A,HSPA1B,VASP,VDAC2,VIL1,VTN,ICAM1,ARHGAP18,EML2,NDEL1,FCHSD1,RNF103-CHMP3
GO: Cellular Component	GO:0031902	late endosome membrane		3.646e-06	0.004451	3.741e-05	0.0002875	35	148	LAMTOR2,ANXA2,IFITM1,LAMTOR4,VAMP8,PIP4P1,BAIAP3,NPC1,SCARB2,CD63,CD68,YIPF2,CLCN3,ATG9A,PLD1,LITAF,TMEM59,NDFIP2,LAPTM4A,CHMP4B,LAPTM4B,IFITM3,VTI1B,CHMP4C,LAMTOR5,VAMP7,STARD3,UBXN6,TMEM9,HLA-DMA,PLD3,MVB12A,RAB7A,CHMP1B,RNF103-CHMP3
GO: Biological Process	GO:0018212	peptidyl-tyrosine modification		3.715e-06	0.03903	7.714e-05	0.0007588	76	430	SCYL1,ACVR1,MET,AGT,AGTR1,TPST2,TPST1,APLP2,APP,AREG,AXL,RIPK2,IQGAP1,SOCS3,GPRC5A,OSBP,ERRFI1,CD44,CD81,CRLF1,PDGFB,CLK3,SH3BP5,PKDCC,PRKCD,PRKCZ,MAPK3,CTNND1,MAP2K2,MAP2K3,PTPN6,PTPRJ,PXN,MVP,EFNA1,EGFR,EPHA2,DMTN,EPHA1,EPHB2,EPHB4,ERBB3,EHD4,PTK2B,RACK1,TESK2,FGFR4,SFRP1,SHC1,STAP2,VPS25,IL23A,PDGFD,SPINK1,STAT3,STK11,TGFB1,TIE1,TLR4,TNFRSF1A,AGRN,CBLC,HNF4A,TYRO3,HES1,VTN,ICAM1,IGF2,IL6ST,IL1…
GO: Biological Process	GO:0006643	membrane lipid metabolic process		3.954e-06	0.04155	8.196e-05	0.0008062	47	227	ESYT2,MGST2,PLPP1,PLPP2,ORMDL2,B4GALT4,B4GALT3,GPAA1,BAX,NEU1,MAP7,CEL,DPM3,B4GALT5,CERS2,PRKD2,SUMF2,PIGL,FA2H,TECR,CTSA,PRKAA1,PRKCD,PSAP,ELOVL7,RACK1,SPTLC1,PIGZ,PIGT,FUCA1,PDXDC1,GLB1,ST8SIA6,SMPDL3A,SERINC3,SERINC5,TNFRSF1A,HEXA,HEXB,ELOVL5,UGCG,UGT8,ELOVL1,SPTSSA,SERINC2,PIGS,ORMDL3
GO: Biological Process	GO:0010562	positive regulation of phosphorus metabolic process		3.97e-06	0.04172	8.196e-05	0.0008062	176	1212	ACVR1,ADAM8,FZD1,ADORA2B,MET,AGT,AGTR1,APLNR,FNIP2,ANG,LAMTOR2,SEMA7A,ANXA2,ZNF622,APP,ARAF,AREG,RHOA,PLPP1,DDRGK1,GADD45B,AXL,ADAM9,RIPK2,CEACAM6,BCL2L1,TNFRSF11A,TNFRSF10B,TNFRSF10A,CCNK,IQGAP1,CEACAM1,BMP2,SQSTM1,C3,BCL10,CAPN2,SOCS3,GPRC5A,OSBP,CD44,PAK1,CD81,CDKN1A,CEACAM5,CRLF1,PDE8A,PDGFB,CARD10,PFKFB3,PGF,CLU,PIK3CB,PIM1,PLAUR,PRKD2,MAGED1,GDF15,MAP3K8,MINK1,CLDN3,PPARA,TRAF4,CSNK1D,CSNK2…
GO: Biological Process	GO:0045937	positive regulation of phosphate metabolic process		3.97e-06	0.04172	8.196e-05	0.0008062	176	1212	ACVR1,ADAM8,FZD1,ADORA2B,MET,AGT,AGTR1,APLNR,FNIP2,ANG,LAMTOR2,SEMA7A,ANXA2,ZNF622,APP,ARAF,AREG,RHOA,PLPP1,DDRGK1,GADD45B,AXL,ADAM9,RIPK2,CEACAM6,BCL2L1,TNFRSF11A,TNFRSF10B,TNFRSF10A,CCNK,IQGAP1,CEACAM1,BMP2,SQSTM1,C3,BCL10,CAPN2,SOCS3,GPRC5A,OSBP,CD44,PAK1,CD81,CDKN1A,CEACAM5,CRLF1,PDE8A,PDGFB,CARD10,PFKFB3,PGF,CLU,PIK3CB,PIM1,PLAUR,PRKD2,MAGED1,GDF15,MAP3K8,MINK1,CLDN3,PPARA,TRAF4,CSNK1D,CSNK2…
GO: Molecular Function	GO:0017171	serine hydrolase activity		4.03e-06	0.0091	0.0002936	0.002436	62	316	CLPP,SERPINA3,RHBDD2,ADAM8,AGT,NCEH1,MMP1,AMBP,ANXA2,APLP2,APP,CFB,SERPING1,C1R,C1S,SERPINH1,FURIN,SERPINE1,SERPINA5,SERPINF1,SERPINA1,SERPINA4,SERPINB6,SERPINE2,SERPINB9,TPP1,PLAT,DPP7,PAMR1,CPD,CTSA,CTSH,PROC,PRSS1,PRSS2,PRSS8,RHBDF2,SERPINB1,SCPEP1,PRSS16,F2,F10,WFDC2,SPINT2,SLC14A1,CPAMD8,SPINK1,SPINT1,PRSS22,ST14,TFPI,SEC11A,TMPRSS2,HABP2,AGRN,PIK3IP1,HPN,TMPRSS4,CFI,ITIH2,TFPI2,PAPLN
GO: Biological Process	GO:0043410	positive regulation of MAPK cascade		4.079e-06	0.04286	8.403e-05	0.0008267	104	641	ADAM8,ADORA2B,MET,ADRB3,AGT,SH3RF1,SEMA7A,ZNF622,APOE,APP,PYCARD,GADD45B,ATP6V0C,ATP6AP1,RIPK2,CEACAM6,TNFRSF11A,IQGAP1,CEACAM1,BMP2,C3,BCL10,CAMK2D,CD44,PAK1,CD81,CDS1,CEACAM5,PDE8A,PDGFB,PIK3CB,NENF,PRKD2,MAGED1,GDF15,MINK1,AKAP12,TRAF4,PRKAA1,PRKCD,PKN1,PRKCZ,MAPK3,MAP2K2,MAP2K3,PSAP,PTEN,GADD45A,DDT,GSDME,PTPRJ,PXN,NPNT,RAP1B,DUSP5,DUSP6,EFNA1,EGFR,EPOR,RPS3,RPS27A,F2R,F2RL1,PTK2B,FGB,CCL2,CC…
GO: Biological Process	GO:0017185	peptidyl-lysine hydroxylation		4.129e-06	0.04338	8.49e-05	0.0008352	7	9	PLOD3,PLOD1,PLOD2,P3H3,P3H4,JMJD6,FKBP10
GO: Biological Process	GO:0071214	cellular response to abiotic stimulus		4.147e-06	0.04357	8.493e-05	0.0008355	81	468	MAG,MDM2,MFAP4,AGT,MMP1,YBX3,ATF4,ATP1A1,FXYD2,MYO6,BAK1,BAX,BCL2L1,TNFRSF10B,TNFRSF10A,BMP2,TSPO,BCL10,NPPB,ERRFI1,SERPINE1,CDKN1A,PDGFB,PGM1,SLC38A2,SERPINB6,CNN2,COL1A1,BAG3,RAB11FIP5,PRKCD,MAPK3,MAPK13,CTSB,CYBA,PIEZO1,PTEN,DDB2,GADD45A,PTGS2,F11R,RAC1,DNM2,TANK,RELB,NUPR1,ZFAND1,NAMPT,EGFR,RDH11,ELK1,RPL26,NET1,F2,SFRP1,TRIAP1,SIPA1,SLC9A1,BBC3,SOX9,STK11,TGFB1,GUCA1A,TIMP1,TLR4,SWI5,RPL35,T…
GO: Biological Process	GO:0104004	cellular response to environmental stimulus		4.147e-06	0.04357	8.493e-05	0.0008355	81	468	MAG,MDM2,MFAP4,AGT,MMP1,YBX3,ATF4,ATP1A1,FXYD2,MYO6,BAK1,BAX,BCL2L1,TNFRSF10B,TNFRSF10A,BMP2,TSPO,BCL10,NPPB,ERRFI1,SERPINE1,CDKN1A,PDGFB,PGM1,SLC38A2,SERPINB6,CNN2,COL1A1,BAG3,RAB11FIP5,PRKCD,MAPK3,MAPK13,CTSB,CYBA,PIEZO1,PTEN,DDB2,GADD45A,PTGS2,F11R,RAC1,DNM2,TANK,RELB,NUPR1,ZFAND1,NAMPT,EGFR,RDH11,ELK1,RPL26,NET1,F2,SFRP1,TRIAP1,SIPA1,SLC9A1,BBC3,SOX9,STK11,TGFB1,GUCA1A,TIMP1,TLR4,SWI5,RPL35,T…
GO: Biological Process	GO:0006650	glycerophospholipid metabolic process		4.157e-06	0.04368	8.499e-05	0.000836	66	359	MECP2,LIPH,PIP5K1A,APOA2,APOC1,ARF1,GPAA1,LPCAT4,PIP4P1,CAPN2,SOCS3,SCARB1,CDS1,PDGFB,TMEM86B,DPM3,PIK3CB,PLD1,PLD2,PLSCR1,PIGL,MBOAT7,GDPD3,PRDX6,CSNK2A1,CSNK2B,LPIN2,ABHD12,DGKA,DBI,PTEN,RAB5A,NR1H4,NR1H3,LPCAT3,PLEKHA1,PIP4K2C,ACP6,PLBD1,LPCAT1,SH3YL1,ACSL3,AGPAT1,AGPAT2,PIGZ,GDE1,ABHD4,ITPKC,PIGT,STARD10,MTMR11,PNPLA6,SERINC3,SLC44A4,SLC44A1,SERINC5,NR1H2,PISD,HTR2B,IMPA2,INPP1,INPP5D,SERINC2…
GO: Biological Process	GO:0006909	phagocytosis		4.165e-06	0.04377	8.499e-05	0.000836	75	424	MET,MFGE8,PIP5K1A,SRPX,ANXA3,ANXA11,APOA2,RHOG,PYCARD,BECN1,SNX3,MYO1C,AXL,C3,CALR,SYT7,SCARB1,PAK1,CLCN3,PIK3CB,PLD2,PLSCR1,CNN2,C1orf43,PPARG,PRKCD,MAPK3,PROS1,CYBA,TM9SF4,PTEN,PTPRJ,CD302,ARHGAP25,RAB5A,RAC1,RAC2,DNM2,RAP1GAP,NR1H3,ARPC3,ARPC1B,ELMO3,RAB34,WASF2,F2RL1,HAVCR1,RACK1,SPON2,CCL2,ARPC1A,NCKIPSD,MYO18A,EIF2AK1,TMED7-TICAM2,JMJD6,VAMP7,LMAN2,GSN,TGFB1,ICAM5,TLR4,SH3BP1,TYRO3,HSP90AB1…
GO: Biological Process	GO:0090110	COPII-coated vesicle cargo loading		4.213e-06	0.04427	8.58e-05	0.000844	9	15	SEC24C,SEC24D,RAB1A,SEC23A,SEC13,SEC31A,SEC24A,SAR1A,INSIG1
GO: Biological Process	GO:0032801	receptor catabolic process		4.252e-06	0.04469	8.643e-05	0.0008502	15	39	AP2A1,ANXA2,APOE,BECN1,CAPN1,FURIN,AP2M1,CLTC,LGMN,RNF43,SNX25,TGFB1,MVB12A,LAPTM5,SMURF1
GO: Biological Process	GO:0050678	regulation of epithelial cell proliferation		4.575e-06	0.04807	9.281e-05	0.0009129	83	484	SERPINA3,ADORA2B,AGTR1,APLNR,ALOX5,ANG,APOE,AREG,POLD4,B2M,BAX,CEACAM6,CEACAM1,BMP2,NME2,NPPB,CLDN1,ERRFI1,CDH1,CDH3,CDKN2A,CDKN2B,CEACAM5,PDGFB,SERPINF1,PGF,PRKD2,MAGED1,EPB41L4B,PPARG,RAB33B,CYBA,ESRP1,PTEN,MARVELD3,RAP1GAP,ECM1,NUPR1,EGFR,EGFL7,ETV4,LRG1,ESRP2,CCL2,SFRP1,SHH,SOX9,SPARC,EAF2,SPINK1,STAT3,B4GALT1,STK11,SULF2,GPC3,MYDGF,SFN,GPX1,GRN,TGFB1,TIE1,TLR4,HIF1A,NR4A1,HOXA5,HPN,HES1,HTR2…
GO: Cellular Component	GO:0005938	cell cortex		4.652e-06	0.00568	4.734e-05	0.0003638	69	379	ACTN4,ACVR1,ADD3,ANXA2,MYZAP,ARF6,RHOA,RHOC,RHOG,ASPH,MYO1D,MYO6,BFSP1,IQGAP1,CAPN2,CDH1,PFN1,TRIP10,CLTB,MLPH,RHOF,PLS1,NRBP1,AKAP12,PRKCZ,CTNND1,MAP2K2,MYL12B,CTSZ,MYADM,PXN,CD302,RAC1,RAC2,DNM2,EEF1A1,DMTN,CNKSR1,RTKN,PTK2B,SCNN1A,FGB,CAP1,FLNB,DCDC2,MYL12A,GIPC1,SPIRE2,SPTBN1,RND1,EXOC6B,DSTN,GSN,TNFAIP2,PARD3,CD2AP,SH3BP1,FAM110C,EZR,MISP,CDC42SE1,INPP5D,ITGB4,KDF1,FCHSD1,KRT19,LAMC2,LASP1,L…
GO: Biological Process	GO:0032355	response to estradiol		4.73e-06	0.0497	9.576e-05	0.000942	54	276	MECP2,AGT,AHR,ALDH2,MMP15,AREG,ABCC3,C3,CALR,SOCS3,CCNE1,PDGFB,SERPINA1,COL1A1,NCOR2,CST1,CST2,CST3,CYP3A5,PTEN,PTGS2,NQO1,DUSP1,ARPC1B,TXNDC12,EEF2,EGFR,CCL2,SFRP1,FOSL2,SHH,TXNIP,POSTN,SPRR2F,GGT1,STAT3,GJB2,GPX1,GPX4,GRN,TFPI,TGFB1,GSTP1,TNFRSF1A,HIF1A,FOXA1,IGF2,IGFBP2,IGFBP3,IHH,INSIG1,INSR,ITGA2,LDLR
GO: Biological Process	GO:0005975	carbohydrate metabolic process		4.793e-06	0.05036	9.685e-05	0.0009527	112	705	MAN1A1,MAN2A1,MAN2B1,MANBA,MDH2,MECP2,ADORA2B,ADRB3,AP2A1,ALDH2,ALDOA,APP,ATF3,ATF4,B4GALT4,B4GALT3,NEU1,IER3,STBD1,OAS1,OVGP1,SCARB2,GCNT3,PDGFB,DPM3,PFKFB3,PGM1,B4GALT5,PGM3,PHKA2,SIAE,CLTC,PGLS,GSTO1,PMM1,PMM2,SLC2A8,PPARA,PRKAA1,CTBS,CYB5A,MLEC,PTEN,CYB5R3,SESN2,NR1H4,NUPR1,MLXIPL,ADIPOR1,STK40,PGM2,BCKDK,AKR1A1,B3GNT3,PTK2B,ZBTB7A,SEC13,PGGHG,HKDC1,SIRT7,SLC2A3,SLC25A1,FUCA1,FUCA2,GAA,SELENO…
GO: Biological Process	GO:0043001	Golgi to plasma membrane protein transport		4.833e-06	0.05078	9.747e-05	0.0009588	16	44	ANK3,ANXA13,VAMP3,PKDCC,GCC2,OPTN,RAB34,GOLPH3L,ACSL3,RACK1,VAMP5,SPTBN1,GOLPH3,VAMP7,AMN,KRT18
GO: Molecular Function	GO:0008236	serine-type peptidase activity		4.854e-06	0.01096	0.0003425	0.002843	61	311	CLPP,SERPINA3,RHBDD2,ADAM8,AGT,MMP1,AMBP,ANXA2,APLP2,APP,CFB,SERPING1,C1R,C1S,SERPINH1,FURIN,SERPINE1,SERPINA5,SERPINF1,SERPINA1,SERPINA4,SERPINB6,SERPINE2,SERPINB9,TPP1,PLAT,DPP7,PAMR1,CPD,CTSA,CTSH,PROC,PRSS1,PRSS2,PRSS8,RHBDF2,SERPINB1,SCPEP1,PRSS16,F2,F10,WFDC2,SPINT2,SLC14A1,CPAMD8,SPINK1,SPINT1,PRSS22,ST14,TFPI,SEC11A,TMPRSS2,HABP2,AGRN,PIK3IP1,HPN,TMPRSS4,CFI,ITIH2,TFPI2,PAPLN
GO: Biological Process	GO:0002237	response to molecule of bacterial origin		4.904e-06	0.05153	9.872e-05	0.0009711	100	613	SERPINA3,S100A14,ADM,MGST1,MGST2,MMP1,ALDH2,ALDOA,ANG,ARG2,RHOA,PYCARD,MUC2,ATP2A2,ABCC3,AXL,ADAM9,TICAM1,B2M,RIPK2,BCL2L1,TNFRSF11A,NFKB2,NFKBIA,TSPO,BCL10,NPPB,CAPN2,SOCS3,CXCL16,CLDN1,SCARB1,ENTPD1,ENTPD2,SERPINE1,CD68,CEBPB,SERPINA1,NOCT,PLSCR1,COMT,LITAF,TNIP2,AKAP12,MAPK3,MAP2K3,PROS1,PTGS2,NR1H4,ADIPOR2,NR1H3,RELA,REN,SIGIRR,TRIB1,EPAS1,F2R,HAVCR1,SPON2,CCL2,ZC3H12A,FN1,OTUD5,FOS,SBNO2,SEL…
GO: Biological Process	GO:0050856	regulation of T cell receptor signaling pathway		4.939e-06	0.0519	9.923e-05	0.0009762	20	64	ADA,PHPT1,CEACAM6,CEACAM1,BCL10,RAB29,CD81,CEACAM5,PRKD2,PTPN6,PTPRJ,NECTIN2,RELA,ELF1,RPS3,CARD11,EZR,LAPTM5,KCNN4,LCK
GO: Biological Process	GO:0030512	negative regulation of transforming growth factor beta receptor signaling pathway		5.043e-06	0.05299	0.0001011	0.0009949	26	97	SPRED2,BCL9L,ONECUT2,PPARA,TSKU,DNM2,SNX25,RPS27A,ZBTB7A,SKIL,TDP2,GLG1,TGFB1,SLC2A10,UBA52,UBC,HSPA1A,HSPA1B,HSPA5,XBP1,IDS,PMEPA1,SMURF1,SMAD3,SMAD6,SMAD7
GO: Biological Process	GO:0001701	in utero embryonic development		5.072e-06	0.05329	0.0001015	0.0009986	96	583	MAFG,MAN2A1,ACVR1,ADA,ADM,MGAT1,CAMSAP3,YBX3,CCNB1IP1,BCL2L1,CCNK,BMP2,PELO,BTF3,PLOD3,CAPN2,SOCS3,FURIN,CDH1,CMTM3,CDX2,CEBPA,CEBPB,PDGFB,KLF4,SERPINA1,SMIM14,EPN1,EIF4E2,C1orf43,CIR1,NCOR2,SEC24C,PRKCSH,DAD1,PSPH,SEC24D,SCO2,RCN1,EGFR,SBDS,ELF3,CCDC24,EPAS1,RPL13,SKIL,PLCD3,SPINT2,SF3B6,KDM2A,SYVN1,SPINT1,SLC39A1,GATA4,GATA6,SSR2,ST14,GJB3,ST8SIA6,TMED2,TBX3,HNF1A,HNF1B,GRN,TEAD4,ZFPM2,RSPO3,TI…
GO: Biological Process	GO:0001763	morphogenesis of a branching structure		5.222e-06	0.05487	0.0001043	0.001026	53	270	ACVR1,MECP2,ADM,MET,MGP,AGT,AGTR1,AHR,MMP14,AREG,BMP2,SOCS3,CD44,PAK1,CDH1,PDGFB,PGF,PML,MAGED1,CTSD,CTSH,CTSZ,ESRP1,LAMA1,PXN,NPNT,EPHA2,ETV4,ESRP2,HOXB13,SFRP1,SHH,SPINT2,SOX9,SPINT1,ST14,B4GALT1,GPC3,TBX3,HNF1B,TGFB1,RSPO3,TIE1,FOXA1,FOXA2,HOXA5,WT1,IHH,KDR,RTN4,LAMA5,LLGL2,LRP5
GO: Biological Process	GO:0033273	response to vitamin		5.536e-06	0.05817	0.0001103	0.001085	41	190	SERPINA3,MDM2,ADA,FZD1,MMP1,ARG2,BECN1,MUC2,TSPO,CCNE1,CD44,CEBPA,PIM1,COL1A1,ADAMTS1,PPARG,CYP26A1,PTGS2,RBP1,RELA,EEF2,EGFR,ELN,CCL2,SFRP1,POSTN,SPARC,SPP1,GATA4,GGCX,GPX1,PDIA3,GSN,GSR,TGFB1,GSTP1,CYP26B1,TRIM25,INSR,PDX1,ITGA2
GO: Biological Process	GO:0030301	cholesterol transport		5.542e-06	0.05823	0.0001103	0.001085	31	127	ANXA2,APOA2,APOC1,APOE,RAB11A,NFKBIA,TSPO,NPC1,SYT7,OSBP,FURIN,SCARB1,CEL,CLU,NPC1L1,PLTP,TSKU,NUS1,OSBPL2,NR1H3,LPCAT3,SHH,NPC2,SEC24A,SREBF2,STARD3,HNF1A,EEPD1,NR1H2,LDLR,LRP1
GO: Biological Process	GO:0042327	positive regulation of phosphorylation		5.611e-06	0.05896	0.0001115	0.001096	163	1113	ACVR1,ADAM8,FZD1,ADORA2B,MET,AGT,AGTR1,APLNR,FNIP2,ANG,LAMTOR2,SEMA7A,ANXA2,ZNF622,APP,ARAF,AREG,RHOA,PLPP1,DDRGK1,GADD45B,AXL,ADAM9,RIPK2,CEACAM6,TNFRSF11A,TNFRSF10B,TNFRSF10A,CCNK,IQGAP1,CEACAM1,BMP2,SQSTM1,C3,BCL10,SOCS3,GPRC5A,OSBP,CD44,PAK1,CD81,CDKN1A,CEACAM5,CRLF1,PDE8A,PDGFB,CARD10,PFKFB3,PGF,CLU,PIK3CB,PIM1,PLAUR,PRKD2,MAGED1,GDF15,MAP3K8,MINK1,CLDN3,TRAF4,CSNK1D,CSNK2B,PRKAA1,PRKAR2B,PR…
GO: Biological Process	GO:0006812	cation transport		5.633e-06	0.05919	0.0001117	0.001099	205	1458	CLTRN,SLC24A3,ACTN4,SLC10A3,ADA,TPCN1,MELTF,AGT,AGTR1,APLNR,AHR,ALOX5,ANK3,ANXA2,ANXA5,APP,ARF1,ARG2,RHOA,ARL2,MCU,ASPH,ATF4,ATOX1,ATP1A1,VAMP8,FXYD2,ATP2A2,ATP2A3,ATP5ME,ATP6V0C,SNX3,ATP6V0B,ATP6AP1,B2M,BAK1,FXYD5,BAX,NDUFA1,NDUFB4,NDUFS5,TSPO,SLC39A5,ATP6V0E1,CAMK2D,CAPN1,SYT7,SLC22A18,P2RX4,ENTPD1,SERPINE1,CD63,PDGFB,PER1,ATP6V1F,UQCR10,VAMP3,SLC25A3,SLC38A2,SERPINE2,SLC9A3R1,CLCN3,CLCN5,CLTC,…
GO: Biological Process	GO:0051603	proteolysis involved in cellular protein catabolic process		5.808e-06	0.06103	0.0001149	0.001131	122	786	CLPP,MAN1A1,RHBDD2,MDM2,OSBPL7,APOE,ARAF,TRIB3,DDRGK1,EIF3H,ZFAND2A,AUP1,NFE2L2,SQSTM1,CAPN2,CDC34,CDKN2A,CEBPA,AP1S1,CLU,TMEM259,FBXW5,PLK3,PML,DERL1,RNF19A,NOP53,NDFIP2,WWTR1,RNF7,RNF167,PPP2R5C,CSNK1D,CSNK2A1,CTSB,CTSH,DNAJC3,CTSZ,LGMN,TRPC4AP,PSMA5,PSMB1,PSMB5,PSMB8,FBXL12,PSME1,CUL7,PTEN,RNF43,DDIT3,FBXO2,TMUB1,FBXO22,RNF128,RAD23B,HECTD3,TOM1L1,CHMP4B,NUPR1,EFNA1,BCAP31,RNF5,UBAC2,TRIB1,RPL…
GO: Biological Process	GO:0061912	selective autophagy		5.952e-06	0.06255	0.0001176	0.001157	21	70	DDRGK1,BECN1,AUP1,RIPK2,SQSTM1,STBD1,TOMM7,BAG3,MAPK3,WIPI2,SESN2,HSPB8,OPTN,CALCOCO2,UFC1,SPTLC1,UFM1,ATG2A,RETREG3,RAB7A,SMURF1
GO: Cellular Component	GO:0009925	basal plasma membrane		6.083e-06	0.007427	6.138e-05	0.0004717	61	325	CD46,MET,GRK2,AP2A1,AGTR1,ANK3,ANXA2,ANXA13,MTTP,NUMB,ATP1A1,VAMP8,FXYD2,ABCC3,MYO1C,MYO1D,ADAM9,CEACAM6,CEACAM1,BSG,SLC39A5,CA9,MAP7,SLC7A7,CLDN1,SLC16A3,SCARB1,ENTPD1,CD44,CD81,CDH1,CDH17,CEACAM5,PDGFB,CLDN4,CLDN7,HEPH,DSP,EGFR,WASF2,MARVELD2,SLC29A1,ERBB3,SLC1A5,SLC6A6,SLC9A1,SLC14A1,ST14,B4GALT1,TF,SLC29A2,HSPA1A,HSPA1B,HSP90AB1,EZR,ITGA3,ITGB4,KCNN4,LDLR,LRP1,EPCAM
GO: Biological Process	GO:0048871	multicellular organismal homeostasis		6.14e-06	0.06451	0.000121	0.001191	107	670	SERPINA3,ACADVL,ADAM8,MET,MFAP2,ADRB3,POC1B,ALB,AMPD2,ATF4,MUC2,ATP6AP1,B2M,RAB11A,BAX,CEACAM6,BCL2L1,TNFRSF11A,CEACAM1,BSG,CLDN12,CLDN1,CD7,P2RX4,PRDX1,CDH1,CDH3,CEACAM5,CEBPB,CLCN3,TPP1,TJP2,PRDX5,FA2H,G0S2,ZG16B,WWTR1,DRAM2,CLDN4,CLDN3,TSKU,PRKAA1,PRKAR2B,CTSH,METRNL,PIEZO1,PTGS2,DDIT3,PLEKHM1,F11R,ADIPOR2,RAC1,RAC2,NR1H3,USH1C,ZBTB7B,CHMP4B,MLXIPL,ADIPOR1,EGFR,EPAS1,LPCAT1,TCIRG1,F2R,PLAC8,PT…
GO: Biological Process	GO:0120193	tight junction organization		6.186e-06	0.065	0.0001217	0.001197	26	98	ACTN4,CGN,AFDN,ARL2,MYO1C,CLDN12,CLDN6,CLDN1,CDH1,PKP2,CLDN4,CLDN3,CLDN7,PRKCI,F11R,MARVELD3,RAB13,EPHA2,MARVELD2,PATJ,POF1B,CRB3,LSR,OCLN,PARD3,CLDN15
GO: Biological Process	GO:0055082	cellular chemical homeostasis		6.201e-06	0.06516	0.0001218	0.001198	153	1034	MAFG,CLTRN,SLC24A3,TPCN1,ADM,MET,MELTF,GRK2,AGT,AGTR1,APLNR,ANG,ANXA7,APLP2,APOE,APP,ARF1,MT2A,PHPT1,ORMDL2,MCU,ASPH,DDRGK1,ATF4,ATOX1,ATP1A1,ATP2A2,ATP2A3,ATP6V0C,ATP6V0B,ATP6AP1,BAK1,BAX,BOK,C7,NMB,NME2,BAIAP3,SLC39A5,ATP6V0E1,CALR,CAMK2D,NUCB2,OSBP,P2RX4,SERPINE1,CDKN2A,SERPINF1,ATP6V1F,PGM1,SLC9A3R1,CLCN3,PIK3CB,GSTO1,PLN,PML,MPC2,SLC31A1,ERO1A,CP,SLC30A7,PIM3,PRKAA1,RAB11FIP5,MAPK3,CYBA,TM9S…
GO: Biological Process	GO:0035459	vesicle cargo loading		6.643e-06	0.0698	0.0001302	0.001281	12	27	MIA2,SEC24C,SEC24D,RAB1A,SEC23A,SEC13,SEC31A,SEC24A,TMED2,TMED10,SAR1A,INSIG1
GO: Biological Process	GO:1902236	negative regulation of endoplasmic reticulum stress-induced intrinsic apoptotic signaling pathway		6.747e-06	0.0709	0.000132	0.001299	11	23	BCL2L1,CREB3L1,TXNDC12,CREB3,SYVN1,SELENOS,TMBIM6,HSPA1A,HSPA1B,XBP1,PDX1
GO: Biological Process	GO:0072595	maintenance of protein localization in organelle		6.771e-06	0.07115	0.000132	0.001299	16	45	GRK2,ARL2,GPAA1,BCL3,TSPO,SUN2,PML,SP100,KDELR1,OS9,KDELR2,KDELR3,TXN,HSPA5,CHCHD10,INSIG1
GO: Biological Process	GO:1902895	positive regulation of miRNA transcription		6.771e-06	0.07115	0.000132	0.001299	16	45	BMP2,KLF5,PDGFB,KLF4,PPARG,RELA,FOS,SREBF1,SREBF2,STAT3,TGFB1,HIF1A,WT1,FOSL1,SMAD3,SMAD6
GO: Biological Process	GO:0033627	cell adhesion mediated by integrin		6.874e-06	0.07223	0.0001338	0.001316	22	76	ADA,ADAM9,SERPINE1,COL16A1,PODXL,PIEZO1,PTPN6,TESC,NPNT,EFNA1,EPHA2,SDC4,CIB1,FERMT1,VTN,ICAM1,ITGA2,ITGA5,ITGB4,ITGB5,ITGB6,LIF
GO: Biological Process	GO:0050892	intestinal absorption		7.048e-06	0.07406	0.0001368	0.001346	18	55	ANXA2,APOA2,DGAT1,SCARB1,GCNT3,CEL,NPC1L1,TJP2,PLS1,ISX,F11R,NR1H3,LPCAT3,UGCG,NR1H2,VIL1,EZR,LDLR
GO: Biological Process	GO:0001894	tissue homeostasis		7.058e-06	0.07416	0.0001368	0.001346	68	379	SERPINA3,ADAM8,POC1B,ALB,MUC2,ATP6AP1,B2M,BAX,CEACAM6,BCL2L1,TNFRSF11A,CEACAM1,BSG,CLDN12,CLDN1,CD7,P2RX4,PRDX1,CDH3,CEACAM5,CLCN3,TPP1,TJP2,PRDX5,ZG16B,WWTR1,DRAM2,CLDN3,CTSH,PIEZO1,PTGS2,PLEKHM1,F11R,RAC1,RAC2,USH1C,CHMP4B,EGFR,EPAS1,LPCAT1,TCIRG1,F2R,PTK2B,SHH,LSR,OCLN,PRRC1,TJP3,SOX9,SPP1,STK11,SULF2,HNF1A,TF,TFF1,TFF3,TGFB1,TLR4,HSPB1,IHH,INPP5D,ITGB6,RAB7A,KDR,LAMC1,LTBP3,LYZ,RCN3
GO: Biological Process	GO:0030010	establishment of cell polarity		7.292e-06	0.07662	0.0001408	0.001386	39	179	APLNR,MMP14,IFT20,CAMSAP3,ARF6,RHOA,GBF1,PAK1,CDH1,SLC9A3R1,TRAF4,PRKCI,PRKCZ,LAMA1,PTK7,RAP1B,PATJ,TCIRG1,PTK2B,RACK1,CRB3,FN1,FERMT1,MYO18A,SHH,GOLPH3,STAT3,STK11,GSN,PARD3,SH3BP1,HES1,HSP90AB1,EZR,CYP26B1,MISP,NDEL1,LLGL2,LMNA
GO: Biological Process	GO:1903409	reactive oxygen species biosynthetic process		7.292e-06	0.07662	0.0001408	0.001386	39	179	ACOX1,AGT,ALOX5,APP,ARG2,RHOA,GBF1,TICAM1,TSPO,P2RX4,MPV17L,KLF4,CLCN3,CLU,PPARA,CYBA,PTGIS,PTGS2,CYB5R3,NQO1,RAC1,DNM2,EEF1A1,TRAP1,EPOR,PTK2B,ZC3H12A,HBP1,SLC7A2,SPR,GCH1,GCHFR,STAT3,TLR4,HLA-E,HSP90AB1,ICAM1,INSR,SMAD3
GO: Molecular Function	GO:0004867	serine-type endopeptidase inhibitor activity		7.385e-06	0.01668	0.0005053	0.004194	28	106	SERPINA3,AGT,AMBP,ANXA2,APLP2,APP,SERPING1,SERPINH1,FURIN,SERPINE1,SERPINA5,SERPINF1,SERPINA1,SERPINA4,SERPINB6,SERPINE2,SERPINB9,SERPINB1,WFDC2,SPINT2,CPAMD8,SPINK1,SPINT1,TFPI,AGRN,ITIH2,TFPI2,PAPLN
GO: Biological Process	GO:0043297	apical junction assembly		7.56e-06	0.07944	0.0001458	0.001434	26	99	ACTN4,CGN,AFDN,RHOA,RHOC,ARL2,MYO1C,CLDN6,CLDN1,CDH1,PKP2,CLDN4,CLDN3,CLDN7,PRKCI,F11R,MARVELD3,RAB13,EPHA2,MARVELD2,PATJ,POF1B,CRB3,OCLN,PARD3,CLDN15
GO: Cellular Component	GO:1990904	ribonucleoprotein complex		7.609e-06	0.009291	7.615e-05	0.0005853	134	879	AKAP17A,ACTN4,PARP4,NOB1,ZNF622,EIF3D,EIF3H,EIF3I,RIOK3,IQGAP1,RPL10A,BTF3,BUD31,MRPL49,CALR,RPL14,PKP2,RPL36,MRPL33,FBLIM1,ESRP1,SRA1,RBMS2,MRPL54,MRPL53,RPS27L,MRPL2,EEF2,EIF1,EIF2A,RPL3,RPL4,RPL5,RPL6,RPL7,RPL7A,RPL8,RPL10,RPL11,RPL12,RPL13,RPL15,RPL17,RPL18,RPL18A,RPL19,RPL21,RPL22,RPL23A,RPL24,RPL26,RPL27,RPL30,RPL27A,RPL28,RPL29,RPL31,RPL32,RPL34,RPL35A,RPL36AL,RPL37,RPL37A,RPL38,RPL39,RPL4…
GO: Cellular Component	GO:0030665	clathrin-coated vesicle membrane		7.708e-06	0.009412	7.652e-05	0.0005881	30	122	AP2A1,APOE,AREG,VAMP8,MYO6,AP1G2,CD3D,CD9,FURIN,SCARB2,VAMP3,AP2M1,AP1S1,CLTB,CLTC,EPN1,SLC2A8,CLINT1,AFTPH,RAB5A,AP1M2,EGFR,TGOLN2,NECAP2,REEP6,VAMP7,TF,LDLR,CEMIP,M6PR
GO: Biological Process	GO:0035272	exocrine system development		7.803e-06	0.082	0.0001502	0.001477	27	105	MET,CDH1,PDGFB,LNX2,PPDPF,CST1,CST2,CST3,CTNND1,ESRP1,LAMA1,PTGS2,EDA,EGFR,RPL3,EPAS1,ESRP2,SHH,SOX9,SRP54,TGFB1,HOXC8,XBP1,IGF2,INSR,PDX1,LAMA5
GO: Biological Process	GO:0006935	chemotaxis		7.839e-06	0.08237	0.0001506	0.001481	132	870	MATN2,S100A14,ADAM8,MET,MTUS1,AGTR1,PIP5K1A,ALCAM,MMP14,ALOX5,ANK3,SEMA7A,APP,SEMA4G,RHOA,RHOG,MCU,GBF1,TNFRSF11A,CMTM8,BSG,C3,PLOD3,KALRN,CALR,CAPN1,CXCL16,P2RX4,SERPINE1,CMTM3,PDGFB,PGF,PIK3CB,PLAUR,PLD1,PLP2,PRKD2,BCAR1,PPIB,CSF3R,PRKCD,MAPK3,RAB33B,CYBA,LGMN,LAMA1,DDT,YTHDF1,PTPRF,PTPRJ,TMEM41B,RAB13,RAC1,RAC2,RAP1GAP,DUSP1,TYMP,EFNA1,EFNA2,EFNB1,SBDS,EPHA2,CMTM7,CKLF,EPHA1,EPHB2,EPHB4,RPL24,…
GO: Biological Process	GO:0046879	hormone secretion		7.87e-06	0.0827	0.0001509	0.001485	74	424	CLTRN,ADM,AGT,AGTR1,LTBP4,ALOX5,SLC25A5,SLC25A6,ANXA5,ARL2,PHPT1,MCU,DDRGK1,VAMP8,DGAT1,NMB,BAIAP3,KALRN,NUCB2,FAM3B,SYT7,OSBP,VAMP3,MPC2,RPH3AL,SELENOM,PPARG,PIM3,RAB11FIP5,RAB1A,NR1H4,RAC1,CCDC186,REN,SIDT2,EGFR,TCIRG1,SLC8B1,CAMK2N1,FGB,SCT,FGFR4,SFRP1,RAB11FIP1,UFM1,SPINK1,SPP1,TM7SF3,SREBF1,SERP1,GIPR,STX1A,VAMP7,TBX3,HNF1A,HNF1B,GPR39,HIF1A,FOXA2,HNF4A,UCP2,ICA1,IGFBP3,C1QTNF12,IL6ST,IL11,I…
GO: Biological Process	GO:0051345	positive regulation of hydrolase activity		7.901e-06	0.08303	0.0001512	0.001488	143	958	AGT,AGTR1,PIP5K1A,AFDN,ANG,RGS5,APP,ARF4,RHOA,RHOC,RHOG,ARL1,PYCARD,ASPH,DDRGK1,ARHGAP27,FXYD2,ATP2A3,TRADD,DOCK11,RIPK2,BAK1,BAX,TNFRSF10D,TNFRSF10C,TNFRSF10B,TNFRSF10A,IQGAP1,BMP2,BOK,BCL10,KALRN,CASP4,ARHGEF1,ERRFI1,CDKN2A,PFN1,ALS2CL,SLC9A3R1,PLSCR1,PML,PRKD2,ARHGEF19,CLDN4,CLDN3,PPARG,RNF7,TBC1D10B,RANBP3L,PRKCD,PRKCZ,CTSD,CTSH,LGMN,PSAP,DAP,PSME1,TBC1D8B,F11R,ARFGAP3,ARHGAP25,DNM2,NPNT,EGLN…
GO: Biological Process	GO:2001057	reactive nitrogen species metabolic process		7.977e-06	0.08382	0.0001524	0.001499	29	117	AGT,APP,ARG2,TICAM1,TSPO,P2RX4,KLF4,CLU,PRDX5,PTGIS,PTGS2,CYB5R3,NQO1,RAC1,DNM2,EPOR,PTK2B,ZC3H12A,SLC7A2,SELENOS,SPR,GCH1,GCHFR,TLR4,HLA-E,HSP90AB1,ICAM1,INSR,SMAD3
GO: Biological Process	GO:0055086	nucleobase-containing small molecule metabolic process		8.154e-06	0.08569	0.0001555	0.00153	127	831	ADA,ADORA2B,MGAT1,AGT,ALDOA,TPST2,TPST1,AMPD2,APP,APRT,RHOA,DGAT1,ATP5ME,ATP6V0C,BCL2L1,NDUFA1,SUCLG2,NDUFB4,NDUFS5,IER3,NME2,NME3,PNP,NPPB,OAS1,ENTPD1,ENTPD2,PDE8A,PFKFB3,UQCR10,PGM1,PGM3,TJP2,GMPPA,PMM1,PMM2,MPC2,APOBEC3D,COMT,COX4I1,COX5B,RRM2B,TECR,COX6A1,COX6B1,COX7A2,COX7B,COX7C,COX8A,PPARA,GTPBP1,APOBEC3B,GDA,PRKAA1,DBI,PTGIS,PTGS2,ENPP5,DPAGT1,TYMP,NUPR1,MLXIPL,NADSYN1,NAMPT,EPHA2,NT5C3A,…
GO: Biological Process	GO:0001649	osteoblast differentiation		8.181e-06	0.08597	0.0001557	0.001532	57	302	ACVR1,MEF2D,FZD1,AHR,SEMA7A,IFITM1,AREG,ATF4,ATP6AP1,BMP2,CREB3L1,CEBPA,CEBPB,CEBPD,CLIC1,CLTC,NOCT,COL1A1,COL6A1,WWTR1,PPARG,RANBP3L,VCAN,LGMN,MRC2,NPNT,TOB1,EPHA2,RPS11,RPS15,TCIRG1,RRBP1,RACK1,FHL2,SFRP1,SHH,SIRT7,SND1,CD276,SOX9,SPP1,TMSB4X,FNDC3B,ID1,IFI16,IGF2,IGFBP3,IHH,IL6ST,IL18,SLC35B2,JUNB,JUND,LMNA,LRP5,SMAD3,SMAD6
GO: Biological Process	GO:1900076	regulation of cellular response to insulin stimulus		8.331e-06	0.08754	0.0001581	0.001555	24	88	GRK2,AGT,USO1,MYO1C,SOCS3,NUCB2,PAK1,PPARG,PRKAA1,PRKCD,PRKCZ,PTPRF,PTPRJ,NR1H4,RELA,ZBTB7B,ADIPOR1,PIP4K2C,LMBRD1,SNX5,GRB7,IGF2,C1QTNF12,IRS1
GO: Biological Process	GO:0050727	regulation of inflammatory response		8.334e-06	0.08757	0.0001581	0.001555	82	484	ADA,ADAM8,ADORA2B,MGST2,AGT,AGTR1,ALDH2,ALOX5,SEMA7A,APOE,APP,PYCARD,VAMP8,TRADD,TNFRSF11A,BCL6,IER3,NFKBIA,C3,SOCS3,CASP4,SERPINE1,CD44,CD81,TMSB10,OSMR,CEBPA,CEBPB,SERPINF1,KLF4,VAMP3,PPARA,PPARG,PRKCD,MAPK13,ABHD12,PROC,METRNL,PTGIS,PTGS2,DDT,DNASE1,NR1H4,NR1H3,RELA,NUPR1,EGFR,SIGIRR,LPCAT3,TNIP1,RPS19,IL23A,SBNO2,SLC7A2,CD276,SELENOS,GGT1,VAMP7,GPX1,GPX2,GPX4,GRN,GSTP1,TLR4,TMSB4X,TNFAIP6,TNF…
GO: Biological Process	GO:0031960	response to corticosteroid		8.512e-06	0.08945	0.0001612	0.001585	63	345	SERPINA3,ACADS,ACVR1,ADM,MGP,AGTR1,AHR,ANXA3,APOA2,AREG,ARG2,RHOA,ADAM9,BAX,BCL2L1,ZFP36L2,C3,SOCS3,CLDN1,CCNE1,ERRFI1,SERPINE1,CDKN1A,CEBPA,SERPINF1,PLAT,COL1A1,CYBA,PRSS8,CYP3A5,PTGS2,DUSP1,PTPRU,TXNDC12,EGFR,ELN,RPL32,SCNN1A,CCL2,FN1,FOS,FOSB,SHC1,SPARC,GGCX,GJB2,GLB1,GPX3,TGFB1,GSTP1,TLR4,HIF1A,HMGCS2,HNF4A,HNMT,TXN,ICAM1,ZFP36,IGFBP2,INSR,PDX1,JUNB,FOSL1
GO: Biological Process	GO:0032102	negative regulation of response to external stimulus		8.675e-06	0.09116	0.000164	0.001613	85	507	CD46,ADA,ALOX5,SEMA7A,ANXA2,ANXA5,APOE,SEMA4G,ARG2,B2M,CEACAM6,RIOK3,CEACAM1,IER3,SERPING1,SOCS3,NUCB2,CD9,SERPINE1,CD44,CEACAM5,PDGFB,SERPINF1,KLF4,SERPINE2,SERPINB9,PLAT,PLAUR,NENF,CERS2,CLDN3,PPARA,PPARG,PRKCD,PROC,PROS1,METRNL,PTEN,PTGIS,DDT,NR1H4,DUSP1,NR1H3,SIGIRR,LPCAT3,TRIB1,RPS19,F2,FGB,CCL2,SEMA4B,ST6GAL1,CD276,SELENOS,SPP1,TRIM21,TTLL12,MICA,TAP1,GPX1,GPX2,GRN,TFPI,GSTP1,TNFAIP6,TNFRSF…
GO: Biological Process	GO:0048193	Golgi vesicle transport		8.861e-06	0.09311	0.0001672	0.001644	137	912	SCYL1,MIA2,AP2A1,COG6,POC1B,ANK3,MCFD2,IFT20,ANXA13,ARCN1,AREG,ARF1,ARF4,ARL1,USO1,VAMP8,SNX3,GBF1,ATP6AP1,RAB11A,AP1G2,RAB29,GOLT1A,TMED4,CD59,COPB2,ATP6V1F,TRAPPC1,VAMP3,SERPINA1,PLSCR1,NRBP1,ONECUT2,COPA,COPB1,PKDCC,WWTR1,SEC22B,TBC1D10B,SEC24C,CSNK1D,GCC2,PRKAR2B,TMED9,PRKCI,CTSZ,PROC,PROS1,RAB33B,SEC24D,ARFGAP3,GOLGA5,RAB1A,RAB13,DNM2,WIPI1,TMED5,AP1M2,TMED7,SCAMP2,CHMP4B,PREB,OPTN,BCAP31,RA…
GO: Biological Process	GO:0090101	negative regulation of transmembrane receptor protein serine/threonine kinase signaling pathway		8.963e-06	0.09419	0.0001688	0.00166	38	174	SPRED2,DACT2,ACVR1,FZD1,ARAF,BCL9L,NOMO2,ONECUT2,PPARA,PPARG,TSKU,DNM2,TOB1,SNX25,FSTL3,RPS27A,ZBTB7A,SFRP1,SKIL,TDP2,PNPLA6,GLG1,NOMO1,TGFB1,SLC2A10,UBA52,UBC,HSPA1A,HSPA1B,HSPA5,XBP1,IDS,IGFBP3,PMEPA1,SMURF1,SMAD3,SMAD6,SMAD7
GO: Biological Process	GO:1990748	cellular detoxification		8.984e-06	0.0944	0.0001689	0.001661	32	136	MGST1,MGST2,ALB,ALDH2,APOE,GSTK1,NFE2L2,PRDX1,PIM1,PRDX5,GSTO1,PRDX6,PTGS2,NQO1,SESN2,RDH11,AKR1A1,SELENOW,PRDX4,SELENOS,GCH1,SESN1,GPX1,GPX2,GPX3,GPX4,GSR,GSTM3,GSTP1,GSTT1,TXN,TXNRD1
GO: Biological Process	GO:2001243	negative regulation of intrinsic apoptotic signaling pathway		9.423e-06	0.09901	0.0001768	0.001739	30	124	MDM2,YBX3,BCL2L1,BCL6,NFE2L2,PTTG1IP,CREB3L1,CD44,CLU,PIK3CB,PLAUR,RRM2B,ZNF385A,PTGS2,TXNDC12,TRAP1,CREB3,TRIAP1,SYVN1,SELENOS,GPX1,TMBIM6,TPT1,HIF1A,HSPA1A,HSPA1B,HSPB1,VDAC2,XBP1,PDX1
GO: Molecular Function	GO:0005543	phospholipid binding		9.483e-06	0.02141	0.0006158	0.005111	90	522	TPCN1,MFGE8,ESYT2,ANXA2,ANXA3,ANXA4,ANXA5,ANXA7,ANXA11,ANXA13,APOA2,APOC1,APOE,MTTP,SNX3,GBF1,GPAA1,MYO1C,AXL,PXDC1,IQGAP1,BAIAP3,CAPG,SYT7,OSBP,SCARB1,SCARB2,SERPINA5,CEACAM5,ATP8B1,PFN1,TPP1,PLD1,PLD2,EPN1,PLTP,PRKCI,CLINT1,WIPI2,PSAP,DGKA,GSDME,OSBPL2,VILL,PLEKHB2,WIPI1,PLEK2,GOLPH3L,SNX25,LAPTM4B,DENND1C,F10,SH3YL1,HAVCR1,SDC4,BAIAP2L2,ARAP1,FLII,PHLDA1,TRIAP1,SHC1,SLC9A1,P2RX2,SDCBP2,SNX5,PR…
GO: Biological Process	GO:0071827	plasma lipoprotein particle organization		9.537e-06	0.1002	0.0001786	0.001757	28	112	AP2A1,AGT,AGTR1,NCEH1,ALB,ANXA2,APOA2,APOC1,APOE,ARF1,MTTP,DGAT1,NPC1,P4HB,SCARB1,AP2M1,CLTC,PLTP,NR1H4,LPCAT3,ACSL3,NPC2,DGAT2,EHD1,HDLBP,NR1H2,AMN,LDLR
GO: Molecular Function	GO:0050840	extracellular matrix binding		9.546e-06	0.02155	0.0006158	0.005111	21	69	ANXA2,ADAM9,NID1,SPOCK2,ECM1,ELN,FBLN2,SHH,SPARC,SPP1,B4GALT1,TINAGL1,ADAMTS15,TGFBI,AGRN,VTN,ITGA2,ITGA3,RPSA,ADGRG6,BCAM
GO: Cellular Component	GO:0072562	blood microparticle		9.761e-06	0.01192	9.611e-05	0.0007386	34	148	SERPINA3,AGT,ALB,AMBP,ANXA5,APOA2,APOE,APOL1,CFB,SERPING1,C1R,C1S,C3,PFN1,CLU,CLIC1,CP,PROS1,PRSS1,ANGPTL4,EIF2A,STOM,F2,FGB,FN1,TF,GSN,TGFB1,CFH,HSPA1A,HSPA1B,VTN,ITIH2,LGALS3BP
GO: Biological Process	GO:0097305	response to alcohol		1.011e-05	0.1063	0.0001891	0.00186	85	509	GRK2,AGTR1,OSBPL7,AHR,ALAS1,MMP1,ALDH2,GRAMD1A,APOE,RHOA,BAK1,BAX,BCL2L1,RPL10A,NFKBIA,CLDN1,CCNE1,ENTPD1,ENTPD2,SERPINE1,CDH1,CDKN1A,KLF4,SERPINA1,ADAMTS1,CLDN3,CLDN7,PPARA,PPARG,PRKAA1,PRKCD,CTSB,CYBA,CYP2E1,CYP3A5,PTEN,NQO1,NR1H4,ADIPOR2,NR1H3,TXNDC12,EEF1B2,EEF2,SDF4,RPL15,RPLP0,RPS2,RPS3A,RPS4X,PTK2B,SCNN1A,CCL2,CCL7,SFRP1,FN1,FOS,FOSB,SHH,ST6GAL1,ACSL5,SPARC,SPINK1,SREBF1,GOLPH3,GGT1,STAT3,…
GO: Biological Process	GO:0018108	peptidyl-tyrosine phosphorylation		1.015e-05	0.1066	0.0001894	0.001863	74	427	SCYL1,ACVR1,MET,AGT,AGTR1,APLP2,APP,AREG,AXL,RIPK2,IQGAP1,SOCS3,GPRC5A,OSBP,ERRFI1,CD44,CD81,CRLF1,PDGFB,CLK3,SH3BP5,PKDCC,PRKCD,PRKCZ,MAPK3,CTNND1,MAP2K2,MAP2K3,PTPN6,PTPRJ,PXN,MVP,EFNA1,EGFR,EPHA2,DMTN,EPHA1,EPHB2,EPHB4,ERBB3,EHD4,PTK2B,RACK1,TESK2,FGFR4,SFRP1,SHC1,STAP2,VPS25,IL23A,PDGFD,SPINK1,STAT3,STK11,TGFB1,TIE1,TLR4,TNFRSF1A,AGRN,CBLC,HNF4A,TYRO3,HES1,VTN,ICAM1,IGF2,IL6ST,IL11,IL18,INSR,…
GO: Cellular Component	GO:0005790	smooth endoplasmic reticulum		1.03e-05	0.01258	0.0001006	0.0007735	16	46	APP,MYO1D,CALR,PPIB,PDIA4,DNAJC3,PDIA6,RPL10,PRDX4,SYVN1,PGRMC1,ERP29,PDIA3,HSP90B1,HSPA5,SVIP
GO: Biological Process	GO:0090287	regulation of cellular response to growth factor stimulus		1.047e-05	0.11	0.0001951	0.001919	73	420	SPRED2,ACVR1,FZD1,AGT,LTBP4,BCL9L,MYO1C,FGFRL1,BMP2,PELO,CREB3L1,FURIN,CD59,CD63,CDKN2B,PDGFB,PIK3CB,ONECUT2,PRKD2,PPARA,PPARG,TSKU,PPP4C,PTPRF,DNM2,NPNT,DUSP6,TOB1,SNX25,FSTL3,RPS27A,LRG1,ZBTB7A,SFRP1,FERMT1,SHH,SKIL,TDP2,GIPC1,GATA4,GATA6,VSIR,STK11,SULF2,PNPLA6,GPC3,GLG1,TGFB1,TGIF1,PTP4A3,HIF1A,SLC2A10,UBA52,UBC,HES1,HSPA1A,HSPA1B,HSPA5,HSP90AB1,VTN,XBP1,IDS,IGFBP3,ITGA3,ITGA5,PMEPA1,KDR,SMUR…
GO: Biological Process	GO:0070861	regulation of protein exit from endoplasmic reticulum		1.052e-05	0.1105	0.0001956	0.001924	12	28	CD81,GCC2,TMEM30B,TM9SF4,BCAP31,UBAC2,TMEM30A,ERLEC1,OS9,SAR1A,INSIG1,SVIP
GO: Molecular Function	GO:0016864	intramolecular oxidoreductase activity, transposing S-S bonds		1.058e-05	0.0239	0.000646	0.005361	11	23	P4HB,CRELD1,ERO1A,PDIA4,QSOX1,PDIA6,ERP44,PDIA5,ERP29,PDIA3,TXNDC5
GO: Molecular Function	GO:0003756	protein disulfide isomerase activity		1.058e-05	0.0239	0.000646	0.005361	11	23	P4HB,CRELD1,ERO1A,PDIA4,QSOX1,PDIA6,ERP44,PDIA5,ERP29,PDIA3,TXNDC5
GO: Biological Process	GO:0001954	positive regulation of cell-matrix adhesion		1.071e-05	0.1125	0.0001989	0.001956	20	67	CEACAM6,IQGAP1,NINJ1,COL16A1,EFEMP2,PRKCZ,PTPRJ,RAC1,EPHA1,RRAS,S100A10,PTK2B,SDC4,SFRP1,CIB1,FERMT1,JUP,KDR,LIMS1,SMAD3
GO: Biological Process	GO:0046883	regulation of hormone secretion		1.086e-05	0.1141	0.0002012	0.001979	65	362	CLTRN,AGT,AGTR1,ALOX5,SLC25A5,SLC25A6,ANXA5,ARL2,PHPT1,MCU,DDRGK1,VAMP8,NMB,BAIAP3,KALRN,NUCB2,SYT7,OSBP,VAMP3,MPC2,RPH3AL,PPARG,PIM3,RAB11FIP5,NR1H4,RAC1,REN,SIDT2,EGFR,TCIRG1,SLC8B1,CAMK2N1,FGB,SCT,FGFR4,SFRP1,RAB11FIP1,UFM1,SPINK1,SPP1,TM7SF3,SREBF1,SERP1,GIPR,STX1A,VAMP7,HNF1A,GPR39,HIF1A,FOXA2,HNF4A,UCP2,ICA1,IGFBP3,C1QTNF12,IL6ST,IL11,INHA,PDX1,IRS1,ITPR3,KISS1,LIF,LRP1,LRP5
GO: Biological Process	GO:0043271	negative regulation of ion transport		1.092e-05	0.1148	0.0002021	0.001988	79	465	ADA,GRK2,AHR,ANK3,ANXA5,ANXA13,APOA2,APOC1,APOE,ATF4,FXYD2,SNX3,KALRN,CAMK2D,NUCB2,ENTPD1,SERPINE2,SLC9A3R1,GSTO1,PLN,BAG3,PKDCC,NDFIP2,PPARG,SMIM6,PIM3,RAB11FIP5,CYP51A1,PTEN,PTGS2,RHBDF2,NR1H3,TRIM27,UBAC2,DMTN,EPHB2,F2R,PTK2B,SFRP1,ARL6IP5,FERMT1,SHH,HBP1,RAB11FIP1,UFM1,LMBRD1,GABRE,ANO9,SP100,SELENOS,SPINK1,SREBF1,SREBF2,GEM,ERLEC1,OS9,ERP29,GPR35,TMBIM6,TGFB1,PKIG,ISCU,AGRN,CHP1,HNF4A,TXN,KC…
GO: Biological Process	GO:0045198	establishment of epithelial cell apical/basal polarity		1.127e-05	0.1185	0.0002082	0.002048	11	24	IFT20,CAMSAP3,RHOA,SLC9A3R1,TRAF4,LAMA1,PTK7,CRB3,FN1,SH3BP1,EZR
GO: Biological Process	GO:0072006	nephron development		1.147e-05	0.1206	0.0002115	0.002081	46	229	MDM2,AGT,AGTR1,AHR,AMPD2,APOL1,MYO1C,IQGAP1,BMP2,NID1,CCNC,CD44,NOSTRIN,PDGFB,PGF,SEC61A1,MAGED1,PODXL,WWTR1,P4HTM,PRKCI,PRKCZ,CTNND1,DNM2,NPNT,ETV4,SHH,PDGFD,SOX9,SULF2,GPC3,HNF1B,TGFB1,INF2,CFH,CD2AP,TYRO3,HES1,UPK3A,APOL2,WT1,ITGA3,WNK4,LAMA5,LAMB2,LIF
GO: Biological Process	GO:0031581	hemidesmosome assembly		1.15e-05	0.1209	0.0002117	0.002082	8	13	CD151,COL17A1,ITGB4,LAMA3,LAMB3,LAMC1,LAMC2,LLGL2
GO: Biological Process	GO:0071322	cellular response to carbohydrate stimulus		1.174e-05	0.1234	0.0002157	0.002122	47	236	CLTRN,MET,GRK2,ANG,PHPT1,DDRGK1,NME2,BAIAP3,OSBP,SERPINE1,CDKN2A,SERPINF1,MPC2,PIM3,PRKAA1,RAB11FIP5,MAPK13,MAP2K3,CYBA,NR1H4,RAC1,CCDC186,MLXIPL,SIDT2,RAB34,ELN,SLC29A1,CAMK2N1,RACK1,CCL2,FN1,UFM1,GATA4,GPR39,GPX1,HIF1A,PPP1R15A,FOXA2,TXN,UCP2,VCAM1,ICAM1,XBP1,C1QTNF12,PDX1,LRP1,LRP5
GO: Biological Process	GO:0022600	digestive system process		1.187e-05	0.1247	0.0002177	0.002142	33	144	SERPINA3,ANXA2,APOA2,VAMP8,MUC2,DGAT1,SCARB1,GCNT3,CEL,NPC1L1,TJP2,PLS1,COPA,ISX,DBI,F11R,NR1H3,TYMP,LPCAT3,SCT,SOX9,SPINK1,GPR39,TFF1,TFF3,TLR4,UGCG,NR1H2,VIL1,EZR,KCNN4,WNK4,LDLR
GO: Biological Process	GO:0070663	regulation of leukocyte proliferation		1.203e-05	0.1264	0.0002202	0.002166	59	320	CD46,ADA,AHR,SH3RF1,ARG2,PYCARD,TNFSF9,TICAM1,RIPK2,CEACAM6,BCL6,CEACAM1,BST2,PNP,CD22,CD44,CD59,CD70,CD81,CDKN1A,CDKN2A,CEACAM5,CEBPB,PKN1,MAPK3,PTPN6,RAC2,ZBTB7B,EFNB1,EBI3,RPS3,CCL2,ZNHIT1,SDC4,SHH,ST6GAL1,IL23A,CARD11,CD276,LRRC32,TNFRSF21,VSIR,TGFB1,GSTP1,TLR4,TNFRSF1B,HLA-A,HLA-E,HES1,VCAM1,IFI16,IGF2,IGFBP2,IHH,IL6ST,IL13RA1,IL18,INPP5D,LAPTM5
GO: Biological Process	GO:0010712	regulation of collagen metabolic process		1.229e-05	0.1291	0.0002244	0.002207	21	73	ADORA2B,MFAP4,CREB3L1,ERRFI1,SERPINE1,PDGFB,PRDX5,PPARG,CST1,CST2,CST3,NR1H4,F2,F2R,CCL2,FN1,VSIR,TGFB1,IHH,IL18,ITGA2
GO: Biological Process	GO:0051347	positive regulation of transferase activity		1.23e-05	0.1292	0.0002244	0.002207	127	838	ADAM8,ADORA2B,MET,AGT,AGTR1,ANG,LAMTOR2,ZNF622,APP,ARAF,AREG,RHOA,TRIB3,PLPP1,GADD45B,AXL,ADAM9,RIPK2,CEACAM6,TNFRSF11A,TNFRSF10B,TNFRSF10A,CCNK,IQGAP1,CEACAM1,BMP2,BCL10,GPRC5A,CD44,PAK1,CD81,DCUN1D3,CDKN1A,CEACAM5,PDGFB,CARD10,KLF4,CLU,PIK3CB,PIM1,PARM1,MAGED1,GDF15,MAP3K8,MINK1,TRAF4,PRKAA1,PRKAR2B,PRKCD,PKN1,PRKCZ,MAPK3,CTNND1,MAP2K2,MAP2K3,DGKA,DAZAP2,DBI,PTEN,GADD45A,PXN,RAB1A,RAC1,RALB,DUS…
GO: Biological Process	GO:0016071	mRNA metabolic process		1.235e-05	0.1298	0.0002249	0.002212	139	934	AKAP17A,YBX3,APP,SSU72,ATF4,RPL10A,PELO,ZFP36L2,BUD31,SLC39A5,RPL14,DND1,TSEN34,NOCT,RPL36,A1CF,POLR2C,CIR1,GTPBP1,PRDX6,GTPBP2,SAFB2,PRKCD,FBLIM1,PSMA5,PSMB1,ESRP1,PSMB5,PSMB8,PSME1,YTHDF1,AURKAIP1,PTBP3,RNASE4,UBL5,TOB1,MBNL2,RBM7,RPL3,RPL4,RPL5,RPL6,RPL7,RPL7A,RPL8,RPL10,RPL11,RPL12,RPL13,RPL15,RPL17,RPL18,RPL18A,RPL19,RPL21,RPL22,DDX47,RPL23A,RPL24,RPL26,RPL27,RPL30,RPL27A,RPL28,RPL29,RPL31,R…
GO: Cellular Component	GO:0031253	cell projection membrane		1.24e-05	0.01514	0.0001201	0.0009232	73	419	CLTRN,PIP5K1A,APP,ARF4,ARF6,RHOA,MTTP,ATF4,MYO1C,MYO1D,MYO6,CEACAM6,CEACAM1,CA9,ARHGEF1,SCARB1,ENTPD2,CD44,PAK1,CEACAM5,DHRS3,ATP8B1,SLC9A3R1,CLCN3,PIK3CB,NPC1L1,CLTB,PLD2,PODXL,PIEZO1,EPS8L1,PTPRH,PTPRJ,DIAPH1,TESC,EPS8L3,RAC1,DNM2,EEF1A1,PLEK2,RAB34,RDH11,ATP6AP2,EPHA2,PLEKHA1,MFSD10,DMTN,RPS3,SH3YL1,S100P,SCNN1A,CIB1,ARPC1A,FERMT1,SLC6A6,GABRE,SPTBN1,B4GALT1,EHD1,SYTL1,PACSIN2,GABARAPL1,VASP,H…
GO: Biological Process	GO:0010001	glial cell differentiation		1.241e-05	0.1304	0.0002256	0.00222	67	378	MAG,MECP2,MET,GRK2,AGT,AFDN,APOE,APP,RHOA,MT2A,MYO6,BMP2,BOK,NFIX,C1S,MYRF,SLC7A7,CD9,PDGFB,B4GALT5,SERPINE2,CLU,FA2H,PPARG,MAPK3,PTEN,PTPRJ,RELA,EGFR,ERBB3,F2,S100A4,S100A6,SHH,SOX9,SPINT1,TNFRSF21,STAT3,GJB1,GRN,GSN,TGFB1,GSTP1,TLR4,TNFRSF1B,PARD3,HMGCS2,FOXA2,HES1,VTN,WT1,IRF8,NCMAP,IFNGR1,SLC45A3,IHH,IL6ST,ITGA5,ITGB4,TFEB,RTN4,LAMB2,LDLR,ADGRG6,LIF,LRP1,ZNF488
GO: Biological Process	GO:0070830	bicellular tight junction assembly		1.264e-05	0.1328	0.0002294	0.002257	24	90	ACTN4,CGN,AFDN,ARL2,MYO1C,CLDN6,CLDN1,CDH1,PKP2,CLDN4,CLDN3,CLDN7,PRKCI,F11R,MARVELD3,RAB13,EPHA2,MARVELD2,PATJ,POF1B,CRB3,OCLN,PARD3,CLDN15
GO: Biological Process	GO:0032273	positive regulation of protein polymerization		1.316e-05	0.1383	0.0002384	0.002345	34	151	MECP2,MET,ARF1,ARF6,RHOA,ARL2,PYCARD,MYO1C,CDC42EP5,PAK1,PFN1,GDA,RAC1,TRIM27,ARPC3,ARPC1B,WASF2,RPS3,PTK2B,CDC42EP2,BAIAP2L2,ARPC1A,OCLN,SPIRE2,BAIAP2L1,GSN,CDC42EP1,CDC42EP4,HSPA1A,HSPA1B,VASP,VIL1,ICAM1,FCHSD1
GO: Biological Process	GO:0072073	kidney epithelium development		1.335e-05	0.1402	0.0002414	0.002375	43	210	AGT,AGTR1,AMPD2,APOL1,ARG2,IQGAP1,BMP2,CCNC,CD44,NOSTRIN,CRLF1,PDGFB,PGF,MAGED1,PODXL,WWTR1,VCAN,PRKCI,PRKCZ,DNM2,NPNT,ETV4,SDC4,SFRP1,SHH,SOX9,GPC3,GLIS2,HNF1B,TGFB1,INF2,TYRO3,HES1,APOL2,WT1,WNK4,LAMA5,LAMB2,LIF,EPCAM,SMAD3,SMAD6,SMAD7
GO: Biological Process	GO:0051384	response to glucocorticoid		1.342e-05	0.141	0.0002423	0.002384	58	314	SERPINA3,ACADS,ACVR1,ADM,MGP,AGTR1,AHR,ANXA3,APOA2,AREG,ARG2,RHOA,ADAM9,BAX,BCL2L1,ZFP36L2,C3,SOCS3,CLDN1,CCNE1,ERRFI1,SERPINE1,CDKN1A,CEBPA,SERPINF1,PLAT,CYP3A5,PTGS2,DUSP1,PTPRU,EGFR,ELN,RPL32,CCL2,FN1,FOS,FOSB,SHC1,SPARC,GGCX,GJB2,GLB1,GPX3,TGFB1,GSTP1,TLR4,HIF1A,HMGCS2,HNF4A,HNMT,TXN,ICAM1,ZFP36,IGFBP2,INSR,PDX1,JUNB,FOSL1
GO: Molecular Function	GO:0031625	ubiquitin protein ligase binding		1.359e-05	0.03068	0.0008073	0.0067	61	321	MDM2,GRK2,SLC25A5,TRIB3,BECN1,ATP6V0C,AUP1,BOK,SQSTM1,NFKBIA,BCL10,CALR,SLC22A18,CDKN1A,PER1,SRPRB,CLU,PML,EIF4E2,DERL1,PRDX6,TRAF4,PRKAR2B,CUL7,PXN,RALB,TANK,RELA,EGFR,TRIB1,RPL5,RPL11,ERBB3,LAPTM4B,RPS27A,PTK2B,TXNIP,TRAF3IP2,NEK6,ARRDC1,ELOB,TMBIM6,TNFRSF1B,HIF1A,UBA52,UBC,UBE2B,GABARAPL1,UQCRC1,HSPA1A,HSPA1B,HSPA5,HSP90AB1,XBP1,HM13,LAPTM5,RTN4,LTBR,SMAD3,SMAD6,SMAD7
GO: Biological Process	GO:0046209	nitric oxide metabolic process		1.364e-05	0.1434	0.0002455	0.002415	28	114	AGT,APP,ARG2,TICAM1,TSPO,P2RX4,KLF4,CLU,PTGIS,PTGS2,CYB5R3,NQO1,RAC1,DNM2,EPOR,PTK2B,ZC3H12A,SLC7A2,SELENOS,SPR,GCH1,GCHFR,TLR4,HLA-E,HSP90AB1,ICAM1,INSR,SMAD3
GO: Biological Process	GO:0097006	regulation of plasma lipoprotein particle levels		1.364e-05	0.1434	0.0002455	0.002415	28	114	AP2A1,AGT,AGTR1,NCEH1,ALB,ANXA2,APOA2,APOC1,APOE,ARF1,MTTP,DGAT1,NPC1,P4HB,SCARB1,AP2M1,CLTC,PLTP,NR1H4,LPCAT3,ACSL3,NPC2,DGAT2,EHD1,HDLBP,NR1H2,AMN,LDLR
GO: Cellular Component	GO:0070821	tertiary granule membrane		1.376e-05	0.01681	0.0001323	0.001017	21	73	ADAM8,LAMTOR2,VAMP8,ATP6V0C,CEACAM1,STBD1,CD59,SERPINB6,PLD1,COPB1,TMEM63A,CYBA,ATP6AP2,STOM,SLC2A3,CYSTM1,GAA,NBEAL2,TMC6,ANO6,SVIP
GO: Biological Process	GO:0048002	antigen processing and presentation of peptide antigen		1.397e-05	0.1468	0.0002509	0.002468	41	197	AP2A1,ARF1,PYCARD,VAMP8,B2M,CALR,VAMP3,AP2M1,AP1S1,CLTC,SEC22B,SEC24C,CTSD,CYBA,LGMN,PSMA5,PSMB1,MFSD6,PSMB5,PSMB8,PSME1,SEC24D,DNM2,AP1M2,BCAP31,IFI30,SEC23A,SEC13,SEC31A,ERAP1,SEC24A,TAP1,TAPBP,PDIA3,HLA-A,HLA-B,HLA-C,HLA-DMA,HLA-E,ITGB5,RAB7A
GO: Biological Process	GO:0070372	regulation of ERK1 and ERK2 cascade		1.436e-05	0.1509	0.0002575	0.002534	71	409	SPRED2,NDRG2,SEMA7A,APOE,APP,PYCARD,ATF3,ATP6V0C,ATP6AP1,RIPK2,CEACAM6,TNFRSF11A,CEACAM1,BMP2,C3,CAMK2D,ERRFI1,CD44,CDS1,CEACAM5,PDE8A,PDGFB,KLF4,SLC9A3R1,PRKD2,AKAP12,PRKCZ,MAPK3,PTEN,DDT,PTPN6,NPNT,RAP1B,DUSP1,DUSP6,ECE1,EGFR,EPHA2,EPHB2,EPOR,TNIP1,RRAS,F2R,F2RL1,PTK2B,FBLN1,CAMK2N1,FGB,CCL2,CCL7,FGFR4,CIB1,FN1,SHC1,PDGFD,GATA4,TGFB1,GSTP1,TLR4,TNFAIP8L3,ARHGAP8,GAREM1,EZR,HTR2B,ICAM1,XBP1,KDR,…
GO: Biological Process	GO:0006790	sulfur compound metabolic process		1.463e-05	0.1538	0.0002618	0.002576	73	424	MGST1,MGST2,MPST,TPST2,TPST1,GSTK1,DGAT1,B4GALT4,B4GALT3,SUCLG2,NFE2L2,SQOR,B4GALT5,TSTD1,CLIC1,GSTO1,MPC2,COMT,TECR,MICAL2,VCAN,SPOCK2,DBI,CHPF,EEF1G,GLRX5,AKR1A1,B3GNT3,ELOVL7,ACSL3,ACSM3,ARL6IP5,ACSF2,SLC25A1,SMS,ACSL5,AHCYL1,ACSS2,SULT1C4,GGT1,B4GALT1,SULF2,GLB1,SULT1C2,DGAT2,MCEE,HSCB,SLC35D2,GPX1,GPX2,GPX3,GPX4,SLC19A3,B3GNT7,TDO2,GSR,GSTM3,GSTP1,GSTT1,ETHE1,ISCU,HEXA,HEXB,ELOVL5,HMGCL,HMGC…
GO: Biological Process	GO:0071396	cellular response to lipid		1.465e-05	0.154	0.0002618	0.002576	135	905	SERPINA3,ACVR1,FZD1,GRK2,MGST1,AGTR1,OSBPL7,AHR,MMP1,ALDH2,ANG,GRAMD1A,CALCOCO1,APOE,APP,ARG2,RHOA,PLPP1,PYCARD,DDRGK1,ATP1A1,AXL,ADAM9,TICAM1,B2M,RIPK2,BCL2L1,ZFP36L2,NFKBIA,TSPO,BCL10,NME2,NPC1,CALR,CAPN2,CXCL16,CLDN1,SCARB1,ENTPD1,ENTPD2,ERRFI1,SERPINE1,PAK1,CD68,CEBPB,SERPINF1,PER1,KLF4,CLU,PIM1,PLAT,PLSCR1,COL1A1,COL1A2,CERS2,ADAMTS1,LITAF,TNIP2,PPARA,PPARG,NCOR2,SAFB2,MAPK3,MAP2K3,CYP26A1,P…
GO: Biological Process	GO:2001238	positive regulation of extrinsic apoptotic signaling pathway		1.502e-05	0.1578	0.000268	0.002636	19	63	AGT,SRPX,PYCARD,ATF3,BAX,BCL10,PML,G0S2,BCL2L14,DAPK3,PTEN,TNFRSF12A,SFRP1,SKIL,RBCK1,PDIA3,DEDD2,ITM2C,LTBR
GO: Biological Process	GO:0033043	regulation of organelle organization		1.519e-05	0.1596	0.0002701	0.002657	195	1397	CLTRN,MECP2,ADD3,MET,SLC25A5,IFT20,ANXA2,CAMSAP3,APP,ARF1,PDLIM4,ARF6,RHOA,RHOC,RHOG,ARL2,PHPT1,PYCARD,MCU,NUMB,BECN1,ATP6AP1,MYO1C,BAK1,BAX,BCL2L1,BCL6,IQGAP1,BOK,IER3,BST2,SQSTM1,TSPO,CDC42EP5,CALR,CAPG,CAPN1,CAPN2,SYT7,OSBP,SCARB2,PAK1,TMSB10,PDGFB,MPV17L,ATP6V1F,PFN1,PRUNE1,PHF1,SLX1B,CLU,CLTC,FBXW5,PLAUR,RHOF,PML,PRKD2,ARHGEF19,SEC22B,GDA,TBC1D10B,PRKAA1,TMED9,PRKCD,MAPK3,MAP2K2,RAB33B,MYADM…
GO: Biological Process	GO:0000904	cell morphogenesis involved in differentiation		1.519e-05	0.1596	0.0002701	0.002657	159	1100	MAG,MATN2,DACT2,ACTN4,MECP2,ADORA2B,MET,MFAP2,MELTF,CGN,AFDN,ALCAM,ALDOA,MMP14,ANK3,SEMA7A,APOE,APP,SEMA4G,RHOA,RHOG,NUMB,ATF4,AXL,RAB11A,BSG,SQSTM1,PLOD3,KALRN,CALR,CAPN1,P4HB,PAK1,CDH1,B4GALT5,VAMP3,SLC9A3R1,PIK3CB,PLS1,PMM2,MINK1,CLDN3,ZNF385A,BCAR1,CRABP2,TSKU,PPP4C,MAPK3,MAP2K2,RAB33B,MYADM,LZTS3,LAMA1,CUL7,PTEN,YTHDF1,PTPN6,PTPRF,PXN,TMEM41B,RAB1A,RAC1,RAC2,DNM2,RAP1GAP,USH1C,OPTN,EFNA1,EFN…
GO: Biological Process	GO:2001234	negative regulation of apoptotic signaling pathway		1.533e-05	0.1611	0.0002721	0.002677	54	287	ACVR1,MDM2,SH3RF1,SLC25A5,YBX3,TRADD,BAX,BCL2L1,TNFRSF10C,TNFRSF10B,BCL6,TNFRSF10A,BOK,IER3,NFE2L2,PTTG1IP,CREB3L1,SERPINE1,CD44,MPV17L,CLU,PIK3CB,PLAUR,RRM2B,ZNF385A,CSNK2A1,PTGS2,QARS1,RELA,TXNDC12,TRAP1,FGB,CREB3,TRIAP1,SYVN1,SELENOS,PRELID1,GATA4,TMBIM1,GPX1,TMBIM6,GSTP1,TPT1,HIF1A,HSPA1A,HSPA1B,HSPB1,VDAC2,ICAM1,XBP1,IGBP1,PCGF2,PDX1,LMNA
GO: Biological Process	GO:0150116	regulation of cell-substrate junction organization		1.548e-05	0.1626	0.0002743	0.002698	21	74	MMP14,LAMTOR2,CAMSAP3,ARF6,RHOA,IQGAP1,COL16A1,DAPK3,PTEN,PTPRJ,RAC1,DMTN,EPHA1,S100A10,SDC4,SFRP1,SLC9A1,KDR,LIMS1,LRP1,SMAD3
GO: Biological Process	GO:0006665	sphingolipid metabolic process		1.553e-05	0.1632	0.0002748	0.002703	38	178	ESYT2,PLPP1,PLPP2,ORMDL2,B4GALT3,BAX,NEU1,MAP7,CEL,B4GALT5,CERS2,PRKD2,SUMF2,FA2H,TECR,CTSA,PRKAA1,PRKCD,PSAP,ELOVL7,RACK1,SPTLC1,PDXDC1,GLB1,ST8SIA6,SMPDL3A,SERINC3,SERINC5,TNFRSF1A,HEXA,HEXB,ELOVL5,UGCG,UGT8,ELOVL1,SPTSSA,SERINC2,ORMDL3
GO: Biological Process	GO:1903364	positive regulation of cellular protein catabolic process		1.559e-05	0.1638	0.0002753	0.002709	36	165	MDM2,OSBPL7,APOE,TRIB3,DDRGK1,ZFAND2A,NFE2L2,PTTG1IP,CD81,CEBPA,CLU,TMEM259,PLK3,RNF19A,NOP53,CSNK1D,PTEN,FBXO22,RNF128,NUPR1,BCAP31,TRIB1,PTK2B,RACK1,PLK2,ELOB,HSPA1A,HSPA1B,EZR,XBP1,LAPTM5,ATP5IF1,SMURF1,LDLR,LRP1,SMAD7
GO: Biological Process	GO:0019915	lipid storage		1.601e-05	0.1682	0.0002822	0.002776	25	97	PLIN2,APOE,DGAT1,AUP1,NFKBIA,C3,SCARB1,CDS1,HILPDA,PPARA,PPARG,NR1H4,NR1H3,PLIN3,SMIM22,ZC3H12A,SREBF1,SREBF2,DGAT2,EHD1,HEXA,HEXB,NR1H2,PNPLA2,LDAF1
GO: Biological Process	GO:0043618	regulation of transcription from RNA polymerase II promoter in response to stress		1.625e-05	0.1708	0.000286	0.002814	28	115	ATF3,ATF4,NFE2L2,CA9,CREB3L1,CEBPB,BAG3,PSMA5,PSMB1,PSMB5,PSMB8,PSME1,DDIT3,SESN2,EGLN3,EPAS1,RPS27A,GCN1,ELOB,TMBIM6,HIF1A,PPP1R15A,UBA52,UBC,HSPA1A,HSPA1B,HSPA5,DNAJB1
GO: Biological Process	GO:0006809	nitric oxide biosynthetic process		1.637e-05	0.172	0.0002872	0.002825	27	109	AGT,APP,ARG2,TICAM1,TSPO,P2RX4,KLF4,CLU,PTGIS,PTGS2,CYB5R3,NQO1,RAC1,DNM2,EPOR,PTK2B,ZC3H12A,SLC7A2,SPR,GCH1,GCHFR,TLR4,HLA-E,HSP90AB1,ICAM1,INSR,SMAD3
GO: Biological Process	GO:1901615	organic hydroxy compound metabolic process		1.637e-05	0.172	0.0002872	0.002825	102	646	ACAA1,ACADVL,MECP2,AGTR1,OSBPL7,ALDH2,APLP2,APOA2,APOC1,APOE,APOL1,APP,PDXK,PLPP1,PLPP2,MTTP,DGAT1,BMP2,PIP4P1,NPC1,OSBP,SCARB1,PCBD1,CDH3,CEBPA,CEL,DHRS3,ATP8B1,NPC1L1,PLTP,COMT,GDPD3,TSKU,OSBPL3,NUS1,PRKAA1,FEV,CTSB,LGMN,CYP3A7,CYP2E1,CYP3A5,CYP26A1,CYP27A1,CYP51A1,PTEN,RETSAT,DDT,OSBPL2,DHCR7,CYB5R3,NR1H4,DPAGT1,RBP1,RDH11,LPCAT3,EPAS1,AKR1A1,PTK2B,MSMO1,SC5D,FDXR,FGFR4,SPTLC1,NPC2,GDE1,ABHD4,…
GO: Biological Process	GO:1903050	regulation of proteolysis involved in cellular protein catabolic process		1.656e-05	0.174	0.00029	0.002853	47	239	MDM2,OSBPL7,APOE,ARAF,TRIB3,DDRGK1,EIF3H,ZFAND2A,NFE2L2,CDKN2A,CEBPA,CLU,TMEM259,PLK3,PML,RNF19A,NOP53,CSNK1D,CSNK2A1,PSME1,PTEN,FBXO22,RAD23B,NUPR1,EFNA1,BCAP31,TRIB1,RPL5,RPL11,RPS7,PTK2B,RACK1,SHH,GIPC1,PLK2,ELOB,GPX1,RYBP,HSPA1A,HSPA1B,HSP90AB1,XBP1,LAPTM5,ATP5IF1,SMURF1,SVIP,SMAD7
GO: Biological Process	GO:0008154	actin polymerization or depolymerization		1.677e-05	0.1762	0.0002933	0.002885	48	246	ADD3,ANG,GAS7,ARF1,ARF6,RHOA,PYCARD,MYO1C,CDC42EP5,CAPG,CAPN1,TMSB10,PFN1,MICAL2,PRKCD,MYADM,VILL,SSH3,DIAPH1,RAC1,TRIM27,ARPC3,ARPC1B,WASF2,ELN,DMTN,F2RL1,PTK2B,CDC42EP2,BAIAP2L2,FLII,ARPC1A,SPIRE2,SPTBN1,BAIAP2L1,DSTN,GSN,CDC42EP1,TMSB4X,CDC42EP4,SH3BP1,TWF2,VASP,VIL1,MICAL1,ICAM1,ARHGAP18,FCHSD1
GO: Biological Process	GO:0060627	regulation of vesicle-mediated transport		1.693e-05	0.1779	0.0002955	0.002907	110	709	CLTRN,ACTN4,ADORA2B,MFGE8,AP2A1,ANXA2,ANXA13,APOA2,APOC1,APOE,APP,ARF1,ARF6,PYCARD,NUMB,VAMP8,ATP2A2,SNX3,ATP6AP1,MYO6,AXL,B2M,RAB11A,CEACAM6,BCL2L1,CEACAM1,C3,RAB29,RAB12,CALR,SYT7,CD22,SCARB1,SERPINE1,CD63,CD151,CEACAM5,AP2M1,RAB9A,CLU,PIK3CB,PLD1,PLD2,PLSCR1,CNN2,RPH3AL,PKDCC,PPARG,PRKAA1,MAPK3,MAP2K2,PROS1,RAB33B,CYBA,PTEN,PTPRJ,RAB3B,RAB5A,RAB13,RAB5C,RAC1,RAC2,DNM2,RAP1B,RAP1GAP,NR1H3,PREB,…
GO: Cellular Component	GO:0016323	basolateral plasma membrane		1.702e-05	0.02078	0.0001624	0.001248	53	279	CD46,GRK2,AP2A1,AGTR1,ANK3,ANXA2,ANXA13,MTTP,NUMB,ATP1A1,VAMP8,FXYD2,ABCC3,MYO1D,ADAM9,BSG,SLC39A5,CA9,MAP7,SLC7A7,CLDN1,SLC16A3,SCARB1,ENTPD1,CD44,CD81,CDH1,CDH17,CEACAM5,PDGFB,CLDN7,HEPH,DSP,EGFR,WASF2,MARVELD2,SLC29A1,ERBB3,SLC6A6,SLC9A1,SLC14A1,ST14,B4GALT1,SLC29A2,HSPA1A,HSPA1B,HSP90AB1,EZR,ITGA3,KCNN4,LDLR,LRP1,EPCAM
GO: Biological Process	GO:0008064	regulation of actin polymerization or depolymerization		1.704e-05	0.179	0.0002969	0.00292	43	212	ADD3,ARF1,ARF6,RHOA,PYCARD,MYO1C,CDC42EP5,CAPG,CAPN1,TMSB10,PFN1,PRKCD,MYADM,VILL,SSH3,RAC1,TRIM27,ARPC3,ARPC1B,WASF2,ELN,DMTN,F2RL1,PTK2B,CDC42EP2,BAIAP2L2,FLII,ARPC1A,SPIRE2,SPTBN1,BAIAP2L1,DSTN,GSN,CDC42EP1,TMSB4X,CDC42EP4,SH3BP1,TWF2,VASP,VIL1,ICAM1,ARHGAP18,FCHSD1
GO: Biological Process	GO:0030833	regulation of actin filament polymerization		1.724e-05	0.1812	0.0003	0.002951	40	192	ADD3,ARF1,ARF6,RHOA,PYCARD,MYO1C,CDC42EP5,CAPG,CAPN1,TMSB10,PFN1,PRKCD,MYADM,VILL,SSH3,RAC1,TRIM27,ARPC3,ARPC1B,WASF2,ELN,DMTN,PTK2B,CDC42EP2,BAIAP2L2,FLII,ARPC1A,SPIRE2,SPTBN1,BAIAP2L1,GSN,CDC42EP1,TMSB4X,CDC42EP4,TWF2,VASP,VIL1,ICAM1,ARHGAP18,FCHSD1
GO: Biological Process	GO:0006026	aminoglycan catabolic process		1.739e-05	0.1827	0.000302	0.002971	20	69	NAGLU,OVGP1,CD44,VCAN,CTBS,GPC6,SDC4,SLC9A1,FUCA1,GPC3,GLB1,TGFB1,GUSB,AGRN,CHP1,HEXA,HEXB,HSPG2,IDS,CEMIP
GO: Cellular Component	GO:0016328	lateral plasma membrane		1.751e-05	0.02138	0.0001657	0.001274	24	91	ANK3,ARL2,ATP1A1,MYO1C,CEACAM6,IQGAP1,CEACAM1,CLDN12,CLDN1,SLC16A3,CDH1,CEACAM5,CLDN4,CLDN3,CLDN7,RAB13,DSG2,ERBB3,OCLN,GJB1,GJB2,CLDN15,JUP,EPCAM
GO: Biological Process	GO:0007229	integrin-mediated signaling pathway		1.766e-05	0.1856	0.0003058	0.003008	31	134	ADAM8,SEMA7A,RHOA,ADAM9,CEACAM1,NME2,CD63,CDH17,COL3A1,COL16A1,ADAMTS1,BCAR1,PXN,DMTN,PTK2B,FBLN1,FN1,FERMT1,ADAM28,ADAMTS15,TIMP1,SLC2A10,ITGA2,ITGA3,ITGA5,ITGB4,ITGB5,ITGB6,LAMA3,LAMA5,LIMS1
GO: Biological Process	GO:0048678	response to axon injury		1.767e-05	0.1857	0.0003058	0.003008	34	153	MAG,MATN2,STK24,APOE,ARF4,ARG2,BAX,TSPO,CALU,SOCS3,P2RX4,PDGFB,KLF4,CERS2,VCAN,CST1,CST2,CST3,MAP2K2,LGMN,PTEN,PTPRF,SHH,SPP1,GIPR,GRN,TXN,TXNRD1,IL6ST,RTN4R,NDEL1,RTN4,LAMB2,LRP1
GO: Biological Process	GO:0007507	heart development		1.772e-05	0.1862	0.0003058	0.003008	152	1046	ACVR1,MDM2,MECP2,MEF2D,FZD1,ADM,MET,GRK2,AGT,AGTR1,APLNR,POC1B,ALPK3,AHR,ALCAM,STK24,ANG,IFT20,IFITM1,PDLIM4,TRIB3,EIF3H,ATP1A1,BECN1,ATP2A2,ATP6AP1,FGFRL1,BMP2,KLF5,NINJ1,NPPB,CALR,CAMK2D,PDLIM1,FURIN,PAK1,CDKN1A,DHRS3,PDGFB,ATP6V1F,TRIP10,CRELD1,PIM1,PKP2,PLN,COL3A1,ADAMTS1,WWTR1,GATA5,PPARA,PPARG,NCOR2,FOXP4,MICAL2,VCAN,PRKCI,MAPK3,MAP2K2,MAP2K3,PIEZO1,CYP26A1,PTEN,PTK7,PTPRJ,ADIPOR2,RAC1,DNM2…
GO: Biological Process	GO:2000058	regulation of ubiquitin-dependent protein catabolic process		1.775e-05	0.1865	0.0003058	0.003008	38	179	MDM2,ARAF,TRIB3,DDRGK1,EIF3H,ZFAND2A,NFE2L2,CDKN2A,CEBPA,CLU,PLK3,PML,RNF19A,NOP53,CSNK1D,CSNK2A1,PTEN,FBXO22,RAD23B,BCAP31,TRIB1,RPL5,RPL11,RPS7,PTK2B,RACK1,SHH,GIPC1,PLK2,ELOB,RYBP,HSPA1A,HSPA1B,HSP90AB1,LAPTM5,SMURF1,SVIP,SMAD7
GO: Biological Process	GO:0002478	antigen processing and presentation of exogenous peptide antigen		1.775e-05	0.1865	0.0003058	0.003008	38	179	AP2A1,ARF1,VAMP8,B2M,CALR,VAMP3,AP2M1,AP1S1,CLTC,SEC22B,SEC24C,CTSD,CYBA,LGMN,PSMA5,PSMB1,MFSD6,PSMB5,PSMB8,PSME1,SEC24D,DNM2,AP1M2,IFI30,SEC23A,SEC13,SEC31A,SEC24A,TAP1,TAPBP,PDIA3,HLA-A,HLA-B,HLA-C,HLA-DMA,HLA-E,ITGB5,RAB7A
GO: Biological Process	GO:0098754	detoxification		1.793e-05	0.1884	0.0003083	0.003033	36	166	MGST1,MGST2,ALB,ALDH2,APOE,MT2A,GSTK1,NFE2L2,SLC22A18,PRDX1,PIM1,PRDX5,GSTO1,PRDX6,PTGS2,NQO1,SESN2,TXNDC12,RDH11,AKR1A1,SELENOW,PRDX4,SELENOS,GCH1,SESN1,GPX1,GPX2,GPX3,GPX4,GSR,GSTM3,GSTP1,GSTT1,TXN,TXNRD1,SLC30A1
GO: Molecular Function	GO:1990932	5.8S rRNA binding		1.823e-05	0.04116	0.001029	0.00854	5	5	RPL6,RPL8,RPL19,RPS9,RPS13
GO: Molecular Function	GO:0086083	cell adhesive protein binding involved in bundle of His cell-Purkinje myocyte communication		1.823e-05	0.04116	0.001029	0.00854	5	5	PKP2,DSC2,DSG2,DSP,JUP
GO: Biological Process	GO:0006469	negative regulation of protein kinase activity		1.863e-05	0.1957	0.0003198	0.003146	55	296	SPRED2,AGT,APOE,TRIB3,PYCARD,GADD45B,CEACAM6,CEACAM1,SOCS3,GPRC5A,ERRFI1,CDKN1A,CDKN2A,CDKN2B,CEACAM5,CEBPA,PIK3CB,SH3BP5,WWTR1,PRKAR2B,PRKCD,PKN1,DNAJC3,PTEN,GADD45A,PTPN6,PTPRH,PTPRJ,TESC,QARS1,MVP,DUSP1,DUSP5,DUSP6,TRIM27,TRIB1,EPHA1,EPHB2,CAMK2N1,RACK1,PPP1R1B,SFRP1,CIB1,SHB,VPS25,AKT1S1,DBNDD2,SFN,GSTP1,PKIG,CHP1,CBLC,HSPB1,SPRY4,LRP5
GO: Biological Process	GO:0010269	response to selenium ion		1.879e-05	0.1975	0.0003222	0.003169	10	21	ARG2,SELENOM,RPLP0,SELENOW,MIEN1,GPX1,GPX2,GPX3,TXN,TXNRD1
GO: Biological Process	GO:0071825	protein-lipid complex subunit organization		1.93e-05	0.2028	0.0003304	0.00325	28	116	AP2A1,AGT,AGTR1,NCEH1,ALB,ANXA2,APOA2,APOC1,APOE,ARF1,MTTP,DGAT1,NPC1,P4HB,SCARB1,AP2M1,CLTC,PLTP,NR1H4,LPCAT3,ACSL3,NPC2,DGAT2,EHD1,HDLBP,NR1H2,AMN,LDLR
GO: Biological Process	GO:0048332	mesoderm morphogenesis		1.938e-05	0.2036	0.0003311	0.003257	72	420	DACT2,ACVR1,APLNR,MMP14,MMP15,APOC1,RHOA,MCU,BMP2,NPC1,CLDN6,CDH1,CDX2,PFN1,KLF4,COL6A1,CLDN4,GATA5,DEF6,CTNND1,MYADM,PTEN,RAB5A,RAB5C,RAC1,RAP1B,DSC2,DUSP1,DUSP5,DUSP6,EPHA2,RPS6,ETS2,RACK1,SDC4,SFRP1,FN1,TDP2,PIGT,SDCBP2,EAF2,GATA4,GATA6,ALDH1L1,STAT3,B4GALT1,GPC3,POFUT2,TBX3,HNF1A,HNF1B,TGIF1,SEC14L2,FOXA1,FOXA2,FOXA3,HNF4A,TXNRD1,UGDH,EZR,VTN,ITGA2,ITGA3,ITGA5,ITGB4,ITGB5,LAMA3,LAMB1,LAMB3,LR…
GO: Biological Process	GO:0071326	cellular response to monosaccharide stimulus		1.971e-05	0.2071	0.0003361	0.003307	44	220	CLTRN,MET,GRK2,ANG,PHPT1,DDRGK1,NME2,BAIAP3,OSBP,SERPINE1,CDKN2A,SERPINF1,MPC2,PIM3,PRKAA1,RAB11FIP5,CYBA,NR1H4,RAC1,CCDC186,MLXIPL,SIDT2,RAB34,ELN,SLC29A1,CAMK2N1,RACK1,CCL2,FN1,UFM1,GATA4,GPR39,GPX1,HIF1A,FOXA2,TXN,UCP2,VCAM1,ICAM1,XBP1,C1QTNF12,PDX1,LRP1,LRP5
GO: Biological Process	GO:0033674	positive regulation of kinase activity		1.986e-05	0.2087	0.0003383	0.003327	115	751	ADAM8,ADORA2B,MET,AGT,AGTR1,ANG,LAMTOR2,ZNF622,APP,ARAF,AREG,RHOA,PLPP1,GADD45B,AXL,ADAM9,RIPK2,CEACAM6,TNFRSF11A,TNFRSF10B,TNFRSF10A,CCNK,IQGAP1,CEACAM1,BMP2,BCL10,GPRC5A,CD44,PAK1,CD81,CDKN1A,CEACAM5,PDGFB,CARD10,CLU,PIK3CB,PIM1,MAGED1,GDF15,MAP3K8,MINK1,TRAF4,PRKAA1,PRKAR2B,PRKCD,PKN1,PRKCZ,MAPK3,CTNND1,MAP2K2,MAP2K3,DGKA,DAZAP2,GADD45A,PXN,RAC1,RALB,DUSP5,TOM1L1,DUSP6,EFNA1,EGFR,EPHA2,EPHA1,E…
GO: Biological Process	GO:0030859	polarized epithelial cell differentiation		2.002e-05	0.2103	0.0003404	0.003348	13	34	IFT20,CAMSAP3,RHOA,NUMB,SLC9A3R1,TRAF4,LAMA1,PTK7,CRB3,FN1,ZDHHC7,SH3BP1,EZR
GO: Biological Process	GO:0042330	taxis		2.038e-05	0.2142	0.000346	0.003404	134	903	MATN2,S100A14,ADAM8,MET,MTUS1,AGTR1,PIP5K1A,ALCAM,ALDOA,MMP14,ALOX5,ANK3,SEMA7A,APP,SEMA4G,RHOA,RHOG,MCU,GBF1,TNFRSF11A,CMTM8,BSG,C3,PLOD3,KALRN,CALR,CAPN1,CXCL16,P2RX4,SERPINE1,CMTM3,PDGFB,PGF,PIK3CB,PLAUR,PLD1,PLP2,PRKD2,BCAR1,PPIB,CSF3R,PRKCD,MAPK3,RAB33B,CYBA,LGMN,LAMA1,DDT,YTHDF1,PTPRF,PTPRJ,TMEM41B,RAB13,RAC1,RAC2,RAP1GAP,DUSP1,TYMP,EFNA1,EFNA2,EFNB1,SBDS,EPHA2,CMTM7,CKLF,EPHA1,EPHB2,EPHB4,…
GO: Biological Process	GO:0060562	epithelial tube morphogenesis		2.046e-05	0.215	0.0003467	0.003411	92	572	ACVR1,FZD1,ADM,MET,MGP,AGT,AGTR1,AHR,ALCAM,MMP14,AREG,RHOA,TRIB3,ATP1A1,ATP2A2,ATP6AP1,BMP2,BSG,BCL10,FURIN,CD44,PAK1,CDH1,ATP6V1F,PFN1,PGF,PKP2,PML,PRKD2,ARHGEF19,MAGED1,PODXL,MTHFD1L,GATA5,MICAL2,CSNK2B,PRKCI,CTSD,CTSH,CTSZ,ESRP1,LAMA1,PTK7,PXN,NPNT,BRD2,EGFR,EPHA2,RPS7,ETV4,ZFPM1,ESRP2,SDC4,SFRP1,FN1,SHH,SPINT2,KDM2A,SOX9,SPARC,SPINT1,GATA4,ST14,B4GALT1,GPC3,GLIS2,TMED2,TBX3,HNF1B,TGFB1,TGIF1,…
GO: Biological Process	GO:0010594	regulation of endothelial cell migration		2.103e-05	0.221	0.0003558	0.0035	52	276	MECP2,ADORA2B,MET,AGT,ANXA3,APOE,RHOA,MT2A,CEACAM6,CEACAM1,BSG,NFE2L2,CALR,P2RX4,SCARB1,CEACAM5,PDGFB,SERPINF1,CARD10,KLF4,PIK3CB,CNN2,PRKD2,PPARG,BCAR1,CSNK2B,NUS1,PRKCZ,MAP2K3,LGMN,GADD45A,PTGS2,RAC1,EFNA1,EPHA2,RRAS,PTK2B,ZC3H12A,CIB1,SHH,SP100,PLK2,SPARC,GRN,TGFB1,TMSB4X,HIF1A,SH3BP1,HSPB1,IGF2,JUP,KDR
GO: Biological Process	GO:1901654	response to ketone		2.12e-05	0.2228	0.0003582	0.003524	74	436	GRK2,AGTR1,AHR,ALDH2,PDXK,ARG2,RHOA,BAX,BCL2L1,TSPO,C3,CA9,CALR,SOCS3,CLDN1,CCNE1,ERRFI1,SERPINE1,CDKN1A,CEBPA,SERPINF1,KLF4,PLAT,PLN,ADAMTS1,CLDN4,PPARG,CSNK2A1,CSNK2B,PRKAA1,CYBA,CYP3A5,PSPH,NQO1,NR1H4,DSG2,DUSP1,NR1H3,RELA,TXNDC12,EGFR,ELK1,ELN,RPL32,RPLP0,HAVCR1,SCNN1A,CCL2,HOXB13,SFRP1,FN1,FOS,FOSB,FOSL2,TXNIP,SPP1,SREBF1,GOLPH3,PGRMC1,GGCX,GJB2,GLB1,GPX3,PDIA3,TGFB1,TLR4,WBP2,HMGCS2,HNF4A,T…
GO: Cellular Component	GO:0045202	synapse		2.165e-05	0.02644	0.000202	0.001553	227	1662	ACP1,MDM2,NDRG2,MECP2,ADD3,ADORA2B,MET,GRK2,ALPK3,AFDN,MPST,TPRG1L,ANK3,ANXA5,APOE,APP,ARF1,ARF4,PDLIM4,ARF6,RHOA,NUMB,ATP1A1,ATP2A2,ATP6V0C,MYO6,RAB11A,BCL2L1,RPL10A,BLVRB,BAIAP3,RAB12,KALRN,CAMK2D,CAST,RPL14,SYT7,P2RX4,SLC16A3,SYNGR2,ENTPD1,PAK1,CDH1,CEL,PFN1,VAMP3,AP2M1,SERPINE2,AP1S1,CLCN3,TM9SF2,CLCN5,CLU,CLTB,CLTC,PLAT,ATG9A,PLD1,PLD2,EPN1,RPL36,COMT,SLC2A8,RNF19A,MINK1,SEC22B,AKAP12,CSNK2B…
GO: Biological Process	GO:0097237	cellular response to toxic substance		2.168e-05	0.2278	0.0003657	0.003598	33	148	MGST1,MGST2,ALB,ALDH2,APOE,GSTK1,NFE2L2,PRDX1,PIM1,PRDX5,GSTO1,PRDX6,PTGS2,NQO1,SESN2,RDH11,AKR1A1,SELENOW,PRDX4,SELENOS,GCH1,SESN1,GPX1,GPX2,GPX3,GPX4,GSR,GSTM3,GSTP1,GSTT1,HIF1A,TXN,TXNRD1
GO: Cellular Component	GO:0098858	actin-based cell projection		2.168e-05	0.02647	0.000202	0.001553	71	411	CLTRN,ADD3,AP2A1,CGN,IFT20,APP,ARF6,RHOC,MTTP,MYO1C,MYO1D,MYO6,MYO7B,CEACAM6,CEACAM1,CA9,SCARB1,CD44,CDH1,CEACAM5,ATP8B1,SLC38A2,SLC9A3R1,CLIC1,PIK3CB,NPC1L1,PLD2,PLS1,PODXL,OSBPL3,DEF6,PTPRH,DIAPH1,CD302,RAC1,ESPN,USH1C,PLEKHG6,TBC1D10A,MYH14,MFSD10,HAVCR1,S100P,FLII,FLNB,DCDC2,CIB1,MYO18A,SLC6A6,SNX5,GIPC1,STARD10,B4GALT1,VAMP7,KIF13B,TGFB1,SYTL1,TWF2,FOXA1,VASP,VCAM1,HSP90AB1,VIL1,EZR,EPS8L2,I…
GO: Biological Process	GO:0051017	actin filament bundle assembly		2.221e-05	0.2334	0.000374	0.003679	40	194	ACTN4,MET,GAS7,PDLIM4,RHOA,RHOC,PDLIM1,PAK1,PDGFB,PFN1,PLS1,F11R,PXN,RAC1,ESPN,USH1C,WASF2,ELN,DMTN,EPHA1,S100A10,PTK2B,SDC4,BAIAP2L2,ARAP1,SFRP1,SLC9A1,SPIRE2,BAIAP2L1,ARHGEF18,TNFAIP1,HSP90B1,SYNPO,VIL1,EZR,MICAL1,ID1,ITGB5,ARHGEF5,SMAD3
GO: Biological Process	GO:0006892	post-Golgi vesicle-mediated transport		2.287e-05	0.2403	0.0003845	0.003782	28	117	AP2A1,ANK3,ANXA13,VAMP8,GBF1,AP1G2,VAMP3,PKDCC,GCC2,DNM2,WIPI1,AP1M2,SCAMP2,OPTN,RAB34,GOLPH3L,ACSL3,RACK1,VTI1B,TGOLN2,VAMP5,SPTBN1,GOLPH3,VAMP7,EXOC6B,LAPTM5,AMN,KRT18
GO: Biological Process	GO:2000379	positive regulation of reactive oxygen species metabolic process		2.291e-05	0.2408	0.0003846	0.003784	32	142	AGT,AGTR1,APP,TICAM1,NFE2L2,TSPO,P2RX4,CDKN1A,PDGFB,KLF4,CLCN3,CLU,PRKCD,CYBA,ROMO1,GADD45A,PTGS2,DNM2,EGFR,F2,F2RL1,PTK2B,ZC3H12A,TGFB1,GSTP1,TLR4,HLA-E,HSP90AB1,ICAM1,IL18,INSR,SMAD3
GO: Biological Process	GO:0009914	hormone transport		2.296e-05	0.2412	0.0003848	0.003785	74	437	CLTRN,ADM,AGT,AGTR1,LTBP4,ALOX5,SLC25A5,SLC25A6,ANXA5,ARL2,PHPT1,MCU,DDRGK1,VAMP8,DGAT1,NMB,BAIAP3,KALRN,NUCB2,FAM3B,SYT7,OSBP,VAMP3,MPC2,RPH3AL,SELENOM,PPARG,PIM3,RAB11FIP5,RAB1A,NR1H4,RAC1,CCDC186,REN,SIDT2,EGFR,TCIRG1,SLC8B1,CAMK2N1,FGB,SCT,FGFR4,SFRP1,RAB11FIP1,UFM1,SPINK1,SPP1,TM7SF3,SREBF1,SERP1,GIPR,STX1A,VAMP7,TBX3,HNF1A,HNF1B,GPR39,HIF1A,FOXA2,HNF4A,UCP2,ICA1,IGFBP3,C1QTNF12,IL6ST,IL11,I…
GO: Biological Process	GO:0033209	tumor necrosis factor-mediated signaling pathway		2.309e-05	0.2426	0.0003864	0.003801	38	181	ACTN4,PYCARD,TRADD,TNFSF9,TNFRSF6B,TNFRSF11A,TAX1BP1,NFKBIA,CASP4,CD70,TJP2,TRAF4,PSMA5,PSMB1,PSMB5,PSMB8,PSME1,NR1H4,RELA,EDA,F2RL1,TNFRSF12A,PTK2B,RACK1,RBCK1,GSTP1,TMSB4X,TNFRSF1A,TNFRSF1B,EDA2R,HSPA1A,HSPA1B,LAPTM5,KRT8,KRT18,LIMS1,LTB,LTBR
GO: Biological Process	GO:0045185	maintenance of protein location		2.328e-05	0.2446	0.0003889	0.003826	27	111	GRK2,ANK3,ARL2,GPAA1,BCL3,NFKBIA,TSPO,TMSB10,PFN1,SUN2,PML,CREB3,RBCK1,GET4,SP100,GOLPH3,KDELR1,OS9,KDELR2,KDELR3,GSN,TMSB4X,TWF2,TXN,HSPA5,CHCHD10,INSIG1
GO: Biological Process	GO:0001885	endothelial cell development		2.336e-05	0.2455	0.0003896	0.003833	25	99	MET,AGT,AFDN,PLOD3,CLDN1,TJP2,CLDN3,PROC,MYADM,F11R,RAB1A,RAP1B,REN,MARVELD2,F2RL1,TJP3,TNFRSF21,GPX1,GSTM3,TNFRSF1A,EZR,ICAM1,ID1,RTN4,RAB1B
GO: Biological Process	GO:0048525	negative regulation of viral process		2.346e-05	0.2465	0.0003907	0.003843	26	105	IFITM1,SNX3,BST2,OAS1,PLSCR1,PML,APOBEC3D,APOBEC3B,TRIM27,TNIP1,FBLN1,IFITM3,IFITM2,TRIM21,APOBEC3C,GSN,IFI16,ZFP36,TRIM5,ZC3HAV1,TRIM25,ISG20,APOBEC3F,TRIM8,RNF103-CHMP3,LY6E
GO: Biological Process	GO:0032103	positive regulation of response to external stimulus		2.351e-05	0.247	0.0003908	0.003845	100	636	S100A14,ADAM8,ADORA2B,MET,MGST2,AGT,AGTR1,STK24,APP,PYCARD,MCU,VAMP8,MUC2,TRADD,RIPK2,RIOK3,TNFRSF11A,POLR3D,NFKBIA,C3,BCL10,CALR,P2RX4,SERPINE1,PAK1,CD81,OSMR,CEBPA,CEBPB,PDGFB,PGF,PLSCR1,PRKD2,PRKCD,MAPK3,MAPK13,CYBA,LGMN,PSMA5,PSMB1,PSMB5,PSMB8,PSME1,PTGS2,DDT,PTPRJ,PVR,NECTIN2,RAC1,RAC2,RELA,RELB,NUPR1,OPTN,RAB34,EGFR,TNIP1,RPS19,F2,F2RL1,PTK2B,CCL2,CCL7,CREB3,FN1,SHH,IL23A,SLC15A4,PDGFD,CARD…
GO: Biological Process	GO:2001244	positive regulation of intrinsic apoptotic signaling pathway		2.417e-05	0.254	0.0004007	0.003942	21	76	BECN1,BAX,BCL2L1,BOK,SLC9A3R1,CLU,PLSCR1,DDIT3,GSDME,NUPR1,BCAP31,STEAP3,RPL11,RPL26,RPS3,RPS7,RACK1,SKIL,BBC3,SERINC3,LCK
GO: Biological Process	GO:2001236	regulation of extrinsic apoptotic signaling pathway		2.418e-05	0.2541	0.0004007	0.003942	39	188	ACVR1,AGT,SRPX,SH3RF1,PYCARD,ATF3,TRADD,BAX,BCL2L1,TNFRSF10C,TNFRSF10B,TNFRSF10A,BCL10,SERPINE1,PML,G0S2,BCL2L14,DAPK3,PTEN,RELA,TNFRSF12A,FGB,SFRP1,SKIL,RBCK1,ACSL5,SP100,TMBIM1,GPX1,PDIA3,GSTP1,DEDD2,HSPA1A,HSPA1B,ICAM1,TMC8,ITM2C,LMNA,LTBR
GO: Biological Process	GO:0030041	actin filament polymerization		2.435e-05	0.2559	0.0004017	0.003952	43	215	ADD3,ANG,GAS7,ARF1,ARF6,RHOA,PYCARD,MYO1C,CDC42EP5,CAPG,CAPN1,TMSB10,PFN1,PRKCD,MYADM,VILL,SSH3,DIAPH1,RAC1,TRIM27,ARPC3,ARPC1B,WASF2,ELN,DMTN,PTK2B,CDC42EP2,BAIAP2L2,FLII,ARPC1A,SPIRE2,SPTBN1,BAIAP2L1,GSN,CDC42EP1,TMSB4X,CDC42EP4,TWF2,VASP,VIL1,ICAM1,ARHGAP18,FCHSD1
GO: Biological Process	GO:0071333	cellular response to glucose stimulus		2.435e-05	0.2559	0.0004017	0.003952	43	215	CLTRN,MET,GRK2,ANG,PHPT1,DDRGK1,NME2,BAIAP3,OSBP,SERPINE1,CDKN2A,SERPINF1,MPC2,PIM3,PRKAA1,RAB11FIP5,CYBA,NR1H4,RAC1,CCDC186,MLXIPL,SIDT2,RAB34,SLC29A1,CAMK2N1,RACK1,CCL2,FN1,UFM1,GATA4,GPR39,GPX1,HIF1A,FOXA2,TXN,UCP2,VCAM1,ICAM1,XBP1,C1QTNF12,PDX1,LRP1,LRP5
GO: Biological Process	GO:0030832	regulation of actin filament length		2.435e-05	0.2559	0.0004017	0.003952	43	215	ADD3,ARF1,ARF6,RHOA,PYCARD,MYO1C,CDC42EP5,CAPG,CAPN1,TMSB10,PFN1,PRKCD,MYADM,VILL,SSH3,RAC1,TRIM27,ARPC3,ARPC1B,WASF2,ELN,DMTN,F2RL1,PTK2B,CDC42EP2,BAIAP2L2,FLII,ARPC1A,SPIRE2,SPTBN1,BAIAP2L1,DSTN,GSN,CDC42EP1,TMSB4X,CDC42EP4,SH3BP1,TWF2,VASP,VIL1,ICAM1,ARHGAP18,FCHSD1
GO: Biological Process	GO:1903513	endoplasmic reticulum to cytosol transport		2.447e-05	0.2571	0.0004024	0.003958	12	30	AUP1,DERL1,BCAP31,UBAC2,SYVN1,SELENOS,ERLEC1,SEC61B,OS9,HSP90B1,HM13,SVIP
GO: Biological Process	GO:0030970	retrograde protein transport, ER to cytosol		2.447e-05	0.2571	0.0004024	0.003958	12	30	AUP1,DERL1,BCAP31,UBAC2,SYVN1,SELENOS,ERLEC1,SEC61B,OS9,HSP90B1,HM13,SVIP
GO: Biological Process	GO:0009615	response to virus		2.486e-05	0.2612	0.0004076	0.004009	76	453	IFITM1,ARF1,PYCARD,ATF3,VAMP8,BECN1,GBF1,AUP1,TICAM1,RIPK2,BAX,RIOK3,BCL2L1,BCL3,POLR3D,BST2,NFKBIA,OAS1,AP1S1,CLU,PLSCR1,PML,APOBEC3D,NOP53,APOBEC3B,DNAJC3,GSDME,RELA,EEF1G,IFI27L2,NT5C3A,RPS15A,F2RL1,S100A6,IRF9,IFITM3,SPON2,CCL2,CCL7,CREB3,ZC3H12A,LAMTOR5,NPC2,IFITM2,IL23A,TRAF3IP2,GBP2,GBP3,TMED7-TICAM2,SERINC3,MICA,APOBEC3C,SERINC5,TNFRSF1A,TNFRSF1B,TPT1,HIF1A,HMGA1,HSPB1,IFI16,TRIM5,IFNAR2,…
GO: Biological Process	GO:0045765	regulation of angiogenesis		2.486e-05	0.2612	0.0004076	0.004009	76	453	SERPINA3,MECP2,ADM,AGT,APLNR,FOXO4,ALOX5,ANXA3,CEACAM6,CEACAM1,NFE2L2,C3,NME2,NPPB,CREB3L1,SERPINE1,CD59,CEACAM5,SERPINF1,KLF4,PGF,PIK3CB,EPN1,PML,PRKD2,ADAMTS1,PPARG,CTSH,PTEN,PTGIS,GADD45A,PXN,ECM1,EFNA1,EPHA2,ANGPTL4,EPHA1,PAK4,RRAS,LRG1,TNFRSF12A,PTK2B,CCL2,ZC3H12A,SFRP1,HTATIP2,SHC1,SHH,SP100,PLK2,SPARC,ERAP1,GATA4,GATA6,STAT3,MYDGF,GRN,THBS2,TIE1,TNFRSF1A,HIF1A,HLA-E,PPP1R15A,HOXA5,HSPB1,HS…
GO: Molecular Function	GO:0004860	protein kinase inhibitor activity		2.488e-05	0.05618	0.001365	0.01133	21	73	SPRED2,TRIB3,SOCS3,CDKN1A,CDKN2A,CDKN2B,SH3BP5,PRKAR2B,DNAJC3,TESC,QARS1,TRIB1,CAMK2N1,RACK1,PPP1R1B,CIB1,SFN,PKIG,CHP1,HSPB1,SPRY4
GO: Biological Process	GO:1903900	regulation of viral life cycle		2.499e-05	0.2626	0.0004089	0.004023	37	175	ANXA2,IFITM1,SNX3,AXL,BSG,BST2,OAS1,P4HB,PLSCR1,PML,APOBEC3D,PPARA,APOBEC3B,NECTIN2,CHMP4B,TRIM27,TMEM39A,TNIP1,IFITM3,CHMP4C,IFITM2,PABPC1,TRIM21,APOBEC3C,GSN,TMPRSS2,TYRO3,TMPRSS4,IFI16,TRIM5,ZC3HAV1,TRIM25,ISG20,APOBEC3F,TRIM8,RNF103-CHMP3,LY6E
GO: Biological Process	GO:0032944	regulation of mononuclear cell proliferation		2.502e-05	0.2629	0.0004089	0.004023	55	299	CD46,ADA,AHR,SH3RF1,ARG2,PYCARD,TNFSF9,TICAM1,RIPK2,CEACAM6,BCL6,CEACAM1,PNP,CD22,CD44,CD59,CD70,CD81,CDKN1A,CDKN2A,CEACAM5,CEBPB,PKN1,PTPN6,RAC2,ZBTB7B,EFNB1,EBI3,RPS3,ZNHIT1,SDC4,SHH,ST6GAL1,IL23A,CARD11,CD276,LRRC32,TNFRSF21,VSIR,TGFB1,TLR4,TNFRSF1B,HLA-A,HLA-E,HES1,VCAM1,IFI16,IGF2,IGFBP2,IHH,IL6ST,IL13RA1,IL18,INPP5D,LAPTM5
GO: Molecular Function	GO:0004252	serine-type endopeptidase activity		2.539e-05	0.05734	0.001365	0.01133	56	293	CLPP,SERPINA3,RHBDD2,ADAM8,AGT,MMP1,AMBP,ANXA2,APLP2,APP,CFB,SERPING1,C1R,C1S,SERPINH1,FURIN,SERPINE1,SERPINA5,SERPINF1,SERPINA1,SERPINA4,SERPINB6,SERPINE2,SERPINB9,TPP1,PLAT,PAMR1,CTSH,PROC,PRSS1,PRSS2,PRSS8,RHBDF2,SERPINB1,F2,F10,WFDC2,SPINT2,SLC14A1,CPAMD8,SPINK1,SPINT1,PRSS22,ST14,TFPI,SEC11A,TMPRSS2,HABP2,AGRN,PIK3IP1,HPN,TMPRSS4,CFI,ITIH2,TFPI2,PAPLN
GO: Biological Process	GO:0007398	ectoderm development		2.58e-05	0.2711	0.000421	0.004141	73	431	ACVR1,APLNR,MMP14,MMP15,APOC1,RHOA,MCU,BMP2,NPC1,CLDN6,CDH1,CDX2,PFN1,KLF4,COL6A1,CLDN4,GATA5,DEF6,CTNND1,MYADM,PTEN,RAB5A,RAB5C,RAC1,RAP1B,DSC2,DUSP1,DUSP5,DUSP6,ZBTB7B,EPHA2,RPS6,ETS2,RACK1,SDC4,SFRP1,FN1,SHH,TDP2,PIGT,SDCBP2,EAF2,GATA4,GATA6,ALDH1L1,STAT3,B4GALT1,GPC3,POFUT2,HNF1A,HNF1B,TGIF1,EDA2R,SEC14L2,TPT1,FOXA2,HNF4A,TXNRD1,UGDH,EZR,VTN,ITGA2,ITGA3,ITGA5,ITGB4,ITGB5,SMURF1,LAMA3,LAMB1,LA…
GO: Biological Process	GO:0071248	cellular response to metal ion		2.593e-05	0.2725	0.0004224	0.004156	51	271	MECP2,MMP1,ANK3,ANXA5,APP,MT2A,ASPH,ATF4,BECN1,B2M,IQGAP1,NFE2L2,TSPO,CALR,CAMK2D,SYT7,CLDN1,P2RX4,ENTPD1,SERPINE1,CDH1,CEBPA,SERPINF1,PPARG,PRKAA1,MAPK3,LGMN,PTGS2,DDIT3,NQO1,COX17,EGFR,ELN,DMTN,FSTL3,FN1,FOS,FOSB,SHH,GPR39,TF,GSN,GUCA1A,HSP90B1,HIF1A,FOXA2,TXNRD1,HSPA5,JUNB,JUND,KRT10
GO: Molecular Function	GO:0019887	protein kinase regulator activity		2.658e-05	0.06002	0.001382	0.01147	44	213	SPRED2,TRIB3,CCNK,IQGAP1,SOCS3,GPRC5A,CCNC,CCNE1,CCNG1,CDKN1A,CDKN2A,CDKN2B,PIM1,SH3BP5,CSNK2B,PRKAA1,PRKAR2B,MAP2K2,DNAJC3,DAZAP2,TESC,QARS1,RAC2,TOM1L1,TRIB1,ERBB3,RPLP1,NET1,CAMK2N1,RACK1,PPP1R1B,CIB1,GPRC5C,STK11,CCNI,GCN1,SFN,TGFB1,PKIG,CHP1,HSPB1,HSP90AB1,IGF2,SPRY4
GO: Molecular Function	GO:0044389	ubiquitin-like protein ligase binding		2.692e-05	0.06079	0.001382	0.01147	63	342	MDM2,GRK2,SLC25A5,TRIB3,DDRGK1,BECN1,ATP6V0C,AUP1,BOK,SQSTM1,NFKBIA,BCL10,CALR,SLC22A18,CDKN1A,CEBPB,PER1,SRPRB,CLU,PML,EIF4E2,DERL1,PRDX6,TRAF4,PRKAR2B,CUL7,PXN,RALB,TANK,RELA,EGFR,TRIB1,RPL5,RPL11,ERBB3,LAPTM4B,RPS27A,PTK2B,TXNIP,TRAF3IP2,NEK6,ARRDC1,ELOB,TMBIM6,TNFRSF1B,HIF1A,UBA52,UBC,UBE2B,GABARAPL1,UQCRC1,HSPA1A,HSPA1B,HSPA5,HSP90AB1,XBP1,HM13,LAPTM5,RTN4,LTBR,SMAD3,SMAD6,SMAD7
GO: Biological Process	GO:0061951	establishment of protein localization to plasma membrane		2.759e-05	0.2899	0.0004488	0.004415	20	71	AFDN,ANK3,ANXA13,RAB11A,VAMP3,PKDCC,GORASP2,GCC2,OPTN,RAB34,GOLPH3L,ACSL3,RACK1,VAMP5,SPTBN1,GOLPH3,VAMP7,RAB7A,AMN,KRT18
GO: Biological Process	GO:0048041	focal adhesion assembly		2.778e-05	0.2919	0.0004511	0.004438	24	94	PIP5K1A,MMP14,CAMSAP3,RHOA,IQGAP1,COL16A1,DAPK3,PTEN,PTPRJ,PXN,RAC1,DMTN,EPHA1,S100A10,PTK2B,TESK2,SDC4,SFRP1,SLC9A1,ITGA2,KDR,LIMS1,LRP1,SMAD3
GO: Biological Process	GO:0006919	activation of cysteine-type endopeptidase activity involved in apoptotic process		2.802e-05	0.2944	0.0004543	0.004469	26	106	PYCARD,ATP2A3,TRADD,BAK1,BAX,TNFRSF10B,TNFRSF10A,BOK,BCL10,CASP4,CDKN2A,PML,PPARG,RNF7,CTSH,DAP,EGLN3,TXNDC12,RPS27L,F2R,RACK1,BBC3,MTCH1,LAPTM5,LCK,SMAD3
GO: Biological Process	GO:0015914	phospholipid transport		2.808e-05	0.2951	0.0004546	0.004472	25	100	APOA2,APOC1,APOE,MTTP,ATP8B3,SCARB1,SCARB2,ATP8B1,PLSCR1,PLTP,PRKCD,TMEM30B,DBI,OSBPL2,TRIAP1,NPC2,TMEM30A,ANO9,PRELID1,TNFAIP8L3,GLTPD2,KCNN4,PLSCR4,LDLR,ANO6
GO: Biological Process	GO:0051495	positive regulation of cytoskeleton organization		2.889e-05	0.3035	0.0004666	0.00459	48	251	MECP2,MET,ARF1,PDLIM4,ARF6,RHOA,RHOC,ARL2,PYCARD,MYO1C,CDC42EP5,PAK1,PDGFB,PFN1,GDA,PXN,RAC1,TRIM27,ARPC3,ARPC1B,WASF2,EPHA1,RPS3,F2RL1,S100A10,PTK2B,CDC42EP2,SDC4,BAIAP2L2,SFRP1,ARPC1A,OCLN,SPIRE2,BAIAP2L1,DSTN,GSN,CDC42EP1,CDC42EP4,SYNPO,HSPA1A,HSPA1B,VASP,VIL1,ICAM1,ID1,FCHSD1,ARHGEF5,SMAD3
GO: Biological Process	GO:0019882	antigen processing and presentation		2.891e-05	0.3038	0.0004666	0.00459	49	258	AP2A1,ARF1,PYCARD,VAMP8,B2M,CALR,CD68,VAMP3,AP2M1,AP1S1,CLTC,SEC22B,SEC24C,CTSD,CTSH,CYBA,LGMN,PSAP,PSMA5,PSMB1,MFSD6,PSMB5,PSMB8,PSME1,YTHDF1,SEC24D,RAB3B,DNM2,AP1M2,RELB,BCAP31,RAB34,IFI30,SEC23A,SEC13,SEC31A,ERAP1,SEC24A,TAP1,TAPBP,PDIA3,HLA-A,HLA-B,HLA-C,HLA-DMA,HLA-E,ICAM1,ITGB5,RAB7A
GO: Biological Process	GO:0050819	negative regulation of coagulation		2.998e-05	0.315	0.0004831	0.004753	21	77	ANXA2,ANXA5,APOE,CEACAM6,CEACAM1,SERPING1,CD9,SERPINE1,CEACAM5,PDGFB,SERPINE2,PLAT,PLAUR,PRKCD,PROC,PROS1,F2,FGB,PROCR,TFPI,VTN
GO: Biological Process	GO:0001818	negative regulation of cytokine production		3.019e-05	0.3172	0.0004858	0.004779	75	448	NDRG2,MET,ANXA4,APOA2,ARG2,PYCARD,AXL,CEACAM6,BCL3,BCL6,CEACAM1,BST2,TAX1BP1,TSPO,FURIN,ERRFI1,CD59,CDH3,CEACAM5,KLF4,ATG9A,PML,PPARA,PPARG,TSKU,DDIT3,PTPN6,RNF128,NR1H4,RAC1,RELB,TRIM27,SIGIRR,EPHA2,SERPINB1,LAPTM4B,ZFPM1,F2,F2RL1,FBLN1,FGFR4,ZC3H12A,FN1,OTUD5,IL23A,CD276,SELENOS,LRRC32,GATA6,TNFRSF21,TMED7-TICAM2,VSIR,TGFB1,GSTP1,TLR4,TMSB4X,TNFRSF1A,HLA-A,HLA-B,HLA-C,CD2AP,HLA-E,SLC2A10,UBA7,H…
GO: Biological Process	GO:0071331	cellular response to hexose stimulus		3.072e-05	0.3228	0.0004923	0.004843	43	217	CLTRN,MET,GRK2,ANG,PHPT1,DDRGK1,NME2,BAIAP3,OSBP,SERPINE1,CDKN2A,SERPINF1,MPC2,PIM3,PRKAA1,RAB11FIP5,CYBA,NR1H4,RAC1,CCDC186,MLXIPL,SIDT2,RAB34,SLC29A1,CAMK2N1,RACK1,CCL2,FN1,UFM1,GATA4,GPR39,GPX1,HIF1A,FOXA2,TXN,UCP2,VCAM1,ICAM1,XBP1,C1QTNF12,PDX1,LRP1,LRP5
GO: Biological Process	GO:0015748	organophosphate ester transport		3.08e-05	0.3236	0.0004923	0.004843	32	144	SLC25A5,SLC25A6,APOA2,APOC1,APOE,MTTP,ATP8B3,SCARB1,SCARB2,ATP8B1,PLSCR1,PLTP,PRKCD,TMEM30B,DBI,OSBPL2,TRIAP1,NPC2,SLC17A9,TMEM30A,ANO9,PRELID1,GJB1,SLC44A4,ANKH,TNFAIP8L3,GLTPD2,SLC35B2,KCNN4,PLSCR4,LDLR,ANO6
GO: Biological Process	GO:1902339	positive regulation of apoptotic process involved in morphogenesis		3.08e-05	0.3237	0.0004923	0.004843	6	8	BAX,CDKN2A,PML,B4GALT1,TNFRSF1A,TNFRSF1B
GO: Biological Process	GO:0032534	regulation of microvillus assembly		3.08e-05	0.3237	0.0004923	0.004843	6	8	KLF5,ATP8B1,PLD1,PODXL,RAP1GAP,HNF4A
GO: Biological Process	GO:0043627	response to estrogen		3.083e-05	0.324	0.0004923	0.004843	36	170	MDM2,MFGE8,AGTR1,ALDOA,MMP14,APOA2,C3,SERPINE1,PDGFB,SERPINB9,COMT,SLC31A1,PPARG,CYP3A5,SRA1,NUPR1,ARPC1B,FKBP11,SFRP1,GATA4,GATA6,SSR1,SSR4,SERP1,GSTM3,HDLBP,WBP2,HIF1A,HSP90AB1,IGFBP2,IL4R,TRIM25,KRT19,LDLR,LMAN1,SMAD6
GO: Biological Process	GO:0007431	salivary gland development		3.098e-05	0.3255	0.0004939	0.004859	16	50	MET,CDH1,PDGFB,CST1,CST2,CST3,CTNND1,ESRP1,LAMA1,EDA,EGFR,ESRP2,SHH,TGFB1,XBP1,LAMA5
GO: Biological Process	GO:0018401	peptidyl-proline hydroxylation to 4-hydroxy-L-proline		3.126e-05	0.3284	0.0004976	0.004895	7	11	P4HA2,P4HA1,P4HB,ERO1A,P4HTM,EGLN3,PRDX4
GO: Biological Process	GO:0006457	protein folding		3.211e-05	0.3375	0.0005105	0.005022	48	252	UXT,LTBP4,B2M,NPPB,CALR,P4HB,PFDN5,CLU,ALG12,DERL1,ERO1A,BAG3,PPIB,PDIA4,CSNK2A1,CSNK2B,PRKCSH,DNAJC3,MLEC,QSOX1,RAD23B,PDIA6,TRAP1,SDF2,CRTAP,PRDX4,ERP44,GANAB,P3H1,PDIA5,ERP29,DNAJC1,GNB2,POFUT2,GRN,PDIA3,SIL1,HSP90B1,HLA-DMA,FKBP9,HSPA1A,HSPA1B,HSPA5,HSPB1,HSP90AB1,DNAJB1,MOGS,LMAN1
GO: Cellular Component	GO:1904724	tertiary granule lumen		3.226e-05	0.03939	0.0002984	0.002293	17	55	ALDOA,B2M,PGM1,QPCT,METTL7A,CNN2,CST3,CSTB,CTSD,CTSH,QSOX1,PTPN6,LRG1,FTH1,TCN1,TNFAIP6,LYZ
GO: Biological Process	GO:1903008	organelle disassembly		3.26e-05	0.3425	0.0005174	0.00509	31	138	DDRGK1,BECN1,GBF1,AUP1,PELO,SQSTM1,TSPO,CDKN2A,ATG9A,PLK3,TOMM7,WIPI2,SESN2,WIPI1,ZFAND1,OPTN,UFC1,SPTLC1,UFM1,SREBF1,SREBF2,ATG2A,RETREG3,STX5,GOLGA2,WDR45B,HIF1A,GABARAPL1,RAB7A,ATP5IF1,SMURF1
GO: Cellular Component	GO:0045178	basal part of cell		3.273e-05	0.03996	0.000299	0.002298	62	350	CD46,MET,GRK2,AP2A1,AGTR1,ANK3,ANXA2,ANXA13,MTTP,NUMB,ATP1A1,VAMP8,FXYD2,ABCC3,MYO1C,MYO1D,ADAM9,CEACAM6,CEACAM1,BSG,SLC39A5,CA9,MAP7,SLC7A7,CLDN1,SLC16A3,SCARB1,ENTPD1,CD44,CD81,CDH1,CDH17,CEACAM5,PDGFB,CLDN4,CLDN7,HEPH,DSP,EGFR,WASF2,MARVELD2,SLC29A1,ERBB3,SLC1A5,SLC6A6,SLC9A1,SLC14A1,ST14,B4GALT1,TF,SLC29A2,HSPA1A,HSPA1B,HSP90AB1,EZR,ITGA2,ITGA3,ITGB4,KCNN4,LDLR,LRP1,EPCAM
GO: Biological Process	GO:0098869	cellular oxidant detoxification		3.274e-05	0.344	0.0005188	0.005104	27	113	MGST1,MGST2,ALB,APOE,GSTK1,NFE2L2,PRDX1,PRDX5,GSTO1,PRDX6,PTGS2,NQO1,SESN2,SELENOW,PRDX4,SELENOS,GCH1,SESN1,GPX1,GPX2,GPX3,GPX4,GSR,GSTP1,GSTT1,TXN,TXNRD1
GO: Cellular Component	GO:0031094	platelet dense tubular network		3.282e-05	0.04007	0.000299	0.002298	7	11	ATP2A2,ATP2A3,SERPINA5,DMTN,F2R,EHD1,ITPR3
GO: Cellular Component	GO:0019898	extrinsic component of membrane		3.31e-05	0.04041	0.0002993	0.0023	65	372	ACADVL,MFGE8,ESYT2,ANXA2,GRAMD1A,ANXA13,APOE,APP,MYZAP,RHOA,NUMB,BECN1,ATP2A2,IQGAP1,NUCB1,SOCS3,ERRFI1,CDH1,CDH3,CDH17,SERPINE2,PIK3CB,CLTC,PLAUR,EPN1,PML,NRBF2,HID1,CTNND1,WIPI2,PRSS8,OSBPL2,RAB13,RAC1,WIPI1,RPL29,KCNIP1,EHD2,S100A6,S100A10,PTK2B,SEC23A,ZC3H12A,NOA1,SNX5,ATG2A,ST14,GNG12,GNB2,GNG5,GOLGA3,UBXN6,TF,WDR45B,SYTL1,PACSIN2,SEC14L2,MGLL,EZR,JUP,COQ8A,RAB7A,LCK,SYAP1,SMAD7
GO: Biological Process	GO:0022617	extracellular matrix disassembly		3.351e-05	0.3521	0.0005295	0.005209	24	95	ADAM8,MELTF,MMP1,MMP11,MMP14,MMP15,BSG,CAPG,CAPN1,CAPN2,FURIN,CD44,CST1,CST2,CST3,PRSS1,PRSS2,FGFR4,GSN,TGFB1,TIMP1,HPN,LAMC1,LRP1
GO: Biological Process	GO:0008625	extrinsic apoptotic signaling pathway via death domain receptors		3.351e-05	0.3521	0.0005295	0.005209	24	95	ATF3,TRADD,BAX,BCL2L1,TNFRSF10D,TNFRSF10C,TNFRSF10B,TNFRSF10A,SERPINE1,BAG3,PTEN,DDX47,ZDHHC3,FGB,SFRP1,SKIL,SP100,TMBIM1,GPX1,TNFRSF1A,DEDD2,ICAM1,IL18,TMC8
GO: Biological Process	GO:0031098	stress-activated protein kinase signaling cascade		3.417e-05	0.3591	0.0005384	0.005296	62	353	ADORA2B,MET,AGT,AMBP,SH3RF1,ZNF622,APP,RHOA,PYCARD,GADD45B,RIPK2,CEACAM6,TNFRSF10C,TNFRSF10A,CEACAM1,BMP2,CDC42EP5,BCL10,PRDX1,ERRFI1,PAK1,CEACAM5,PER1,SH3BP5,NRBP1,MAGED1,MAP3K8,TNIP2,MINK1,TRAF4,PKN1,MAPK3,MAPK13,MAP2K2,MAP2K3,GADD45A,MARVELD3,QARS1,DUSP1,SH2D3A,EGFR,TRIB1,PAK4,RPS27A,F2RL1,PTK2B,ZC3H12A,SFRP1,ARL6IP5,TF,TGFB1,GSTP1,TLR4,EDA2R,UBA52,UBC,EZR,ZFP36,IGBP1,CDC42SE1,KISS1,LTBR
GO: Biological Process	GO:0015850	organic hydroxy compound transport		3.417e-05	0.3591	0.0005384	0.005296	62	353	SLC10A3,ADORA2B,GRK2,AGT,AGTR1,OSBPL7,ANXA2,GRAMD1A,APOA2,APOC1,APOE,MTTP,ABCC3,RAB11A,CEACAM6,CEACAM1,NFKBIA,TSPO,NPC1,NUCB2,SYT7,OSBP,SLC16A3,FURIN,SCARB1,ENTPD1,CEACAM5,CEL,ATP8B1,CLU,NPC1L1,PLTP,SELENOM,TSKU,OSBPL3,NUS1,PRKAA1,FEV,OSBPL2,RAB3B,NR1H4,NR1H3,REN,LPCAT3,MFSD10,SDHD,SHH,NPC2,SPP1,SEC24A,SREBF2,STX1A,STARD3,HNF1A,EEPD1,NR1H2,XBP1,IGFBP3,RTN4,LDLR,LRP1,LY6E
GO: Biological Process	GO:0010498	proteasomal protein catabolic process		3.423e-05	0.3597	0.0005385	0.005297	84	518	MAN1A1,RHBDD2,MDM2,OSBPL7,APOE,ARAF,TRIB3,DDRGK1,EIF3H,ZFAND2A,AUP1,NFE2L2,CDC34,CEBPA,AP1S1,CLU,TMEM259,FBXW5,PLK3,PML,DERL1,RNF19A,NOP53,WWTR1,PPP2R5C,CSNK1D,PSMA5,PSMB1,PSMB5,PSMB8,FBXL12,PSME1,DDIT3,FBXO2,TMUB1,FBXO22,RAD23B,HECTD3,NUPR1,BCAP31,RNF5,UBAC2,TRIB1,RPL11,RPS27A,RACK1,SDF2,OTUD5,SPSB1,FBXW4,SHH,RBCK1,GET4,SYVN1,GIPC1,PLK2,SELENOS,ERLEC1,SEC61B,OS9,ELOB,GPX1,UBXN6,NHLRC3,RYBP,TNFAI…
GO: Biological Process	GO:0031401	positive regulation of protein modification process		3.438e-05	0.3613	0.0005393	0.005305	181	1299	ACVR1,ADAM8,MECP2,FZD1,ADORA2B,MET,AGT,AGTR1,APLNR,FNIP2,ANG,LAMTOR2,SEMA7A,ANXA2,APP,ARAF,AREG,RHOA,TRIB3,PLPP1,DDRGK1,GADD45B,ADAM9,TICAM1,RIPK2,CEACAM6,TNFRSF11A,TNFRSF10B,BCL6,TNFRSF10A,CCNK,IQGAP1,CEACAM1,BMP2,SQSTM1,C3,BCL10,PTTG1IP,SOCS3,GPRC5A,OSBP,CD44,PAK1,CD81,DCUN1D3,CDKN1A,CDKN2A,CEACAM5,CRLF1,PDE8A,PDGFB,CARD10,PGF,PHF1,CLU,PIK3CB,PIM1,PLAUR,PML,PRKD2,MAGED1,DERL1,NOP53,GDF15,MAP3K8…
GO: Biological Process	GO:1902600	proton transmembrane transport		3.439e-05	0.3613	0.0005393	0.005305	53	288	ACTN4,ALOX5,RHOA,ATP1A1,ATP2A2,ATP2A3,ATP5ME,ATP6V0C,ATP6V0B,ATP6AP1,NDUFA1,NDUFB4,NDUFS5,ATP6V0E1,ATP6V1F,UQCR10,SLC25A3,SLC9A3R1,CLCN3,CLCN5,COX4I1,COX5B,COX6A1,COX6B1,COX7A2,COX7B,COX7C,COX8A,CYB5A,ATP2C2,TESC,COX17,NUPR1,SLC17A5,MLXIPL,RNASE4,TCIRG1,UQCRHL,SDHA,SDHD,SLC9A1,SLC15A4,SMN2,ISCU,TMSB4X,CHP1,COX6B2,SLC2A10,UCP2,UQCRC1,UQCRH,SLC30A5,CHCHD10
GO: Biological Process	GO:0050792	regulation of viral process		3.445e-05	0.362	0.0005395	0.005307	43	218	ANXA2,IFITM1,SNX3,AXL,BSG,BST2,OAS1,P4HB,PFN1,PLSCR1,PML,APOBEC3D,POLR2C,PPARA,APOBEC3B,NECTIN2,CHMP4B,TRIM27,TMEM39A,STOM,TNIP1,FBLN1,IFITM3,CHMP4C,IFITM2,PABPC1,TRIM21,APOBEC3C,GSN,TMPRSS2,TYRO3,TMPRSS4,IFI16,ZFP36,TRIM5,ZC3HAV1,TRIM25,ISG20,APOBEC3F,TRIM8,RAB7A,RNF103-CHMP3,LY6E
GO: Biological Process	GO:0033673	negative regulation of kinase activity		3.457e-05	0.3633	0.0005406	0.005318	58	324	SPRED2,AGT,APOE,TRIB3,PYCARD,GADD45B,CEACAM6,CEACAM1,SOCS3,GPRC5A,ERRFI1,CDKN1A,CDKN2A,CDKN2B,CEACAM5,CEBPA,PIK3CB,SH3BP5,WWTR1,PRKAR2B,PRKCD,PKN1,DNAJC3,PTEN,GADD45A,PTPN6,PTPRH,PTPRJ,TESC,QARS1,MVP,DUSP1,DUSP5,DUSP6,TRIM27,PIP4K2C,TRIB1,EPHA1,EPHB2,CAMK2N1,RACK1,PPP1R1B,SFRP1,CIB1,SHB,VPS25,AKT1S1,DBNDD2,SFN,GSTP1,PKIG,CHP1,CBLC,FOXA2,PIK3IP1,HSPB1,SPRY4,LRP5
GO: Biological Process	GO:1901342	regulation of vasculature development		3.491e-05	0.3668	0.0005451	0.005362	77	465	SERPINA3,MECP2,ADM,AGT,APLNR,FOXO4,ALOX5,ANXA3,CEACAM6,CEACAM1,NFE2L2,C3,NME2,NPPB,CREB3L1,SERPINE1,CD59,CEACAM5,SERPINF1,KLF4,PGF,PIK3CB,EPN1,PML,PRKD2,ADAMTS1,PPARG,CTSH,PTEN,PTGIS,GADD45A,PXN,ECM1,EFNA1,EPHA2,ANGPTL4,EPHA1,PAK4,RRAS,LRG1,TNFRSF12A,PTK2B,CCL2,ZC3H12A,SFRP1,HTATIP2,SHC1,SHH,SP100,PLK2,SPARC,ERAP1,GATA4,GATA6,STAT3,MYDGF,GRN,THBS2,TIE1,TNFRSF1A,HIF1A,HLA-E,PPP1R15A,HOXA5,HSPB1,HS…
GO: Biological Process	GO:0007159	leukocyte cell-cell adhesion		3.518e-05	0.3697	0.0005485	0.005396	75	450	CD46,ADA,ADAM8,ALOX5,ARG2,RHOA,PYCARD,TNFSF9,RIPK2,CEACAM6,BCL6,CEACAM1,BCL10,PNP,CAPN1,CD44,PAK1,CD59,CD70,CD81,CDKN2A,CEACAM5,CEBPB,KLF4,MAP3K8,PPARA,PRKCZ,PTPN6,F11R,RAC1,RAC2,RELA,ZBTB7B,EFNB1,EBI3,CERCAM,EPHB4,RPS3,TNIP1,CCL2,SDC4,ZC3H12A,SHB,SHH,IL23A,CARD11,CD276,LRRC32,GOLPH3,TNFRSF21,VSIR,TGFB1,GSTP1,TNXB,CFH,HLA-A,HLA-DMA,HLA-E,HES1,HSPB1,VCAM1,EZR,ICAM1,XBP1,IGF2,IGFBP2,IHH,IL2RG,IL4R,…
GO: Biological Process	GO:0043903	regulation of biological process involved in symbiotic interaction		3.53e-05	0.3709	0.0005495	0.005406	45	232	ANXA2,IFITM1,SNX3,AXL,BSG,BST2,OAS1,P4HB,PFN1,PLSCR1,PML,APOBEC3D,POLR2C,PPARA,APOBEC3B,NECTIN2,CHMP4B,TRIM27,TMEM39A,STOM,TNIP1,F2RL1,FBLN1,IFITM3,CHMP4C,IFITM2,PABPC1,FUCA2,TRIM21,APOBEC3C,GSN,TMPRSS2,TYRO3,TMPRSS4,IFI16,ZFP36,TRIM5,ZC3HAV1,TRIM25,ISG20,APOBEC3F,TRIM8,RAB7A,RNF103-CHMP3,LY6E
GO: Biological Process	GO:0001934	positive regulation of protein phosphorylation		3.558e-05	0.3739	0.0005531	0.005441	146	1011	ACVR1,ADAM8,FZD1,ADORA2B,MET,AGT,AGTR1,APLNR,FNIP2,ANG,LAMTOR2,SEMA7A,ANXA2,APP,ARAF,AREG,RHOA,PLPP1,DDRGK1,GADD45B,ADAM9,RIPK2,CEACAM6,TNFRSF11A,TNFRSF10B,TNFRSF10A,CCNK,IQGAP1,CEACAM1,BMP2,SQSTM1,C3,BCL10,SOCS3,GPRC5A,OSBP,CD44,PAK1,CD81,CDKN1A,CEACAM5,CRLF1,PDE8A,PDGFB,CARD10,PGF,CLU,PIK3CB,PIM1,PLAUR,PRKD2,MAGED1,GDF15,MAP3K8,MINK1,CLDN3,TRAF4,CSNK1D,CSNK2B,PRKAA1,PRKAR2B,PRKCD,PKN1,PRKCZ,MAP…
GO: Biological Process	GO:0061061	muscle structure development		3.615e-05	0.3798	0.0005611	0.005519	144	995	ACVR1,MDM2,MECP2,MEF2D,FZD1,ADM,MET,GRK2,AGT,ALPK3,FOXO4,MMP14,ANG,IFT20,IFITM1,YBX3,PDLIM4,RHOA,ATF3,ATP2A2,BCL9L,CD164,FGFRL1,BMP2,KLF5,NFIX,C3,NINJ1,NPPB,CALR,CAMK2D,CAPN2,CAST,TM4SF5,CD9,PDLIM1,PAK1,CD81,CDKN1A,CEACAM5,PDGFB,DPM3,TRIP10,PITX1,PKP2,PLOD2,COL3A1,COL6A1,GDF15,EFEMP2,BAG3,WWTR1,GATA5,PPARA,AKAP12,RANBP3L,MORF4L2,PRKAA1,CTSB,CTSD,CYP26A1,DDIT3,FBXO22,PXN,RAC1,DNM2,NPNT,SRA1,DSP,NU…
GO: Biological Process	GO:0042274	ribosomal small subunit biogenesis		3.701e-05	0.3889	0.0005735	0.005642	21	78	NOB1,RIOK3,RPS27L,RPL38,RPS2,RPS5,RPS6,RPS7,RPS8,RPS10,RPS14,RPS15,RPS16,RPS17,RPS19,RPS21,RPS24,RPS25,RPS27,RPS28,RPSA
GO: Biological Process	GO:0050670	regulation of lymphocyte proliferation		3.733e-05	0.3922	0.0005777	0.005683	54	296	CD46,ADA,AHR,SH3RF1,ARG2,PYCARD,TNFSF9,TICAM1,RIPK2,CEACAM6,BCL6,CEACAM1,PNP,CD22,CD44,CD59,CD70,CD81,CDKN1A,CDKN2A,CEACAM5,CEBPB,PKN1,PTPN6,RAC2,ZBTB7B,EFNB1,EBI3,RPS3,ZNHIT1,SDC4,SHH,IL23A,CARD11,CD276,LRRC32,TNFRSF21,VSIR,TGFB1,TLR4,TNFRSF1B,HLA-A,HLA-E,HES1,VCAM1,IFI16,IGF2,IGFBP2,IHH,IL6ST,IL13RA1,IL18,INPP5D,LAPTM5
GO: Biological Process	GO:0044057	regulation of system process		3.797e-05	0.3989	0.0005859	0.005764	121	810	MAG,MDM2,ADA,MECP2,ADD3,ADM,ADORA2B,GRK2,AGT,AGTR1,AHR,AFDN,ALOX5,APOA2,APOE,APP,ARG2,RHOA,MCU,ASPH,ATP1A1,BECN1,FXYD2,ATP2A2,ATP2A3,DGAT1,MYRF,NPPB,CAMK2D,P2RX4,ERRFI1,PAK1,PDGFB,KLF4,TRIP10,SLC9A3R1,PKP2,KCNK6,FXYD3,GSTO1,PLN,COMT,ISX,GATA5,PPARA,PRKCZ,CYBA,DAPK3,PTEN,PTGS2,NPNT,DSC2,DSG2,DSP,DUSP5,NR1H3,REN,ECE1,TYMP,EGFR,LPCAT3,EPAS1,KCNIP1,F2R,F2RL1,PTK2B,FGB,SCT,FGFR4,ZC3H12A,SHC1,SLC9A1,KC…
GO: Biological Process	GO:0003158	endothelium development		3.797e-05	0.399	0.0005859	0.005764	42	212	ACVR1,MET,AGT,AFDN,RHOA,CEACAM6,CEACAM1,BSG,PLOD3,CLDN1,NOSTRIN,CEACAM5,PDGFB,TJP2,PRKD2,CLDN3,CSNK2B,PROC,MYADM,CUL7,F11R,RAB1A,RAP1B,REN,EGFR,MARVELD2,F2RL1,FN1,SHH,TJP3,TNFRSF21,GPX1,GSTM3,TIE1,TNFRSF1A,PARD3,EZR,ICAM1,ID1,KDR,RTN4,RAB1B
GO: Biological Process	GO:0043280	positive regulation of cysteine-type endopeptidase activity involved in apoptotic process		3.803e-05	0.3996	0.000586	0.005765	35	165	APP,RHOA,PYCARD,ATP2A3,TRADD,BAK1,BAX,TNFRSF10D,TNFRSF10C,TNFRSF10B,TNFRSF10A,BOK,BCL10,CASP4,CDKN2A,PML,PPARG,RNF7,CTSD,CTSH,DAP,EGLN3,TXNDC12,RPS27L,BCAP31,RPS3,F2R,RACK1,ARL6IP5,BBC3,GSN,MTCH1,LAPTM5,LCK,SMAD3
GO: Molecular Function	GO:0004175	endopeptidase activity		3.827e-05	0.08641	0.00192	0.01594	109	683	CLPP,SERPINA3,RHBDD2,CD46,ADAM8,AGT,MMP1,MMP11,MMP14,MMP15,AMBP,ANXA2,APLP2,APP,PYCARD,CAPN12,GPAA1,ADAM9,BCL2L1,CFB,BST2,SERPING1,C1R,C1S,C3,CAPN1,CAPN2,CAST,CASP4,SERPINH1,FURIN,SERPINE1,SERPINA5,SERPINF1,SERPINA1,SERPINA4,SERPINB6,SERPINE2,SERPINB9,TPP1,PLAT,PRDX5,ADAMTSL4,PAMR1,ADAMTS1,TMEM59,CST1,CST2,CST3,CSTB,CTSB,CTSD,CTSH,CTSZ,PROC,PROS1,LGMN,PRSS1,PRSS2,PRSS8,PSMA5,PSMB1,PSMB5,PSMB8,SPO…
GO: Biological Process	GO:0016197	endosomal transport		3.917e-05	0.4116	0.0006026	0.005928	50	268	ARF1,ARF6,ARL1,SNX3,GBF1,RAB11A,BCL2L1,SQSTM1,RAB29,BAIAP3,VAMP3,AP1S1,RAB9A,CLTC,TMEM87A,TBC1D10B,GCC2,TMED9,CMTM6,RAB13,TOM1,CHMP4B,TRIM27,TBC1D10A,LAPTM4B,UBAP1,BET1L,DENND1C,RPS27A,EHD4,EHD2,VTI1B,CHMP4C,VPS25,YKT6,RAB11FIP4,SNX5,TINAGL1,STX5,SURF4,EHD1,UBXN6,TMEM87B,UBA52,UBC,MVB12A,RAB7A,CHMP1B,RNF103-CHMP3,LMAN1
GO: Biological Process	GO:0034614	cellular response to reactive oxygen species		3.938e-05	0.4138	0.000605	0.005951	45	233	MDM2,MET,BECN1,AXL,NFE2L2,CAPN1,PRDX1,SERPINE1,CDKN2A,PDE8A,KLF4,PRDX5,BCAR1,PRKAA1,CST1,CST2,CST3,PRKCD,MAPK3,MAPK13,ROMO1,PSAP,NQO1,PXN,PYCR1,DNM2,RELA,TXNDC12,TRAP1,OPTN,EGFR,PLEKHA1,EPOR,NET1,RPS3,RACK1,FOS,PDGFD,GCH1,CFH,HIF1A,TXN,HSPB1,IL18,PCGF2
GO: Biological Process	GO:0036503	ERAD pathway		3.96e-05	0.4162	0.0006075	0.005976	26	108	MAN1A1,RHBDD2,AUP1,NFE2L2,TMEM259,DERL1,FBXO2,TMUB1,BCAP31,RNF5,UBAC2,SDF2,GET4,SYVN1,SELENOS,ERLEC1,SEC61B,OS9,UBXN6,HSP90B1,HSPA5,TRIM25,HM13,RNF103,SVIP,RCN3
GO: Molecular Function	GO:0019798	procollagen-proline dioxygenase activity		4.03e-05	0.09101	0.001945	0.01614	6	8	P4HA2,P4HA1,P4HB,P4HTM,P3H3,P3H1
GO: Molecular Function	GO:0015036	disulfide oxidoreductase activity		4.049e-05	0.09142	0.001945	0.01614	15	44	GSTK1,P4HB,GSTO1,ERO1A,PDIA4,SCO2,TXNDC12,PDIA6,GLRX5,IFI30,PDIA5,PDIA3,GSR,TXN,TXNRD1
GO: Biological Process	GO:0046697	decidualization		4.076e-05	0.4283	0.0006218	0.006117	13	36	BSG,SERPINE1,CDH1,MAPK3,CTSB,PTGIS,PTGS2,EPOR,SPP1,GJB2,JUNB,KISS1,LIF
GO: Biological Process	GO:0042771	intrinsic apoptotic signaling pathway in response to DNA damage by p53 class mediator		4.077e-05	0.4284	0.0006218	0.006117	16	51	PYCARD,BCL3,CD44,CDKN1A,PML,ZNF385A,PPP2R5C,NUPR1,RPS27L,STEAP3,RPL26,SHISA5,TRIAP1,BBC3,PHLDA3,IFI16
GO: Biological Process	GO:0007039	protein catabolic process in the vacuole		4.077e-05	0.4284	0.0006218	0.006117	16	51	CD81,TPP1,DPP7,PSAP,RNF128,TOM1L1,CHMP4B,LAPTM4B,UBAP1,TCIRG1,CHMP4C,VPS25,GRN,MVB12A,LDLR,LRP1
GO: Biological Process	GO:0045923	positive regulation of fatty acid metabolic process		4.077e-05	0.4284	0.0006218	0.006117	16	51	AGT,DGAT1,NUCB2,PPARA,PPARG,PRKAA1,PTGS2,NR1H3,MLXIPL,ACSL5,SREBF1,ELOVL5,HNF4A,NR1H2,SLC45A3,IRS1
GO: Biological Process	GO:0061572	actin filament bundle organization		4.086e-05	0.4294	0.0006222	0.006121	40	199	ACTN4,MET,GAS7,PDLIM4,RHOA,RHOC,PDLIM1,PAK1,PDGFB,PFN1,PLS1,F11R,PXN,RAC1,ESPN,USH1C,WASF2,ELN,DMTN,EPHA1,S100A10,PTK2B,SDC4,BAIAP2L2,ARAP1,SFRP1,SLC9A1,SPIRE2,BAIAP2L1,ARHGEF18,TNFAIP1,HSP90B1,SYNPO,VIL1,EZR,MICAL1,ID1,ITGB5,ARHGEF5,SMAD3
GO: Biological Process	GO:0043491	protein kinase B signaling		4.144e-05	0.4354	0.0006301	0.006199	58	326	ADAM8,MET,AREG,RHOG,TRIB3,AXL,P2RX4,PDGFB,KLF4,SLC9A3R1,PIK3CB,PLK3,NOP53,GDF15,PPARA,PPP2R5C,PTEN,DDIT3,PTPRJ,SESN2,RAC1,RAC2,EGFR,EPHA2,PLEKHA1,ERBB3,RRAS,F10,RACK1,CCL2,FGFR4,CIB1,LMBRD1,SOX9,GATA4,SESN1,STK11,MYDGF,GPX1,TGFB1,TNFAIP8L3,PHLDA3,HLA-E,TXN,TYRO3,FAM110C,HSP90AB1,XBP1,IGF2,C1QTNF12,IL18,INSR,IRS1,KDR,RTN4,LCK,LIMS1,RCN3
GO: Biological Process	GO:1903035	negative regulation of response to wounding		4.199e-05	0.4412	0.0006376	0.006273	29	127	ALOX5,ANXA2,ANXA5,APOE,CEACAM6,CEACAM1,SERPING1,SOCS3,CD9,SERPINE1,CEACAM5,PDGFB,SERPINE2,PLAT,PLAUR,CERS2,CLDN3,PRKCD,PROC,PROS1,PTEN,F2,FGB,SPP1,TFPI,VTN,RTN4R,RTN4,SMAD3
GO: Cellular Component	GO:0070382	exocytic vesicle		4.262e-05	0.05204	0.0003827	0.002941	58	324	TPRG1L,ANXA2,ANXA5,ANXA13,APP,ARF6,USO1,ATP1A1,ATP6V0C,RAB11A,BCL2L1,IQGAP1,RAB12,SYT7,SYNGR2,ENTPD1,COPB2,VAMP3,CLCN3,CLCN5,CLTB,CLTC,ATG9A,COPA,SLC2A8,SEC22B,TMED9,DBI,RAB1A,RAB3B,RAB5A,RAB13,RAB5C,RAP1B,SLC17A5,APH1A,RACK1,VTI1B,COPG1,ARL6IP5,SHH,RABAC1,SLC2A3,GIPC1,STX1A,STX3,VAMP7,SYPL1,LMAN2,SYTL1,SLC5A7,VDAC2,ICA1,NDEL1,RAB7A,MAL2,SYTL5,RAB1B
GO: Biological Process	GO:0030195	negative regulation of blood coagulation		4.284e-05	0.4501	0.0006488	0.006383	20	73	ANXA2,ANXA5,APOE,CEACAM6,CEACAM1,SERPING1,CD9,SERPINE1,CEACAM5,PDGFB,SERPINE2,PLAT,PLAUR,PRKCD,PROC,PROS1,F2,FGB,TFPI,VTN
GO: Biological Process	GO:0060491	regulation of cell projection assembly		4.285e-05	0.4503	0.0006488	0.006383	51	276	IFT20,ARF6,RHOG,ATP6AP1,DOCK11,KLF5,CDC42EP5,P2RX4,NOSTRIN,ATP6V1F,ATP8B1,PFN1,PLD1,PODXL,TBC1D10B,PRKCD,EPS8L1,PLEKHM1,EPS8L3,RAB5A,RAC1,RAC2,DNM2,ESPN,RAP1GAP,PLEK2,TBC1D10A,EPHA2,WASF2,DMTN,F2RL1,SH3YL1,CDC42EP2,CRB3,ARAP1,DCDC2,MIEN1,OCLN,SGSM3,CDC42EP1,TBC1D8,AGRN,CDC42EP4,TWF2,HNF4A,FAM110C,EZR,EPS8L2,ICAM1,NDEL1,LAMB1
GO: Biological Process	GO:0050857	positive regulation of antigen receptor-mediated signaling pathway		4.369e-05	0.4591	0.0006605	0.006498	11	27	ADA,RAB29,CD81,CMTM3,PRKD2,NECTIN2,RELA,RPS3,CARD11,KCNN4,LCK
GO: Biological Process	GO:0042147	retrograde transport, endosome to Golgi		4.827e-05	0.5072	0.0007287	0.007168	24	97	ARL1,SNX3,GBF1,RAB29,BAIAP3,VAMP3,AP1S1,RAB9A,CLTC,TMEM87A,TBC1D10B,GCC2,TMED9,TRIM27,TBC1D10A,BET1L,VTI1B,YKT6,SNX5,STX5,SURF4,TMEM87B,RAB7A,LMAN1
GO: Biological Process	GO:0019884	antigen processing and presentation of exogenous antigen		4.91e-05	0.516	0.00074	0.00728	38	187	AP2A1,ARF1,VAMP8,B2M,CALR,VAMP3,AP2M1,AP1S1,CLTC,SEC22B,SEC24C,CTSD,CYBA,LGMN,PSMA5,PSMB1,MFSD6,PSMB5,PSMB8,PSME1,SEC24D,DNM2,AP1M2,IFI30,SEC23A,SEC13,SEC31A,SEC24A,TAP1,TAPBP,PDIA3,HLA-A,HLA-B,HLA-C,HLA-DMA,HLA-E,ITGB5,RAB7A
GO: Biological Process	GO:0030199	collagen fibril organization		4.916e-05	0.5165	0.00074	0.00728	19	68	AEBP1,MMP11,ANXA2,PLOD3,SERPINH1,P4HA1,PLOD2,COL1A1,COL1A2,COL3A1,EFEMP2,LOXL4,CRTAP,P3H4,SPINT1,P3H1,TNXB,FKBP10,LOXL2
GO: Biological Process	GO:0051093	negative regulation of developmental process		4.941e-05	0.5192	0.0007427	0.007306	174	1249	MAG,SERPINA3,SPRED2,ACTN4,MECP2,MELTF,ADRB3,AGT,AHR,FOXO4,MMP11,ALOX5,TMEM176B,SEMA7A,ANXA2,YBX3,APOE,APP,SEMA4G,AREG,ARF6,RHOA,TRIB3,B2M,CEACAM6,BCL6,CCNK,CEACAM1,BMP2,ZFP36L2,NFE2L2,KLF5,NFKBIA,TSPO,NME2,NPPB,CALR,SOCS3,NUCB2,CREB3L1,SERPINE1,CD44,PAK1,CD59,CDH3,CDKN1A,CDKN2A,CDKN2B,CEACAM5,PDGFB,SERPINF1,KLF4,NOMO2,PIK3CB,TJP2,PKP2,OCIAD2,NOCT,EPN1,PML,CERS2,ADAMTS1,GDF15,WWTR1,PPARA,PPARG,BCA…
GO: Biological Process	GO:1903131	mononuclear cell differentiation		4.978e-05	0.5231	0.0007473	0.007351	89	562	CD46,ADA,ADAM8,AHR,MMP14,SH3RF1,TMEM176B,RHOA,TNFSF9,DOCK11,AXL,B2M,RIPK2,BAK1,BAX,BCL3,BCL6,ZFP36L2,PNP,CD3D,CD44,CDH17,CDKN2A,CEBPB,CLPTM1,MINK1,GATA5,PPARG,CSF3R,PRKCZ,PSAP,PTPN6,PTPRJ,RELB,ZBTB7B,ARPC1B,MPZL2,CMTM7,RPL22,RPS6,TMEM176A,TCIRG1,ZFPM1,GMPR2,F2RL1,PTK2B,ZBTB7A,ZC3H12A,SFRP1,OTUD5,UBD,SHB,SHH,IL23A,CARD11,SYVN1,PRELID1,GATA6,VSIR,STAT3,STK11,JMJD6,KDELR1,TGFB1,LRRC8A,TPD52,HLA-B,HL…
GO: Cellular Component	GO:0043256	laminin complex		5e-05	0.06105	0.0004424	0.0034	8	15	LAMA1,LAMA3,LAMA5,LAMB1,LAMB2,LAMB3,LAMC1,LAMC2
GO: Cellular Component	GO:0030127	COPII vesicle coat		5e-05	0.06105	0.0004424	0.0034	8	15	SEC24C,SEC24D,TMED7,SEC23A,SEC13,SEC31A,SEC24A,SAR1A
GO: Biological Process	GO:0036499	PERK-mediated unfolded protein response		5.004e-05	0.5258	0.0007501	0.007378	10	23	ATF3,ATF4,BOK,NFE2L2,DDIT3,CCL2,AGR2,TMED2,PPP1R15A,HSPA5
GO: Biological Process	GO:0042157	lipoprotein metabolic process		5.051e-05	0.5307	0.000756	0.007437	31	141	APOA2,APOC1,APOE,APOL1,MTTP,GPAA1,DPM3,NPC1L1,PIGL,ZDHHC5,PPARA,CTSD,ABHD12,WIPI2,DBI,WIPI1,ZDHHC3,ZDHHC7,PIGZ,PIGT,DGAT2,ZDHHC12,WDR45B,LYPLA2,UGCG,APOL2,PIGS,LDLR,ZDHHC20,LRP1,SVIP
GO: Biological Process	GO:0007173	epidermal growth factor receptor signaling pathway		5.058e-05	0.5315	0.000756	0.007437	33	154	AGT,AREG,ARF4,CEACAM6,IQGAP1,CEACAM1,GPRC5A,ERRFI1,CEACAM5,PLAUR,EPN1,BCAR1,PTPN3,PTPRF,PTPRJ,MVP,RHBDF2,EGFR,ERBB3,PTK2B,ARAP1,AGR2,SHC1,VPS25,SNX5,SOX9,GRB7,TGFB1,CBLC,MVB12A,GAREM1,VIL1,RAB7A
GO: Biological Process	GO:0034504	protein localization to nucleus		5.117e-05	0.5377	0.0007637	0.007513	60	343	MDM2,GRK2,AGT,APP,ARL2,BCL3,NFKBIA,PTTG1IP,CALR,CDH1,CDKN1A,CDKN2A,CARD10,SUN2,PML,COL1A1,NOP53,BAG3,WWTR1,PRKCD,PTGS2,RASSF5,SESN2,RPL11,F2,ZBTB7A,SEC13,ZC3H12A,LAMTOR5,FERMT1,SHH,UFM1,TXNIP,SOX9,SP100,GBP2,GBP3,STAT3,STK11,GLIS2,CTDNEP1,TGFB1,PKIG,TNFRSF1A,HDGF,CHP1,CD2AP,HNF4A,TXN,HSP90AB1,XBP1,CHCHD10,IRS1,JUP,TRIM8,TOR1AIP2,LIF,ORMDL3,LMNA,SMAD3
GO: Biological Process	GO:0045471	response to ethanol		5.132e-05	0.5393	0.0007649	0.007525	52	285	ALAS1,ALDH2,APOE,RHOA,BAK1,RPL10A,NFKBIA,CLDN1,CCNE1,ENTPD1,ENTPD2,CLDN3,CLDN7,PPARA,PRKAA1,PRKCD,CTSB,CYP2E1,CYP3A5,PTEN,NQO1,NR1H4,ADIPOR2,EEF1B2,EEF2,SDF4,RPL15,RPS2,RPS3A,RPS4X,PTK2B,CCL2,CCL7,SHH,ST6GAL1,SPARC,SPINK1,SREBF1,STAT3,PDIA3,GSN,GSR,GSTP1,TLR4,TNFRSF1A,HMGCS2,HOXA1,VCAM1,ICAM1,IGF2,INSR,LDLR
GO: Biological Process	GO:0050776	regulation of immune response		5.139e-05	0.54	0.0007649	0.007525	161	1142	CD46,ADA,ADAM8,ADORA2B,MFAP4,AMBP,IFITM1,APOE,ARG2,PHPT1,PYCARD,VAMP8,MUC2,MYO1C,B2M,RIPK2,BAX,CEACAM6,RIOK3,BCL6,CFB,CEACAM1,POLR3D,SERPING1,C1R,C1S,C3,BCL10,C7,RAB29,PNP,SOCS3,CD3D,CD22,CD44,PAK1,CD59,CD81,CMTM3,CEACAM5,SERPINB9,CLU,PIK3CB,PLD2,PLSCR1,COL1A1,COL1A2,COL3A1,PRKD2,COL17A1,PPARG,BCAR1,PRKCD,PKN1,PRKCZ,MAPK3,CTSH,PROS1,PSMA5,PSMB1,PSMB5,PSMB8,PSME1,PTPN6,GSDME,PTPRJ,PVR,NECTIN2,DNAS…
GO: Biological Process	GO:0008286	insulin receptor signaling pathway		5.172e-05	0.5435	0.0007687	0.007562	36	174	AGT,FOXO4,ATP6V0C,ATP6V0B,ATP6AP1,ATP6V0E1,SOCS3,NUCB2,PAK1,ATP6V1F,SLC2A8,BCAR1,PRKAA1,PRKCD,PRKCZ,PTPRF,PTPRJ,NR1H4,NR1H3,RELA,ZBTB7B,ADIPOR1,NAMPT,PIP4K2C,TCIRG1,SHC1,LMBRD1,SNX5,SREBF1,BAIAP2L1,GRB7,IGF2,C1QTNF12,INSR,IRS1,NDEL1
GO: Biological Process	GO:0030157	pancreatic juice secretion		5.254e-05	0.5521	0.0007766	0.007639	9	19	VAMP8,CEL,COPA,DBI,NR1H3,SCT,SPINK1,NR1H2,WNK4
GO: Biological Process	GO:2001028	positive regulation of endothelial cell chemotaxis		5.254e-05	0.5521	0.0007766	0.007639	9	19	MET,P2RX4,PDGFB,PRKD2,LGMN,SHH,TMSB4X,HSPB1,KDR
GO: Biological Process	GO:0006991	response to sterol depletion		5.254e-05	0.5521	0.0007766	0.007639	9	19	PIP4P1,NPC1L1,ZBTB7B,LPCAT3,EIF2A,SREBF1,SREBF2,TMED2,INSIG1
GO: Biological Process	GO:0010867	positive regulation of triglyceride biosynthetic process		5.254e-05	0.5521	0.0007766	0.007639	9	19	DGAT1,SCARB1,NR1H3,ACSL5,SREBF1,DGAT2,CTDNEP1,NR1H2,LDLR
GO: Biological Process	GO:1900047	negative regulation of hemostasis		5.297e-05	0.5566	0.0007818	0.00769	20	74	ANXA2,ANXA5,APOE,CEACAM6,CEACAM1,SERPING1,CD9,SERPINE1,CEACAM5,PDGFB,SERPINE2,PLAT,PLAUR,PRKCD,PROC,PROS1,F2,FGB,TFPI,VTN
GO: Biological Process	GO:0019217	regulation of fatty acid metabolic process		5.372e-05	0.5645	0.0007917	0.007788	30	135	ACADVL,AGT,APOC1,TRIB3,DGAT1,CEACAM6,CEACAM1,NUCB2,CEACAM5,PPARA,PPARG,PRKAA1,DBI,PTGS2,ADIPOR2,NR1H3,MLXIPL,ADIPOR1,ETFA,ACSL5,SOX9,SREBF1,DGAT2,ELOVL5,HNF4A,NR1H2,SLC45A3,INSIG1,IRS1,EIF6
GO: Cellular Component	GO:0070971	endoplasmic reticulum exit site		5.374e-05	0.06562	0.0004721	0.003628	17	57	MIA2,SEC24C,SEC24D,TMED5,PREB,TFG,SEC23A,SEC13,SEC31A,SEC24A,GOLGA2,HLA-A,HLA-B,HLA-C,HLA-E,SAR1A,YIPF5
GO: Biological Process	GO:0070661	leukocyte proliferation		5.418e-05	0.5693	0.0007973	0.007844	70	418	CD46,ADA,AHR,SH3RF1,ARG2,PYCARD,TNFSF9,TICAM1,RIPK2,BAX,CEACAM6,BCL6,CEACAM1,BST2,PNP,CD22,CD44,CD59,CD70,CD81,CD151,CDKN1A,CDKN2A,CEACAM5,CEBPB,CLU,PRKCD,PKN1,MAPK3,PTPN6,RAC2,ZBTB7B,EFNB1,EBI3,ELF4,RPS3,RPS6,TCIRG1,F2RL1,CCL2,ZNHIT1,SDC4,SHB,SHH,ST6GAL1,IL23A,CARD11,CD276,LRRC32,TNFRSF21,VSIR,TGFB1,GSTP1,TLR4,TNFRSF1B,HLA-A,HLA-E,HES1,VCAM1,IFI16,IGF2,IGFBP2,IHH,IL6ST,IL13RA1,IL18,IMPDH1,IMPDH2…
GO: Biological Process	GO:0002262	myeloid cell homeostasis		5.437e-05	0.5713	0.000799	0.00786	54	300	ALAS1,NUMB,SNX3,AXL,B2M,BAK1,BAX,BCL6,TSPO,PRDX1,CD44,PIK3CB,P4HTM,PIEZO1,HEPH,DNASE2,RAC2,PTBP3,EPAS1,RPL11,DMTN,RPL27,RPL35A,RPLP1,RPS3,RPS6,RPS14,RPS15A,RPS17,RPS19,RPS24,RPS27,ZFPM1,RPS29,ZBTB7A,CCL2,SLC15A4,SPARC,STAT3,JMJD6,RBPMS,RPL35,CFH,HIF1A,HMGCS2,HOXA5,HSPA1A,HSPA1B,ZFP36,IL18,INHA,INPP5D,ATP5IF1,SFXN1
GO: Biological Process	GO:0006027	glycosaminoglycan catabolic process		5.58e-05	0.5864	0.000819	0.008056	18	63	NAGLU,CD44,VCAN,GPC6,SDC4,SLC9A1,FUCA1,GPC3,GLB1,TGFB1,GUSB,AGRN,CHP1,HEXA,HEXB,HSPG2,IDS,CEMIP
GO: Cellular Component	GO:0005802	trans-Golgi network		5.583e-05	0.06817	0.0004869	0.003742	53	291	COG6,APP,ARF1,ARL1,BECN1,GBF1,RAB11A,BOK,AP1G2,RAB29,BAIAP3,ATP8B3,PLOD3,NUCB1,GOLT1A,OSBP,FURIN,CDH1,ATP8B1,VAMP3,YIPF2,AP1S1,RAB9A,CLTB,CLTC,ATG9A,CPD,GCC2,AFTPH,RAB13,RAC1,DNM2,WIPI1,CCDC186,AP1M2,SCAMP2,OPTN,GOLPH3L,BET1L,ARAP1,MYO18A,TGOLN2,POSTN,SCAMP4,VAMP5,GOLPH3,VAMP7,GRN,TGFBI,PACSIN2,RAB43,ARL5B,M6PR
GO: Biological Process	GO:0007162	negative regulation of cell adhesion		5.627e-05	0.5913	0.0008247	0.008113	67	396	DACT2,ACTN4,ACVR1,ADAM8,ADORA2B,MELTF,MMP14,ARG2,RHOA,CD164,FXYD5,CEACAM6,BCL6,CEACAM1,BMP2,CD9,SERPINE1,CD44,CDH1,CDKN2A,CEACAM5,CEBPB,KLF4,SERPINE2,COL1A1,PODXL,CLDN7,PPARA,BCAR1,PRKCD,MYADM,PTEN,PTPN6,DUSP1,ZBTB7B,DMTN,ERBB3,F2R,FBLN1,SDC4,ZC3H12A,SHH,SIPA1,POSTN,SPINT2,CD276,LRRC32,TNFRSF21,VSIR,RND1,TGFB1,TGFBI,GSTP1,PARD3,TNXB,HLA-E,PLXNB2,HSPB1,IFNGR1,IHH,IL4R,LAPTM5,LAMB1,SPRY4,LRP1,EPCAM…
GO: Biological Process	GO:0008654	phospholipid biosynthetic process		5.644e-05	0.5931	0.0008261	0.008126	52	286	LIPH,PIP5K1A,APOA2,ARF1,GPAA1,LPCAT4,CAPN2,CDS1,PDGFB,DPM3,PIK3CB,PLD1,PLD2,PLSCR1,PIGL,MBOAT7,CSNK2A1,CSNK2B,NUS1,LPIN2,DGKA,PTEN,RAB5A,NR1H4,DPAGT1,LPCAT3,PLEKHA1,PIP4K2C,ACP6,LPCAT1,SH3YL1,ACSL3,AGPAT1,AGPAT2,SPTLC1,PIGZ,ABHD4,PIGT,ACSL5,STARD10,SLC44A4,SLC44A1,SERINC5,CHP1,HEXB,HMGCS2,PISD,HTR2B,INPP5D,PLA2G12A,PIGS,ORMDL3
GO: Biological Process	GO:0060337	type I interferon signaling pathway		5.764e-05	0.6056	0.0008423	0.008286	24	98	IFITM1,BST2,OAS1,PSMB8,PTPN6,IRF9,IFITM3,IFITM2,SP100,GBP2,TTLL12,HLA-A,HLA-B,HLA-C,HLA-E,HSP90AB1,IRF8,IFI35,IFNAR2,IRF2,IRF3,IRF6,IRF7,ISG20
GO: Biological Process	GO:0120032	regulation of plasma membrane bounded cell projection assembly		5.819e-05	0.6114	0.0008492	0.008353	50	272	IFT20,ARF6,RHOG,ATP6AP1,DOCK11,KLF5,CDC42EP5,P2RX4,NOSTRIN,ATP6V1F,ATP8B1,PFN1,PLD1,PODXL,TBC1D10B,PRKCD,EPS8L1,PLEKHM1,EPS8L3,RAB5A,RAC1,RAC2,DNM2,ESPN,RAP1GAP,PLEK2,TBC1D10A,EPHA2,WASF2,DMTN,F2RL1,SH3YL1,CDC42EP2,CRB3,ARAP1,DCDC2,MIEN1,OCLN,SGSM3,CDC42EP1,TBC1D8,AGRN,CDC42EP4,TWF2,HNF4A,EZR,EPS8L2,ICAM1,NDEL1,LAMB1
GO: Biological Process	GO:0009101	glycoprotein biosynthetic process		5.841e-05	0.6138	0.0008513	0.008374	66	389	MAN1A1,MAN2A1,MGAT1,MCFD2,ASGR2,MUC2,B4GALT4,B4GALT3,OST4,TMTC2,TMEM258,NPC1,PLOD3,GCNT3,DPM3,B4GALT5,PGM3,OSTC,SERPINA1,ITM2B,PLOD1,PLOD2,ALG12,PMM1,PMM2,TMEM59,GALNT9,VCAN,NUS1,DAD1,DDOST,CHPF,DPAGT1,SLC35C2,ALG3,RPN1,RPN2,TNIP1,B3GNT3,MAGT1,SDF2,PHLDA1,ST6GAL1,GALNT3,GOLPH3,SERP1,GFPT1,B4GALT1,ST8SIA6,POFUT2,GOLGA2,B3GNT7,GXYLT2,GALNT6,CHP1,MGAT4B,SLC2A10,UGDH,ALG2,KRTCAP2,INSR,SLC35B2,STT3A,M…
GO: Biological Process	GO:0001678	cellular glucose homeostasis		6.038e-05	0.6345	0.0008787	0.008644	45	237	CLTRN,MET,GRK2,ANG,PHPT1,DDRGK1,NME2,BAIAP3,OSBP,SERPINE1,CDKN2A,SERPINF1,MPC2,PIM3,PRKAA1,RAB11FIP5,CYBA,NR1H4,RAC1,CCDC186,MLXIPL,SIDT2,RAB34,SLC29A1,CAMK2N1,RACK1,CCL2,FN1,HKDC1,UFM1,GATA4,GPR39,GPX1,HIF1A,FOXA2,FOXA3,TXN,UCP2,VCAM1,ICAM1,XBP1,C1QTNF12,PDX1,LRP1,LRP5
GO: Molecular Function	GO:0005215	transporter activity		6.056e-05	0.1367	0.002849	0.02364	195	1366	SLC24A3,SLC10A3,TPCN1,AFP,AGT,OSBPL7,ALB,AMBP,SLC25A5,SLC25A6,ANXA2,ANXA5,GRAMD1A,APOA2,TMC4,APOE,APOL1,PHPT1,MCU,MTTP,ATP1A1,VAMP8,FXYD2,ATP2A2,ATP2A3,ATP5ME,ABCC3,ATP6V0C,ATP6V0B,ATP6AP1,FXYD5,BAX,CEACAM6,CEACAM1,SLC39A5,NPC1,ATP8B3,ATP6V0E1,CAMK2D,CLIC6,SLC7A7,SLC22A18,OSBP,P2RX4,SLC16A5,SLC16A3,SCARB1,CDH17,CEACAM5,ATP6V1F,ATP8B1,SLC25A3,SLC38A2,SLC9A3R1,CLCN3,CLCN5,CLIC1,NPC1L1,CLTB,PKP2,KCN…
GO: Biological Process	GO:0051893	regulation of focal adhesion assembly		6.123e-05	0.6434	0.0008886	0.008742	19	69	MMP14,CAMSAP3,RHOA,IQGAP1,COL16A1,DAPK3,PTEN,PTPRJ,RAC1,DMTN,EPHA1,S100A10,SDC4,SFRP1,SLC9A1,KDR,LIMS1,LRP1,SMAD3
GO: Biological Process	GO:0090109	regulation of cell-substrate junction assembly		6.123e-05	0.6434	0.0008886	0.008742	19	69	MMP14,CAMSAP3,RHOA,IQGAP1,COL16A1,DAPK3,PTEN,PTPRJ,RAC1,DMTN,EPHA1,S100A10,SDC4,SFRP1,SLC9A1,KDR,LIMS1,LRP1,SMAD3
GO: Biological Process	GO:0009636	response to toxic substance		6.196e-05	0.6511	0.0008981	0.008834	62	360	MDM2,MGST1,MGST2,AHR,ALAS1,ALB,ALDH2,MPST,APOE,PDXK,ARG2,MT2A,GSTK1,ATF4,BAK1,BAX,NFE2L2,CLDN1,SLC22A18,PRDX1,CDH1,CDKN1A,PIM1,PRDX5,GSTO1,PRDX6,CST1,CST2,CST3,MAPK3,PTGS2,DDIT3,NQO1,SESN2,NUPR1,TXNDC12,RDH11,AKR1A1,HAVCR1,SELENOW,FOS,FOSL2,PRDX4,SHC1,SELENOS,GATA6,GCH1,SESN1,GPX1,GPX2,GPX3,GPX4,GSR,GSTM3,GSTP1,GSTT1,TLR4,HIF1A,TXN,TXNRD1,UBA52,SLC30A1
GO: Biological Process	GO:1903053	regulation of extracellular matrix organization		6.25e-05	0.6568	0.0009047	0.0089	17	58	MELTF,AEBP1,AGT,BMP2,EFEMP2,CST1,CST2,CST3,FGFR4,SOX9,TGFB1,TIE1,TNFRSF1A,TNFRSF1B,SLC2A10,LRP1,SMAD3
GO: Biological Process	GO:0034109	homotypic cell-cell adhesion		6.268e-05	0.6587	0.000906	0.008913	27	117	ANK3,CEACAM6,CEACAM1,CD9,CEACAM5,SERPINE2,CLIC1,PIK3CB,TJP2,PKP2,PLAUR,PRKCD,PTPN6,F11R,DSC2,DSG2,DSP,PTPRU,PDIA6,DMTN,FGB,FN1,MYL12A,CFH,TYRO3,HSPB1,JUP
GO: Biological Process	GO:0140467	integrated stress response signaling		6.515e-05	0.6846	0.0009391	0.009238	11	28	ATF3,ATF4,BOK,NFE2L2,DDIT3,CCL2,AGR2,EIF2AK1,TMED2,PPP1R15A,HSPA5
GO: Biological Process	GO:0010866	regulation of triglyceride biosynthetic process		6.515e-05	0.6846	0.0009391	0.009238	11	28	DGAT1,C3,SCARB1,NR1H4,NR1H3,ACSL5,SREBF1,DGAT2,CTDNEP1,NR1H2,LDLR
GO: Biological Process	GO:0010595	positive regulation of endothelial cell migration		6.613e-05	0.6949	0.000952	0.009365	33	156	ADORA2B,MET,AGT,ANXA3,MT2A,BSG,NFE2L2,CALR,P2RX4,SCARB1,PDGFB,PIK3CB,PRKD2,BCAR1,NUS1,MAP2K3,LGMN,PTGS2,RAC1,RRAS,PTK2B,ZC3H12A,CIB1,SHH,PLK2,SPARC,GRN,TGFB1,TMSB4X,HIF1A,HSPB1,IGF2,KDR
GO: Biological Process	GO:1901264	carbohydrate derivative transport		6.717e-05	0.7059	0.0009656	0.009499	25	105	ADA,SLC25A5,SLC25A6,VAMP8,ABCC3,SCARB1,VAMP3,PLTP,CYBA,PSAP,SLC35C2,EGFR,SLC29A1,AGR2,NPC2,SLC17A9,SLC15A4,GJB1,SLC50A1,SLC35D2,ANKH,GUK1,SLC29A2,SLC35A2,SLC35B2
GO: Biological Process	GO:0042590	antigen processing and presentation of exogenous peptide antigen via MHC class I		6.775e-05	0.7119	0.0009726	0.009567	21	81	VAMP8,B2M,CALR,VAMP3,SEC22B,CYBA,PSMA5,PSMB1,MFSD6,PSMB5,PSMB8,PSME1,IFI30,TAP1,TAPBP,PDIA3,HLA-A,HLA-B,HLA-C,HLA-E,ITGB5
GO: Biological Process	GO:0034975	protein folding in endoplasmic reticulum		6.819e-05	0.7165	0.0009775	0.009616	7	12	CALR,P4HB,ERO1A,DNAJC3,PDIA3,HSP90B1,HSPA5
[truncated: 1,178 more rows]
