# Supplementary material for: Retinoic Acid Promotes the In Vitro Growth, Patterning and Improves the Cellular Composition of Human Pluripotent Stem-Cell-Derived Intestinal Organoids
Source: Int J Mol Sci. 2022 Aug 3;23(15):8624. doi: 10.3390/ijms23158624 (PMC9368900; doi:10.3390/ijms23158624)
Supplement: Supplementary file 1 [file ijms-23-08624-s001.zip › Supplementary table S2. Gene ontology for downregulated gene in HIO+RA.xls]

## Sheet: Recovered_Sheet1
Category	ID	Name	Source	p-value	q-value Bonferroni	q-value FDR B&H	q-value FDR B&Y	Hit Count in Query List	Hit Count in Genome	Hit in Query List
GO: Biological Process	GO:0048666	neuron development		5.56e-81	4.95e-77	4.95e-77	4.79e-76	315	1673	EPHB3,MAP1B,MAP2,MAP6,MAPT,MARK1,KATNB1,MCAM,ETV1,LAMC3,EWSR1,BCL11A,ATAT1,GPRIN1,EZH2,NRN1,ADARB1,TENM2,RNF157,SEMA3A,UNC5A,S100A9,TUBB3,EFEMP1,KIDINS220,SEMA6D,DRAXIN,JAG1,OLFM1,AK1,FGF13,SEMA6A,FGFR3,FGFR2,SLITRK6,CAMSAP1,PREX1,SDC2,FOXD1,EVL,SFPQ,SFRP2,ATF5,SYT3,GIT1,APBB1,APBB2,DPYSL4,SHOX2,CCDC80,NBEA,APOA4,CHD7,LRRC4C,SIX1,RUFY3,CYFIP2,TMEFF1,ARL3,CCDC88A,TENM3,EFHD1,CSPG5,SLIT1,SLIT3,STAU…
GO: Biological Process	GO:0031175	neuron projection development		3.3e-76	2.94e-72	1.47e-72	1.42e-71	281	1424	EPHB3,MAP1B,MAP2,MAP6,MAPT,MARK1,KATNB1,MCAM,ETV1,LAMC3,BCL11A,GPRIN1,EZH2,NRN1,ADARB1,TENM2,RNF157,SEMA3A,UNC5A,S100A9,TUBB3,EFEMP1,KIDINS220,SEMA6D,DRAXIN,OLFM1,FGF13,SEMA6A,FGFR3,FGFR2,SLITRK6,CAMSAP1,PREX1,SDC2,FOXD1,EVL,SFPQ,SFRP2,SYT3,GIT1,APBB1,APBB2,DPYSL4,SHOX2,CCDC80,NBEA,APOA4,CHD7,LRRC4C,RUFY3,CYFIP2,TMEFF1,CCDC88A,TENM3,EFHD1,CSPG5,SLIT1,SLIT3,STAU2,ENAH,B3GAT1,TMEM108,RIMS1,SNAP25,F…
GO: Biological Process	GO:0032989	cellular component morphogenesis		4.4e-70	3.92e-66	1.31e-66	1.26e-65	242	1157	EPHB3,MAP1B,MAP2,MAP6,MAPT,ETV1,ACTC1,ACTG1,LAMC3,KLHL41,BCL11A,NRN1,ADARB1,TENM2,RNF157,SEMA3A,UNC5A,TUBB3,KIDINS220,SEMA6D,DRAXIN,OLFM1,FGF13,SEMA6A,FGFR3,FGFR2,SLITRK6,SDC2,FOXD1,EVL,SFPQ,SYT3,APBB1,APBB2,DPYSL4,SHOX2,CCDC80,FHOD3,CHD7,LRRC4C,RUFY3,CYFIP2,TMEFF1,PDPN,SLC8A1,TENM3,CCT5,CSPG5,SLIT1,SLIT3,STAU2,ENAH,TMEM108,RIMS1,SNAP25,FUS,RBM24,FYN,GOLGA8A,PALLD,MEGF10,KDM1A,PHACTR1,KCTD12,DOK5…
GO: Biological Process	GO:0048858	cell projection morphogenesis		3.28e-68	2.92e-64	7.29e-65	7.05e-64	219	984	EPHB3,MAP1B,MAP2,MAP6,MAPT,ETV1,LAMC3,BCL11A,NRN1,ADARB1,TENM2,RNF157,SEMA3A,UNC5A,TUBB3,KIDINS220,SEMA6D,DRAXIN,OLFM1,FGF13,SEMA6A,FGFR3,FGFR2,SLITRK6,SDC2,FOXD1,EVL,SFPQ,SYT3,APBB1,APBB2,DPYSL4,SHOX2,CCDC80,CHD7,LRRC4C,RUFY3,CYFIP2,TMEFF1,PDPN,TENM3,CSPG5,SLIT1,SLIT3,STAU2,ENAH,TMEM108,RIMS1,SNAP25,FUS,FYN,GOLGA8A,PALLD,KDM1A,PHACTR1,KCTD12,DOK5,NES,MYH10,KIF1A,GAP43,KIF1B,SPTBN2,SARM1,GAS1,NFA…
GO: Biological Process	GO:0120039	plasma membrane bounded cell projection morphogenesis		2.2e-67	1.96e-63	3.92e-64	3.79e-63	217	977	EPHB3,MAP1B,MAP2,MAP6,MAPT,ETV1,LAMC3,BCL11A,NRN1,ADARB1,TENM2,RNF157,SEMA3A,UNC5A,TUBB3,KIDINS220,SEMA6D,DRAXIN,OLFM1,FGF13,SEMA6A,FGFR3,FGFR2,SLITRK6,SDC2,FOXD1,EVL,SFPQ,SYT3,APBB1,APBB2,DPYSL4,SHOX2,CCDC80,CHD7,LRRC4C,RUFY3,CYFIP2,TMEFF1,PDPN,TENM3,SLIT1,SLIT3,STAU2,ENAH,TMEM108,RIMS1,SNAP25,FUS,FYN,GOLGA8A,PALLD,KDM1A,PHACTR1,KCTD12,DOK5,MYH10,KIF1A,GAP43,KIF1B,SPTBN2,SARM1,GAS1,NFASC,CLASP2,…
GO: Biological Process	GO:0032990	cell part morphogenesis		6.94e-67	6.18e-63	1.03e-63	9.95e-63	220	1008	EPHB3,MAP1B,MAP2,MAP6,MAPT,ETV1,LAMC3,BCL11A,NRN1,ADARB1,TENM2,RNF157,SEMA3A,UNC5A,TUBB3,KIDINS220,SEMA6D,DRAXIN,OLFM1,FGF13,SEMA6A,FGFR3,FGFR2,SLITRK6,SDC2,FOXD1,EVL,SFPQ,SYT3,APBB1,APBB2,DPYSL4,SHOX2,CCDC80,CHD7,LRRC4C,RUFY3,CYFIP2,TMEFF1,PDPN,TENM3,CSPG5,SLIT1,SLIT3,STAU2,ENAH,TMEM108,RIMS1,SNAP25,FUS,FYN,GOLGA8A,PALLD,KDM1A,PHACTR1,KCTD12,DOK5,NES,MYH10,KIF1A,GAP43,KIF1B,SPTBN2,SARM1,GAS1,NFA…
GO: Biological Process	GO:0048812	neuron projection morphogenesis		6.63e-66	5.9e-62	8.42e-63	8.15e-62	213	961	EPHB3,MAP1B,MAP2,MAP6,MAPT,ETV1,LAMC3,BCL11A,NRN1,ADARB1,TENM2,RNF157,SEMA3A,UNC5A,TUBB3,KIDINS220,SEMA6D,DRAXIN,OLFM1,FGF13,SEMA6A,FGFR3,FGFR2,SLITRK6,SDC2,FOXD1,EVL,SFPQ,SYT3,APBB1,APBB2,DPYSL4,SHOX2,CCDC80,CHD7,LRRC4C,RUFY3,CYFIP2,TMEFF1,TENM3,SLIT1,SLIT3,STAU2,ENAH,TMEM108,RIMS1,SNAP25,FUS,FYN,GOLGA8A,PALLD,KDM1A,PHACTR1,KCTD12,DOK5,MYH10,KIF1A,GAP43,KIF1B,SPTBN2,SARM1,GAS1,NFASC,CLASP2,NDN,B…
GO: Biological Process	GO:0000902	cell morphogenesis		1.31e-62	1.16e-58	1.45e-59	1.41e-58	260	1426	EPHB3,MAP1B,MAP2,RHOJ,MAP6,MAPT,ETV1,LAMC3,BCL11A,NRN1,ADARB1,TENM2,RNF157,SEMA3A,UNC5A,TUBB3,KIDINS220,SEMA6D,DRAXIN,CFDP1,GPC4,OLFM1,ANTXR1,FGF13,SEMA6A,FGFR3,FGFR2,SLITRK6,CAMSAP1,PREX1,SDC2,CAP2,FOXD1,EVL,SFPQ,SYT3,ANXA1,APBB1,APBB2,DPYSL4,SHOX2,CCDC80,CHD7,LRRC4C,RUFY3,CYFIP2,LIMS2,TMEFF1,RND3,PDPN,MSX1,TENM3,CSPG5,SLIT1,SLIT3,STAU2,ENAH,SMARCA4,TMEM108,RIMS1,SNAP25,FUS,FYN,GOLGA8A,PALLD,KDM…
GO: Biological Process	GO:0061564	axon development		6.24e-61	5.55e-57	6.17e-58	5.97e-57	186	797	EPHB3,MAP1B,MAP2,MAP6,MAPT,MCAM,ETV1,LAMC3,BCL11A,NRN1,ADARB1,TENM2,SEMA3A,UNC5A,TUBB3,SEMA6D,DRAXIN,OLFM1,FGF13,SEMA6A,FGFR3,FGFR2,SLITRK6,FOXD1,EVL,SFPQ,APBB1,APBB2,SHOX2,CCDC80,APOA4,LRRC4C,RUFY3,CYFIP2,TMEFF1,TENM3,CSPG5,SLIT1,SLIT3,ENAH,B3GAT1,SNAP25,FUS,FYN,GOLGA8A,PALLD,DOK5,MYH10,GAP43,KIF1B,SPTBN2,GAS1,NFASC,NCAM2,CLASP2,NDN,BCL2,COL25A1,GDI1,GDNF,GFRA1,GFRA2,GFRA3,PCDH17,NRP2,NRP1,NEFM,…
GO: Biological Process	GO:0007409	axonogenesis		6.2e-56	5.52e-52	5.52e-53	5.34e-52	171	732	EPHB3,MAP1B,MAP2,MAP6,MAPT,ETV1,LAMC3,BCL11A,NRN1,ADARB1,TENM2,SEMA3A,UNC5A,TUBB3,SEMA6D,DRAXIN,OLFM1,FGF13,SEMA6A,FGFR3,FGFR2,SLITRK6,FOXD1,EVL,SFPQ,APBB1,APBB2,SHOX2,CCDC80,LRRC4C,RUFY3,CYFIP2,TMEFF1,TENM3,SLIT1,SLIT3,ENAH,SNAP25,FUS,FYN,GOLGA8A,PALLD,DOK5,MYH10,GAP43,KIF1B,SPTBN2,GAS1,NFASC,CLASP2,NDN,BCL2,COL25A1,GDI1,GDNF,GFRA1,GFRA2,GFRA3,PCDH17,NRP2,NRP1,NEFM,NEFL,BMP7,CDK5R1,SLITRK2,STXBP…
GO: Biological Process	GO:0048667	cell morphogenesis involved in neuron differentiation		1.28e-55	1.14e-51	1.04e-52	1e-51	192	909	EPHB3,MAP1B,MAP2,MAP6,MAPT,ETV1,LAMC3,BCL11A,NRN1,ADARB1,TENM2,SEMA3A,UNC5A,TUBB3,KIDINS220,SEMA6D,DRAXIN,OLFM1,FGF13,SEMA6A,FGFR3,FGFR2,SLITRK6,SDC2,FOXD1,EVL,SFPQ,APBB1,APBB2,SHOX2,CCDC80,LRRC4C,RUFY3,CYFIP2,TMEFF1,TENM3,SLIT1,SLIT3,STAU2,ENAH,SNAP25,FUS,FYN,GOLGA8A,PALLD,SOD1,PHACTR1,KCTD12,DOK5,MYH10,KIF1A,GAP43,KIF1B,SPTBN2,SARM1,GAS1,NFASC,CLASP2,NDN,BCL2,COL25A1,GDI1,GDNF,GFRA1,GFRA2,GFRA3…
GO: Biological Process	GO:0007417	central nervous system development		6.8e-54	6.05e-50	5.04e-51	4.87e-50	272	1694	EPHB3,ABAT,MAP2,ACAT1,MAPT,SMC1A,KATNB1,ACTG1,LAMC3,EWSR1,CEND1,BCL11A,ATAT1,RRM1,WLS,EZH2,ADARB1,TENM2,MEIS1,ADCYAP1R1,FABP7,CITED2,SEMA3A,FZD8,S100A9,SALL1,SEMA6D,NLGN4X,DRAXIN,BASP1,ACAN,PCDH19,AGTR2,AK1,TNFRSF19,FGF13,FGFR3,FGFR2,FST,EVL,SFPQ,SFRP2,ATF5,SRSF1,AFF2,TRA2B,GIT1,APLP1,SRR,TACC2,CHD7,MSI1,SIX1,SLC1A2,ADAM22,MSX1,SLC8A1,PLPP3,SLIT1,TAGLN3,SLIT3,DLL3,SMARCA4,MAST1,SMARCD1,SMARCE1,ZF…
GO: Biological Process	GO:0000904	cell morphogenesis involved in differentiation		1.18e-52	1.05e-48	8.08e-50	7.81e-49	209	1100	EPHB3,MAP1B,MAP2,MAP6,MAPT,ETV1,LAMC3,BCL11A,NRN1,ADARB1,TENM2,SEMA3A,UNC5A,TUBB3,KIDINS220,SEMA6D,DRAXIN,OLFM1,ANTXR1,FGF13,SEMA6A,FGFR3,FGFR2,SLITRK6,PREX1,SDC2,FOXD1,EVL,SFPQ,APBB1,APBB2,SHOX2,CCDC80,LRRC4C,RUFY3,CYFIP2,LIMS2,TMEFF1,PDPN,TENM3,CSPG5,SLIT1,SLIT3,STAU2,ENAH,SNAP25,FUS,FYN,GOLGA8A,PALLD,SOD1,PHACTR1,KCTD12,DOK5,MYH10,KIF1A,GAP43,KIF1B,SPTBN2,SARM1,GAS1,NFASC,CLASP2,NDN,BCL2,COL25…
GO: Cellular Component	GO:0030424	axon		6.23e-50	6.32e-47	6.32e-47	4.74e-46	185	914	TTYH1,ZC3H14,ACADM,MAP1B,MAP2,MAP6,SIGMAR1,MAPT,KATNB1,ACTG1,ATAT1,GPRIN1,TENM2,SEMA3A,TUBB3,TUBB4A,ADRA2A,BASP1,SCN3A,OLFM1,FGF13,SEMA6A,MME,PREX1,CD200,GIT1,APBB1,APBB2,COPG2,SLC1A2,ADAM22,RUFY3,SLC8A1,TENM3,SLC18A3,STAU2,MAST1,TMEM108,SNAP25,ATP1A3,PALLD,GABBR1,SOD1,GABRB3,KIF21B,GAD1,NMNAT2,MYH10,KIF1A,GAP43,SPOCK1,ACTR10,KIF1B,SARM1,CPLX2,CPLX1,NFASC,NCAM2,CLASP2,EPB41L3,GDI1,GFRA1,NRP2,NRP1…
GO: Biological Process	GO:0060322	head development		5.38e-49	4.79e-45	3.42e-46	3.31e-45	230	1359	EPHB3,ABAT,ACAT1,MAPT,KATNB1,ACTG1,CEND1,BCL11A,ATAT1,RRM1,WLS,EZH2,ADARB1,MEIS1,ADCYAP1R1,FABP7,SEMA3A,FZD8,SALL1,SEMA6D,NLGN4X,DRAXIN,BASP1,PCDH19,JAG1,AGTR2,AK1,FGF13,FGFR3,FGFR2,FST,SFPQ,SFRP2,ATF5,AFF2,TRA2B,GIT1,APLP1,SRR,TACC2,CHD7,SIX1,SLC1A2,MSX1,SLC8A1,SLIT1,SLIT3,SMARCA4,MAST1,SMARCE1,ZFHX3,TMEM108,DAAM1,ATP1A2,ATP1A3,MDGA1,FYN,GOLGA8A,FAIM2,ATP2B1,KDM1A,PHACTR1,SOX2,GABRB3,KCTD12,SOX1…
GO: Cellular Component	GO:0043005	neuron projection		3.59e-48	3.64e-45	1.82e-45	1.37e-44	270	1768	EPHB3,TTYH1,ZC3H14,ABAT,MORN4,ACADM,MAP1B,MAP2,MAP6,SIGMAR1,MAPT,MARK1,KATNB1,ACTG1,ATAT1,GPRIN1,WLS,TENM2,ADCY2,ADCYAP1R1,SEMA3A,UNC5A,TUBB3,TUBB4A,ADRA2A,NLGN4X,BASP1,ACAN,SCN3A,OLFM1,AK1,FGF13,SEMA6A,MME,PREX1,CD200,MPP2,CASC3,SFPQ,SORBS2,ANK2,GIT1,CNIH2,APBA1,APBA2,APBB1,APBB2,COPG2,SLC1A2,ADAM22,RUFY3,CYFIP2,KIFAP3,SLC8A1,ARL3,TENM3,SLC18A3,NSG1,STAU2,MAST1,TMEM108,SNAP25,FUS,ATP1A2,ATP1A3,S…
GO: Biological Process	GO:0007420	brain development		2.3e-47	2.05e-43	1.37e-44	1.32e-43	220	1289	EPHB3,ABAT,ACAT1,MAPT,KATNB1,ACTG1,CEND1,BCL11A,ATAT1,RRM1,WLS,EZH2,ADARB1,MEIS1,ADCYAP1R1,FABP7,SEMA3A,FZD8,SALL1,SEMA6D,NLGN4X,DRAXIN,BASP1,PCDH19,AGTR2,AK1,FGF13,FGFR3,FGFR2,FST,SFPQ,SFRP2,ATF5,AFF2,TRA2B,GIT1,APLP1,SRR,TACC2,CHD7,SIX1,SLC1A2,MSX1,SLC8A1,SLIT1,SLIT3,SMARCA4,MAST1,SMARCE1,ZFHX3,TMEM108,DAAM1,ATP1A2,ATP1A3,MDGA1,FYN,GOLGA8A,FAIM2,ATP2B1,KDM1A,PHACTR1,SOX2,GABRB3,KCTD12,SOX11,NES…
GO: Cellular Component	GO:0045202	synapse		3.4e-47	3.44e-44	1.15e-44	8.61e-44	258	1662	TTYH1,MAP1B,MAP2,SIGMAR1,MAPT,APC2,ACTC1,ACTG1,BCL11A,NRN1,ADARB1,TENM2,ADD2,FABP5,ADRA2A,NLGN4X,SCAMP5,ACAN,GPC4,OLFM1,SPARCL1,FGFR2,MME,SDC2,CAP2,MPP2,MPZ,FAM234B,SORBS2,ANK2,SYT3,GIT1,ANXA1,CNIH2,APBA1,APBA2,APBB1,APBB2,NBEA,APOA4,LRRC4C,PPFIA3,RAB6B,SLC1A2,SLC1A6,ADAM22,CYFIP2,SLC8A1,NAPB,SLC18A3,CSPG5,NSG1,ENAH,TMEM108,EGFLAM,CACNG4,RIMS1,SNAP25,FUS,ATP1A2,ATP1A3,MDGA1,SAMD14,FYN,FAIM2,ATP2B…
GO: Cellular Component	GO:0036477	somatodendritic compartment		3.76e-38	3.81e-35	9.53e-36	7.14e-35	198	1226	EPHB3,ZC3H14,MAP1B,MAP2,MAP6,MAPT,MARK1,KATNB1,MCAM,RRM1,WLS,TENM2,ADCY2,FABP7,SEMA3A,UNC5A,TUBB3,TUBB4A,ADRA2A,NLGN4X,ACAN,SCN3A,OLFM1,FGF13,MME,PREX1,SDC2,CD200,MPP2,CASC3,SFPQ,SORBS2,CNIH2,APBA1,APBA2,APBB1,SRR,SLC1A2,RUFY3,SLC8A1,SLC18A3,NSG1,STAU2,MAST1,ASTN1,TMEM108,CACNG4,SNAP25,FUS,ATP1A2,ATP1A3,SAMD14,FYN,GOLGA8A,ATP2B1,PALLD,GABBR1,SOD1,GABRA3,KIF21B,MYH10,KIF1A,GAP43,KIF1B,SPTBN2,SARM1…
GO: Biological Process	GO:0010975	regulation of neuron projection development		3.84e-37	3.41e-33	2.13e-34	2.06e-33	131	627	EPHB3,MAP1B,MAP2,MAP6,MAPT,MARK1,KATNB1,BCL11A,EZH2,SEMA3A,S100A9,EFEMP1,KIDINS220,SEMA6D,DRAXIN,FGF13,SEMA6A,PREX1,SDC2,SFPQ,SFRP2,APBB1,SHOX2,LRRC4C,RUFY3,CCDC88A,TENM3,SLIT1,SLIT3,STAU2,SNAP25,FYN,GOLGA8A,KDM1A,GPRC5B,KCTD12,KIF1A,SPOCK1,SARM1,GDI1,NRP1,NEFM,NEFL,BMP4,BMP7,CDK5R1,NGFR,GPC2,NME1,CNTN2,NRCAM,NTRK1,NTRK2,BRSK2,STMN2,SEMA5A,GRID2,SRCIN1,NCS1,THY1,LINGO1,PAX6,CDC20,CDH4,ARHGAP33,HD…
GO: Biological Process	GO:0097485	neuron projection guidance		5.23e-37	4.66e-33	2.74e-34	2.65e-33	106	428	EPHB3,ETV1,LAMC3,TENM2,SEMA3A,UNC5A,TUBB3,SEMA6D,DRAXIN,SEMA6A,FOXD1,EVL,APBB1,APBB2,DPYSL4,CCDC80,CYFIP2,TMEFF1,TENM3,SLIT1,SLIT3,ENAH,FYN,PALLD,DOK5,MYH10,GAP43,KIF1B,SPTBN2,GAS1,NFASC,GDNF,GFRA1,GFRA2,GFRA3,PCDH17,NRP2,NRP1,BMP7,CDK5R1,GLI3,NGFR,ROBO3,NOTCH1,CNTN2,NOVA1,NOVA2,NRCAM,NTF3,NTRK1,SEMA5A,RNF165,TGFB2,PAX6,CDH4,TOP2B,LGI1,NOG,CHN1,SLIT2,RAB33A,NRXN2,SEMA5B,PIK3R1,NTN1,FLRT3,PLCG1,PL…
GO: Biological Process	GO:0030900	forebrain development		1.53e-36	1.36e-32	7.56e-34	7.31e-33	127	601	EPHB3,ATAT1,RRM1,WLS,EZH2,ADCYAP1R1,FABP7,SEMA3A,FZD8,SALL1,DRAXIN,AK1,FGF13,FGFR3,FGFR2,ATF5,TRA2B,APLP1,TACC2,CHD7,SIX1,SLC1A2,MSX1,SLC8A1,SLIT1,SLIT3,SMARCA4,TMEM108,DAAM1,ATP1A2,ATP1A3,MDGA1,FYN,KDM1A,PHACTR1,SOX2,KCTD12,MYH10,KIF1A,BCL2,NRP2,NRP1,NEFM,IGSF10,NEFL,BMP4,KIRREL3,CDK5R1,ALDH1A2,GLI3,DCLK2,GNAO1,NME1,CDK5R2,NOTCH1,CNTN2,AGTPBP1,TBX2,ZEB1,NTRK2,SEMA5A,TFAP2A,NR2F2,TH,PEBP1,PAX6,PC…
GO: Biological Process	GO:0007411	axon guidance		2.29e-36	2.04e-32	1.07e-33	1.04e-32	105	427	EPHB3,ETV1,LAMC3,TENM2,SEMA3A,UNC5A,TUBB3,SEMA6D,DRAXIN,SEMA6A,FOXD1,EVL,APBB1,APBB2,CCDC80,CYFIP2,TMEFF1,TENM3,SLIT1,SLIT3,ENAH,FYN,PALLD,DOK5,MYH10,GAP43,KIF1B,SPTBN2,GAS1,NFASC,GDNF,GFRA1,GFRA2,GFRA3,PCDH17,NRP2,NRP1,BMP7,CDK5R1,GLI3,NGFR,ROBO3,NOTCH1,CNTN2,NOVA1,NOVA2,NRCAM,NTF3,NTRK1,SEMA5A,RNF165,TGFB2,PAX6,CDH4,TOP2B,LGI1,NOG,CHN1,SLIT2,RAB33A,NRXN2,SEMA5B,PIK3R1,NTN1,FLRT3,PLCG1,PLXNA1,CO…
GO: Cellular Component	GO:0150034	distal axon		3.91e-34	3.97e-31	7.94e-32	5.95e-31	111	494	MAP1B,MAP2,SIGMAR1,MAPT,KATNB1,ACTG1,GPRIN1,TENM2,TUBB3,ADRA2A,BASP1,OLFM1,FGF13,PREX1,GIT1,APBB1,APBB2,COPG2,SLC1A2,RUFY3,SLC8A1,SLC18A3,SNAP25,ATP1A3,PALLD,GABRB3,KIF21B,GAD1,MYH10,GAP43,CPLX2,CPLX1,CLASP2,NRP1,NEFL,CDK5R1,STXBP1,SYT11,VAMP2,NGFR,SYN1,SYP,SYT1,CDK5R2,GPM6A,CALM1,CALM2,PTBP2,NTRK2,NTS,BRSK2,STMN2,GRIK2,SYT2,NCS1,TH,THY1,P2RX3,PEBP1,PCDH9,EXOC4,PENK,TMOD2,TSC2,PFN2,HNRNPK,FLRT3,H…
GO: Biological Process	GO:0051960	regulation of nervous system development		5.17e-34	4.6e-30	2.3e-31	2.22e-30	126	626	EPHB3,MAP1B,MAP2,MAP6,MAPT,BCL11A,EZH2,SEMA3A,SEMA6D,DRAXIN,HES6,FGF13,SEMA6A,FGFR3,MME,SLITRK6,FLT1,ATF5,LRRN1,SHOX2,CHD7,RUFY3,SLIT1,SLIT3,DLL3,STAU2,SMARCD3,MDGA1,GOLGA8A,KDM1A,SOX2,MYCN,SOX11,WASF3,NAP1L1,GDI1,NRP1,NEFL,BMP4,BMP7,CDK5R1,SLITRK2,GLI3,NGFR,SYT4,ADGRL2,NOTCH1,CNTN2,ADGRL3,NTF3,NTRK1,NTRK2,TPPP,SEMA5A,GRID2,THY1,LINGO1,DAAM2,PAX6,CDH4,HDAC2,NRG1,NOG,ENPP2,HMGB2,TSC2,JAM2,SLIT2,NL…
GO: Biological Process	GO:0009887	animal organ morphogenesis		1.22e-32	1.09e-28	5.18e-30	5.01e-29	232	1727	EYA4,APCDD1,SMC1A,ACTA2,ACTC1,ACTG2,LAMC3,WLS,ADARB1,MEIS1,AXIN2,CITED2,SEMA3A,FZD8,FBN2,EFEMP1,SALL1,BASP1,ACAN,PCDH19,JAG1,AGTR2,GPC4,OLFM1,SEMA6A,FGFR3,FGFR2,ALDH1A1,SMPD3,SLITRK6,FHL1,FST,FOXF2,FOXD1,PRRX2,FLI1,EVL,TEAD2,FLT1,SFRP2,ANXA6,APEX1,SHOX2,APLP1,CHD7,MAB21L2,SIX1,ANKRD6,CYFIP2,LIMS2,PRKRA,TMEFF1,MSX1,SLC8A1,SCUBE2,TENM3,MTHFD1,CFAP20,FRZB,SLIT1,SLIT3,STAU2,SNAI2,SMARCA4,SMARCC1,SMAR…
GO: Cellular Component	GO:0044297	cell body		4.79e-32	4.86e-29	8.1e-30	6.07e-29	155	916	MAP1B,MAP2,MAPT,ACTA2,KATNB1,MCAM,ACTC1,ACTG2,RRM1,RNF157,FABP7,UNC5A,TUBB3,TUBB4A,ADRA2A,ACAN,SCN3A,OLFM1,MME,SDC2,CD200,SORBS2,APBB1,CCT7,CCT2,SRR,SLC1A2,RUFY3,SLC8A1,CCT5,SLC18A3,STAU2,MAST1,ASTN1,CACNG4,SNAP25,FUS,ATP1A2,ATP1A3,FYN,GOLGA8A,ATP2B1,PALLD,GABBR1,SOD1,MYH10,KIF1A,GAP43,SPTBN2,CPLX2,CPLX1,NDN,SST,PDE10A,GDI1,GFRA1,NRP1,GHR,NEFM,NELL2,CDK5R1,SYT11,NGFR,SYT4,ASTN2,GNAI2,GNAO1,GNAZ,G…
GO: Biological Process	GO:0050808	synapse organization		9.76e-31	8.69e-27	3.95e-28	3.82e-27	115	576	EPHB3,MAP1B,MAPT,ACTG1,ADD2,NLGN4X,GPC4,FGF13,SPARCL1,FGFR2,SLITRK6,MPP2,SORBS2,LRRN1,GIT1,APBB1,APBB2,NBEA,LRRC4C,PPFIA3,SIX1,TMEFF1,SLIT1,STAU2,TMEM108,RIMS1,SNAP25,MDGA1,FYN,PALLD,PDZRN3,GABRB3,MYH10,MYLK,KIF1A,GAP43,SPTBN2,WASF3,NFASC,EPB41L3,ZC4H2,LRRC4,GDNF,PCDH17,NRP2,NRP1,NEFL,KIRREL3,CDK5R1,SLITRK2,SYN1,ADGRL2,WASF1,SDK1,CNTN2,ADGRL3,GPM6A,CACNB1,NRCAM,NTRK1,NTRK2,GRID2,SRCIN1,INA,CDC20,…
GO: Biological Process	GO:0120035	regulation of plasma membrane bounded cell projection organization		1.06e-30	9.43e-27	4.1e-28	3.97e-27	149	891	EPHB3,MAP1B,MAP2,MAP6,MAPT,MARK1,KATNB1,MCM2,MCM7,KLHL41,BCL11A,EZH2,TENM2,SEMA3A,TBC1D16,S100A9,EFEMP1,KIDINS220,SEMA6D,DRAXIN,FGF13,SEMA6A,PREX1,SDC2,EVL,SFPQ,SFRP2,APBB1,SHOX2,LRRC4C,RUFY3,PDPN,CCDC88A,TENM3,SLIT1,SLIT3,STAU2,SNAP25,FYN,GOLGA8A,KDM1A,GPRC5B,KCTD12,KIF1A,GAP43,SPOCK1,SARM1,GDI1,NRP1,NEFM,NEFL,BMP4,BMP7,CDK5R1,NGFR,GPC2,NME1,CNTN2,GPM6A,NRCAM,NTRK1,NTRK2,BRSK2,STMN2,SEMA5A,GRID2…
GO: Biological Process	GO:0060560	developmental growth involved in morphogenesis		2.34e-30	2.08e-26	8.68e-28	8.39e-27	92	391	MAP1B,MAP2,MAPT,BCL11A,NRN1,RNF157,SEMA3A,SALL1,SEMA6D,DRAXIN,GPC4,OLFM1,FGF13,SEMA6A,FGFR2,SFRP2,SYT3,SIX1,RUFY3,CYFIP2,SLIT1,SLIT3,TMEM108,RIMS1,FUS,KDM1A,KIF1B,CLASP2,NDN,GDI1,PCDH17,NRP2,NRP1,BMP4,CDK5R1,SYT1,SYT4,ROBO3,WASF1,NOTCH1,CNTN2,TBX2,THSD7A,NRCAM,SEMA5A,SYT2,TTL,CDH4,NRG1,HNRNPK,WNT5B,SLIT2,NLGN3,CADM1,SEMA5B,HOXD13,NTN1,FLRT3,FLRT1,PLXNA1,COL6A3,TNC,WNT3,WNT5A,WNT7B,ISL2,NKD1,AUTS2…
GO: Biological Process	GO:0031344	regulation of cell projection organization		1.26e-29	1.12e-25	4.49e-27	4.35e-26	149	911	EPHB3,MAP1B,MAP2,MAP6,MAPT,MARK1,KATNB1,MCM2,MCM7,KLHL41,BCL11A,EZH2,TENM2,SEMA3A,TBC1D16,S100A9,EFEMP1,KIDINS220,SEMA6D,DRAXIN,FGF13,SEMA6A,PREX1,SDC2,EVL,SFPQ,SFRP2,APBB1,SHOX2,LRRC4C,RUFY3,PDPN,CCDC88A,TENM3,SLIT1,SLIT3,STAU2,SNAP25,FYN,GOLGA8A,KDM1A,GPRC5B,KCTD12,KIF1A,GAP43,SPOCK1,SARM1,GDI1,NRP1,NEFM,NEFL,BMP4,BMP7,CDK5R1,NGFR,GPC2,NME1,CNTN2,GPM6A,NRCAM,NTRK1,NTRK2,BRSK2,STMN2,SEMA5A,GRID2…
GO: Biological Process	GO:0050767	regulation of neurogenesis		2.57e-29	2.29e-25	8.8e-27	8.51e-26	106	518	MAP1B,MAP2,MAP6,MAPT,BCL11A,EZH2,SEMA3A,SEMA6D,DRAXIN,HES6,FGF13,SEMA6A,FGFR3,MME,FLT1,ATF5,SHOX2,CHD7,RUFY3,SLIT1,SLIT3,DLL3,STAU2,SMARCD3,GOLGA8A,KDM1A,SOX2,MYCN,SOX11,NAP1L1,GDI1,NRP1,NEFL,BMP4,BMP7,CDK5R1,GLI3,NGFR,SYT4,NOTCH1,CNTN2,NTF3,NTRK2,SEMA5A,THY1,LINGO1,DAAM2,PAX6,CDH4,HDAC2,NRG1,NOG,ENPP2,HMGB2,TSC2,SLIT2,METRN,SEMA5B,NTN1,PLXNA1,VIM,CHODL,TNC,WNT3,WNT5A,WNT7A,WNT7B,ID2,ID4,POU4F1,I…
GO: Biological Process	GO:0060284	regulation of cell development		2.93e-29	2.61e-25	9.65e-27	9.33e-26	126	697	CLDN18,MAP1B,MAP2,MAP6,MAPT,EWSR1,BCL11A,EZH2,AXIN2,SEMA3A,SEMA6D,DRAXIN,AK1,HES6,FGF13,SEMA6A,FGFR3,MME,PREX1,FLT1,ATF5,SHOX2,CHD7,RUFY3,LIMS2,CSPG5,FRZB,SLIT1,SLIT3,DLL3,STAU2,SMARCD3,GOLGA8A,KDM1A,SOX2,MYCN,SOX11,NAP1L1,BCL2,GDI1,NRP1,NEFL,BMP4,BMP7,CDK5R1,GLI3,NGFR,SYT4,FERMT2,NOTCH1,CNTN2,NTF3,NTRK2,SEMA5A,THY1,LINGO1,DAAM2,PAX6,RFLNA,CDH4,HDAC2,NRG1,PDE3A,NOG,ENPP2,CORO1C,HMGB2,TSC2,HOXA11,…
GO: Biological Process	GO:0048589	developmental growth		5.76e-29	5.12e-25	1.83e-26	1.77e-25	169	1128	MAP1B,MAP2,MAPT,SMC1A,EWSR1,BCL11A,EZH2,NRN1,ADARB1,MEIS1,RNF157,CITED2,SEMA3A,SALL1,SEMA6D,NLGN4X,DRAXIN,BASP1,ACAN,JAG1,AGTR2,GPC4,OLFM1,FGF13,SEMA6A,FGFR3,FGFR2,SMPD3,SLITRK6,SORBS2,SFRP2,ATF5,SYT3,ANXA1,ANXA6,APBA1,APBA2,CHD7,SIX1,SLC1A2,RUFY3,CYFIP2,RUVBL1,SLIT1,SLIT3,SMARCA4,TMEM108,RIMS1,FUS,FYN,KDM1A,SOD1,SOX2,GAP43,KIF1B,SPTBN2,GAS1,CLASP2,NDN,BCL2,GDI1,PCDH17,NRP2,NRP1,STC1,GHR,IGSF10,B…
GO: Cellular Component	GO:0098794	postsynapse		4.24e-28	4.3e-25	6.14e-26	4.6e-25	139	833	MAP1B,MAP2,SIGMAR1,MAPT,APC2,ACTG1,BCL11A,TENM2,ADD2,FABP5,ADRA2A,NLGN4X,CAP2,MPP2,FAM234B,SORBS2,ANK2,GIT1,CNIH2,APBA1,APBA2,APBB1,NBEA,LRRC4C,SLC1A2,SLC1A6,ADAM22,SLC8A1,NAPB,CSPG5,NSG1,TMEM108,CACNG4,RIMS1,SNAP25,FUS,ATP1A2,ATP1A3,SAMD14,FYN,FAIM2,ATP2B1,GABBR1,GABRA3,GABRB3,KCTD12,GABRR1,MYH10,KIF1A,GAP43,SPOCK1,SPTBN2,WASF3,CPLX2,CPLX1,EPB41L3,ZC4H2,LRRC4,PCDH17,NRP2,NRP1,NEFM,NEFL,CDK5R1,SL…
GO: Biological Process	GO:0007423	sensory organ development		6.02e-28	5.36e-24	1.85e-25	1.79e-24	168	1140	EYA4,APCDD1,RHOJ,MCM2,MCM3,LAMC3,EYA2,RRM1,WLS,MEIS1,FABP5,CITED2,FZD8,FBN2,SALL2,EFEMP1,JAG1,GPC4,OLFM1,TNFRSF19,SEMA6A,FGFR3,FGFR2,ALDH1A1,SLITRK6,FST,FOXF2,PRRX2,FLT1,CHD7,MAB21L2,SIX1,LGR5,PAICS,CYFIP2,PRKRA,MSX1,TENM3,FRZB,STAU2,SMARCA4,UHRF1,SMARCD3,ATP2B1,DKK2,ALDH7A1,SOD1,SOX2,MYCL,GABRB3,MYCN,SOX11,NES,MYH10,MYLK,GAS1,NKX3-2,BCL2,SMOC1,GDNF,PCDH17,NRP1,BMP4,BMP7,CDK5R1,ALDH1A2,SLITRK2,AF…
GO: Biological Process	GO:0048588	developmental cell growth		1e-27	8.91e-24	2.97e-25	2.87e-24	83	350	MAP1B,MAP2,MAPT,EWSR1,BCL11A,NRN1,RNF157,SEMA3A,SEMA6D,DRAXIN,AGTR2,OLFM1,FGF13,SEMA6A,SORBS2,SYT3,RUFY3,CYFIP2,SLIT1,SLIT3,TMEM108,RIMS1,FUS,KDM1A,KIF1B,CLASP2,NDN,GDI1,PCDH17,NRP2,NRP1,CDK5R1,SYT1,SYT4,ROBO3,WASF1,CNTN2,THSD7A,NRCAM,SEMA5A,SYT2,TTL,CDH4,NRG1,HNRNPK,SLIT2,NLGN3,SEMA5B,COL14A1,NTN1,FLRT3,FLRT1,PLXNA1,AKAP6,COL6A3,TNC,WNT3,WNT5A,ISL2,IGF1,AUTS2,PRKG1,RIMS2,SEMA3E,ISL1,DBN1,ITGA4,D…
GO: Biological Process	GO:0034330	cell junction organization		1.15e-27	1.02e-23	3.29e-25	3.19e-24	144	899	EPHB3,CLDN18,MAP1B,MAPT,ACTG1,SVEP1,ADD2,NLGN4X,GPC4,FGF13,SPARCL1,FGFR2,SLITRK6,MPP2,MPZ,SORBS2,LRRN1,GIT1,APBB1,APBB2,NBEA,LRRC4C,PPFIA3,SIX1,LIMS2,TMEFF1,ARVCF,SLIT1,STAU2,SNAI2,TMEM108,LIMCH1,RIMS1,SNAP25,MDGA1,FYN,PALLD,PDZRN3,GABRB3,CADM3,MYH10,MYLK,KIF1A,GAP43,SPTBN2,WASF3,NFASC,CLASP2,BCL2,EPB41L3,ZC4H2,LRRC4,GDNF,PCDH17,NRP2,NRP1,NEFL,KIRREL3,CDK5R1,SLITRK2,SYN1,ADGRL2,FERMT2,MAPRE2,WASF…
GO: Cellular Component	GO:0030426	growth cone		1.62e-27	1.65e-24	2.06e-25	1.54e-24	69	247	MAP1B,MAP2,SIGMAR1,MAPT,KATNB1,GPRIN1,TENM2,TUBB3,BASP1,OLFM1,FGF13,PREX1,APBB1,APBB2,COPG2,RUFY3,SNAP25,PALLD,KIF21B,MYH10,GAP43,CLASP2,NRP1,NEFL,CDK5R1,NGFR,CDK5R2,GPM6A,CALM1,CALM2,PTBP2,NTRK2,STMN2,THY1,PCDH9,EXOC4,TMOD2,TSC2,FLRT3,CNR1,MAPK8IP1,ATCAY,YWHAE,CRMP1,FEZ1,AUTS2,LAMP5,DBN1,ITGA4,DCX,STMN4,PTPRZ1,CXCR4,STMN3,KIF3C,KIF5A,KIF5C,KLC1,RAC3,DPYSL2,DPYSL3,L1CAM,CRTAC1,ELAVL4,ENO1,ENO2,MA…
GO: Biological Process	GO:0048646	anatomical structure formation involved in morphogenesis		6.76e-27	6.01e-23	1.88e-24	1.82e-23	238	1959	EPHB3,RHOJ,MCAM,ACTC1,ACTG1,KLHL41,CEND1,EYA2,HSPA12B,WLS,MEIS1,AXIN2,MEOX1,MEOX2,CITED2,SEMA3A,FZD8,FBN2,SALL1,PCDH19,JAG1,GPC4,OLFM1,HES6,TNFRSF19,SEMA6A,FGFR2,ALDH1A1,SMPD3,FST,SDC2,FOXD1,FLI1,TEAD2,FLT1,SFPQ,SFRP2,LRRN1,GIT1,ANXA1,PIK3R3,CCDC80,FHOD3,CHD7,MAB21L2,SIX1,ANKRD6,CYFIP2,PDPN,MSX1,SLC8A1,SCUBE2,CCT5,PLPP3,MTHFD1,CFAP20,DLL3,ENAH,SNAI2,SMARCA4,SMARCD3,RBM24,FYN,FAIM2,MEGF10,EMCN,SOX…
GO: Biological Process	GO:0060485	mesenchyme development		8.1e-27	7.21e-23	2.19e-24	2.11e-23	95	458	NUSAP1,ACTA2,ACTC1,ACTG2,EZH2,ADARB1,AXIN2,MEOX1,CITED2,SEMA3A,SEMA6D,BASP1,JAG1,OLFM1,SEMA6A,FGFR2,MAD2L2,MMP17,FOXF2,FOXD1,TEAD2,SFRP2,ANXA6,CHD7,SIX1,PDPN,MSX1,FRZB,DLL3,SNAI2,SMARCA4,RBM24,SOX11,CLASP2,BCL2,GDNF,NRP2,NRP1,BMP4,BMP7,ALDH1A2,BMPER,PHOX2B,FERMT2,NOTCH1,TBX2,SEMA5A,TFAP2A,TGFB2,TGFBR1,PAX6,OLFM2,HDAC2,EXOC4,NRG1,NOG,CORO1C,TSC2,HNRNPAB,NRARP,SEMA5B,PKD2,KCTD15,SLC39A6,HAND1,HSBP1…
GO: Biological Process	GO:1990138	neuron projection extension		9.4e-27	8.36e-23	2.46e-24	2.38e-23	69	256	MAP1B,MAP2,MAPT,BCL11A,NRN1,RNF157,SEMA3A,SEMA6D,DRAXIN,OLFM1,SEMA6A,SYT3,RUFY3,CYFIP2,SLIT1,SLIT3,TMEM108,RIMS1,FUS,KDM1A,KIF1B,CLASP2,NDN,GDI1,PCDH17,NRP2,NRP1,CDK5R1,SYT1,SYT4,ROBO3,WASF1,CNTN2,THSD7A,NRCAM,SEMA5A,SYT2,TTL,CDH4,NRG1,HNRNPK,SLIT2,NLGN3,SEMA5B,NTN1,FLRT3,FLRT1,PLXNA1,COL6A3,TNC,WNT3,WNT5A,ISL2,AUTS2,RIMS2,SEMA3E,ISL1,DBN1,ITGA4,DCX,CXCR4,DPYSL2,L1CAM,RET,SEMA3D,CACNG7,EIF4G2,ST8…
GO: Cellular Component	GO:0030427	site of polarized growth		1.02e-26	1.03e-23	1.15e-24	8.6e-24	69	254	MAP1B,MAP2,SIGMAR1,MAPT,KATNB1,GPRIN1,TENM2,TUBB3,BASP1,OLFM1,FGF13,PREX1,APBB1,APBB2,COPG2,RUFY3,SNAP25,PALLD,KIF21B,MYH10,GAP43,CLASP2,NRP1,NEFL,CDK5R1,NGFR,CDK5R2,GPM6A,CALM1,CALM2,PTBP2,NTRK2,STMN2,THY1,PCDH9,EXOC4,TMOD2,TSC2,FLRT3,CNR1,MAPK8IP1,ATCAY,YWHAE,CRMP1,FEZ1,AUTS2,LAMP5,DBN1,ITGA4,DCX,STMN4,PTPRZ1,CXCR4,STMN3,KIF3C,KIF5A,KIF5C,KLC1,RAC3,DPYSL2,DPYSL3,L1CAM,CRTAC1,ELAVL4,ENO1,ENO2,MA…
GO: Biological Process	GO:0022603	regulation of anatomical structure morphogenesis		1.6e-26	1.43e-22	4.08e-24	3.94e-23	181	1314	EPHB3,MAP1B,APCDD1,MAP2,RHOJ,MAP6,MAPT,BCL11A,MEIS1,RNF157,CITED2,SEMA3A,SALL1,SEMA6D,DRAXIN,AGTR2,CFDP1,GPC4,FGF13,SEMA6A,FGFR2,CAMSAP1,PREX1,SDC2,FLT1,SFRP2,SYT3,ANXA1,SHOX2,LRRC4C,SIX1,ANKRD6,RUFY3,LIMS2,RND3,PDPN,MSX1,CFAP20,CSPG5,SLIT1,SLIT3,STAU2,SNAI2,RIMS1,DAAM1,FYN,GOLGA8A,KCTD12,SOX11,MYH10,KIF1A,WASF3,SARM1,CLASP2,EPB41L3,TNMD,GDI1,GDNF,NRP1,NEFM,NEFL,BMP4,BMP7,CDK5R1,NGFR,SYT1,SYT4,BM…
GO: Biological Process	GO:0048880	sensory system development		1.86e-26	1.66e-22	4.61e-24	4.46e-23	142	903	EYA4,APCDD1,RHOJ,MCM2,MCM3,LAMC3,RRM1,ADARB1,MEIS1,FABP5,CITED2,SEMA3A,FZD8,FBN2,SALL2,EFEMP1,JAG1,GPC4,OLFM1,TNFRSF19,SEMA6A,FGFR3,FGFR2,ALDH1A1,SLITRK6,FOXF2,FLT1,CHD7,MAB21L2,SIX1,PAICS,CYFIP2,TENM3,STAU2,SMARCA4,UHRF1,SMARCD3,ATP2B1,DKK2,ALDH7A1,SOX2,SOX11,NES,MYH10,MYLK,KIF1B,GAS1,BCL2,SMOC1,GDNF,PCDH17,NRP1,BMP4,BMP7,CDK5R1,ALDH1A2,SLITRK2,AFAP1L2,EHMT2,GLI3,NGFR,SYP,PHOX2B,SDK1,CDK5R2,AGTP…
GO: Cellular Component	GO:0043025	neuronal cell body		2.68e-26	2.71e-23	2.71e-24	2.03e-23	134	818	MAP1B,MAP2,MAPT,KATNB1,MCAM,RRM1,FABP7,UNC5A,TUBB3,TUBB4A,ADRA2A,ACAN,SCN3A,OLFM1,MME,SDC2,CD200,SORBS2,APBB1,SRR,RUFY3,SLC8A1,SLC18A3,STAU2,MAST1,ASTN1,SNAP25,FUS,ATP1A2,ATP1A3,GOLGA8A,ATP2B1,PALLD,GABBR1,SOD1,MYH10,KIF1A,GAP43,SPTBN2,CPLX2,CPLX1,NDN,SST,PDE10A,GDI1,GFRA1,NRP1,GHR,NEFM,NELL2,CDK5R1,SYT11,NGFR,SYT4,ASTN2,CNTN2,GPM6A,CALD1,YBX1,PTBP2,NTRK1,NTRK2,NTS,STMN2,GRIK2,SRCIN1,TGFB2,TH,GTF…
GO: Biological Process	GO:0050770	regulation of axonogenesis		4.55e-25	4.05e-21	1.09e-22	1.06e-21	62	222	EPHB3,MAP1B,MAP2,MAP6,MAPT,BCL11A,SEMA3A,SEMA6D,DRAXIN,FGF13,SEMA6A,SHOX2,LRRC4C,RUFY3,SLIT1,SLIT3,GOLGA8A,GDI1,NRP1,NEFM,NEFL,CDK5R1,NGFR,CNTN2,NTRK2,BRSK2,SEMA5A,THY1,LINGO1,CDH4,NRG1,TSC2,CHN1,SLIT2,METRN,SEMA5B,NTN1,PLXNA1,VIM,CHODL,TNC,WNT3,WNT5A,WNT7A,DIXDC1,SEMA3E,DBN1,DCX,ZEB2,RGMA,SNAP91,L1CAM,RET,SEMA3D,EFNB3,PLXNC1,EIF4G2,ROBO1,RND2,EPHA4,EPHA7,NIN
GO: Biological Process	GO:0006935	chemotaxis		1.33e-24	1.19e-20	3.12e-22	3.02e-21	135	870	EPHB3,ETV1,LAMC3,TENM2,SEMA3A,UNC5A,S100A9,TUBB3,SEMA6D,DRAXIN,SEMA6A,PREX1,FOXD1,EVL,FLT1,ANXA1,APBB1,APBB2,DPYSL4,CCDC80,CYFIP2,TMEFF1,TENM3,SLIT1,SLIT3,ENAH,SNAI2,FYN,PALLD,DOK5,MYH10,GAP43,IL17B,KIF1B,SPTBN2,GAS1,NFASC,GDNF,GFRA1,GFRA2,GFRA3,PCDH17,NRP2,NRP1,BMP4,BMP7,CDK5R1,GLI3,NGFR,ROBO3,NOTCH1,CNTN2,NOVA1,NOVA2,NRCAM,TNFSF18,NTF3,NTRK1,SEMA5A,RNF165,TGFB2,THBS4,PAX6,CDH4,TOP2B,CDH13,LGI1,…
GO: Biological Process	GO:0042330	taxis		1.73e-24	1.54e-20	3.94e-22	3.81e-21	138	903	EPHB3,ETV1,LAMC3,TENM2,SEMA3A,UNC5A,S100A9,TUBB3,SEMA6D,DRAXIN,SEMA6A,PREX1,FOXD1,EVL,FLT1,ANXA1,APBB1,APBB2,DPYSL4,CCDC80,CYFIP2,TMEFF1,TENM3,SLIT1,SLIT3,ENAH,SNAI2,ATP1A2,FYN,GOLGA8A,PALLD,DOK5,MYH10,GAP43,IL17B,KIF1B,SPTBN2,GAS1,NFASC,GDNF,GFRA1,GFRA2,GFRA3,PCDH17,NRP2,NRP1,BMP4,BMP7,CDK5R1,GLI3,NGFR,ROBO3,NOTCH1,CNTN2,NOVA1,NOVA2,NRCAM,TNFSF18,NTF3,NTRK1,SEMA5A,RNF165,TGFB2,THBS4,PAX6,CDH4,TO…
GO: Biological Process	GO:0048598	embryonic morphogenesis		1.95e-24	1.74e-20	4.34e-22	4.2e-21	162	1158	EYA4,SMC1A,EYA2,WLS,ADARB1,MEIS1,CITED2,FZD8,FBN2,EFEMP1,SALL1,PCDH19,JAG1,GPC4,SEMA6A,FGFR2,ALDH1A1,SLITRK6,FST,SDC2,FOXF2,PRRX2,TEAD2,FLT1,SFRP2,LRRN1,APEX1,SHOX2,CHD7,MAB21L2,SIX1,ANKRD6,PRKRA,MSX1,SLC8A1,PLPP3,MTHFD1,CFAP20,FRZB,ENAH,SMARCA4,ATP1A2,RBM24,FYN,SOD1,SOX2,MYCN,SOX11,MYH3,MYH10,GAS1,NKX3-2,CLASP2,NCL,SMOC1,GDNF,SAP30,BMP4,BMP7,CDK5R1,ALDH1A2,AFAP1L2,FIBIN,GLI3,BMPER,MAPRE2,CDK5R2,…
GO: Biological Process	GO:0040007	growth		2.45e-24	2.18e-20	5.31e-22	5.13e-21	192	1496	MAP1B,MAP2,MAPT,SMC1A,EWSR1,BCL11A,EZH2,NRN1,ADARB1,MEIS1,RNF157,CITED2,SEMA3A,S100A9,PARP1,SALL1,SEMA6D,NLGN4X,DRAXIN,BASP1,ACAN,JAG1,AGTR2,GPC4,OLFM1,FGF13,SEMA6A,FGFR3,FGFR2,SMPD3,MAD2L2,SLITRK6,FHL1,UBE2E3,SORBS2,SFRP2,ATF5,SYT3,ANXA1,ANXA6,APBA1,APBA2,APBB1,APBB2,CHD7,SIX1,SLC1A2,RUFY3,CYFIP2,MSX1,RUVBL1,CSPG5,FRZB,SLIT1,SLIT3,SMARCA4,TMEM108,RIMS1,FUS,FYN,KDM1A,SOD1,SOX2,GAP43,SPOCK1,KIF1B,…
GO: Biological Process	GO:0051094	positive regulation of developmental process		6.57e-24	5.85e-20	1.39e-21	1.35e-20	208	1695	EPHB3,MAP1B,MAP6,MAPT,BCL11A,EZH2,MEIS1,RNF157,AXIN2,CITED2,SEMA3A,PARP1,FBN2,SALL1,BASP1,JAG1,AGTR2,OLFM1,AK1,FGFR3,FGFR2,MME,MAD2L2,SLITRK6,FST,PREX1,FOXD1,FLT1,SFRP2,LRRN1,SYT3,ANXA1,SHOX2,MSH2,CHD7,SIX1,RUFY3,LIMS2,PDPN,SLC8A1,SCUBE2,CSPG5,FRZB,SLIT1,DLL3,STAU2,SNAI2,SMARCA4,SMARCD3,ZFHX3,RIMS1,RBM24,GOLGA8A,ATP2B1,KDM1A,GPRC5B,SOX2,SOX11,SOX12,NAP1L1,LMO3,CLASP2,BCL2,ZC4H2,GDI1,GDNF,NRP1,GHR…
GO: Biological Process	GO:0048762	mesenchymal cell differentiation		7.55e-24	6.72e-20	1.56e-21	1.51e-20	78	355	NUSAP1,EZH2,ADARB1,AXIN2,CITED2,SEMA3A,SEMA6D,JAG1,OLFM1,SEMA6A,FGFR2,MAD2L2,MMP17,FOXF2,SFRP2,ANXA6,CHD7,PDPN,MSX1,FRZB,SNAI2,SMARCA4,SOX11,CLASP2,BCL2,GDNF,NRP2,NRP1,BMP4,BMP7,ALDH1A2,BMPER,PHOX2B,FERMT2,NOTCH1,SEMA5A,TFAP2A,TGFB2,TGFBR1,PAX6,OLFM2,HDAC2,NRG1,NOG,CORO1C,TSC2,HNRNPAB,NRARP,SEMA5B,KCTD15,SLC39A6,HSBP1,HAND2,TNC,WNT5A,RFLNB,IL17RD,CRB2,SEMA3E,MASP1,ISL1,ZEB2,DDX5,CXCR4,LBH,DLX2,RD…
GO: Cellular Component	GO:0098978	glutamatergic synapse		1.2e-23	1.22e-20	1.1e-21	8.28e-21	98	525	ACTC1,NRN1,TENM2,ADD2,ADRA2A,NLGN4X,ACAN,GPC4,OLFM1,SPARCL1,MPP2,GIT1,CNIH2,APBA1,APBB1,LRRC4C,PPFIA3,SLC1A2,SLC1A6,ADAM22,NAPB,CSPG5,NSG1,CACNG4,RIMS1,SNAP25,FYN,ATP2B1,GABBR1,GABRR1,MYH10,ADAM23,SPTBN2,WASF3,CPLX2,CPLX1,LRRC4,PCDH17,NRP2,NRP1,SLITRK2,STXBP1,SYT1,SYT4,ADGRL2,ADGRL3,GPM6A,CACNB1,NPTX2,NRCAM,NTRK2,GRID2,GRIK2,NCS1,INA,P2RY1,LPAR2,OLFM2,LGI1,NRG1,TSC2,PFN2,HNRNPA2B1,HNRNPK,HPCA,NLG…
GO: Biological Process	GO:0001654	eye development		1.26e-23	1.12e-19	2.54e-21	2.46e-20	127	809	APCDD1,RHOJ,MCM2,MCM3,LAMC3,RRM1,MEIS1,FABP5,CITED2,FZD8,FBN2,SALL2,EFEMP1,JAG1,OLFM1,SEMA6A,FGFR3,FGFR2,ALDH1A1,SLITRK6,FOXF2,FLT1,CHD7,MAB21L2,SIX1,PAICS,CYFIP2,TENM3,STAU2,SMARCA4,UHRF1,SMARCD3,ATP2B1,ALDH7A1,SOX2,SOX11,NES,MYH10,MYLK,GAS1,BCL2,SMOC1,GDNF,PCDH17,NRP1,BMP4,BMP7,CDK5R1,ALDH1A2,SLITRK2,AFAP1L2,EHMT2,GLI3,SYP,SDK1,CDK5R2,AGTPBP1,TBX2,GPM6A,TCF4,ZEB1,NTRK2,ODC1,TFAP2A,ZNF503,TGFB2,…
GO: Biological Process	GO:0150063	visual system development		1.76e-23	1.57e-19	3.48e-21	3.37e-20	127	812	APCDD1,RHOJ,MCM2,MCM3,LAMC3,RRM1,MEIS1,FABP5,CITED2,FZD8,FBN2,SALL2,EFEMP1,JAG1,OLFM1,SEMA6A,FGFR3,FGFR2,ALDH1A1,SLITRK6,FOXF2,FLT1,CHD7,MAB21L2,SIX1,PAICS,CYFIP2,TENM3,STAU2,SMARCA4,UHRF1,SMARCD3,ATP2B1,ALDH7A1,SOX2,SOX11,NES,MYH10,MYLK,GAS1,BCL2,SMOC1,GDNF,PCDH17,NRP1,BMP4,BMP7,CDK5R1,ALDH1A2,SLITRK2,AFAP1L2,EHMT2,GLI3,SYP,SDK1,CDK5R2,AGTPBP1,TBX2,GPM6A,TCF4,ZEB1,NTRK2,ODC1,TFAP2A,ZNF503,TGFB2,…
GO: Biological Process	GO:0051962	positive regulation of nervous system development		2.47e-23	2.2e-19	4.78e-21	4.63e-20	83	403	EPHB3,MAP1B,MAP6,MAPT,BCL11A,MME,SLITRK6,FLT1,LRRN1,SHOX2,RUFY3,SLIT1,DLL3,STAU2,SMARCD3,GOLGA8A,KDM1A,SOX2,SOX11,NAP1L1,GDI1,NRP1,NEFL,SLITRK2,GLI3,NGFR,ADGRL2,NOTCH1,CNTN2,ADGRL3,NTF3,NTRK1,NTRK2,SEMA5A,GRID2,PAX6,CDH4,HDAC2,NRG1,NOG,ENPP2,SLIT2,NLGN3,METRN,PIK3R1,NTN1,FLRT3,FLRT1,PLXNA1,VIM,CHODL,TNC,WNT3,WNT7A,ID2,LRRN3,IGF1,SLITRK5,DIXDC1,DBN1,DCX,ZEB2,PTN,PARP6,PTPRD,SNAP91,PTPRZ1,CXCR4,KIT…
GO: Cellular Component	GO:0097447	dendritic tree		2.55e-23	2.59e-20	1.99e-21	1.49e-20	133	868	EPHB3,ZC3H14,MAP1B,MAP2,MAP6,MAPT,MARK1,WLS,TENM2,ADCY2,SEMA3A,TUBB3,NLGN4X,FGF13,MME,PREX1,MPP2,CASC3,SFPQ,SORBS2,CNIH2,APBA1,APBA2,APBB1,SLC1A2,RUFY3,SLC8A1,NSG1,STAU2,MAST1,TMEM108,FUS,ATP1A2,ATP1A3,SAMD14,FYN,ATP2B1,GABBR1,SOD1,GABRA3,KIF21B,MYH10,KIF1A,GAP43,KIF1B,SARM1,CPLX2,CPLX1,NFASC,LRRC4,KIRREL3,NELL2,CDK5R1,SYT11,NGFR,SYN1,SYT1,SYT4,GNAI2,GNAO1,GNAZ,GNG3,WASF1,GPM6A,CALD1,YBX1,NTF3,NT…
GO: Cellular Component	GO:0030425	dendrite		2.55e-23	2.59e-20	1.99e-21	1.49e-20	133	868	EPHB3,ZC3H14,MAP1B,MAP2,MAP6,MAPT,MARK1,WLS,TENM2,ADCY2,SEMA3A,TUBB3,NLGN4X,FGF13,MME,PREX1,MPP2,CASC3,SFPQ,SORBS2,CNIH2,APBA1,APBA2,APBB1,SLC1A2,RUFY3,SLC8A1,NSG1,STAU2,MAST1,TMEM108,FUS,ATP1A2,ATP1A3,SAMD14,FYN,ATP2B1,GABBR1,SOD1,GABRA3,KIF21B,MYH10,KIF1A,GAP43,KIF1B,SARM1,CPLX2,CPLX1,NFASC,LRRC4,KIRREL3,NELL2,CDK5R1,SYT11,NGFR,SYN1,SYT1,SYT4,GNAI2,GNAO1,GNAZ,GNG3,WASF1,GPM6A,CALD1,YBX1,NTF3,NT…
GO: Biological Process	GO:0043010	camera-type eye development		2.63e-23	2.34e-19	4.98e-21	4.82e-20	116	706	APCDD1,RHOJ,MCM2,MCM3,LAMC3,RRM1,MEIS1,CITED2,FZD8,FBN2,EFEMP1,JAG1,OLFM1,SEMA6A,FGFR3,FGFR2,ALDH1A1,SLITRK6,FOXF2,FLT1,CHD7,MAB21L2,SIX1,PAICS,CYFIP2,TENM3,SMARCA4,UHRF1,SMARCD3,ATP2B1,ALDH7A1,SOX2,SOX11,NES,MYH10,MYLK,GAS1,SMOC1,GDNF,PCDH17,NRP1,BMP4,BMP7,CDK5R1,ALDH1A2,SLITRK2,AFAP1L2,EHMT2,GLI3,SYP,SDK1,CDK5R2,AGTPBP1,TBX2,GPM6A,TCF4,ZEB1,NTRK2,TFAP2A,ZNF503,TGFB2,TGFBR1,TH,THY1,TMOD1,PAX6,CD…
GO: Molecular Function	GO:0008092	cytoskeletal protein binding		4.02e-23	6.6e-20	6.6e-20	5.26e-19	160	1115	NUSAP1,MAP1B,MAP2,MAP6,MAPT,MARK1,STRBP,APC2,KATNB1,ACTC1,SKA2,REEP2,ADD2,S100A9,MYL9,MID1,ANTXR1,FGF13,CAMSAP1,TRIM36,CAP2,EVL,SORBS2,ATF5,ANK2,KIF21A,ANXA6,APBB1,PHF6,DPYSL4,FHOD3,RAB6B,MAPRE1,KIFAP3,SLC8A1,ARL3,CCDC88A,CCT5,TAGLN3,STAU2,ENAH,MAST1,LIMCH1,SNAP25,TPPP3,FUS,DAAM1,CCDC181,SAMD14,FYN,GOLGA8A,PALLD,PHACTR1,KIF21B,MYH3,MYH10,MYLK,KIF1A,KIF1B,SPTBN2,WASF3,MAP1LC3A,CLASP2,NDN,EPB41L3,N…
GO: Biological Process	GO:0007389	pattern specification process		6.68e-23	5.95e-19	1.24e-20	1.2e-19	131	865	APC2,MCAM,WLS,MEIS1,AXIN2,MEOX1,MEOX2,CITED2,SEMA3A,FZD8,BASP1,JAG1,MID1,HES6,FGFR2,FST,FOXD1,FLT1,SFPQ,SFRP2,TRA2B,SGCD,APEX1,CCDC80,CHD7,SIX1,ANKRD6,MSX1,SLC8A1,SCUBE2,CFAP20,DLL3,CXXC4,SMARCA4,SMARCD3,ATP1A2,RBM24,SOX11,MYH3,MYH10,GAS1,NKX3-2,NCL,GDNF,SAP30,NRP2,NRP1,STC1,BMP4,BMP7,ALDH1A2,GLI3,BMPER,ROBO3,NOTCH1,TBX2,ZEB1,CALD1,TFAP2A,NR2F2,TGFBR1,GPR161,DAAM2,PAX6,PBX3,NOG,CENPF,ENPP2,ADGRG1…
GO: Biological Process	GO:0007155	cell adhesion		6.2e-22	5.52e-18	1.13e-19	1.09e-18	202	1686	EPHB3,TTYH1,CLDN18,ABAT,MCAM,ACTG1,LAMC3,TENM2,SVEP1,ADD2,CITED2,S100A9,FBN2,MYL9,NLGN4X,ZNF608,ACAN,PCDH19,JAG1,CFDP1,GPC4,ANTXR1,LRRN2,SPARCL1,SEMA6A,MAD2L2,PCDH10,PREX1,CD200,MPZ,ITGA11,SFRP2,ANXA1,APBA1,CCDC80,APLP1,APOA4,LRRC4C,ADAM22,CYFIP2,LIMS2,TMEFF1,RND3,PDPN,KIFAP3,TENM3,ARVCF,PLPP3,CSPG5,SNAI2,ASTN1,ZFHX3,EGFLAM,LIMCH1,MDGA1,FYN,PALLD,MEGF10,EMCN,SOX2,CADM3,SOX12,MYH10,MYLK,SPOCK1,ADA…
GO: Biological Process	GO:0016049	cell growth		7.72e-22	6.87e-18	1.37e-19	1.33e-18	111	685	MAP1B,MAP2,MAPT,EWSR1,BCL11A,NRN1,RNF157,SEMA3A,S100A9,SEMA6D,DRAXIN,AGTR2,GPC4,OLFM1,FGF13,SEMA6A,MAD2L2,FHL1,SORBS2,SFRP2,SYT3,APBB1,APBB2,RUFY3,CYFIP2,MSX1,FRZB,SLIT1,SLIT3,SMARCA4,TMEM108,RIMS1,FUS,KDM1A,SPOCK1,KIF1B,GAS1,CLASP2,NDN,BCL2,EPB41L3,GDI1,PCDH17,NRP2,NRP1,CDK5R1,SYT1,SYT4,ROBO3,GNG4,WASF1,CNTN2,THSD7A,NRCAM,SEMA5A,SYT2,TGFB2,TGFBR1,TTL,H3-3A,CDH4,LGI1,CDKN2D,NRG1,IGFBPL1,HNRNPK,CI…
GO: Biological Process	GO:0021537	telencephalon development		9.32e-22	8.29e-18	1.63e-19	1.57e-18	76	365	EPHB3,ATAT1,EZH2,SEMA3A,SALL1,DRAXIN,AK1,FGF13,ATF5,TRA2B,TACC2,CHD7,SLC1A2,SLC8A1,SLIT1,SLIT3,TMEM108,ATP1A2,ATP1A3,MDGA1,KDM1A,PHACTR1,SOX2,MYH10,BCL2,NEFM,NEFL,BMP4,KIRREL3,CDK5R1,GLI3,DCLK2,NME1,CDK5R2,CNTN2,AGTPBP1,NTRK2,TH,PEBP1,PAX6,HDAC2,NRG1,NOG,ADGRG1,HNRNPK,SLIT2,NTN1,WNT5A,ID2,ID4,RTN4RL1,YWHAE,FEZ1,SLITRK5,DIXDC1,RTN4RL2,HES5,DCX,ZEB2,PRDM8,PTPRZ1,CXCR4,DLX1,DLX2,KIF5A,DMD,CDON,RAN,D…
GO: Biological Process	GO:0035295	tube development		1.2e-21	1.07e-17	2.05e-19	1.98e-18	213	1828	EPHB3,CLDN18,ABCA3,EYA4,MAP1B,RHOJ,ACAT1,MCAM,ACTG1,HSPA12B,WLS,EZH2,MEIS1,MEOX2,CITED2,SEMA3A,FZD8,FBN2,SALL2,SALL1,BASP1,PCDH19,JAG1,AGTR2,TNFRSF19,SEMA6A,FGFR3,FGFR2,MME,ALDH1A1,SMPD3,FST,AKR1B1,SDC2,FOXF2,FOXD1,PRRX2,FOXM1,FLI1,TEAD2,FLT1,SFPQ,SFRP2,GIT1,SGCD,ANXA1,PIK3R3,APEX1,SHOX2,CHD7,SIX1,ANKRD6,LGR5,PDPN,MSX1,SLC8A1,MTHFD1,CFAP20,ENAH,SMARCA4,ATP1A2,RBM24,EMCN,SOX2,MYCN,PALD1,SOX11,MYH1…
GO: Biological Process	GO:0048729	tissue morphogenesis		1.29e-21	1.15e-17	2.17e-19	2.1e-18	165	1265	ACTA2,MCAM,ACTC1,ACTG1,ACTG2,EYA2,WLS,ADARB1,MEIS1,CITED2,SEMA3A,SALL1,PCDH19,JAG1,AGTR2,GPC4,SEMA6A,FGFR3,FGFR2,ALDH1A1,FST,SDC2,FOXF2,FOXD1,TEAD2,FLT1,SFRP2,APEX1,SHOX2,CHD7,MAB21L2,SIX1,ANKRD6,LGR5,PDPN,MSX1,SLC8A1,PLPP3,MTHFD1,CFAP20,FRZB,ENAH,SNAI2,SMARCA4,DAAM1,ATP1A2,RBM24,FYN,SOX2,MYCN,SOX11,MYLK,CLASP2,NCL,BCL2,SMOC1,GDNF,SAP30,NRP2,NRP1,STC1,BMP4,BMP7,ALDH1A2,AFAP1L2,GLI3,NGFR,ASTN2,TIM…
GO: Biological Process	GO:0048562	embryonic organ morphogenesis		2.84e-21	2.53e-17	4.68e-19	4.52e-18	105	637	EYA4,SMC1A,WLS,ADARB1,MEIS1,CITED2,FZD8,FBN2,EFEMP1,JAG1,SEMA6A,FGFR2,ALDH1A1,SLITRK6,FST,FOXF2,PRRX2,TEAD2,APEX1,SHOX2,CHD7,MAB21L2,SIX1,PRKRA,MSX1,SLC8A1,MTHFD1,CFAP20,FRZB,SMARCA4,ATP1A2,RBM24,SOD1,SOX2,MYCN,SOX11,GAS1,NKX3-2,NCL,SMOC1,SAP30,BMP4,BMP7,ALDH1A2,AFAP1L2,GLI3,BMPER,MAPRE2,NOTCH1,TBX2,ZEB1,CALD1,TFAP2A,NCS1,ZNF503,TGFB2,TGFBR1,TH,PAX6,NOG,CENPF,WNT5B,HOXA11,HOXC11,HOXD9,HOXD10,HOXD…
GO: Cellular Component	GO:0098793	presynapse		3.14e-21	3.18e-18	2.27e-19	1.7e-18	113	710	ACTG1,ADRA2A,NLGN4X,SCAMP5,GPC4,MME,SYT3,GIT1,APBA1,APBA2,APBB1,PPFIA3,RAB6B,SLC1A2,SLC1A6,SLC8A1,NAPB,SLC18A3,EGFLAM,RIMS1,SNAP25,ATP1A3,ATP2B1,GABBR1,GABRB3,KCTD12,CADM3,GAD1,ATP6V1G2,KIF1A,GAP43,ADAM23,KIF1B,SPTBN2,CPLX2,CPLX1,PCDH17,NEFM,NEFL,KIRREL3,CDK5R1,STXBP1,SYT11,VAMP2,SYN1,SYP,AP1S2,SYT1,SYT4,DCLK2,GPM6A,CACNB1,NPY1R,CALM1,CALM2,NTF3,NTRK2,NTS,GRIK2,SRCIN1,SYT2,NCS1,TH,P2RX3,P2RY1,PEB…
GO: Biological Process	GO:0090596	sensory organ morphogenesis		4.02e-21	3.58e-17	6.51e-19	6.29e-18	95	544	EYA4,MEIS1,CITED2,FZD8,FBN2,EFEMP1,JAG1,SEMA6A,FGFR3,FGFR2,ALDH1A1,SLITRK6,FST,FOXF2,PRRX2,FLT1,CHD7,MAB21L2,SIX1,CYFIP2,PRKRA,MSX1,TENM3,FRZB,STAU2,SMARCA4,SOD1,SOX2,SOX11,MYLK,GAS1,NKX3-2,BCL2,SMOC1,PCDH17,BMP4,BMP7,CDK5R1,ALDH1A2,AFAP1L2,EHMT2,GLI3,BMPER,SDK1,CDK5R2,AGTPBP1,TBX2,ZEB1,NTRK2,ODC1,TFAP2A,NCS1,ZNF503,TH,THY1,PAX6,CDH4,CDH6,TOP2B,HDAC2,TSPAN12,NOG,NTN1,COL5A2,COL8A1,PRRX1,COL11A1,S…
GO: Biological Process	GO:2000026	regulation of multicellular organismal development		4.57e-21	4.06e-17	7.26e-19	7.02e-18	213	1848	EPHB3,CLDN18,MAP1B,MAP2,RHOJ,MAP6,MAPT,EWSR1,BCL11A,EZH2,MEIS1,AXIN2,CITED2,SEMA3A,FBN2,EFEMP1,SALL1,SEMA6D,MYL9,ZNF608,DRAXIN,BASP1,JAG1,HES6,FGF13,SEMA6A,FGFR3,FGFR2,MME,SMPD3,SLITRK6,FST,FLT1,SFRP2,ATF5,LRRN1,ANXA1,SHOX2,CHD7,SIX1,RUFY3,SLC8A1,RUVBL1,FRZB,SLIT1,SLIT3,DLL3,STAU2,SNAI2,SMARCD3,MDGA1,GOLGA8A,ATP2B1,KDM1A,SOD1,SOX2,MYCL,MYCN,SOX11,SOX12,WASF3,NAP1L1,NKX3-2,CLASP2,TNMD,GDI1,GDNF,NR…
GO: Biological Process	GO:0051961	negative regulation of nervous system development		5.14e-21	4.57e-17	8.02e-19	7.75e-18	53	195	MAP2,BCL11A,SEMA3A,SEMA6D,DRAXIN,FGF13,SEMA6A,FGFR3,ATF5,RUFY3,SLIT1,SLIT3,DLL3,MDGA1,KDM1A,MYCN,SOX11,GDI1,NRP1,BMP4,BMP7,CDK5R1,NGFR,SYT4,NOTCH1,SEMA5A,THY1,LINGO1,DAAM2,PAX6,NOG,TSC2,SLIT2,SEMA5B,NTN1,TNC,WNT3,WNT5A,WNT7A,WNT7B,ID2,ID4,HES5,SEMA3E,RGMA,PTN,DLX1,DLX2,SEMA3D,HMGA2,EFNB3,EPHA4,EPHA7
GO: Biological Process	GO:0061061	muscle structure development		6.16e-21	5.48e-17	9.44e-19	9.13e-18	139	995	TMEM88,ACADM,COPRS,ETV1,ACTC1,ACTG1,KLHL41,EZH2,ADARB1,MEOX1,MEOX2,CITED2,BASP1,JAG1,AGTR2,GPC4,AK1,FGFR2,FHL1,FOXF2,ITGA11,SORBS2,ANK2,SGCD,SHOX2,FHOD3,CHD7,SIX1,MSX1,SLC8A1,SCUBE1,SCUBE2,CCT5,SMARCA4,SMARCD3,ZFHX3,ATP1A2,RBM24,GOLGA8A,MEGF10,KDM1A,SOX11,MYH3,MYH10,MYLK,MYT1,STAC3,BCL2,SAP30,GFRA3,BMP4,PDLIM3,NGFR,TAGLN,PHOX2B,FERMT2,NOTCH1,TBX2,ZEB1,TCF12,YBX1,NTF3,TMEM119,CBFB,NR2F2,RNF165,TGF…
GO: Biological Process	GO:0050768	negative regulation of neurogenesis		6.62e-21	5.89e-17	9.99e-19	9.66e-18	52	189	MAP2,BCL11A,SEMA3A,SEMA6D,DRAXIN,FGF13,SEMA6A,FGFR3,ATF5,RUFY3,SLIT1,SLIT3,DLL3,KDM1A,MYCN,SOX11,GDI1,NRP1,BMP4,BMP7,CDK5R1,NGFR,SYT4,NOTCH1,SEMA5A,THY1,LINGO1,DAAM2,PAX6,NOG,TSC2,SLIT2,SEMA5B,NTN1,TNC,WNT3,WNT5A,WNT7A,WNT7B,ID2,ID4,HES5,SEMA3E,RGMA,PTN,DLX1,DLX2,SEMA3D,HMGA2,EFNB3,EPHA4,EPHA7
GO: Biological Process	GO:0021953	central nervous system neuron differentiation		6.8e-21	6.05e-17	1.01e-18	9.75e-18	68	310	EPHB3,MAP2,MAPT,EWSR1,CEND1,ADARB1,SEMA3A,FZD8,SALL1,DRAXIN,FGFR2,SFPQ,SFRP2,ATF5,SLIT1,SLIT3,MDGA1,FAIM2,SOX2,SPOCK1,ZC4H2,NRP2,NRP1,IGSF10,GLI3,DCLK2,PHOX2B,NOTCH1,CNTN2,AGTPBP1,NTRK2,GRID2,TFAP2A,TH,LINGO1,PAX6,NRG1,SLIT2,RAB33A,HOXC10,HOXD10,NTN1,TTLL1,WNT3,WNT5A,WNT7A,ID4,ISL2,POU3F4,POU4F1,IRX1,HES5,TOX,ISL1,PTGER3,DCX,ZEB2,PRDM8,DLX1,DLX2,RAC3,NDNF,DRD2,DLL1,ROBO1,ELAVL4,EPHA4,NIN
GO: Biological Process	GO:0010721	negative regulation of cell development		2.16e-20	1.92e-16	3.15e-18	3.05e-17	59	245	CLDN18,MAP2,BCL11A,SEMA3A,SEMA6D,DRAXIN,FGF13,SEMA6A,FGFR3,ATF5,RUFY3,FRZB,SLIT1,SLIT3,DLL3,KDM1A,MYCN,SOX11,GDI1,NRP1,BMP4,BMP7,CDK5R1,NGFR,SYT4,NOTCH1,SEMA5A,THY1,LINGO1,DAAM2,PAX6,RFLNA,NOG,CORO1C,TSC2,SLIT2,SEMA5B,NTN1,TNC,WNT3,WNT5A,WNT7A,WNT7B,ID2,ID4,IGF1,RFLNB,HES5,SEMA3E,RGMA,PTN,DLX1,DLX2,EDNRB,SEMA3D,HMGA2,EFNB3,EPHA4,EPHA7
GO: Biological Process	GO:0072359	circulatory system development		3.43e-20	3.05e-16	4.92e-18	4.75e-17	216	1916	EPHB3,TMEM88,EYA4,ACADM,RHOJ,RPS6KA2,ACTA2,MCAM,ACTC1,ACTG1,HSPA12B,EZH2,SVEP1,MEIS1,AXIN2,MEOX2,CITED2,SEMA3A,FZD8,FBN2,SALL1,BASP1,ACAN,JAG1,AGTR2,OLFM1,ANTXR1,TNFRSF19,SEMA6A,FGFR2,SMPD3,FHL1,SDC2,FOXF2,PRRX2,FOXM1,FLI1,TEAD2,FLT1,SORBS2,SFRP2,ANK2,NOP56,GIT1,SGCD,ANXA1,PIK3R3,APEX1,SHOX2,FHOD3,CHD7,PPFIA3,SIX1,ANKRD6,PDPN,MSX1,SLC8A1,SCUBE1,RUVBL1,PLPP3,MTHFD1,CFAP20,SLIT3,SNAI2,SMARCA4,SMARC…
GO: Biological Process	GO:0003002	regionalization		5.19e-20	4.62e-16	7.33e-18	7.09e-17	101	622	WLS,AXIN2,MEOX1,MEOX2,CITED2,SEMA3A,FZD8,BASP1,JAG1,HES6,FGFR2,FST,FOXD1,SFPQ,SFRP2,TRA2B,CCDC80,CHD7,SIX1,ANKRD6,MSX1,SCUBE2,CFAP20,DLL3,CXXC4,SMARCD3,RBM24,SOX11,MYH3,MYH10,GAS1,GDNF,NRP2,NRP1,BMP4,BMP7,ALDH1A2,GLI3,BMPER,ROBO3,NOTCH1,NR2F2,TGFBR1,GPR161,PAX6,PBX3,NOG,ADGRG1,SSBP3,NRARP,WNT5B,HOXA10,HOXA11,HOXC10,HOXC11,HOXD9,HOXD10,HOXD11,HOXD13,PKD2,CCDC136,WNT3,WNT5A,WNT7A,WNT7B,WNT10B,ISL2,…
GO: Biological Process	GO:0035239	tube morphogenesis		9.69e-20	8.63e-16	1.35e-17	1.3e-16	175	1436	EPHB3,RHOJ,MCAM,ACTG1,HSPA12B,MEIS1,MEOX2,CITED2,SEMA3A,FZD8,FBN2,SALL1,PCDH19,JAG1,AGTR2,TNFRSF19,SEMA6A,FGFR3,FGFR2,FST,SDC2,FOXD1,PRRX2,FOXM1,FLI1,TEAD2,FLT1,SFRP2,GIT1,SGCD,ANXA1,PIK3R3,APEX1,SHOX2,CHD7,SIX1,ANKRD6,LGR5,PDPN,MSX1,SLC8A1,MTHFD1,CFAP20,ENAH,SMARCA4,ATP1A2,RBM24,EMCN,SOX2,MYCN,PALD1,SOX11,MYLK,NCL,BCL2,TNMD,GDNF,SAP30,NRP2,NRP1,BMP4,BMP7,ALDH1A2,GLI3,NGFR,TIMELESS,BMPER,NME1,FER…
GO: Biological Process	GO:0031346	positive regulation of cell projection organization		9.93e-20	8.84e-16	1.36e-17	1.32e-16	87	493	MAP1B,MAP6,MAPT,KATNB1,BCL11A,EZH2,TENM2,S100A9,EFEMP1,KIDINS220,APBB1,SHOX2,RUFY3,CCDC88A,TENM3,SLIT1,STAU2,FYN,GOLGA8A,KDM1A,GPRC5B,GDI1,NRP1,NEFL,BMP4,BMP7,NGFR,GPC2,NME1,CNTN2,GPM6A,NTRK1,NTRK2,STMN2,SEMA5A,TGFBR1,CDH4,PCP4,NRG1,ENPP2,CORO1C,HMGB1,TSC2,HNRNPK,SLIT2,METRN,PIK3R1,NTN1,PLXNA1,CNR1,CHODL,TNC,WNT3,WNT5A,FEZ1,AUTS2,DIXDC1,NDRG4,TOX,DBN1,DCX,ZEB2,RGMA,PTN,PARP6,PTPRD,SNAP91,PTPRZ1,K…
GO: Cellular Component	GO:0097060	synaptic membrane		1.06e-19	1.07e-16	7.16e-18	5.37e-17	88	498	SIGMAR1,TENM2,ADRA2A,NLGN4X,GPC4,OLFM1,MPP2,ANK2,SYT3,ANXA1,CNIH2,APBA1,APBB1,NBEA,LRRC4C,SLC1A2,SLC1A6,ADAM22,SLC8A1,CSPG5,NSG1,CACNG4,RIMS1,SNAP25,ATP1A3,FAIM2,ATP2B1,GABBR1,GABRA3,GABRB3,KCTD12,CADM3,GABRR1,ADAM23,ZC4H2,LRRC4,PCDH17,NRP2,NRP1,SLITRK2,STXBP1,SYT11,SYP,SYT1,ADGRL2,CNTN2,GPM6A,NPTX2,NRCAM,NTRK2,GRID2,GRIK2,P2RX3,P2RY1,LPAR2,OLFM2,NRG1,CHRNA3,NLGN3,CADM1,NRXN2,FLRT3,HSPA8,CNR1,SLC…
GO: Biological Process	GO:0007010	cytoskeleton organization		2.67e-19	2.38e-15	3.6e-17	3.48e-16	216	1949	NUSAP1,MAP1B,MAP2,RHOJ,MAP6,MAPT,MARK1,SMC1A,APC2,KATNB1,SPC25,MCAM,ACTC1,ACTG1,MCM2,SKA2,MCM7,EWSR1,KLHL41,ATAT1,ADD2,TBC1D16,S100A9,TUBA1B,TUBB3,TUBB4A,ADRA2A,MID1,ANTXR1,FGF13,SEMA6A,FGFR2,MAD2L2,CAMSAP1,TRIM36,PREX1,CAP2,EVL,SORBS2,ATF5,ANXA1,PPM1E,FHOD3,TACC2,RUFY3,CYFIP2,RND3,MAPRE1,KIFAP3,SLC8A1,ARL3,CCDC88A,RUVBL1,CCT5,CFAP20,CSPG5,STAU2,ENAH,CHMP3,MAST1,LIMCH1,TPPP3,DAAM1,RBM24,SAMD14,GO…
GO: Biological Process	GO:0051130	positive regulation of cellular component organization		4.33e-19	3.86e-15	5.76e-17	5.57e-16	169	1386	EPHB3,NUSAP1,ABCA3,MAP1B,MAP6,MAPT,KATNB1,BCL11A,ATAT1,EZH2,TENM2,S100A9,PARP1,EFEMP1,KIDINS220,PIP4K2B,SMPD3,SLITRK6,EVL,SFPQ,LRRN1,SYT3,ANXA1,PPM1E,APBB1,SHOX2,CCT7,CCT2,RUFY3,PDPN,MSX1,MAPRE1,CCDC88A,TENM3,CCT5,SLIT1,STAU2,SNAI2,LIMCH1,RIMS1,TPPP3,RBM24,FYN,GOLGA8A,PALLD,KDM1A,GPRC5B,NES,WASF3,CLASP2,BCL2,GDI1,MOAP1,NRP1,NEFL,BMP4,BMP7,CDK5R1,SLITRK2,NGFR,SYT1,MLLT11,GPC2,YWHAQ,NME1,ADGRL2,FER…
GO: Biological Process	GO:0014031	mesenchymal cell development		5.29e-19	4.71e-15	6.92e-17	6.69e-16	47	171	NUSAP1,ADARB1,CITED2,SEMA3A,SEMA6D,JAG1,SEMA6A,MMP17,ANXA6,CHD7,SNAI2,SMARCA4,SOX11,BCL2,GDNF,NRP2,NRP1,BMP4,BMP7,ALDH1A2,PHOX2B,NOTCH1,SEMA5A,TFAP2A,PAX6,OLFM2,NRG1,CORO1C,NRARP,SEMA5B,HAND2,TNC,SEMA3E,MASP1,ISL1,ZEB2,CXCR4,LBH,DLX2,RDH10,RET,DLL1,EDNRA,EDNRB,SEMA3D,ALX1,ENG
GO: Biological Process	GO:0048864	stem cell development		6.86e-19	6.1e-15	8.85e-17	8.56e-16	47	172	NUSAP1,ADARB1,CITED2,SEMA3A,SEMA6D,JAG1,SEMA6A,MMP17,ANXA6,CHD7,SNAI2,SMARCA4,SOX11,GDNF,NRP2,NRP1,BMP4,BMP7,ALDH1A2,PHOX2B,SEMA5A,TFAP2A,PAX6,OLFM2,NRG1,CORO1C,NRARP,SEMA5B,HAND2,TNC,WNT7A,WNT7B,SEMA3E,MASP1,ISL1,ZEB2,CXCR4,LBH,DLX2,RDH10,RET,DLL1,EDNRA,EDNRB,SEMA3D,ALX1,ENG
GO: Biological Process	GO:0099536	synaptic signaling		8.65e-19	7.7e-15	1.1e-16	1.06e-15	144	1107	ABAT,MAP1B,MAPT,PAIP2,NRN1,ADARB1,TENM2,FABP5,ADRA2A,NLGN4X,SCN3A,MME,MPP2,MPZ,SORBS2,SYT3,GIT1,CNIH2,APBA1,APBA2,LRRC4C,PPFIA3,SLC1A2,SLC1A6,NAPB,SLC18A3,CSPG5,NSG1,STAU2,TMEM108,CACNG4,RIMS1,SNAP25,ATP1A2,FYN,GABBR1,SOD1,GABRA3,GABRB3,GABRR1,GAD1,KIF1B,SPTBN2,STAC3,CPLX2,CPLX1,NFASC,BCHE,SST,LRRC4,GDNF,PCDH17,CDK5R1,STXBP1,SYT11,VAMP2,NGFR,SYN1,SYP,SYT1,SYT4,GNAI2,GNAO1,CNTN2,NOVA1,CACNB1,NPTX2…
GO: Biological Process	GO:0001764	neuron migration		9.66e-19	8.6e-15	1.21e-16	1.17e-15	53	217	MAP1B,MAPT,MARK1,SEMA3A,OLFM1,FGF13,SEMA6A,APBB1,APBB2,ASTN1,MDGA1,FYN,PHACTR1,MYH10,SPOCK1,NDN,GFRA3,NRP2,NRP1,IGSF10,KIRREL3,CDK5R1,ASTN2,ROBO3,PHOX2B,CDK5R2,CNTN2,ADGRL3,GPM6A,NRCAM,NTRK2,NR2F2,PAX6,TOP2B,NRG1,ADGRG1,TUBB2A,NTN1,FAT3,YWHAE,AUTS2,PRKG1,CTNND2,SCRT2,TUBB2B,DCX,PTPRZ1,CXCR4,NDNF,DRD2,FZD3,VANGL2,CELSR2
GO: Cellular Component	GO:0098984	neuron to neuron synapse		1.21e-18	1.23e-15	7.69e-17	5.77e-16	84	479	MAP1B,MAP2,SIGMAR1,MAPT,BCL11A,ADD2,FABP5,ADRA2A,NLGN4X,CAP2,MPP2,SORBS2,ANK2,CNIH2,LRRC4C,ADAM22,SLC8A1,TMEM108,CACNG4,RIMS1,FUS,ATP1A3,SAMD14,FYN,GAP43,SPOCK1,EPB41L3,LRRC4,NEFM,CDK5R1,SYT11,NGFR,SYN1,SYP,SYT1,GNG3,CALD1,NRCAM,NTRK2,GRID2,GRIK2,SRCIN1,NCS1,P2RX3,P2RY1,MAPK8IP2,EXOC4,NRG1,PENK,TSC2,CHRNA3,HNRNPH1,HNRNPK,HPCA,NLGN3,CADM1,FLRT3,HOMER2,HSPA8,CNN3,SLC4A8,CRYAB,DYNLL2,CTNND2,MAPK10,P…
GO: Biological Process	GO:0010720	positive regulation of cell development		1.6e-18	1.43e-14	1.98e-16	1.91e-15	78	430	MAP1B,MAP6,MAPT,BCL11A,AK1,MME,PREX1,FLT1,SHOX2,RUFY3,LIMS2,CSPG5,SLIT1,DLL3,STAU2,SMARCD3,GOLGA8A,KDM1A,SOX2,SOX11,NAP1L1,BCL2,GDI1,NRP1,NEFL,BMP4,GLI3,NGFR,FERMT2,NOTCH1,CNTN2,NTF3,NTRK2,SEMA5A,PAX6,CDH4,HDAC2,NRG1,PDE3A,NOG,ENPP2,HOXA11,SLIT2,METRN,HOXD11,NTN1,PLXNA1,VIM,CHODL,WNT3,ID2,IGF1,DIXDC1,PRKDC,DBN1,DCX,ZEB2,PTN,PARP6,PTPRD,SNAP91,PTPRZ1,CXCR4,KIT,RAC3,DRD2,FZD3,L1CAM,DNM1L,E2F1,RET,P…
GO: Biological Process	GO:0048568	embryonic organ development		1.84e-18	1.64e-14	2.24e-16	2.17e-15	131	971	EPHB3,TMEM88,EYA4,SMC1A,WLS,ADARB1,MEIS1,CITED2,FZD8,FBN2,EFEMP1,SALL1,JAG1,GPC4,SEMA6A,FGFR2,ALDH1A1,SLITRK6,FST,FOXF2,PRRX2,TEAD2,TRA2B,APEX1,SHOX2,CHD7,MAB21L2,SIX1,PRKRA,MSX1,SLC8A1,SCUBE1,MTHFD1,CFAP20,FRZB,SMARCA4,ATP1A2,RBM24,KDM1A,SOD1,SOX2,MYCN,SOX11,NES,NCOA6,GAS1,NKX3-2,NCL,SMOC1,GDNF,SAP30,BMP4,BMP7,ALDH1A2,AFAP1L2,GLI3,NRK,BMPER,MAPRE2,NOTCH1,TBX2,ZEB1,CALD1,TFAP2A,NR2F2,NCS1,ZNF503,…
GO: Biological Process	GO:0007416	synapse assembly		2.12e-18	1.89e-14	2.55e-16	2.47e-15	55	236	EPHB3,MAP1B,MAPT,ADD2,NLGN4X,GPC4,FGF13,SLITRK6,LRRN1,NBEA,SIX1,SLIT1,STAU2,SNAP25,MDGA1,GABRB3,MYLK,GAP43,SPTBN2,EPB41L3,LRRC4,PCDH17,KIRREL3,SLITRK2,ADGRL2,SDK1,ADGRL3,GPM6A,NRCAM,NTRK1,NTRK2,GRID2,NRG1,NLGN3,CADM1,NRXN2,PIK3R1,NTN1,FLRT3,FLRT1,SDK2,CHODL,TNC,WNT5A,WNT7A,POU4F1,LRRN3,SLITRK5,CTBP2,PTPRD,DRD2,LGI2,CBLN2,ST8SIA2,EPHA7
GO: Cellular Component	GO:0099572	postsynaptic specialization		2.68e-18	2.72e-15	1.6e-16	1.2e-15	84	485	MAP1B,MAP2,SIGMAR1,MAPT,BCL11A,ADD2,FABP5,ADRA2A,NLGN4X,CAP2,MPP2,SORBS2,ANK2,CNIH2,LRRC4C,ADAM22,SLC8A1,TMEM108,CACNG4,RIMS1,FUS,ATP1A3,SAMD14,FYN,GABRA3,GABRB3,GAP43,SPOCK1,EPB41L3,LRRC4,NEFM,CDK5R1,SYT11,NGFR,SYN1,SYP,GNG3,NPTX2,CALD1,NRCAM,NTRK2,GRID2,GRIK2,SRCIN1,NCS1,P2RY1,MAPK8IP2,EXOC4,NRG1,TSC2,CHRNA3,HNRNPH1,HNRNPK,HPCA,NLGN3,CADM1,FLRT3,HOMER2,HSPA8,CNN3,SLC4A8,CRYAB,DYNLL2,CTNND2,MAPK…
GO: Cellular Component	GO:0014069	postsynaptic density		4.13e-18	4.19e-15	2.2e-16	1.65e-15	80	451	MAP1B,MAP2,SIGMAR1,MAPT,BCL11A,ADD2,FABP5,ADRA2A,NLGN4X,CAP2,MPP2,SORBS2,ANK2,CNIH2,LRRC4C,ADAM22,SLC8A1,TMEM108,CACNG4,RIMS1,FUS,ATP1A3,SAMD14,FYN,GAP43,SPOCK1,EPB41L3,LRRC4,NEFM,CDK5R1,SYT11,NGFR,SYN1,SYP,GNG3,CALD1,NRCAM,NTRK2,GRID2,GRIK2,SRCIN1,NCS1,P2RY1,MAPK8IP2,EXOC4,NRG1,TSC2,CHRNA3,HNRNPH1,HNRNPK,HPCA,NLGN3,CADM1,FLRT3,HOMER2,HSPA8,CNN3,SLC4A8,CRYAB,DYNLL2,CTNND2,MAPK10,PSD,DBN1,DNAJC6,S…
GO: Cellular Component	GO:0032279	asymmetric synapse		4.13e-18	4.19e-15	2.2e-16	1.65e-15	80	451	MAP1B,MAP2,SIGMAR1,MAPT,BCL11A,ADD2,FABP5,ADRA2A,NLGN4X,CAP2,MPP2,SORBS2,ANK2,CNIH2,LRRC4C,ADAM22,SLC8A1,TMEM108,CACNG4,RIMS1,FUS,ATP1A3,SAMD14,FYN,GAP43,SPOCK1,EPB41L3,LRRC4,NEFM,CDK5R1,SYT11,NGFR,SYN1,SYP,GNG3,CALD1,NRCAM,NTRK2,GRID2,GRIK2,SRCIN1,NCS1,P2RY1,MAPK8IP2,EXOC4,NRG1,TSC2,CHRNA3,HNRNPH1,HNRNPK,HPCA,NLGN3,CADM1,FLRT3,HOMER2,HSPA8,CNN3,SLC4A8,CRYAB,DYNLL2,CTNND2,MAPK10,PSD,DBN1,DNAJC6,S…
GO: Biological Process	GO:0048675	axon extension		4.47e-18	3.98e-14	5.3e-16	5.13e-15	49	194	MAP1B,MAP2,MAPT,SEMA3A,SEMA6D,DRAXIN,OLFM1,SEMA6A,RUFY3,SLIT1,SLIT3,FUS,KIF1B,CLASP2,NDN,GDI1,PCDH17,NRP2,NRP1,CDK5R1,ROBO3,CNTN2,THSD7A,NRCAM,SEMA5A,TTL,CDH4,NRG1,SLIT2,NLGN3,SEMA5B,NTN1,COL6A3,TNC,WNT3,WNT5A,ISL2,AUTS2,SEMA3E,ISL1,DBN1,DCX,CXCR4,DPYSL2,L1CAM,RET,SEMA3D,EIF4G2,EPHA4
GO: Biological Process	GO:0014032	neural crest cell development		5.37e-18	4.78e-14	6.29e-16	6.08e-15	45	166	NUSAP1,ADARB1,CITED2,SEMA3A,SEMA6D,JAG1,SEMA6A,MMP17,ANXA6,CHD7,SNAI2,SMARCA4,SOX11,GDNF,NRP2,NRP1,BMP4,BMP7,ALDH1A2,PHOX2B,SEMA5A,TFAP2A,PAX6,OLFM2,NRG1,CORO1C,NRARP,SEMA5B,HAND2,TNC,SEMA3E,MASP1,ISL1,ZEB2,CXCR4,LBH,DLX2,RDH10,RET,DLL1,EDNRA,EDNRB,SEMA3D,ALX1,ENG
GO: Biological Process	GO:0007610	behavior		5.72e-18	5.09e-14	6.61e-16	6.39e-15	127	940	ABAT,MAPT,STRBP,PAIP2,ETV1,CEND1,ADARB1,ADCY3,MEIS1,PARP1,NLGN4X,AGTR2,FGF13,MME,ALDH1A1,SLITRK6,FHL1,MMP17,AFF2,GIT1,APBA1,APBA2,APBB1,SESN3,CHD7,SLC1A2,ADAM22,CFAP20,ASTN1,ZFHX3,SNAP25,ATP1A2,ATP1A3,FYN,GABBR1,SOD1,GPRC5B,GABRB3,GAD1,SPTBN2,NPAS3,BCHE,BCL2,GDNF,PCDH17,KIRREL3,EHMT2,SYT11,GLI3,C3orf70,AP1S2,SYT4,GNAO1,SDK1,CNTN2,ADGRL3,AGTPBP1,NOVA1,NPTX2,NPY1R,MCHR1,NTF3,NTRK1,NTRK2,NTS,GRIK2,T…
GO: Biological Process	GO:0099003	vesicle-mediated transport in synapse		9.5e-18	8.45e-14	1.08e-15	1.05e-14	60	284	ACTG1,NRN1,ADRA2A,NLGN4X,SCAMP5,SYT3,GIT1,APBA1,APBA2,PPFIA3,NAPB,SLC18A3,CSPG5,NSG1,RIMS1,SNAP25,SPTBN2,CPLX2,CPLX1,PCDH17,CDK5R1,STXBP1,SYT11,VAMP2,SYN1,SYP,AP1S2,SYT1,SYT4,CALM1,CALM2,BRSK2,SYT2,NCS1,TH,P2RY1,NRG1,SLC10A4,PFN2,CHRNA3,HPCA,NLGN3,HSPA8,CNR1,SLC4A8,WNT7A,PREPL,RIMS4,CTBP2,MAPK10,RIMS2,RIMS3,DNAJC6,SNAP91,IQSEC1,GRIN3A,RAB3A,DRD2,DNM1L,PRRT2
GO: Biological Process	GO:0048592	eye morphogenesis		1.1e-17	9.8e-14	1.24e-15	1.2e-14	70	371	MEIS1,CITED2,FZD8,FBN2,EFEMP1,JAG1,SEMA6A,FGFR3,ALDH1A1,FOXF2,FLT1,MAB21L2,CYFIP2,TENM3,STAU2,SMARCA4,SOX2,SOX11,MYLK,GAS1,BCL2,SMOC1,PCDH17,BMP4,BMP7,CDK5R1,ALDH1A2,AFAP1L2,EHMT2,GLI3,SDK1,CDK5R2,AGTPBP1,TBX2,ZEB1,NTRK2,ODC1,TFAP2A,ZNF503,TH,THY1,PAX6,CDH4,CDH6,TOP2B,TSPAN12,NTN1,COL5A2,COL8A1,SDK2,WNT5A,FAT3,ID2,IRX1,ZIC1,NKD1,CRB2,FJX1,DCTN1,PTN,PTPRM,CDON,DNMT1,IFT57,DLL1,VANGL2,IRX2,GDF11,MA…
GO: Biological Process	GO:0021675	nerve development		1.36e-17	1.21e-13	1.51e-15	1.46e-14	41	142	ADARB1,CITED2,SEMA3A,SALL1,FGFR3,SLITRK6,LRRN1,CHD7,SIX1,SLIT1,SMARCA4,GABRB3,NES,KIF1B,COL25A1,NRP2,NRP1,GLI3,NGFR,PHOX2B,DIRAS1,NTF3,NTRK1,TFAP2A,RNF165,CDH4,ADGRG1,CHN1,SEMA5B,CHODL,TNC,POU4F1,LRIG1,CTBP2,ISL1,ITGA4,TUBA1A,MAFB,DMD,RET,LPAR1
GO: Biological Process	GO:0099537	trans-synaptic signaling		1.4e-17	1.25e-13	1.54e-15	1.49e-14	139	1085	ABAT,MAP1B,MAPT,PAIP2,NRN1,ADARB1,TENM2,FABP5,ADRA2A,NLGN4X,SCN3A,MME,MPP2,MPZ,SYT3,GIT1,CNIH2,APBA1,APBA2,LRRC4C,PPFIA3,SLC1A2,SLC1A6,NAPB,SLC18A3,CSPG5,NSG1,STAU2,TMEM108,CACNG4,RIMS1,SNAP25,ATP1A2,FYN,GABBR1,SOD1,GABRA3,GABRB3,GABRR1,GAD1,KIF1B,SPTBN2,STAC3,CPLX2,CPLX1,NFASC,BCHE,SST,LRRC4,GDNF,PCDH17,STXBP1,SYT11,VAMP2,NGFR,SYN1,SYP,SYT1,SYT4,GNAI2,GNAO1,CNTN2,NOVA1,CACNB1,NPTX2,NRCAM,CALM1,C…
GO: Biological Process	GO:0030029	actin filament-based process		1.74e-17	1.55e-13	1.89e-15	1.82e-14	128	964	RHOJ,ACTA2,ACTC1,ACTG1,KLHL41,ADD2,S100A9,ADRA2A,ANTXR1,FGF13,MAD2L2,PREX1,CAP2,EVL,SORBS2,ANK2,SGCD,ANXA1,PPM1E,APBB1,APBB2,FHOD3,RUFY3,CYFIP2,RND3,PDPN,SLC8A1,CCDC88A,CCT5,STAU2,ENAH,LIMCH1,DAAM1,ATP1A2,RBM24,SAMD14,PALLD,MEGF10,SCN3B,PHACTR1,MYH3,MYH10,VPS4A,SPTBN2,WASF3,CLASP2,BCL2,EPB41L3,NRP1,STC1,CDK5R1,PDLIM3,NRK,TAGLN,FERMT2,WASF1,TMSB15A,GPM6B,THSD7A,CALD1,NTF3,BRSK2,SEMA5A,CBFB,TGFB2,T…
GO: Biological Process	GO:0048638	regulation of developmental growth		1.8e-17	1.6e-13	1.93e-15	1.86e-14	81	476	MAP1B,MAP2,MAPT,EWSR1,BCL11A,MEIS1,RNF157,CITED2,SEMA3A,SEMA6D,DRAXIN,BASP1,OLFM1,FGF13,SEMA6A,FGFR3,FGFR2,SYT3,CHD7,SIX1,RUFY3,RUVBL1,SLIT1,SLIT3,RIMS1,SOD1,CLASP2,BCL2,GDI1,NRP1,GHR,BMP4,CDK5R1,SYT1,SYT4,NOTCH1,CNTN2,TBX2,NPY1R,NRCAM,SEMA5A,SYT2,TGFBR1,TTL,CDK1,CDH4,HDAC2,NRG1,NOG,HNRNPK,SLIT2,SEMA5B,COL14A1,NTN1,AKAP6,TNC,WNT3,WNT5A,IGF1,NKD1,PRKDC,RIMS2,SEMA3E,DBN1,DCX,RGMA,CXCR4,KCNK2,DPYSL2…
GO: Biological Process	GO:0045596	negative regulation of cell differentiation		2.5e-17	2.22e-13	2.65e-15	2.56e-14	121	891	CLDN18,MAP2,BCL11A,EZH2,MEIS1,AXIN2,SEMA3A,EFEMP1,SALL1,SEMA6D,ZNF608,DRAXIN,JAG1,FGF13,SEMA6A,FGFR3,MAD2L2,FST,SFRP2,ATF5,ANXA1,APBB1,RUFY3,MSX1,FRZB,SLIT1,SLIT3,DLL3,SNAI2,ZFHX3,KDM1A,SOX2,MYCN,SOX11,NKX3-2,GDI1,NRP1,BMP4,BMP7,CDK5R1,GLI3,NGFR,SYT4,YWHAQ,NME1,PHOX2B,FERMT2,NOTCH1,CNTN2,ZEB1,TNFSF18,YBX1,GPS2,SEMA5A,TMEM119,PRDX2,RUNX1T1,CBFB,TGFB2,TGFBR1,THY1,LINGO1,DAAM2,LPAR2,PAX6,RFLNA,NOG,C…
GO: Biological Process	GO:0045597	positive regulation of cell differentiation		3.36e-17	2.99e-13	3.52e-15	3.4e-14	143	1142	MAP1B,MAP6,MAPT,BCL11A,EZH2,AXIN2,PARP1,FBN2,SALL1,JAG1,OLFM1,AK1,FGFR3,MME,PREX1,FLT1,SFRP2,ANXA1,SHOX2,SIX1,RUFY3,LIMS2,PDPN,SCUBE2,CSPG5,FRZB,SLIT1,DLL3,STAU2,SNAI2,SMARCA4,SMARCD3,ZFHX3,RBM24,GOLGA8A,KDM1A,GPRC5B,SOX2,SOX11,SOX12,NAP1L1,LMO3,BCL2,ZC4H2,GDI1,GDNF,NRP1,GHR,NEFL,BMP4,BMP7,GLI3,NGFR,PHOX2B,FERMT2,NOTCH1,CNTN2,TCF4,ZEB1,TCF12,NRCAM,NTF3,NTRK2,SEMA5A,TMEM119,CBFB,TGFB2,TGFBR1,PA2G4…
GO: Biological Process	GO:0051093	negative regulation of developmental process		4.02e-17	3.58e-13	4.16e-15	4.02e-14	152	1249	TMEM88,CLDN18,MAP2,MAPT,BCL11A,EZH2,MEIS1,AXIN2,CITED2,SEMA3A,EFEMP1,SALL1,SEMA6D,ZNF608,DRAXIN,JAG1,FGF13,SEMA6A,FGFR3,MAD2L2,FST,FOXM1,FLT1,SFPQ,SFRP2,ATF5,ANXA1,APBB1,RUFY3,MSX1,FRZB,SLIT1,SLIT3,DLL3,SNAI2,ZFHX3,MDGA1,KDM1A,SOX2,MYCN,SOX11,NKX3-2,BCL2,TNMD,GDI1,NRP1,BMP4,BMP7,CDK5R1,GLI3,NGFR,SYT4,YWHAQ,NME1,PHOX2B,FERMT2,NOTCH1,CNTN2,TBX2,TCF4,ZEB1,TNFSF18,YBX1,GPS2,SEMA5A,TMEM119,PRDX2,RUNX1…
GO: Biological Process	GO:0014033	neural crest cell differentiation		4.2e-17	3.73e-13	4.29e-15	4.15e-14	47	189	NUSAP1,ADARB1,CITED2,SEMA3A,SEMA6D,JAG1,SEMA6A,MMP17,ANXA6,CHD7,FRZB,SNAI2,SMARCA4,SOX11,GDNF,NRP2,NRP1,BMP4,BMP7,ALDH1A2,PHOX2B,SEMA5A,TFAP2A,PAX6,OLFM2,NRG1,CORO1C,NRARP,SEMA5B,KCTD15,HAND2,TNC,SEMA3E,MASP1,ISL1,ZEB2,CXCR4,LBH,DLX2,RDH10,RET,DLL1,EDNRA,EDNRB,SEMA3D,ALX1,ENG
GO: Biological Process	GO:0042063	gliogenesis		4.92e-17	4.38e-13	4.98e-15	4.81e-14	81	484	APCDD1,MAPT,LAMC3,EZH2,FZD8,S100A9,EFEMP1,FGFR3,FLT1,ATF5,SRSF1,ANXA1,CHD7,ADAM22,PLPP3,CSPG5,DLL3,SMARCA4,SOD1,SOX2,MYCN,SOX11,GAP43,ACTR10,WASF3,NAP1L1,NFASC,NDN,BCL2,BMP4,MMP24,CDK5R1,ALDH1A2,SLITRK2,GLI3,SYP,PHOX2B,CDK5R2,NOTCH1,CNTN2,NTF3,NTRK2,TPPP,TFAP2A,TGFB2,LINGO1,P2RY1,DAAM2,CDK1,PAX6,HDAC2,EXOC4,NRG1,NOG,ENPP2,PENK,ADGRG1,HNRNPA2B1,NLGN3,CADM1,METRN,PLP1,VIM,ID2,ID4,IGF1,CTBP2,HES5,DC…
GO: Biological Process	GO:0010977	negative regulation of neuron projection development		6.57e-17	5.85e-13	6.57e-15	6.35e-14	47	191	MAP2,BCL11A,SEMA3A,EFEMP1,SEMA6D,DRAXIN,FGF13,SEMA6A,SFPQ,RUFY3,SLIT1,SLIT3,SPOCK1,GDI1,NRP1,CDK5R1,NGFR,STMN2,SEMA5A,THY1,LINGO1,HDAC2,TSC2,SLIT2,NLGN3,SEMA5B,NTN1,VIM,TNC,WNT3,WNT5A,FAT3,RTN4RL1,CRMP1,RTN4RL2,SEMA3E,RGMA,PTPRG,PTPRZ1,NTM,DPYSL3,LPAR1,SEMA3D,EFNB3,EPHA3,EPHA4,EPHA7
GO: Biological Process	GO:0045664	regulation of neuron differentiation		7.37e-17	6.56e-13	7.29e-15	7.05e-14	58	279	MAP1B,BCL11A,MEIS1,SALL1,JAG1,AK1,SFRP2,APBB1,SIX1,ZFHX3,GPRC5B,SOX2,MYCL,MYCN,SOX11,BCL2,ZC4H2,BMP4,BMP7,CDK5R1,GLI3,NGFR,YWHAQ,PHOX2B,NOTCH1,CNTN2,TCF4,ZEB1,TCF12,NRCAM,NTF3,TFAP2A,PAX6,CDH4,PCP4,NREP,ID2,ID4,ISL2,IRX3,FEZ1,DIXDC1,HES5,ISL1,PTGER3,STMN4,DLX1,DLX2,DMD,CDON,RAC3,DPYSL2,RET,DLL1,LFNG,EDNRB,GDF11,NIN
GO: Biological Process	GO:0050769	positive regulation of neurogenesis		8.34e-17	7.42e-13	8.15e-15	7.89e-14	65	340	MAP1B,MAP6,MAPT,BCL11A,MME,FLT1,SHOX2,RUFY3,SLIT1,DLL3,STAU2,SMARCD3,GOLGA8A,KDM1A,SOX2,SOX11,NAP1L1,GDI1,NRP1,NEFL,GLI3,NGFR,NOTCH1,CNTN2,NTF3,NTRK2,SEMA5A,PAX6,CDH4,HDAC2,NRG1,NOG,ENPP2,SLIT2,METRN,NTN1,PLXNA1,VIM,CHODL,WNT3,ID2,IGF1,DIXDC1,DBN1,DCX,ZEB2,PTN,PARP6,PTPRD,SNAP91,PTPRZ1,CXCR4,KIT,DRD2,FZD3,L1CAM,DNM1L,E2F1,PLXNC1,EIF4G2,ROBO1,RND2,MARCKS,EPHA4,NIN
GO: Biological Process	GO:0099504	synaptic vesicle cycle		8.51e-17	7.58e-13	8.23e-15	7.96e-14	55	255	ACTG1,NRN1,ADRA2A,NLGN4X,SCAMP5,SYT3,GIT1,APBA1,APBA2,PPFIA3,NAPB,SLC18A3,CSPG5,RIMS1,SNAP25,SPTBN2,CPLX2,CPLX1,PCDH17,CDK5R1,STXBP1,SYT11,VAMP2,SYN1,SYP,AP1S2,SYT1,SYT4,CALM1,CALM2,BRSK2,SYT2,NCS1,TH,P2RY1,SLC10A4,PFN2,CHRNA3,NLGN3,HSPA8,CNR1,SLC4A8,WNT7A,PREPL,RIMS4,CTBP2,RIMS2,RIMS3,DNAJC6,SNAP91,GRIN3A,RAB3A,DRD2,DNM1L,PRRT2
GO: Biological Process	GO:0098916	anterograde trans-synaptic signaling		1.01e-16	8.97e-13	9.55e-15	9.23e-14	136	1076	ABAT,MAP1B,MAPT,PAIP2,NRN1,ADARB1,ADRA2A,NLGN4X,SCN3A,MME,MPP2,MPZ,SYT3,GIT1,CNIH2,APBA1,APBA2,LRRC4C,PPFIA3,SLC1A2,SLC1A6,NAPB,SLC18A3,CSPG5,NSG1,STAU2,TMEM108,CACNG4,RIMS1,SNAP25,ATP1A2,FYN,GABBR1,SOD1,GABRA3,GABRB3,GABRR1,GAD1,KIF1B,SPTBN2,STAC3,CPLX2,CPLX1,NFASC,BCHE,SST,LRRC4,GDNF,PCDH17,STXBP1,SYT11,VAMP2,NGFR,SYN1,SYP,SYT1,SYT4,GNAI2,GNAO1,CNTN2,NOVA1,CACNB1,NPTX2,NRCAM,CALM1,CALM2,NTF3,NT…
GO: Biological Process	GO:0007268	chemical synaptic transmission		1.01e-16	8.97e-13	9.55e-15	9.23e-14	136	1076	ABAT,MAP1B,MAPT,PAIP2,NRN1,ADARB1,ADRA2A,NLGN4X,SCN3A,MME,MPP2,MPZ,SYT3,GIT1,CNIH2,APBA1,APBA2,LRRC4C,PPFIA3,SLC1A2,SLC1A6,NAPB,SLC18A3,CSPG5,NSG1,STAU2,TMEM108,CACNG4,RIMS1,SNAP25,ATP1A2,FYN,GABBR1,SOD1,GABRA3,GABRB3,GABRR1,GAD1,KIF1B,SPTBN2,STAC3,CPLX2,CPLX1,NFASC,BCHE,SST,LRRC4,GDNF,PCDH17,STXBP1,SYT11,VAMP2,NGFR,SYN1,SYP,SYT1,SYT4,GNAI2,GNAO1,CNTN2,NOVA1,CACNB1,NPTX2,NRCAM,CALM1,CALM2,NTF3,NT…
GO: Biological Process	GO:0061448	connective tissue development		1.07e-16	9.49e-13	9.99e-15	9.66e-14	75	433	ACAT1,ACTA2,EWSR1,WLS,AXIN2,EFEMP1,ACAN,JAG1,GPC4,FGFR3,SMPD3,FOXD1,PRRX2,SFRP2,ANXA6,SHOX2,CHD7,MSX1,SCUBE2,FRZB,SNAI2,ALDH7A1,MYCN,NKX3-2,TNMD,NRP1,STC1,GHR,BMP4,BMP7,RBMS3,GLI3,AP1S2,NOTCH1,ZEB1,TFAP2A,TGFB2,TGFBR1,THBS4,RFLNA,NOG,ENPP2,CYTL1,EBF2,WNT5B,HOXA11,HOXD11,HAND1,HAND2,PRRX1,COL11A1,NSD2,WNT5A,FAT3,WNT7A,WNT7B,WNT10B,ID2,ID4,IGF1,RFLNB,HES5,PTH1R,DLX1,DLX2,DNMT1,CAMK1D,L1CAM,LPAR1,ED…
GO: Biological Process	GO:0008038	neuron recognition		1.18e-16	1.05e-12	1.1e-14	1.06e-13	29	75	EPHB3,SEMA3A,PALLD,GAP43,NCAM2,NDN,NRP2,NRP1,CDK5R1,ROBO3,CNTN2,NRCAM,SEMA5A,SLIT2,CNR1,TNC,WNT5A,VSTM2L,NEXN,PTPRZ1,CXCR4,NTM,L1CAM,CRTAC1,SEMA3D,EFNB3,ROBO1,EPHA3,EPHA4
GO: Biological Process	GO:0060562	epithelial tube morphogenesis		1.46e-16	1.3e-12	1.34e-14	1.3e-13	89	572	MEIS1,CITED2,SEMA3A,SALL1,PCDH19,AGTR2,FGFR2,FST,FOXD1,TEAD2,FLT1,SFRP2,APEX1,CHD7,SIX1,ANKRD6,LGR5,MSX1,SLC8A1,MTHFD1,CFAP20,ENAH,SMARCA4,ATP1A2,RBM24,SOX2,MYCN,SOX11,NCL,BCL2,GDNF,SAP30,NRP1,BMP4,BMP7,ALDH1A2,GLI3,TIMELESS,BMPER,TARS1,NOTCH1,TBX2,CALD1,SEMA5A,TFAP2A,TGFB2,TNNT2,NOG,CENPF,TSC2,NRARP,HOXA11,SLIT2,HOXD11,PKD2,HAND1,NTN1,HAND2,TNC,WNT5A,IRX3,IRX1,IGF1,NKD1,HES5,NDRG4,SEMA3E,ZEB2,RG…
GO: Biological Process	GO:0002009	morphogenesis of an epithelium		1.74e-16	1.55e-12	1.57e-14	1.52e-13	128	992	MCAM,ACTG1,MEIS1,CITED2,SEMA3A,SALL1,PCDH19,JAG1,AGTR2,GPC4,FGFR3,FGFR2,ALDH1A1,FST,SDC2,FOXF2,FOXD1,TEAD2,FLT1,SFRP2,APEX1,CHD7,MAB21L2,SIX1,ANKRD6,LGR5,PDPN,MSX1,SLC8A1,MTHFD1,CFAP20,FRZB,ENAH,SNAI2,SMARCA4,DAAM1,ATP1A2,RBM24,FYN,SOX2,MYCN,SOX11,CLASP2,NCL,BCL2,SMOC1,GDNF,SAP30,NRP1,BMP4,BMP7,ALDH1A2,AFAP1L2,GLI3,NGFR,ASTN2,TIMELESS,BMPER,FERMT2,TARS1,NOTCH1,TBX2,CALD1,TNFSF18,BRSK2,SEMA5A,TFAP…
GO: Biological Process	GO:0016358	dendrite development		1.75e-16	1.55e-12	1.57e-14	1.52e-13	64	336	EPHB3,MAP1B,MAP2,MAP6,MARK1,BCL11A,EZH2,SEMA3A,KIDINS220,PREX1,SDC2,GIT1,NBEA,TMEFF1,TENM3,STAU2,FYN,PHACTR1,KCTD12,KIF1A,SARM1,NRP1,BMP7,CDK5R1,NGFR,SDK1,NTRK2,SRCIN1,CDC20,MAPK8IP2,ARHGAP33,HDAC2,NRG1,TSC2,CHRNA3,HNRNPK,NLGN3,NTN1,FLRT1,FAT3,WNT7A,SLITRK5,PRKG1,CTNND2,DBN1,DCX,ASAP1,PTN,PARP6,PTPRD,PTPRZ1,IQSEC1,GRIN3A,CAMK1D,DNM1L,LPAR1,MSANTD3-TMEFF1,CELSR2,RBPMS2,EIF4G2,ROBO1,ELAVL4,MARCKS,E…
GO: Molecular Function	GO:0015631	tubulin binding		1.99e-16	3.26e-13	1.63e-13	1.3e-12	75	418	NUSAP1,MAP1B,MAP2,MAP6,MAPT,STRBP,APC2,KATNB1,SKA2,REEP2,S100A9,MID1,FGF13,CAMSAP1,TRIM36,ATF5,KIF21A,PHF6,MAPRE1,ARL3,CCDC88A,CCT5,MAST1,TPPP3,CCDC181,FYN,GOLGA8A,KIF21B,KIF1A,KIF1B,MAP1LC3A,CLASP2,NDN,NEFM,CDK5R1,SYT11,DCLK2,YWHAQ,NME1,MAPRE2,AGTPBP1,CAPN6,STMN2,TPPP,SMC3,PDCD5,CENPF,CETN2,TTLL1,CNN3,VBP1,FSD1,CRYAB,FEZ1,DIXDC1,REEP1,DPYSL5,DCTN1,JAKMIP2,DCX,HDGFL3,STMN4,STMN3,KIF3C,KIF5A,KIF5C…
GO: Biological Process	GO:0051129	negative regulation of cellular component organization		2.31e-16	2.06e-12	2.06e-14	1.99e-13	121	917	ANKRD13B,MAP1B,MAP2,MAPT,RPS6KA2,APC2,KATNB1,MCM2,BCL11A,WDR54,ADD2,SEMA3A,TUBB4A,PARP1,EFEMP1,SEMA6D,DRAXIN,SCAMP5,MID1,ANTXR1,FGF13,SEMA6A,FGFR3,FGFR2,MAD2L2,CAMSAP1,EVL,SFPQ,FHOD3,APOA4,APOC3,RUFY3,MAPRE1,SLIT1,SLIT3,MDGA1,FYN,KDM1A,SPOCK1,SPTBN2,CLASP2,GDI1,NRP1,BMP4,BMP7,CDK5R1,STXBP1,EHMT2,SYT11,NGFR,SYT4,YWHAQ,NOTCH1,TMSB15A,STMN2,SEMA5A,ZWINT,THY1,LINGO1,TMOD1,H3-3A,CDC20,EVI5L,HDAC2,TPM1…
GO: Biological Process	GO:0001505	regulation of neurotransmitter levels		2.38e-16	2.12e-12	2.09e-14	2.03e-13	60	303	ABAT,NRN1,ADRA2A,SYT3,GIT1,APBA1,APBA2,PPFIA3,SLC1A2,SLC1A6,NAPB,SLC18A3,CSPG5,NSG1,RIMS1,SNAP25,ATP1A2,GAD1,SPTBN2,CPLX2,CPLX1,GDNF,STXBP1,SYT11,VAMP2,SYN1,SYP,SYT1,SYT4,AGTPBP1,GPM6B,CALM1,CALM2,NTRK2,SYT2,NCS1,TH,P2RY1,PEBP1,PFN2,CHRNA3,NRXN2,HSPA8,CNR1,SLC4A8,WNT7A,PREPL,RIMS4,CTBP2,RIMS2,RIMS3,DBH,SNAP91,GRIN3A,RAB3A,DRD2,DNM1L,PRRT2,PRIMA1,CBLN2
GO: Biological Process	GO:0051216	cartilage development		3.19e-16	2.84e-12	2.78e-14	2.69e-13	64	340	EWSR1,WLS,AXIN2,EFEMP1,ACAN,JAG1,GPC4,FGFR3,SMPD3,PRRX2,SFRP2,ANXA6,SHOX2,CHD7,MSX1,SCUBE2,FRZB,SNAI2,ALDH7A1,MYCN,NKX3-2,NRP1,STC1,GHR,BMP4,BMP7,RBMS3,GLI3,ZEB1,TFAP2A,TGFB2,TGFBR1,RFLNA,NOG,ENPP2,CYTL1,WNT5B,HOXA11,HOXD11,HAND1,HAND2,PRRX1,COL11A1,NSD2,WNT5A,FAT3,WNT7A,WNT7B,WNT10B,RFLNB,HES5,PTH1R,DLX1,DLX2,DNMT1,CAMK1D,L1CAM,LPAR1,EDNRA,SEMA3D,HMGA2,GREM1,MARCKS,MAF
GO: Biological Process	GO:0045165	cell fate commitment		4.45e-16	3.96e-12	3.85e-14	3.72e-13	70	397	TMEM88,APC2,EYA2,FZD8,SALL1,JAG1,FGF13,FGFR3,FGFR2,SFRP2,SIX1,PDPN,SCUBE2,DLL3,SMARCA4,SOX2,SOX12,GAP43,GAS1,BCL2,ZC4H2,GDNF,NRP1,BMP4,BMP7,EHMT2,GLI3,NOTCH1,TBX2,TNFSF18,NTF3,TFAP2A,NR2F2,TGFB2,TGFBR1,PAX6,NRG1,NOG,EBF2,WNT5B,HOXA11,HOXC10,HOXC11,HOXD10,HOXD11,HAND1,NTN1,PRRX1,WNT3,WNT5A,WNT7A,WNT7B,WNT10B,ZNF521,ID2,ISL2,POU4F1,NKD1,PRKDC,HES5,LYPD6,TOX,ISL1,DCTN1,DLX1,DLX2,KIT,CDON,DLL1,ROBO1
GO: Biological Process	GO:0050771	negative regulation of axonogenesis		4.64e-16	4.13e-12	3.97e-14	3.84e-13	30	84	MAP2,BCL11A,SEMA3A,SEMA6D,DRAXIN,FGF13,SEMA6A,RUFY3,SLIT1,SLIT3,GDI1,NRP1,CDK5R1,NGFR,SEMA5A,THY1,LINGO1,TSC2,SLIT2,SEMA5B,NTN1,TNC,WNT3,WNT5A,SEMA3E,RGMA,SEMA3D,EFNB3,EPHA4,EPHA7
GO: Biological Process	GO:0030326	embryonic limb morphogenesis		5.46e-16	4.86e-12	4.63e-14	4.47e-13	40	149	FBN2,SALL1,PRRX2,SFRP2,SHOX2,CHD7,MSX1,SMARCA4,MYCN,MYH3,GAS1,BMP4,BMP7,ALDH1A2,GLI3,NOTCH1,TBX2,TFAP2A,TGFB2,HDAC2,NOG,HOXA10,HOXA11,HOXC10,HOXC11,HOXD9,HOXD10,HOXD11,HOXD13,HAND2,PRRX1,WNT3,WNT5A,WNT7A,TMEM231,BCL2L11,RDH10,IFT52,ALX1,GREM1
GO: Biological Process	GO:0048593	camera-type eye morphogenesis		1.06e-15	9.41e-12	8.87e-14	8.58e-13	58	295	MEIS1,CITED2,FZD8,JAG1,SEMA6A,FGFR3,ALDH1A1,FOXF2,FLT1,MAB21L2,CYFIP2,TENM3,SMARCA4,SOX2,SOX11,MYLK,SMOC1,PCDH17,BMP4,BMP7,CDK5R1,ALDH1A2,AFAP1L2,EHMT2,GLI3,SDK1,CDK5R2,TBX2,ZEB1,NTRK2,TFAP2A,ZNF503,TH,THY1,PAX6,CDH4,CDH6,TOP2B,TSPAN12,NTN1,COL8A1,SDK2,WNT5A,FAT3,IRX1,ZIC1,CRB2,FJX1,DCTN1,PTN,PTPRM,CDON,DNMT1,DLL1,IRX2,GDF11,MARCKS,EPHA4
GO: Biological Process	GO:0003007	heart morphogenesis		1.19e-15	1.06e-11	9.79e-14	9.47e-13	75	452	ACTC1,MEIS1,AXIN2,CITED2,FBN2,ACAN,JAG1,OLFM1,FGFR2,FHL1,TEAD2,SFRP2,APEX1,SHOX2,CHD7,SIX1,MSX1,SLC8A1,CFAP20,SLIT3,SNAI2,SMARCA4,SMARCC1,SMARCD3,ATP1A2,RBM24,SOX11,NCL,SAP30,NRP2,NRP1,BMP4,BMP7,ALDH1A2,FERMT2,NOTCH1,TBX2,NPY1R,CALD1,TFAP2A,TGFB2,TGFBR1,TH,TNNC1,TNNI1,TNNT2,TPM1,NRG1,NOG,CENPF,SLIT2,PKD2,HAND1,NTN1,HAND2,COL11A1,NSD2,WNT5A,ID2,ISL2,POU4F1,CPE,NKD1,NDRG4,ISL1,DHFR,ARNT2,IFT57,DLL1…
GO: Biological Process	GO:0001763	morphogenesis of a branching structure		1.19e-15	1.06e-11	9.79e-14	9.47e-13	55	270	BCL11A,CITED2,SEMA3A,SALL1,AGTR2,FGFR2,FOXD1,FLT1,SFRP2,SHOX2,SIX1,ANKRD6,SNAI2,SOX2,MYCN,BCL2,GDNF,NRP1,BMP4,BMP7,ALDH1A2,GLI3,TIMELESS,TARS1,NOTCH1,SEMA5A,TNNT2,NOG,HNRNPK,NRARP,HOXA11,SLIT2,HOXD11,HOXD13,PKD2,NTN1,PLXNA1,TNC,WNT5A,CPE,IGF1,CTNND2,SEMA3E,PAX8,CXCR4,DLX2,DRD2,RDH10,EDNRA,VANGL2,NTN4,HMGA2,GREM1,ENG,EPHA7
GO: Biological Process	GO:0010001	glial cell differentiation		1.47e-15	1.31e-11	1.2e-13	1.16e-12	67	378	APCDD1,MAPT,LAMC3,FZD8,S100A9,FGFR3,ATF5,SRSF1,CHD7,ADAM22,PLPP3,CSPG5,DLL3,SMARCA4,SOD1,SOX2,MYCN,SOX11,GAP43,ACTR10,WASF3,NFASC,BCL2,BMP4,MMP24,ALDH1A2,SLITRK2,GLI3,SYP,PHOX2B,NOTCH1,CNTN2,NTF3,NTRK2,TPPP,TFAP2A,LINGO1,DAAM2,CDK1,PAX6,HDAC2,EXOC4,NRG1,NOG,ENPP2,ADGRG1,HNRNPA2B1,NLGN3,CADM1,METRN,PLP1,VIM,ID2,ID4,IGF1,HES5,PTN,PRDM8,PTPRZ1,CXCR4,DLX1,DLX2,DMD,DLL1,LPAR1,HMGA2,EPHA4
GO: Biological Process	GO:0061387	regulation of extent of cell growth		1.76e-15	1.56e-11	1.42e-13	1.37e-12	41	161	MAP1B,MAP2,MAPT,BCL11A,SEMA3A,SEMA6D,DRAXIN,OLFM1,FGF13,SEMA6A,RUFY3,SLIT1,SLIT3,CLASP2,GDI1,NRP1,CDK5R1,CNTN2,NRCAM,SEMA5A,TTL,CDH4,NRG1,SLIT2,SEMA5B,NTN1,TNC,WNT3,WNT5A,SEMA3E,DBN1,DCX,RGMA,CXCR4,DPYSL2,L1CAM,SEMA3D,EIF4G2,RND2,EPHA4,EPHA7
GO: Biological Process	GO:0050807	regulation of synapse organization		1.79e-15	1.59e-11	1.43e-13	1.39e-12	56	281	EPHB3,GPC4,SPARCL1,SLITRK6,LRRN1,SIX1,SLIT1,STAU2,SNAP25,MDGA1,FYN,MYH10,KIF1A,EPB41L3,NRP2,CDK5R1,SLITRK2,ADGRL2,ADGRL3,GPM6A,NRCAM,NTRK1,NTRK2,GRID2,SRCIN1,CDC20,ARHGAP33,TSC2,HNRNPK,NLGN3,CAMKV,PIK3R1,NTN1,FLRT3,FLRT1,HSPA8,TNC,WNT5A,WNT7A,LRRN3,RIMS4,SLITRK5,RIMS3,DBN1,DCTN1,PTN,PTPRD,SNAP91,TUBA1A,DRD2,DNM1L,CBLN2,ST8SIA2,MARCKS,EPHA4,EPHA7
GO: Biological Process	GO:0007507	heart development		1.94e-15	1.73e-11	1.54e-13	1.49e-12	130	1046	TMEM88,EYA4,ACADM,RPS6KA2,ACTC1,EZH2,MEIS1,AXIN2,CITED2,FBN2,SALL1,BASP1,ACAN,JAG1,AGTR2,OLFM1,FGFR2,FHL1,SDC2,TEAD2,SORBS2,SFRP2,ANK2,NOP56,SGCD,APEX1,SHOX2,FHOD3,CHD7,SIX1,ANKRD6,PDPN,MSX1,SLC8A1,SCUBE1,RUVBL1,MTHFD1,CFAP20,SLIT3,SNAI2,SMARCA4,SMARCC1,SMARCD3,SMARCE1,ATP1A2,RBM24,SOX11,NCOA6,MYH10,NCL,SAP30,NRP2,NRP1,BMP4,BMP7,ALDH1A2,PDLIM3,GLI3,FERMT2,NOTCH1,TBX2,NPY1R,CALD1,TFAP2A,NR2F2,TGFB…
GO: Biological Process	GO:0051240	positive regulation of multicellular organismal process		2.6e-15	2.31e-11	2.05e-13	1.98e-12	198	1881	EPHB3,ABAT,MAP1B,MAP6,MAPT,BCL11A,SCD5,EZH2,MEIS1,AXIN2,FABP5,CITED2,SEMA3A,S100A9,PARP1,ADRA2A,FBN2,SALL1,BASP1,SCAMP5,JAG1,AGTR2,OLFM1,C1QTNF3,FGFR3,FGFR2,MME,MAD2L2,SLITRK6,FST,CD200,FOXD1,FLT1,SFRP2,LRRN1,ANXA1,SHOX2,MSH2,CHD7,SIX1,RUFY3,PDPN,SLC8A1,SCUBE2,SLIT1,DLL3,STAU2,SMARCD3,RIMS1,ATP1A2,GOLGA8A,ATP2B1,KDM1A,SOD1,SCN3B,GPRC5B,SOX2,SOX11,SOX12,IL17B,WASF3,NAP1L1,NCL,BCL2,GDI1,GDNF,NRP1,G…
GO: Biological Process	GO:0033043	regulation of organelle organization		3.1e-15	2.76e-11	2.42e-13	2.34e-12	159	1397	NUSAP1,MAP1B,MAP2,MAP6,MAPT,RPS6KA2,APC2,KATNB1,ACTG1,MCM2,SKA2,MCM7,EWSR1,ATAT1,ADD2,AXIN2,TBC1D16,S100A9,TUBB4A,PARP1,MID1,PIP4K2B,FGF13,FGFR3,FGFR2,SMPD3,MAD2L2,CAMSAP1,TRIM36,PREX1,EVL,SFPQ,SYT3,ANXA1,PPM1E,CCT7,FHOD3,CCT2,CYFIP2,RND3,MSX1,MAPRE1,CCDC88A,CCT5,STAU2,SNAI2,CHMP3,LIMCH1,RIMS1,RBM24,PALLD,KDM1A,NES,GAP43,SPTBN2,WASF3,CPLX2,CPLX1,CLASP2,BCL2,MOAP1,NRP1,BMP4,BMP7,CDK5R1,STXBP1,EHMT…
GO: Biological Process	GO:0035113	embryonic appendage morphogenesis		3.17e-15	2.82e-11	2.46e-13	2.38e-12	42	171	FBN2,SALL1,PRRX2,SFRP2,SHOX2,CHD7,MSX1,SMARCA4,MYCN,MYH3,GAS1,BMP4,BMP7,ALDH1A2,FIBIN,GLI3,NOTCH1,TBX2,TFAP2A,TGFB2,HDAC2,NOG,HOXA10,HOXA11,HOXC10,HOXC11,HOXD9,HOXD10,HOXD11,HOXD13,HAND2,PRRX1,WNT3,WNT5A,WNT7A,IRX1,TMEM231,BCL2L11,RDH10,IFT52,ALX1,GREM1
GO: Biological Process	GO:0001501	skeletal system development		3.41e-15	3.04e-11	2.62e-13	2.53e-12	109	816	CLDN18,SMC1A,EWSR1,WLS,ADARB1,MEIS1,AXIN2,MEOX1,CITED2,FBN2,EFEMP1,ACAN,JAG1,GPC4,FGFR3,FGFR2,SMPD3,FST,PRRX2,FLI1,SFRP2,ANXA6,SHOX2,CHD7,MAB21L2,SIX1,PRKRA,MSX1,SCUBE2,MTHFD1,FRZB,DLL3,SNAI2,SMARCA4,RBM24,ATP2B1,ALDH7A1,MYCN,SOX11,MYH3,GAS1,NKX3-2,NRP1,STC1,GHR,BMP4,BMP7,ALDH1A2,RBMS3,GLI3,MAPRE2,NOTCH1,ZEB1,TMEM119,TFAP2A,TGFB2,TGFBR1,RFLNA,NOG,ENPP2,CYTL1,WNT5B,HOXA10,HOXA11,CADM1,HOXC10,HOXC1…
GO: Biological Process	GO:0061351	neural precursor cell proliferation		4.8e-15	4.27e-11	3.63e-13	3.51e-12	49	228	CEND1,RRM1,FABP7,SALL1,FGF13,FGFR2,ATF5,TACC2,LIMS2,SMARCD3,KDM1A,SOX2,NES,KIF1A,ZNF423,NAP1L1,GLI3,NGFR,GNAI2,NOTCH1,PTBP2,ZNF503,PAX6,NOG,CETN2,ADGRG1,WNT5A,WNT7A,WNT7B,ID2,ID4,ZIC1,IGF1,DIXDC1,HES5,SCRT2,TOX,DBN1,ZEB2,PTN,PTPRZ1,CXCR4,CDON,DRD2,FZD3,SEMA3D,HMGA2,EML1,EMX2
GO: Biological Process	GO:0016079	synaptic vesicle exocytosis		4.81e-15	4.28e-11	3.63e-13	3.51e-12	40	158	NRN1,ADRA2A,SYT3,GIT1,APBA1,APBA2,PPFIA3,NAPB,CSPG5,RIMS1,SNAP25,SPTBN2,CPLX2,CPLX1,STXBP1,VAMP2,SYN1,SYP,SYT1,SYT4,CALM1,CALM2,SYT2,NCS1,P2RY1,PFN2,CHRNA3,CNR1,SLC4A8,WNT7A,PREPL,RIMS4,CTBP2,RIMS2,RIMS3,GRIN3A,RAB3A,DRD2,DNM1L,PRRT2
GO: Biological Process	GO:0031345	negative regulation of cell projection organization		6.21e-15	5.52e-11	4.64e-13	4.49e-12	51	246	MAP2,BCL11A,SEMA3A,EFEMP1,SEMA6D,DRAXIN,FGF13,SEMA6A,EVL,SFPQ,RUFY3,SLIT1,SLIT3,FYN,SPOCK1,GDI1,NRP1,CDK5R1,NGFR,STMN2,SEMA5A,THY1,LINGO1,EVI5L,HDAC2,TSC2,PFN2,SLIT2,NLGN3,SEMA5B,NTN1,VIM,TNC,WNT3,WNT5A,FAT3,RTN4RL1,CRMP1,RTN4RL2,SEMA3E,RGMA,PTPRG,PTPRZ1,NTM,DPYSL3,LPAR1,SEMA3D,EFNB3,EPHA3,EPHA4,EPHA7
GO: Biological Process	GO:0006836	neurotransmitter transport		8.73e-15	7.77e-11	6.47e-13	6.26e-12	56	291	NRN1,ADRA2A,SYT3,GIT1,APBA1,APBA2,PPFIA3,SLC1A2,SLC1A6,NAPB,SLC18A3,CSPG5,NSG1,RIMS1,SNAP25,ATP1A2,GAD1,SPTBN2,CPLX2,CPLX1,GDNF,STXBP1,SYT11,VAMP2,SYN1,SYP,SYT1,SYT4,GPM6B,CALM1,CALM2,NTRK2,SYT2,NCS1,TH,P2RY1,SLC10A4,PFN2,CHRNA3,NRXN2,HSPA8,CNR1,SLC4A8,WNT7A,PREPL,RIMS4,CTBP2,RIMS2,RIMS3,SNAP91,GRIN3A,RAB3A,DRD2,DNM1L,PRRT2,CBLN2
GO: Biological Process	GO:0001655	urogenital system development		9.02e-15	8.03e-11	6.64e-13	6.42e-12	85	570	EPHB3,ACAT1,ACTA2,CITED2,SALL1,BASP1,JAG1,AGTR2,FGFR2,MME,ALDH1A1,MMP17,AKR1B1,FOXD1,ANXA1,SIX1,LGR5,ARL3,SMARCC1,DAAM1,SOX11,BCL2,GDNF,GLCCI1,GFRA1,NRP1,BMP4,KIRREL3,BMP7,ALDH1A2,GLI3,TIMELESS,BMPER,MPPED2,NOTCH1,TBX2,ZNF354A,THSD7A,ODC1,TFAP2A,TGFB2,TGFBR1,TNNT2,CDH6,PDE1A,NOG,CENPF,HNRNPK,HOXA10,HOXA11,SLIT2,HOXC11,HOXD11,HOXD13,PKD2,HSPA8,SCHIP1,TNC,WNT3,WNT5A,WNT7B,ID2,ID4,IRX3,IRX1,IGF1,HES…
GO: Biological Process	GO:0035108	limb morphogenesis		1e-14	8.93e-11	7.32e-13	7.08e-12	43	184	FBN2,SALL1,FGFR2,PRRX2,SFRP2,SHOX2,CHD7,MSX1,SMARCA4,MYCN,SOX11,MYH3,GAS1,BMP4,BMP7,ALDH1A2,GLI3,NOTCH1,TBX2,TFAP2A,RNF165,TGFB2,HDAC2,NOG,HOXA10,HOXA11,HOXC10,HOXC11,HOXD9,HOXD10,HOXD11,HOXD13,HAND2,PRRX1,WNT3,WNT5A,WNT7A,TMEM231,BCL2L11,RDH10,IFT52,ALX1,GREM1
GO: Biological Process	GO:0099643	signal release from synapse		1.41e-14	1.25e-10	1.01e-12	9.75e-12	49	234	NRN1,ADRA2A,SYT3,GIT1,APBA1,APBA2,PPFIA3,NAPB,SLC18A3,CSPG5,NSG1,RIMS1,SNAP25,GAD1,SPTBN2,CPLX2,CPLX1,STXBP1,SYT11,VAMP2,SYN1,SYP,SYT1,SYT4,CALM1,CALM2,NTRK2,SYT2,NCS1,P2RY1,PFN2,CHRNA3,NRXN2,HSPA8,CNR1,SLC4A8,WNT7A,PREPL,RIMS4,CTBP2,RIMS2,RIMS3,SNAP91,GRIN3A,RAB3A,DRD2,DNM1L,PRRT2,CBLN2
GO: Biological Process	GO:0007269	neurotransmitter secretion		1.41e-14	1.25e-10	1.01e-12	9.75e-12	49	234	NRN1,ADRA2A,SYT3,GIT1,APBA1,APBA2,PPFIA3,NAPB,SLC18A3,CSPG5,NSG1,RIMS1,SNAP25,GAD1,SPTBN2,CPLX2,CPLX1,STXBP1,SYT11,VAMP2,SYN1,SYP,SYT1,SYT4,CALM1,CALM2,NTRK2,SYT2,NCS1,P2RY1,PFN2,CHRNA3,NRXN2,HSPA8,CNR1,SLC4A8,WNT7A,PREPL,RIMS4,CTBP2,RIMS2,RIMS3,SNAP91,GRIN3A,RAB3A,DRD2,DNM1L,PRRT2,CBLN2
GO: Biological Process	GO:0040008	regulation of growth		1.54e-14	1.37e-10	1.1e-12	1.06e-11	113	879	MAP1B,MAP2,MAPT,EWSR1,BCL11A,MEIS1,RNF157,CITED2,SEMA3A,S100A9,PARP1,SEMA6D,DRAXIN,BASP1,AGTR2,OLFM1,FGF13,SEMA6A,FGFR3,FGFR2,MAD2L2,FHL1,UBE2E3,SFRP2,SYT3,APBB1,APBB2,CHD7,SIX1,RUFY3,MSX1,RUVBL1,CSPG5,FRZB,SLIT1,SLIT3,SMARCA4,RIMS1,SOD1,GAP43,SPOCK1,GAS1,CLASP2,NDN,BCL2,EPB41L3,GDI1,NRP1,GHR,BMP4,NELL2,CDK5R1,SYT1,SYT4,GNG4,NOTCH1,CNTN2,TBX2,NPY1R,NRCAM,SEMA5A,SYT2,TGFB2,TGFBR1,TTL,H3-3A,CDK1,CD…
GO: Biological Process	GO:0097435	supramolecular fiber organization		1.67e-14	1.49e-10	1.18e-12	1.14e-11	116	914	MAP1B,MAP2,MAPT,APC2,KATNB1,ACTC1,ACTG1,KLHL41,ADD2,TUBB4A,ACAN,MID1,FGF13,MAD2L2,CAMSAP1,PREX1,SDC2,EVL,SORBS2,SFRP2,PPM1E,FHOD3,TACC2,PMEL,RUFY3,CYFIP2,RND3,MAPRE1,SLC8A1,CCDC88A,CCT5,ENAH,LIMCH1,TPPP3,RBM24,SAMD14,GOLGA8A,MEGF10,PHACTR1,MYH3,MYH10,SPTBN2,WASF3,CLASP2,BCL2,NRP1,NEFM,NEFL,CDK5R1,PDLIM3,YWHAQ,FERMT2,WASF1,TMSB15A,CALD1,STMN2,TPPP,SEMA5A,CBFB,TGFB2,TGFBR1,TMOD1,RFLNA,TNNI2,TNNT2,T…
GO: Biological Process	GO:0030036	actin cytoskeleton organization		1.74e-14	1.55e-10	1.22e-12	1.18e-11	111	858	RHOJ,ACTC1,ACTG1,KLHL41,ADD2,S100A9,ADRA2A,ANTXR1,MAD2L2,PREX1,CAP2,EVL,SORBS2,ANXA1,PPM1E,FHOD3,RUFY3,CYFIP2,RND3,SLC8A1,CCDC88A,CCT5,STAU2,ENAH,LIMCH1,DAAM1,RBM24,SAMD14,PALLD,MEGF10,PHACTR1,MYH3,MYH10,VPS4A,SPTBN2,WASF3,CLASP2,BCL2,EPB41L3,NRP1,CDK5R1,PDLIM3,NRK,TAGLN,FERMT2,WASF1,TMSB15A,GPM6B,THSD7A,CALD1,NTF3,BRSK2,SEMA5A,CBFB,TGFB2,TGFBR1,INA,TMOD1,FZD10,DAAM2,RFLNA,TNNI2,TNNT2,TNNT3,HDAC2…
GO: Biological Process	GO:0048705	skeletal system morphogenesis		1.8e-14	1.6e-10	1.25e-12	1.21e-11	70	426	SMC1A,WLS,ADARB1,MEIS1,AXIN2,CITED2,FBN2,ACAN,JAG1,GPC4,FGFR3,FGFR2,SMPD3,FST,PRRX2,SFRP2,ANXA6,SHOX2,CHD7,MAB21L2,SIX1,PRKRA,MSX1,SCUBE2,MTHFD1,SMARCA4,RBM24,ATP2B1,MYCN,SOX11,GAS1,NKX3-2,STC1,GHR,BMP4,BMP7,ALDH1A2,GLI3,MAPRE2,ZEB1,TMEM119,TFAP2A,TGFB2,TGFBR1,RFLNA,NOG,WNT5B,HOXA11,HOXC11,HOXD9,HOXD10,HOXD11,HAND2,SCHIP1,PRRX1,COL11A1,WNT7A,WNT10B,IGF1,RFLNB,CXCR4,LBH,DLX1,DLX2,NDNF,RDH10,EDNRA,…
GO: Biological Process	GO:0050803	regulation of synapse structure or activity		1.87e-14	1.66e-10	1.29e-12	1.25e-11	56	296	EPHB3,GPC4,SPARCL1,SLITRK6,LRRN1,SIX1,SLIT1,STAU2,SNAP25,MDGA1,FYN,MYH10,KIF1A,EPB41L3,NRP2,CDK5R1,SLITRK2,ADGRL2,ADGRL3,GPM6A,NRCAM,NTRK1,NTRK2,GRID2,SRCIN1,CDC20,ARHGAP33,TSC2,HNRNPK,NLGN3,CAMKV,PIK3R1,NTN1,FLRT3,FLRT1,HSPA8,TNC,WNT5A,WNT7A,LRRN3,RIMS4,SLITRK5,RIMS3,DBN1,DCTN1,PTN,PTPRD,SNAP91,TUBA1A,DRD2,DNM1L,CBLN2,ST8SIA2,MARCKS,EPHA4,EPHA7
GO: Biological Process	GO:0034329	cell junction assembly		2.16e-14	1.93e-10	1.48e-12	1.43e-11	79	517	EPHB3,CLDN18,MAP1B,MAPT,ACTG1,ADD2,NLGN4X,GPC4,FGF13,SLITRK6,LRRN1,NBEA,SIX1,LIMS2,ARVCF,SLIT1,STAU2,SNAI2,LIMCH1,SNAP25,MDGA1,GABRB3,MYLK,GAP43,SPTBN2,NFASC,CLASP2,BCL2,EPB41L3,LRRC4,PCDH17,NRP1,KIRREL3,SLITRK2,ADGRL2,FERMT2,SDK1,ADGRL3,GPM6A,GPM6B,NRCAM,NTRK1,NTRK2,GRID2,CBFB,CLDN11,THY1,CDH6,CDH12,NRG1,ENPP2,CORO1C,NLGN3,CADM1,NRXN2,PIK3R1,NTN1,FLRT3,FLRT1,SDK2,CHODL,TNC,WNT5A,WNT7A,POU4F1,LRR…
GO: Biological Process	GO:0048863	stem cell differentiation		2.2e-14	1.96e-10	1.5e-12	1.45e-11	74	467	NUSAP1,ADARB1,MEOX1,CITED2,SEMA3A,SEMA6D,JAG1,SEMA6A,FGFR3,FGFR2,MMP17,TEAD2,ANXA6,CHD7,MSX1,FRZB,SNAI2,SMARCA4,RBM24,SOX2,SOX11,GDNF,NRP2,NRP1,BMP4,BMP7,ALDH1A2,PHOX2B,NOTCH1,TBX2,GPM6A,TCF12,SEMA5A,CBFB,TFAP2A,TGFB2,PAX6,OLFM2,TNNT2,NRG1,CORO1C,HNRNPU,NRARP,SEMA5B,KCTD15,PLCG1,HAND2,TNC,WNT3,WNT7A,WNT7B,PRKDC,HES5,SEMA3E,MASP1,ISL1,ZEB2,PTN,CXCR4,LBH,DLX2,KIT,RDH10,RET,DLL1,EDNRA,EDNRB,SEMA3D,H…
GO: Cellular Component	GO:0099081	supramolecular polymer		2.73e-14	2.77e-11	1.38e-12	1.04e-11	180	1678	NUSAP1,TTYH1,MORN4,MAP1B,MAP2,MAP6,MAPT,APC2,ACTA2,KATNB1,ACTC1,ACTG1,ACTG2,SKA2,KLHL41,ATAT1,TENM2,REEP2,TUBA1B,TUBB3,TUBB4A,FBN2,MYL9,MID1,ANTXR1,AK1,FGF13,MME,CAMSAP1,FHL1,AKR1B1,SORBS2,ANK2,ANXA1,KIF21A,APBB1,CCT7,FHOD3,CCT2,RUFY3,WDR47,PDPN,MAPRE1,KIFAP3,SLC8A1,ARL3,CCT5,CFAP20,STAU2,ENAH,LIMCH1,SNAP25,TPPP3,DAAM1,CCDC181,FYN,GOLGA8A,PALLD,SCN3B,KIF21B,NES,MYH3,MYH10,MYLK,KIF1A,GAP43,KIF1B,S…
GO: Cellular Component	GO:0099512	supramolecular fiber		3.51e-14	3.56e-11	1.69e-12	1.27e-11	179	1670	NUSAP1,TTYH1,MORN4,MAP1B,MAP2,MAP6,MAPT,APC2,ACTA2,KATNB1,ACTC1,ACTG1,ACTG2,SKA2,KLHL41,ATAT1,TENM2,REEP2,TUBA1B,TUBB3,TUBB4A,FBN2,MYL9,MID1,ANTXR1,AK1,FGF13,MME,CAMSAP1,FHL1,AKR1B1,SORBS2,ANK2,ANXA1,KIF21A,APBB1,CCT7,FHOD3,CCT2,RUFY3,WDR47,PDPN,MAPRE1,KIFAP3,SLC8A1,ARL3,CCT5,CFAP20,STAU2,ENAH,LIMCH1,SNAP25,TPPP3,DAAM1,CCDC181,FYN,GOLGA8A,PALLD,SCN3B,KIF21B,NES,MYH3,MYH10,MYLK,KIF1A,GAP43,KIF1B,S…
GO: Biological Process	GO:0009792	embryo development ending in birth or egg hatching		4.2e-14	3.74e-10	2.83e-12	2.74e-11	143	1244	MAP1B,SMC1A,COPRS,MCM5,WLS,ADARB1,MEIS1,AXIN2,MEOX1,MEOX2,CITED2,SALL2,KIDINS220,SALL1,PCDH19,GPC4,HES6,FGFR2,FST,PRRX2,TEAD2,SFPQ,SFRP2,SRSF1,APBA1,APBA2,PHF6,SHOX2,CCDC80,MSH2,CHD7,MAB21L2,SIX1,PAICS,MSX1,SLC8A1,SCUBE2,MTHFD1,CFAP20,DLL3,ENAH,SMARCA4,RBM24,MYCN,SOX11,MYH3,NCOA6,MYH10,KIF1B,GAS1,NKX3-2,NASP,BMP4,BMP7,CDK5R1,ALDH1A2,GLI3,NRK,BMPER,MAPRE2,NOTCH1,AGTPBP1,PRRC2B,TBX2,ZEB1,USP22,YBX1…
GO: Biological Process	GO:0050772	positive regulation of axonogenesis		4.28e-14	3.81e-10	2.87e-12	2.77e-11	34	124	MAP1B,MAP6,MAPT,BCL11A,SHOX2,RUFY3,SLIT1,GOLGA8A,GDI1,NRP1,NEFL,NGFR,CNTN2,NTRK2,SEMA5A,CDH4,NRG1,SLIT2,METRN,NTN1,PLXNA1,CHODL,WNT3,DIXDC1,DBN1,DCX,ZEB2,SNAP91,L1CAM,PLXNC1,EIF4G2,ROBO1,RND2,NIN
GO: Biological Process	GO:0098609	cell-cell adhesion		4.33e-14	3.85e-10	2.87e-12	2.78e-11	127	1054	EPHB3,TTYH1,CLDN18,ABAT,MCAM,ACTG1,TENM2,SVEP1,ADD2,CITED2,S100A9,MYL9,NLGN4X,ZNF608,PCDH19,JAG1,GPC4,SPARCL1,MAD2L2,PCDH10,CD200,MPZ,ANXA1,APOA4,LRRC4C,CYFIP2,LIMS2,PDPN,KIFAP3,TENM3,ARVCF,PLPP3,ASTN1,MDGA1,FYN,PALLD,MEGF10,EMCN,SOX2,CADM3,SOX12,MYLK,NFASC,NCAM2,BCL2,LRRC4,SLC39A8,PCDH17,BMP4,MMP24,KIRREL3,BMP7,CDK5R1,SLITRK2,STXBP1,GLI3,ASTN2,ROBO3,SDK1,NOTCH1,CNTN2,ADGRL3,ZEB1,NRCAM,TNFSF18,PC…
GO: Biological Process	GO:0048678	response to axon injury		4.5e-14	4e-10	2.96e-12	2.87e-11	38	153	MORN4,MAP1B,MCAM,FGFR3,SFPQ,APOA4,CSPG5,B3GAT1,SOD1,GAP43,SARM1,BCL2,NEFM,NEFL,CNTN2,NTRK1,NTS,LINGO1,CDK1,NRG1,HMGB1,NREP,FLRT3,COL12A1,TNC,RTN4RL1,RTN4RL2,ISL1,RGMA,PTN,DHFR,KCNK2,JAM3,DPYSL2,DPYSL3,DRD2,L1CAM,EPHA4
GO: Molecular Function	GO:0019904	protein domain specific binding		4.54e-14	7.45e-11	2.48e-11	1.98e-10	117	895	TMEM88,MAPT,TCEAL4,LANCL1,RRM1,MEOX1,CITED2,FZD8,KIDINS220,BASP1,CASKIN1,MLF1,SDC2,PRRX2,MPP2,EVL,TEAD2,SORBS2,SRSF1,SRSF7,TRA2B,APBA1,SRR,TACC2,SKP1,CCDC88A,KHDRBS3,ENAH,PPIL1,CXXC4,RIMS1,SNAP25,FYN,ATP2B1,GABRR1,NCOA6,VPS4A,HNRNPM,NFASC,BCL2,GHR,NEFL,KIRREL3,AFAP1L2,STXBP1,EHMT2,INSC,RBMX,SYP,YWHAQ,ADGRL2,CACNB1,TCF12,CALM1,CALM2,GRID2,GRIK2,SRCIN1,TFDP1,LDB2,TH,LPAR2,PAX6,HDAC2,EXOC4,TPM1,CBX3…
GO: Cellular Component	GO:0044306	neuron projection terminus		6.81e-14	6.91e-11	3.14e-12	2.36e-11	55	293	ACTG1,ADRA2A,MME,GIT1,SLC1A2,SLC8A1,SLC18A3,SNAP25,ATP1A3,GABRB3,GAD1,CPLX2,CPLX1,STXBP1,SYT11,VAMP2,SYN1,SYP,SYT1,SYT4,NTRK2,NTS,GRIK2,SYT2,NCS1,TH,P2RX3,PEBP1,PENK,SCRG1,PFN2,HNRNPK,UCHL1,FLRT3,FLRT1,HSPA8,SLC4A8,ATCAY,DIXDC1,PRPH,DBH,PTPRD,SNAP91,PTPRN,KCNK2,DMD,RAB3A,DPYSL2,DRD2,L1CAM,PRRT2,EFNB3,MARCKS,EPHA4,EPHA7
GO: Biological Process	GO:0021954	central nervous system neuron development		7e-14	6.23e-10	4.58e-12	4.43e-11	35	133	EPHB3,MAP2,MAPT,EWSR1,ADARB1,SEMA3A,DRAXIN,FGFR2,SFPQ,ATF5,SLIT1,SLIT3,NRP2,NRP1,IGSF10,DCLK2,PHOX2B,CNTN2,AGTPBP1,NTRK2,TFAP2A,LINGO1,SLIT2,RAB33A,NTN1,WNT5A,DCX,ZEB2,PRDM8,RAC3,NDNF,DRD2,ROBO1,EPHA4,NIN
GO: Biological Process	GO:0106030	neuron projection fasciculation		7.38e-14	6.57e-10	4.76e-12	4.6e-11	19	38	EPHB3,SEMA3A,NCAM2,NDN,NRP2,NRP1,CDK5R1,CNTN2,NRCAM,SEMA5A,CNR1,TNC,WNT5A,PTPRZ1,L1CAM,CRTAC1,SEMA3D,EPHA3,EPHA4
GO: Biological Process	GO:0007413	axonal fasciculation		7.38e-14	6.57e-10	4.76e-12	4.6e-11	19	38	EPHB3,SEMA3A,NCAM2,NDN,NRP2,NRP1,CDK5R1,CNTN2,NRCAM,SEMA5A,CNR1,TNC,WNT5A,PTPRZ1,L1CAM,CRTAC1,SEMA3D,EPHA3,EPHA4
GO: Biological Process	GO:0098742	cell-cell adhesion via plasma-membrane adhesion molecules		7.81e-14	6.95e-10	5e-12	4.84e-11	58	324	CLDN18,MCAM,TENM2,PCDH19,GPC4,SPARCL1,PCDH10,MPZ,LRRC4C,KIFAP3,TENM3,ARVCF,MDGA1,PALLD,CADM3,MYLK,LRRC4,PCDH17,MMP24,KIRREL3,SLITRK2,ROBO3,SDK1,NOTCH1,CNTN2,ADGRL3,ZEB1,NRCAM,PCDHGB6,PCDHA6,GRID2,TGFB2,CLDN11,CDH4,PCDH7,CDH6,PCDH9,CDH12,CDH13,CDH15,NRG1,CADM1,FLRT3,PCDH18,SDK2,FAT3,VSTM2L,NEXN,CRB2,ITGA4,PTPRD,PTPRG,PTPRM,L1CAM,RET,CELSR2,ROBO1,EPHA3
GO: Cellular Component	GO:0099240	intrinsic component of synaptic membrane		7.95e-14	8.06e-11	3.5e-12	2.63e-11	51	259	ADRA2A,NLGN4X,GPC4,MPP2,SYT3,CNIH2,LRRC4C,SLC1A2,SLC1A6,ADAM22,SLC8A1,CSPG5,CACNG4,SNAP25,ATP1A3,ATP2B1,GABBR1,GABRA3,GABRB3,CADM3,ADAM23,LRRC4,PCDH17,NRP2,NRP1,SLITRK2,SYT11,ADGRL2,CNTN2,GPM6A,NRCAM,GRID2,P2RX3,P2RY1,LPAR2,NRG1,CHRNA3,NLGN3,CADM1,FLRT3,CNR1,PTPRD,PTPRZ1,GRIN3A,DRD2,PRRT2,CACNG7,EFNB3,MARCKS,EPHA4,EPHA7
GO: Biological Process	GO:0070848	response to growth factor		1.07e-13	9.53e-10	6.81e-12	6.58e-11	120	985	MAP1B,MAPT,MCM7,CITED2,PARP1,FBN2,KIDINS220,SALL1,ACAN,AGTR2,SEMA6A,FGFR3,FGFR2,SMPD3,FST,FOXD1,FLT1,SFRP2,GIT1,ANXA1,CYFIP2,MSX1,SCUBE1,SCUBE2,SNAI2,ZFHX3,TMEM108,FYN,SOX2,SOX11,DOK5,PEG10,ZNF423,KIF1B,GAS1,HNRNPM,NCL,NDN,TNMD,GDNF,GFRA1,NRP2,NRP1,BMP4,BMP7,RBMS3,NGFR,BMPER,PHOX2B,FERMT2,WASF1,NOTCH1,TBX2,TCF4,ZEB1,CALD1,NTF3,NTRK1,NTRK2,NTS,STMN2,LDB2,RNF165,TGFB2,TGFBR1,TH,MTMR4,TIA1,P2RY1,PDC…
GO: Biological Process	GO:0060173	limb development		1.13e-13	1.01e-09	7.14e-12	6.91e-11	50	255	MEOX2,FBN2,SALL1,FGFR2,PRRX2,SFRP2,SHOX2,CHD7,MSX1,SMARCA4,ALDH7A1,MYCN,SOX11,MYH3,GAS1,SMOC1,BMP4,BMP7,ALDH1A2,FIBIN,GLI3,FERMT2,NOTCH1,TBX2,TFAP2A,NR2F2,RNF165,TGFB2,HDAC2,NOG,HOXA10,HOXA11,HOXC10,HOXC11,HOXD9,HOXD10,HOXD11,HOXD13,HAND2,PRRX1,WNT3,WNT5A,WNT7A,IRX1,TMEM231,BCL2L11,RDH10,IFT52,ALX1,GREM1
GO: Cellular Component	GO:0031012	extracellular matrix		1.17e-13	1.18e-10	4.92e-12	3.69e-11	93	675	EMILIN3,LAMC3,ADAM11,SVEP1,S100A9,FBN2,EFEMP1,SEMA6D,ACAN,CFDP1,GPC4,LRRN2,SPARCL1,FGFR2,MMP17,SDC2,SFRP2,LRRN1,ANXA1,ANXA6,CCDC80,APLP1,APOA4,APOC3,TMEFF1,EGFLAM,HNRNPM,COL25A1,SMOC1,MMP24,BMP7,GPC2,BMPER,NOTCH1,ADAMTSL1,OGN,ANGPTL1,TGFB2,THBS4,LINGO1,SMC3,TIMP3,CDH13,ADAMTS19,COL26A1,HPSE2,TMEFF2,WNT5B,SLIT2,COLEC12,COL14A1,NTN1,FLRT3,FLRT1,COL5A2,COL6A3,COL8A1,COL11A1,MXRA5,COL12A1,ABI3BP,TNC,…
GO: Biological Process	GO:0003205	cardiac chamber development		1.17e-13	1.04e-09	7.27e-12	7.03e-11	48	238	CITED2,SALL1,JAG1,FGFR2,FHL1,SFRP2,ANK2,SHOX2,CHD7,SLIT3,SMARCA4,SMARCD3,SOX11,MYH10,NRP2,NRP1,BMP4,BMP7,NOTCH1,TBX2,TGFB2,TGFBR1,TNNC1,TNNI1,TNNT2,TPM1,NRG1,NOG,SLIT2,HAND1,HAND2,COL11A1,NSD2,WNT5A,ID2,POU4F1,CPE,IGF1,MATR3,ISL1,PAX8,CXCR4,DHFR,ARNT2,KCNK2,VANGL2,ROBO1,ENG
GO: Biological Process	GO:0001755	neural crest cell migration		1.17e-13	1.04e-09	7.27e-12	7.03e-11	32	114	NUSAP1,SEMA3A,SEMA6D,SEMA6A,MMP17,ANXA6,CHD7,GDNF,NRP2,NRP1,BMP4,BMP7,PHOX2B,SEMA5A,PAX6,NRG1,CORO1C,NRARP,SEMA5B,HAND2,TNC,SEMA3E,MASP1,ISL1,ZEB2,CXCR4,LBH,RET,EDNRB,SEMA3D,ALX1,ENG
GO: Biological Process	GO:0042692	muscle cell differentiation		1.27e-13	1.13e-09	7.82e-12	7.56e-11	87	618	TMEM88,ACADM,ACTC1,ACTG1,KLHL41,EZH2,MEOX1,AGTR2,GPC4,FGFR2,FOXF2,SORBS2,ANK2,SGCD,SHOX2,FHOD3,SIX1,MSX1,SLC8A1,SCUBE1,SCUBE2,CCT5,SMARCA4,SMARCD3,RBM24,MEGF10,KDM1A,MYH3,MYH10,STAC3,BCL2,BMP4,NOTCH1,TBX2,ZEB1,YBX1,NTF3,TMEM119,CBFB,NR2F2,TMOD1,H3-3A,CDK1,OLFM2,TNNI2,TNNT2,TNNT3,CDH15,HDAC2,TPM1,NRG1,TMOD2,PGM5,HNRNPU,JAM2,WNT5B,UCHL1,COL14A1,HAND2,AKAP6,TNPO2,WNT7B,WNT10B,ID2,CRYAB,IGF1,SCUBE3,P…
GO: Biological Process	GO:0001558	regulation of cell growth		1.3e-13	1.16e-09	7.96e-12	7.7e-11	81	555	MAP1B,MAP2,MAPT,EWSR1,BCL11A,RNF157,SEMA3A,S100A9,SEMA6D,DRAXIN,AGTR2,OLFM1,FGF13,SEMA6A,MAD2L2,FHL1,SFRP2,SYT3,APBB1,APBB2,RUFY3,MSX1,FRZB,SLIT1,SLIT3,SMARCA4,RIMS1,SPOCK1,GAS1,CLASP2,BCL2,EPB41L3,GDI1,NRP1,CDK5R1,SYT1,SYT4,GNG4,CNTN2,NRCAM,SEMA5A,SYT2,TGFB2,TGFBR1,TTL,H3-3A,CDH4,LGI1,CDKN2D,NRG1,IGFBPL1,HNRNPK,CIRBP,SLIT2,SEMA5B,COL14A1,NTN1,AKAP6,TNC,WNT3,WNT5A,CRYAB,IGF1,RIMS2,SEMA3E,DBN1,DCX…
GO: Molecular Function	GO:0003682	chromatin binding		1.33e-13	2.18e-10	5.46e-11	4.36e-10	100	725	SMC1A,MCM2,MCM3,MCM4,EWSR1,EZH2,SVEP1,MEIS1,MEOX1,CITED2,PARP1,SALL1,BAHCC1,FLI1,SFPQ,ATF5,APBB1,APEX1,MSH2,CHD7,SIX1,SMC2,NCOA5,SNAI2,SMARCA4,SMARCC1,UHRF1,SMARCC2,SMARCD1,SMARCD3,SMARCE1,FUS,KDM1A,SOX2,NCOA6,NAP1L5,NAP1L1,NAP1L3,NDN,SSRP1,SAP30,EHMT2,GLI3,RBMX,CBX1,TSPYL4,NOTCH1,CBX2,TCF4,ZEB1,YBX1,TFAP2A,LDB2,PSIP1,SMC3,CBX5,TLE4,SUPT16H,TMPO,H3-3A,CDK1,PAX6,TOX2,TOP2B,PCNA,HDAC2,MTA2,CENPF,PA…
GO: Cellular Component	GO:0030312	external encapsulating structure		1.39e-13	1.41e-10	5.64e-12	4.23e-11	93	677	EMILIN3,LAMC3,ADAM11,SVEP1,S100A9,FBN2,EFEMP1,SEMA6D,ACAN,CFDP1,GPC4,LRRN2,SPARCL1,FGFR2,MMP17,SDC2,SFRP2,LRRN1,ANXA1,ANXA6,CCDC80,APLP1,APOA4,APOC3,TMEFF1,EGFLAM,HNRNPM,COL25A1,SMOC1,MMP24,BMP7,GPC2,BMPER,NOTCH1,ADAMTSL1,OGN,ANGPTL1,TGFB2,THBS4,LINGO1,SMC3,TIMP3,CDH13,ADAMTS19,COL26A1,HPSE2,TMEFF2,WNT5B,SLIT2,COLEC12,COL14A1,NTN1,FLRT3,FLRT1,COL5A2,COL6A3,COL8A1,COL11A1,MXRA5,COL12A1,ABI3BP,TNC,…
GO: Biological Process	GO:0060537	muscle tissue development		1.39e-13	1.24e-09	8.49e-12	8.21e-11	91	662	TMEM88,ACADM,ACTC1,KLHL41,EYA2,MEIS1,MEOX2,CITED2,AGTR2,FGFR2,FHL1,SORBS2,SGCD,SHOX2,FHOD3,CHD7,SIX1,SLC8A1,SMARCA4,SMARCD3,ATP1A2,RBM24,GOLGA8A,MEGF10,SOX11,MYH3,MYH10,MYLK,STAC3,BCL2,SAP30,GFRA3,BMP4,BMP7,ALDH1A2,PDLIM3,NGFR,PHOX2B,FERMT2,NOTCH1,TBX2,ZEB1,NR2F2,TGFB2,TGFBR1,CDK1,TNNC1,TNNI1,TNNT2,HDAC2,TPM1,NRG1,NOG,CENPF,PGM5,HNRNPU,HOXD9,HOXD10,PKD2,MYLPF,COL14A1,HAND1,PLAGL1,HSPA8,HAND2,AKAP…
GO: Biological Process	GO:0043009	chordate embryonic development		2.1e-13	1.87e-09	1.27e-11	1.23e-10	139	1221	MAP1B,SMC1A,COPRS,MCM5,WLS,ADARB1,MEIS1,AXIN2,MEOX1,MEOX2,CITED2,SALL2,KIDINS220,SALL1,PCDH19,GPC4,HES6,FGFR2,FST,PRRX2,TEAD2,SFPQ,SFRP2,SRSF1,APBA1,APBA2,PHF6,SHOX2,CCDC80,MSH2,CHD7,MAB21L2,SIX1,PAICS,MSX1,SLC8A1,SCUBE2,MTHFD1,CFAP20,DLL3,ENAH,SMARCA4,RBM24,MYCN,SOX11,MYH3,NCOA6,MYH10,GAS1,NKX3-2,NASP,BMP4,BMP7,ALDH1A2,GLI3,NRK,BMPER,MAPRE2,NOTCH1,AGTPBP1,PRRC2B,TBX2,ZEB1,YBX1,NXN,TFAP2A,NR2F2,T…
GO: Biological Process	GO:0030516	regulation of axon extension		2.31e-13	2.05e-09	1.39e-11	1.34e-10	35	138	MAP1B,MAP2,MAPT,SEMA3A,SEMA6D,DRAXIN,OLFM1,SEMA6A,RUFY3,SLIT1,SLIT3,CLASP2,GDI1,NRP1,CDK5R1,CNTN2,NRCAM,SEMA5A,TTL,CDH4,NRG1,SLIT2,SEMA5B,NTN1,TNC,WNT3,WNT5A,SEMA3E,DBN1,CXCR4,DPYSL2,L1CAM,SEMA3D,EIF4G2,EPHA4
GO: Biological Process	GO:0001944	vasculature development		3.09e-13	2.75e-09	1.84e-11	1.78e-10	138	1215	EPHB3,RHOJ,ACTA2,MCAM,ACTG1,HSPA12B,SVEP1,MEIS1,MEOX2,CITED2,SEMA3A,FZD8,FBN2,JAG1,ANTXR1,TNFRSF19,SEMA6A,FGFR2,SMPD3,SDC2,FOXF2,PRRX2,FOXM1,FLI1,TEAD2,FLT1,SFRP2,GIT1,SGCD,ANXA1,PIK3R3,CHD7,PPFIA3,SIX1,ANKRD6,PDPN,PLPP3,SMARCA4,EMCN,PALD1,SOX11,NCOA6,MYH10,MYLK,NCL,TNMD,NRP2,NRP1,BMP4,BMP7,ALDH1A2,GLI3,NGFR,BMPER,NME1,FERMT2,TARS1,NOTCH1,TBX2,TCF4,THSD7A,LPAR4,CALD1,NRCAM,NTRK1,NTRK2,SEMA5A,ANGP…
GO: Biological Process	GO:0030902	hindbrain development		3.26e-13	2.9e-09	1.93e-11	1.87e-10	56	316	ABAT,CEND1,WLS,EZH2,NLGN4X,AGTR2,AK1,SFPQ,ATF5,SMARCA4,FAIM2,GABRB3,MYH10,ZNF423,SPTBN2,GAS1,BCL2,NEFL,BMP7,CDK5R1,ALDH1A2,PHOX2B,CDK5R2,NOTCH1,AGTPBP1,PTBP2,GRID2,TFAP2A,ZNF503,TGFB2,PAX6,NRG1,NOG,HNRNPD,HNRNPK,TTLL1,HSPA8,WNT7A,POU4F1,IRX1,ZIC1,IGF1,DIXDC1,PTN,NTM,MAFB,RAC3,FOXP2,FZD3,DLL1,LPAR1,VANGL2,SEMA3D,EFNB3,CELSR2,EPHA4
GO: Biological Process	GO:0060384	innervation		3.37e-13	3e-09	1.99e-11	1.92e-10	18	36	ADARB1,SEMA3A,FGFR3,SLITRK6,CHD7,GABRB3,COL25A1,NRP1,NTRK1,RNF165,SEMA5B,CHODL,POU4F1,LRIG1,CTBP2,ISL1,ITGA4,RET
GO: Biological Process	GO:0035107	appendage morphogenesis		3.42e-13	3.04e-09	2e-11	1.94e-10	45	219	FBN2,SALL1,FGFR2,PRRX2,SFRP2,SHOX2,CHD7,MSX1,SMARCA4,MYCN,SOX11,MYH3,GAS1,BMP4,BMP7,ALDH1A2,FIBIN,GLI3,NOTCH1,TBX2,TFAP2A,RNF165,TGFB2,HDAC2,NOG,HOXA10,HOXA11,HOXC10,HOXC11,HOXD9,HOXD10,HOXD11,HOXD13,HAND2,PRRX1,WNT3,WNT5A,WNT7A,IRX1,TMEM231,BCL2L11,RDH10,IFT52,ALX1,GREM1
GO: Biological Process	GO:0003206	cardiac chamber morphogenesis		4.91e-13	4.37e-09	2.83e-11	2.74e-10	39	172	CITED2,JAG1,FGFR2,FHL1,SFRP2,SHOX2,CHD7,SLIT3,SMARCA4,SMARCD3,SOX11,NRP2,NRP1,BMP4,BMP7,NOTCH1,TBX2,TGFB2,TGFBR1,TNNC1,TNNI1,TNNT2,TPM1,NRG1,NOG,SLIT2,HAND1,HAND2,COL11A1,NSD2,WNT5A,ID2,POU4F1,CPE,ISL1,ARNT2,VANGL2,ROBO1,ENG
GO: Biological Process	GO:0003231	cardiac ventricle development		4.91e-13	4.37e-09	2.83e-11	2.74e-10	39	172	CITED2,SALL1,JAG1,FGFR2,FHL1,SFRP2,CHD7,SLIT3,SMARCA4,SMARCD3,SOX11,BMP4,NOTCH1,TGFB2,TGFBR1,TNNC1,TNNI1,TNNT2,TPM1,NRG1,NOG,SLIT2,HAND1,HAND2,COL11A1,NSD2,WNT5A,ID2,POU4F1,CPE,MATR3,ISL1,PAX8,CXCR4,ARNT2,KCNK2,VANGL2,ROBO1,ENG
GO: Biological Process	GO:0014706	striated muscle tissue development		4.95e-13	4.41e-09	2.84e-11	2.75e-10	87	633	TMEM88,ACADM,ACTC1,KLHL41,EYA2,MEIS1,MEOX2,CITED2,AGTR2,FGFR2,FHL1,SORBS2,SGCD,SHOX2,FHOD3,CHD7,SIX1,SLC8A1,SMARCA4,SMARCD3,ATP1A2,RBM24,GOLGA8A,MEGF10,SOX11,MYH3,MYH10,STAC3,BCL2,SAP30,GFRA3,BMP4,BMP7,ALDH1A2,PDLIM3,NGFR,PHOX2B,FERMT2,NOTCH1,TBX2,NR2F2,TGFB2,TGFBR1,CDK1,TNNC1,TNNI1,TNNT2,HDAC2,TPM1,NRG1,NOG,CENPF,PGM5,HNRNPU,HOXD9,HOXD10,MYLPF,COL14A1,HAND1,PLAGL1,HSPA8,HAND2,AKAP6,COL11A1,WNT5A…
GO: Biological Process	GO:0072001	renal system development		5.77e-13	5.13e-09	3.29e-11	3.18e-10	76	518	ACAT1,ACTA2,CITED2,SALL1,BASP1,JAG1,AGTR2,FGFR2,MME,ALDH1A1,MMP17,AKR1B1,FOXD1,SIX1,LGR5,ARL3,DAAM1,SOX11,BCL2,GDNF,GLCCI1,GFRA1,NRP1,BMP4,KIRREL3,BMP7,ALDH1A2,GLI3,TIMELESS,BMPER,MPPED2,NOTCH1,TBX2,ZNF354A,THSD7A,ODC1,TFAP2A,TGFB2,TGFBR1,TNNT2,CDH6,PDE1A,NOG,CENPF,HNRNPK,HOXA11,SLIT2,HOXC11,HOXD11,PKD2,HSPA8,SCHIP1,WNT5A,WNT7B,ID2,IRX3,IRX1,HES5,CRB2,HDGFL3,PAX8,CXCR4,MAFB,BCL2L11,RDH10,RET,DLL1…
GO: Cellular Component	GO:0043209	myelin sheath		6.79e-13	6.89e-10	2.65e-11	1.99e-10	45	221	ACTG1,TUBA1B,TUBB4A,AKR1B1,MPZ,CCT2,CCT5,NAPB,TAGLN3,SNAP25,ATP1A2,ATP1A3,SOD1,NFASC,BCL2,GDI1,NEFM,NEFL,STXBP1,SYN1,STIP1,GNAO1,NME1,CNTN2,CALM1,CALM2,TPPP,PRDX2,CLDN11,INA,THY1,PEBP1,EXOC4,UCHL1,PLP1,HSPA8,CNRIP1,CRYAB,TUBA1A,JAM3,DPYSL2,EEF1A2,LLGL1,ENO1,ENO2
GO: Biological Process	GO:0021545	cranial nerve development		8.76e-13	7.8e-09	4.97e-11	4.8e-10	29	101	ADARB1,CITED2,SEMA3A,SALL1,SLITRK6,LRRN1,CHD7,SIX1,SLIT1,SMARCA4,NES,KIF1B,NRP2,NRP1,GLI3,PHOX2B,DIRAS1,NTRK1,TFAP2A,CDH4,ADGRG1,CHN1,TNC,POU4F1,ISL1,TUBA1A,MAFB,DMD,LPAR1
GO: Biological Process	GO:0007422	peripheral nervous system development		1.37e-12	1.22e-08	7.7e-11	7.45e-10	33	131	ETV1,CITED2,CHD7,SIX1,ADAM22,SOD1,KIF1B,NFASC,GDNF,GFRA3,ALDH1A2,NOTCH1,NTF3,NTRK2,TFAP2A,CDK1,NRG1,ADGRG1,SSBP3,HNRNPK,HOXD9,HOXD10,HAND2,ISL2,POU4F1,HES5,ISL1,PAX8,DLX2,DMD,DPYSL3,EDNRB,SEMA3D
GO: Biological Process	GO:0001822	kidney development		1.38e-12	1.23e-08	7.73e-11	7.47e-10	74	506	ACAT1,ACTA2,CITED2,SALL1,BASP1,JAG1,AGTR2,FGFR2,MME,ALDH1A1,MMP17,AKR1B1,FOXD1,SIX1,ARL3,DAAM1,SOX11,BCL2,GDNF,GLCCI1,GFRA1,NRP1,BMP4,KIRREL3,BMP7,ALDH1A2,GLI3,TIMELESS,BMPER,MPPED2,NOTCH1,TBX2,ZNF354A,THSD7A,ODC1,TFAP2A,TGFB2,TGFBR1,TNNT2,CDH6,PDE1A,NOG,CENPF,HNRNPK,HOXA11,SLIT2,HOXC11,HOXD11,PKD2,HSPA8,SCHIP1,WNT5A,WNT7B,ID2,IRX3,IRX1,HES5,CRB2,HDGFL3,PAX8,CXCR4,MAFB,BCL2L11,RDH10,RET,DLL1,EDNR…
GO: Cellular Component	GO:0099513	polymeric cytoskeletal fiber		1.44e-12	1.46e-09	5.41e-11	4.05e-10	155	1437	NUSAP1,TTYH1,MORN4,MAP1B,MAP2,MAP6,MAPT,APC2,ACTA2,KATNB1,ACTC1,ACTG1,ACTG2,SKA2,ATAT1,TENM2,REEP2,TUBA1B,TUBB3,TUBB4A,MYL9,MID1,ANTXR1,AK1,FGF13,MME,CAMSAP1,AKR1B1,ANXA1,KIF21A,APBB1,CCT7,CCT2,RUFY3,WDR47,PDPN,MAPRE1,KIFAP3,SLC8A1,ARL3,CCT5,CFAP20,STAU2,ENAH,LIMCH1,SNAP25,TPPP3,DAAM1,CCDC181,FYN,GOLGA8A,PALLD,KIF21B,NES,MYH10,MYLK,KIF1A,GAP43,KIF1B,SARM1,NFASC,MAP1LC3A,CLASP2,NRP1,NEFM,NEFL,PDLI…
GO: Biological Process	GO:0014070	response to organic cyclic compound		1.44e-12	1.29e-08	8.03e-11	7.77e-10	166	1591	ABAT,ABCA3,UFSP2,ACADM,MAP1B,MAP2,ACAT1,EZH2,ADCY2,ADCY3,ADCYAP1R1,AXIN2,PARP1,ACAN,AGTR2,AK1,ALDH1A1,SDC2,FOXM1,FLT1,SRSF2,ANXA1,APEX1,APLP1,APOA4,SRR,MSH2,SIX1,SKP2,SLC1A2,SLC8A1,ASNS,NSG1,SLIT3,SNAI2,SMARCA4,CACNG4,ATP1A2,ATP1A3,ATP2B1,PEA15,KDM1A,SOD1,GABRB3,KIF1B,NASP,MAP1LC3A,LMO3,BCHE,BCL2,SST,GDNF,STC1,GHR,NEFM,NEFL,BMP4,BMP7,ALDH1A2,STXBP1,EHMT2,FIBIN,GLDC,TAC3,GNAO1,NME1,SDK1,NOTCH1,ADG…
GO: Biological Process	GO:0001656	metanephros development		1.52e-12	1.35e-08	8.37e-11	8.1e-10	29	103	ACAT1,SALL1,BASP1,AGTR2,AKR1B1,FOXD1,SIX1,BCL2,GDNF,BMP4,BMP7,GLI3,TFAP2A,HOXA11,SLIT2,HOXC11,HOXD11,PKD2,WNT7B,ID2,IRX3,IRX1,HES5,PAX8,RDH10,RET,GREM1,IRX2,GDF11
GO: Biological Process	GO:0051588	regulation of neurotransmitter transport		1.53e-12	1.37e-08	8.43e-11	8.15e-10	37	162	NRN1,ADRA2A,GIT1,APBA1,APBA2,CSPG5,RIMS1,ATP1A2,CPLX2,CPLX1,GDNF,STXBP1,SYT11,SYN1,SYP,SYT1,SYT4,GPM6B,CALM1,CALM2,NTRK2,NCS1,P2RY1,SLC10A4,PFN2,CHRNA3,CNR1,SLC4A8,WNT7A,PREPL,RIMS4,RIMS2,RIMS3,GRIN3A,RAB3A,DRD2,DNM1L
GO: Biological Process	GO:2000300	regulation of synaptic vesicle exocytosis		1.87e-12	1.67e-08	1.02e-10	9.89e-10	28	97	NRN1,ADRA2A,GIT1,APBA1,APBA2,CSPG5,RIMS1,SYN1,SYP,SYT1,SYT4,CALM1,CALM2,NCS1,P2RY1,PFN2,CHRNA3,CNR1,SLC4A8,WNT7A,PREPL,RIMS4,RIMS2,RIMS3,GRIN3A,RAB3A,DRD2,DNM1L
GO: Biological Process	GO:0061138	morphogenesis of a branching epithelium		1.92e-12	1.71e-08	1.04e-10	1.01e-09	47	247	CITED2,SEMA3A,SALL1,AGTR2,FGFR2,FOXD1,FLT1,SFRP2,SIX1,ANKRD6,SNAI2,SOX2,MYCN,BCL2,GDNF,NRP1,BMP4,BMP7,ALDH1A2,GLI3,TIMELESS,TARS1,NOTCH1,SEMA5A,TNNT2,NOG,NRARP,HOXA11,SLIT2,HOXD11,HOXD13,PKD2,NTN1,PLXNA1,TNC,WNT5A,IGF1,SEMA3E,PAX8,CXCR4,RDH10,EDNRA,VANGL2,NTN4,HMGA2,GREM1,ENG
GO: Biological Process	GO:0021510	spinal cord development		2.71e-12	2.41e-08	1.46e-10	1.41e-09	39	181	ADARB1,FZD8,DRAXIN,ACAN,SFPQ,SLIT1,SLIT3,SMARCD1,MDGA1,SOX11,SOX12,ZC4H2,GDNF,NEFM,NEFL,GLI3,NOTCH1,NOVA1,PTBP2,TH,DAAM2,PAX6,PBX3,NOG,SLIT2,HOXC10,HOXD10,PKD2,ISL2,ZIC1,ISL1,DCTN1,DCX,PTN,KCNH2,DPYSL2,DLL1,ROBO1,GDF11
GO: Cellular Component	GO:0099699	integral component of synaptic membrane		3.08e-12	3.12e-09	1.11e-10	8.35e-10	46	239	ADRA2A,NLGN4X,SYT3,CNIH2,LRRC4C,SLC1A2,SLC1A6,ADAM22,SLC8A1,CSPG5,CACNG4,ATP1A3,ATP2B1,GABBR1,GABRA3,GABRB3,CADM3,ADAM23,LRRC4,PCDH17,NRP2,NRP1,SLITRK2,SYT11,ADGRL2,GPM6A,NRCAM,GRID2,P2RX3,P2RY1,LPAR2,NRG1,CHRNA3,NLGN3,CADM1,FLRT3,CNR1,PTPRD,PTPRZ1,GRIN3A,DRD2,PRRT2,CACNG7,EFNB3,EPHA4,EPHA7
GO: Biological Process	GO:0048736	appendage development		3.44e-12	3.06e-08	1.85e-10	1.79e-09	50	278	MEOX2,FBN2,SALL1,FGFR2,PRRX2,SFRP2,SHOX2,CHD7,MSX1,SMARCA4,ALDH7A1,MYCN,SOX11,MYH3,GAS1,SMOC1,BMP4,BMP7,ALDH1A2,FIBIN,GLI3,FERMT2,NOTCH1,TBX2,TFAP2A,NR2F2,RNF165,TGFB2,HDAC2,NOG,HOXA10,HOXA11,HOXC10,HOXC11,HOXD9,HOXD10,HOXD11,HOXD13,HAND2,PRRX1,WNT3,WNT5A,WNT7A,IRX1,TMEM231,BCL2L11,RDH10,IFT52,ALX1,GREM1
GO: Biological Process	GO:0060041	retina development in camera-type eye		3.54e-12	3.15e-08	1.88e-10	1.82e-09	66	433	APCDD1,RHOJ,MCM2,MCM3,LAMC3,RRM1,MEIS1,OLFM1,CHD7,MAB21L2,PAICS,CYFIP2,SMARCA4,SMARCD3,ATP2B1,SOX2,SOX11,MYH10,MYLK,GDNF,PCDH17,NRP1,BMP4,CDK5R1,SLITRK2,EHMT2,SYP,SDK1,CDK5R2,AGTPBP1,TBX2,GPM6A,NTRK2,TFAP2A,TGFB2,THY1,PAX6,CDH4,CDH6,TOP2B,TSPAN12,TUB,HPCA,CADM1,SDK2,FAT3,ID2,IRX1,ZIC1,CRB2,CELF4,FJX1,DCTN1,DCX,PTN,PTPRM,DLX1,DLX2,CDON,DNMT1,RAN,RET,DLL1,LLGL1,IRX2,MARCKS
GO: Biological Process	GO:0051270	regulation of cellular component movement		3.87e-12	3.45e-08	2.05e-10	1.98e-09	147	1369	MAP2,RHOJ,MAPT,ACTA2,MCAM,ACTG1,ADARB1,MEOX2,CITED2,SEMA3A,ADRA2A,EFEMP1,SEMA6D,ACAN,JAG1,AGTR2,GPC4,OLFM1,TNFRSF19,FGF13,SEMA6A,SMPD3,PREX1,CD200,EVL,FLT1,SFRP2,ANK2,ANXA1,CNIH2,PIK3R3,APEX1,RUFY3,PDPN,MAPRE1,SLC8A1,PLPP3,CFAP20,SNAI2,SMARCA4,LIMCH1,ATP1A2,PHACTR1,MYLK,CLASP2,BCL2,SST,NRP2,NRP1,STC1,IGSF10,BMP4,BMP7,NGFR,TAC3,GNAI2,BMPER,FERMT2,MAPRE2,NOTCH1,TMSB15A,ZEB1,TNFSF18,NTF3,SEMA5A,SRCI…
GO: Biological Process	GO:0071363	cellular response to growth factor stimulus		4.22e-12	3.76e-08	2.22e-10	2.15e-09	112	944	MAP1B,MAPT,MCM7,CITED2,PARP1,FBN2,KIDINS220,SALL1,ACAN,AGTR2,SEMA6A,FGFR3,FGFR2,SMPD3,FST,FOXD1,FLT1,SFRP2,GIT1,ANXA1,CYFIP2,MSX1,SCUBE1,SCUBE2,SNAI2,TMEM108,FYN,SOX11,DOK5,PEG10,ZNF423,KIF1B,GAS1,HNRNPM,NCL,NDN,TNMD,GDNF,GFRA1,NRP2,NRP1,BMP4,BMP7,RBMS3,NGFR,BMPER,PHOX2B,FERMT2,WASF1,NOTCH1,TBX2,TCF4,ZEB1,NTF3,NTRK1,NTRK2,NTS,STMN2,LDB2,RNF165,TGFB2,TGFBR1,TH,MTMR4,TIA1,PDCD5,PAX6,HDAC2,TSPAN12,R…
GO: Biological Process	GO:0001837	epithelial to mesenchymal transition		4.43e-12	3.94e-08	2.32e-10	2.24e-09	40	192	EZH2,AXIN2,JAG1,OLFM1,FGFR2,MAD2L2,FOXF2,SFRP2,CHD7,PDPN,MSX1,SNAI2,CLASP2,BMP4,BMP7,BMPER,FERMT2,NOTCH1,TFAP2A,TGFB2,TGFBR1,HDAC2,NOG,TSC2,HNRNPAB,SLC39A6,HSBP1,WNT5A,RFLNB,IL17RD,CRB2,ISL1,ZEB2,DDX5,VANGL2,HMGA2,ALX1,GREM1,ENG,EPHA3
GO: Biological Process	GO:0010976	positive regulation of neuron projection development		4.64e-12	4.13e-08	2.42e-10	2.34e-09	46	244	MAPT,KATNB1,BCL11A,EZH2,S100A9,KIDINS220,APBB1,TENM3,STAU2,FYN,KDM1A,GPRC5B,BMP4,BMP7,NGFR,GPC2,NME1,NTRK1,NTRK2,STMN2,PCP4,NRG1,HMGB1,TSC2,HNRNPK,CNR1,TNC,WNT5A,FEZ1,NDRG4,TOX,DBN1,RGMA,PTN,PTPRZ1,KIF3C,DMD,NDNF,RANBP1,DPYSL3,CAMK1D,DNM1L,RET,ELAVL4,MARCKS,EPHA3
GO: Biological Process	GO:0003012	muscle system process		5.06e-12	4.51e-08	2.61e-10	2.53e-09	78	562	ABAT,ACTA2,ACTC1,ACTG2,KLHL41,EZH2,PARP1,ADRA2A,MYL9,AGTR2,SRL,FGF13,SMPD3,FLT1,SORBS2,SRSF1,ANK2,SGCD,ANXA6,SLC8A1,ATP1A2,ATP1A3,ATP2B1,SOD1,SCN3B,MYH3,MYLK,STAC3,GDNF,STAC,STC1,GNAO1,NOTCH1,TBX2,CACNB1,NPY1R,CALD1,CALM1,CALM2,MTMR4,GTF2I,P2RX3,P2RY1,TMOD1,TNNC2,TNNC1,TNNI1,TNNI2,TNNT2,TNNT3,HDAC2,TPM1,TMOD2,CHGA,CHRNA3,PKD2,MYLPF,COL14A1,HSBP1,HAND2,AKAP6,VIM,CRYAB,IGF1,PRKG1,DBN1,PTGER3,CXCR4,…
GO: Biological Process	GO:0044087	regulation of cellular component biogenesis		5.08e-12	4.52e-08	2.61e-10	2.53e-09	129	1151	EPHB3,ABCA3,MAP1B,MAP2,MAPT,ACTG1,MCM2,MCM7,KLHL41,ATAT1,TENM2,ADD2,TBC1D16,TUBB4A,PARP1,GPC4,ANTXR1,PIP4K2B,SMPD3,SLITRK6,CAMSAP1,PREX1,EVL,LRRN1,PPM1E,FHOD3,SIX1,CYFIP2,MAPRE1,CCDC88A,NAPB,SLIT1,STAU2,SNAI2,CHMP3,LIMCH1,RIMS1,SNAP25,TPPP3,MDGA1,PALLD,GAP43,VPS4A,SPTBN2,WASF3,CLASP2,EPB41L3,NRP1,BMP7,CDK5R1,SLITRK2,STXBP1,EHMT2,SYT11,YWHAQ,ADGRL2,FERMT2,WASF1,NOTCH1,ADGRL3,TMSB15A,GPM6A,GPM6B,NU…
GO: Biological Process	GO:0048754	branching morphogenesis of an epithelial tube		5.34e-12	4.75e-08	2.73e-10	2.64e-09	42	210	CITED2,SEMA3A,SALL1,AGTR2,FGFR2,FOXD1,FLT1,SFRP2,SIX1,ANKRD6,SOX2,MYCN,BCL2,GDNF,NRP1,BMP4,BMP7,GLI3,TIMELESS,TARS1,NOTCH1,SEMA5A,TNNT2,NOG,NRARP,HOXA11,SLIT2,HOXD11,PKD2,NTN1,TNC,WNT5A,IGF1,SEMA3E,PAX8,CXCR4,RDH10,EDNRA,VANGL2,HMGA2,GREM1,ENG
GO: Biological Process	GO:0009952	anterior/posterior pattern specification		6.18e-12	5.5e-08	3.14e-10	3.04e-09	60	378	WLS,AXIN2,MEOX1,MEOX2,BASP1,HES6,SFPQ,SFRP2,CCDC80,CHD7,MSX1,SCUBE2,CFAP20,DLL3,RBM24,MYH3,MYH10,BMP4,ALDH1A2,GLI3,NOTCH1,NR2F2,TGFBR1,PAX6,PBX3,NOG,SSBP3,NRARP,WNT5B,HOXA10,HOXA11,HOXC10,HOXC11,HOXD9,HOXD10,HOXD11,HOXD13,WNT3,WNT5A,WNT10B,NKD1,PRKDC,HES5,CRB2,LYPD6,ZEB2,PAX8,MAFB,CDON,DLL1,LFNG,VANGL2,ALX1,CELSR2,TSHZ1,EMX2,GDF11,EPHA3,EPHA4,NIN
GO: Biological Process	GO:0007517	muscle organ development		6.91e-12	6.15e-08	3.49e-10	3.38e-09	76	544	COPRS,ETV1,ACTC1,KLHL41,ADARB1,MEOX2,CITED2,BASP1,AK1,FGFR2,FHL1,ITGA11,SGCD,SHOX2,CHD7,SIX1,MSX1,SLC8A1,SCUBE2,ZFHX3,ATP1A2,RBM24,GOLGA8A,MEGF10,SOX11,MYH3,MYLK,MYT1,STAC3,BCL2,SAP30,GFRA3,BMP4,PDLIM3,NGFR,TAGLN,PHOX2B,FERMT2,NOTCH1,TCF12,NR2F2,TGFB2,TGFBR1,TNNC1,TNNI1,TNNT2,TPM1,NRG1,NOG,CENPF,HOXD9,HOXD10,MYLPF,HAND1,PLAGL1,HSPA8,COL6A3,COL11A1,CHODL,WNT5A,WNT10B,POU4F1,CRYAB,IGF1,SCUBE3,ISL1,…
GO: Biological Process	GO:0006936	muscle contraction		7.65e-12	6.81e-08	3.85e-10	3.72e-09	64	420	ABAT,ACTA2,ACTC1,ACTG2,KLHL41,ADRA2A,MYL9,FGF13,SMPD3,FLT1,SRSF1,ANK2,SGCD,ANXA6,SLC8A1,ATP1A2,ATP1A3,ATP2B1,SOD1,SCN3B,MYH3,MYLK,STAC3,GDNF,STAC,STC1,GNAO1,TBX2,CACNB1,NPY1R,CALD1,CALM1,CALM2,P2RX3,TMOD1,TNNC2,TNNC1,TNNI1,TNNI2,TNNT2,TNNT3,TPM1,TMOD2,CHGA,CHRNA3,PKD2,MYLPF,HSBP1,AKAP6,VIM,CRYAB,PRKG1,DBN1,PTGER3,CXCR4,KCNH2,DMD,KIT,DRD2,RAP1GDS1,DTNA,EDNRA,EDNRB,ENO1
GO: Biological Process	GO:0016331	morphogenesis of embryonic epithelium		8.1e-12	7.21e-08	4.05e-10	3.92e-09	44	230	CITED2,SALL1,PCDH19,FGFR2,ALDH1A1,TEAD2,SFRP2,MAB21L2,SIX1,MTHFD1,ENAH,SOX11,SMOC1,GDNF,BMP4,BMP7,ALDH1A2,AFAP1L2,TFAP2A,TGFB2,NOG,TSC2,HAND1,NTN1,HAND2,WNT5A,WNT7B,IRX3,IRX1,NKD1,HES5,ZEB2,RGMA,PAX8,FZD3,IFT57,RDH10,RET,VANGL2,IFT52,ALX1,GREM1,IRX2,NIN
GO: Biological Process	GO:0051493	regulation of cytoskeleton organization		8.99e-12	8e-08	4.47e-10	4.32e-09	81	601	MAP1B,MAP2,MAP6,MAPT,APC2,KATNB1,ACTG1,SKA2,ATAT1,ADD2,S100A9,TUBB4A,MID1,FGF13,CAMSAP1,TRIM36,PREX1,EVL,PPM1E,FHOD3,CYFIP2,RND3,MAPRE1,CCDC88A,STAU2,CHMP3,LIMCH1,RBM24,NES,SPTBN2,WASF3,CLASP2,NRP1,CDK5R1,YWHAQ,FERMT2,MAPRE2,WASF1,TMSB15A,GPM6B,NTF3,CAPN6,STMN2,TPPP,SEMA5A,TGFB2,TGFBR1,TMOD1,FZD10,HDAC2,TPM1,TMOD2,PFN2,TMEFF2,HNRNPU,SLIT2,PIK3R1,FSD1,DIXDC1,NEXN,SEMA3E,DBN1,DCTN1,HDGFL3,STMN4,RHO…
GO: Biological Process	GO:0021543	pallium development		9.62e-12	8.56e-08	4.76e-10	4.6e-09	45	240	ATAT1,EZH2,FGF13,TRA2B,TACC2,TMEM108,ATP1A3,MDGA1,KDM1A,PHACTR1,SOX2,BCL2,NEFM,NEFL,KIRREL3,CDK5R1,GLI3,DCLK2,NME1,CDK5R2,NTRK2,TH,PEBP1,PAX6,HDAC2,NOG,ADGRG1,HNRNPK,SLIT2,ID4,YWHAE,FEZ1,DIXDC1,DCX,ZEB2,PTPRZ1,DLX1,DLX2,KIF5A,DMD,CDON,RAN,FOXP2,ROBO1,EMX2
GO: Biological Process	GO:0043583	ear development		1.08e-11	9.65e-08	5.33e-10	5.16e-09	61	393	EYA4,MCM2,EYA2,WLS,JAG1,FGFR3,FGFR2,SLITRK6,FST,PRRX2,CHD7,SIX1,LGR5,PRKRA,MSX1,FRZB,ATP2B1,SOD1,SOX2,MYCL,GABRB3,MYCN,GAS1,NKX3-2,BCL2,BMP4,GLI3,BMPER,PHOX2B,NOTCH1,ZEB1,TFAP2A,NCS1,TGFB2,NOG,CYTL1,WNT5B,HPCA,NTN1,PRRX1,COL11A1,WNT5A,POU3F4,IRX1,ZIC1,IGF1,LRIG1,HES5,PAX8,KCNK2,KCNK3,MAFB,BCL2L11,FZD3,RDH10,DLL1,VANGL2,TSHZ1,EMX2,EPHA4,MAF
GO: Biological Process	GO:0048483	autonomic nervous system development		1.36e-11	1.21e-07	6.65e-10	6.43e-09	25	84	ADARB1,SEMA3A,MAB21L2,SIX1,SOX11,GDNF,GFRA1,GFRA2,GFRA3,NRP2,NRP1,PHOX2B,NTF3,NTRK1,TFAP2A,NRG1,CHN1,HAND2,MAPK10,CXCR4,FZD3,RET,EDNRA,EDNRB,SEMA3D
GO: Biological Process	GO:0045944	positive regulation of transcription by RNA polymerase II		1.54e-11	1.37e-07	7.47e-10	7.22e-09	148	1407	DPF1,ETV1,MEIS1,MEOX1,MEOX2,CITED2,PARP1,SALL2,SALL1,CSRNP3,JAG1,FGFR2,FOXF2,FOXD1,PRRX2,FOXM1,FLI1,TEAD2,SFPQ,SFRP2,ATF5,APBB1,APEX1,SHOX2,CHD7,SIX1,MSX1,SMARCA4,SMARCC1,UHRF1,SMARCD1,SMARCD3,ZFHX3,KDM1A,MYBL2,SOX2,MYCN,SOX11,SOX12,NCOA6,BEX1,MYT1,MAFA,LMO3,NCL,NDN,GDNF,BMP4,BMP7,GLI3,RBMX,NFYB,NGFR,MCF2L,PHOX2B,NOTCH1,TCF4,ZEB1,TCF12,YBX1,NTF3,GPS2,CBFB,TFAP2A,TFAP4,NR2F2,TFDP1,LDB2,TGFB2,TGFBR…
GO: Biological Process	GO:0045934	negative regulation of nucleobase-containing compound metabolic process		1.85e-11	1.64e-07	8.92e-10	8.63e-09	177	1785	DPF1,ZC3H14,BCL11A,EZH2,TENM2,AXIN2,CITED2,PARP1,SALL2,SALL1,ZNF608,BASP1,HES6,FGFR3,FGFR2,MAD2L2,FST,FOXF2,FOXD1,FOXM1,SFPQ,SFRP2,ATF5,SRSF2,SRSF7,TRA2B,GIT1,APBB1,PHF6,APEX1,SHOX2,ZBTB12,MSH2,SIX1,NCOA5,MSX1,TAGLN3,SNAI2,SMARCA4,UHRF1,SMARCC2,SMARCE1,ZFHX3,FUS,RBM24,KDM1A,SOX2,SOX11,ZNF423,NKX3-2,NDN,BCL7A,GDNF,SAP30,RCOR2,STC1,BMP4,BMP7,CDK5R1,EHMT2,GLI3,RBMX,HNRNPA0,CBX1,TIMELESS,YWHAQ,NOTCH1…
GO: Cellular Component	GO:0043679	axon terminus		2.03e-11	2.06e-08	7.11e-10	5.33e-09	48	270	ACTG1,ADRA2A,GIT1,SLC1A2,SLC8A1,SLC18A3,SNAP25,ATP1A3,GABRB3,GAD1,CPLX2,CPLX1,STXBP1,SYT11,VAMP2,SYN1,SYP,SYT1,NTRK2,NTS,GRIK2,SYT2,NCS1,TH,P2RX3,PEBP1,PENK,PFN2,HNRNPK,FLRT3,HSPA8,SLC4A8,DIXDC1,PRPH,DBH,PTPRD,SNAP91,PTPRN,KCNK2,RAB3A,DPYSL2,DRD2,L1CAM,PRRT2,EFNB3,MARCKS,EPHA4,EPHA7
GO: Biological Process	GO:0051253	negative regulation of RNA metabolic process		2.09e-11	1.86e-07	1.01e-09	9.72e-09	168	1670	DPF1,ZC3H14,BCL11A,EZH2,TENM2,AXIN2,CITED2,PARP1,SALL2,SALL1,ZNF608,BASP1,HES6,FGFR3,FGFR2,MAD2L2,FST,FOXF2,FOXD1,FOXM1,SFPQ,SFRP2,ATF5,SRSF2,SRSF7,TRA2B,APBB1,PHF6,APEX1,SHOX2,ZBTB12,SIX1,NCOA5,MSX1,TAGLN3,SNAI2,SMARCA4,UHRF1,SMARCC2,SMARCE1,ZFHX3,FUS,RBM24,KDM1A,SOX2,SOX11,ZNF423,NKX3-2,NDN,BCL7A,GDNF,SAP30,RCOR2,STC1,BMP4,BMP7,CDK5R1,EHMT2,GLI3,RBMX,HNRNPA0,CBX1,TIMELESS,YWHAQ,NOTCH1,CBX2,TBX2…
GO: Biological Process	GO:0072073	kidney epithelium development		2.13e-11	1.9e-07	1.02e-09	9.86e-09	41	210	ACAT1,CITED2,SALL1,BASP1,JAG1,AGTR2,FGFR2,FOXD1,SIX1,BCL2,GDNF,GLCCI1,BMP4,BMP7,ALDH1A2,GLI3,TIMELESS,BMPER,MPPED2,NOTCH1,TBX2,THSD7A,TFAP2A,NOG,HOXA11,SLIT2,HOXD11,PKD2,WNT7B,IRX3,IRX1,HES5,CRB2,PAX8,RET,DLL1,GREM1,IRX2,GDF11,EPHA4,EPHA7
GO: Biological Process	GO:0046928	regulation of neurotransmitter secretion		2.23e-11	1.98e-07	1.06e-09	1.03e-08	33	144	NRN1,ADRA2A,GIT1,APBA1,APBA2,CSPG5,RIMS1,CPLX2,CPLX1,STXBP1,SYT11,SYN1,SYP,SYT1,SYT4,CALM1,CALM2,NTRK2,NCS1,P2RY1,PFN2,CHRNA3,CNR1,SLC4A8,WNT7A,PREPL,RIMS4,RIMS2,RIMS3,GRIN3A,RAB3A,DRD2,DNM1L
GO: Molecular Function	GO:0044877	protein-containing complex binding		2.31e-11	3.8e-08	7.59e-09	6.06e-08	174	1668	MAP1B,MAPT,SMC1A,KATNB1,ADAM11,EZH2,ADCY2,ADD2,ADRA2A,SALL2,SALL1,XPO5,SCAMP5,ANTXR1,SPARCL1,CAMSAP1,FST,ITGA11,SFRP2,ANK2,GIT1,ANXA6,APBA1,APBB1,PHF6,APEX1,FHOD3,MSH2,ADAM22,KIFAP3,CCDC88A,RUVBL1,PLPP3,TAGLN3,STAU2,SMARCA4,SMARCC1,UHRF1,SMARCC2,SMARCE1,SAMD14,FYN,GOLGA8A,MEGF10,GABRB3,GABRR1,NES,GAD1,MYH3,MYH10,ADAM23,VPS4A,ZNF423,WASF3,NASP,CLASP2,BCL2,SSRP1,GFRA1,SAP30,NEFM,NEFL,CDK5R1,GLI3,VA…
GO: Biological Process	GO:0090066	regulation of anatomical structure size		2.38e-11	2.12e-07	1.13e-09	1.09e-08	85	657	MAP1B,MAP2,MAPT,ACTA2,ACTG2,BCL11A,ADD2,SEMA3A,ADRA2A,SEMA6D,DRAXIN,AGTR2,OLFM1,FGF13,SEMA6A,SMPD3,PREX1,EVL,LARS1,FHOD3,RUFY3,CYFIP2,SLC8A1,SLIT1,SLIT3,CHMP3,ATP1A2,ATP2B1,KDM1A,SOD1,SPTBN2,WASF3,CLASP2,GDI1,NRP1,NEFM,NEFL,CDK5R1,WASF1,CNTN2,TMSB15A,NPY1R,NRCAM,NTS,SEMA5A,P2RY1,TTL,TMOD1,CDH4,TPM1,NRG1,TMOD2,TSC2,CHGA,PFN2,SLIT2,SEMA5B,NTN1,TNC,WNT3,WNT5A,WNT7A,WNT7B,PRKG1,SEMA3E,DBH,DBN1,PTGER3…
GO: Biological Process	GO:0009954	proximal/distal pattern formation		2.52e-11	2.25e-07	1.19e-09	1.15e-08	17	39	ALDH1A2,GLI3,HOXA10,HOXA11,HOXC10,HOXC11,HOXD9,HOXD10,HOXD11,IRX3,IRX1,HES5,DLX1,DLX2,DLL1,GREM1,IRX2
GO: Biological Process	GO:0071495	cellular response to endogenous stimulus		2.56e-11	2.28e-07	1.2e-09	1.16e-08	186	1911	UFSP2,MAP1B,MAPT,SMC1A,MCM7,BCL11A,EZH2,ADCY2,ADCY3,CITED2,PARP1,ADRA2A,FBN2,KIDINS220,SALL1,AGTR2,PIP4K2B,FGFR3,FGFR2,SMPD3,FST,AKR1B1,FOXD1,SFRP2,SRSF3,GIT1,ANXA1,PIK3R3,LARS1,SESN3,APEX1,APLP1,SIX1,LGR5,SKP2,SLC1A2,NCOA5,MSX1,SLC8A1,SCUBE1,SCUBE2,ASNS,NSG1,SLIT3,SNAI2,GKAP1,SMARCA4,SMARCC1,TMEM108,ATP1A2,ATP1A3,FYN,ATP2B1,KDM1A,SOD1,GABRB3,SOX11,NMNAT2,ATP6V1G2,PEG10,ZNF423,KIF1B,HNRNPM,NAP1L1…
GO: Biological Process	GO:0099177	regulation of trans-synaptic signaling		2.63e-11	2.34e-07	1.23e-09	1.19e-08	88	692	MAP1B,MAPT,PAIP2,NRN1,FABP5,ADRA2A,NLGN4X,MME,MPP2,GIT1,CNIH2,APBA1,APBA2,LRRC4C,PPFIA3,CSPG5,NSG1,STAU2,TMEM108,CACNG4,RIMS1,SNAP25,ATP1A2,FYN,GABBR1,CPLX2,CPLX1,BCHE,LRRC4,PCDH17,STXBP1,SYT11,VAMP2,NGFR,SYN1,SYP,SYT1,SYT4,GNAI2,CNTN2,NPTX2,CALM1,CALM2,NTF3,NTRK1,NTRK2,GRID2,GRIK2,NCS1,P2RX3,P2RY1,CDC20,MAPK8IP2,LGI1,PFN2,CHRNA3,HNRNPK,NLGN3,PLCG1,CNR1,VGF,SLC4A8,WNT7A,ATCAY,PREPL,RIMS4,CTNND2,R…
GO: Biological Process	GO:0001568	blood vessel development		2.86e-11	2.54e-07	1.32e-09	1.28e-08	125	1131	EPHB3,RHOJ,ACTA2,MCAM,ACTG1,HSPA12B,MEIS1,MEOX2,CITED2,SEMA3A,FZD8,FBN2,JAG1,ANTXR1,TNFRSF19,SEMA6A,FGFR2,SDC2,PRRX2,FOXM1,FLI1,TEAD2,FLT1,SFRP2,GIT1,SGCD,ANXA1,PIK3R3,CHD7,SIX1,ANKRD6,PLPP3,SMARCA4,EMCN,PALD1,SOX11,NCOA6,MYH10,MYLK,NCL,TNMD,NRP2,NRP1,BMP4,BMP7,ALDH1A2,GLI3,NGFR,BMPER,NME1,FERMT2,TARS1,NOTCH1,TBX2,TCF4,THSD7A,LPAR4,CALD1,NRCAM,NTRK1,NTRK2,SEMA5A,ANGPTL1,NR2F2,LDB2,TGFB2,TGFBR1,TH…
GO: Biological Process	GO:0048704	embryonic skeletal system morphogenesis		3e-11	2.67e-07	1.38e-09	1.34e-08	46	257	SMC1A,WLS,ADARB1,MEIS1,FGFR2,FST,PRRX2,SHOX2,CHD7,MAB21L2,SIX1,MTHFD1,SMARCA4,RBM24,MYCN,SOX11,GAS1,NKX3-2,BMP4,BMP7,ALDH1A2,GLI3,MAPRE2,ZEB1,TFAP2A,TGFB2,TGFBR1,NOG,WNT5B,HOXA11,HOXC11,HOXD9,HOXD10,HOXD11,HAND2,PRRX1,COL11A1,CXCR4,LBH,DLX1,DLX2,NDNF,RDH10,EDNRA,SEMA3D,ALX1
GO: Biological Process	GO:0031102	neuron projection regeneration		3.02e-11	2.69e-07	1.38e-09	1.34e-08	29	115	MAP1B,MCAM,SFPQ,APOA4,CSPG5,B3GAT1,GAP43,BCL2,NEFM,NEFL,CNTN2,THY1,LINGO1,NRG1,HMGB1,NREP,PRRX1,COL12A1,TNC,RTN4RL1,RTN4RL2,ISL1,RGMA,PTN,DHFR,JAM3,DPYSL2,L1CAM,EPHA4
GO: Biological Process	GO:0048709	oligodendrocyte differentiation		3.17e-11	2.82e-07	1.45e-09	1.4e-08	36	170	FZD8,FGFR3,SRSF1,SOX11,ACTR10,WASF3,NFASC,BCL2,BMP4,ALDH1A2,GLI3,NOTCH1,CNTN2,NTRK2,TPPP,LINGO1,DAAM2,PAX6,HDAC2,EXOC4,NRG1,ENPP2,ADGRG1,HNRNPA2B1,NLGN3,PLP1,ID2,ID4,HES5,PTN,PRDM8,PTPRZ1,CXCR4,DLX1,DLX2,LPAR1
GO: Biological Process	GO:0048935	peripheral nervous system neuron development		3.23e-11	2.88e-07	1.46e-09	1.41e-08	15	30	ETV1,CHD7,SIX1,NOTCH1,NTRK2,SSBP3,HOXD9,HOXD10,HAND2,ISL2,POU4F1,HES5,ISL1,DPYSL3,SEMA3D
GO: Biological Process	GO:0048934	peripheral nervous system neuron differentiation		3.23e-11	2.88e-07	1.46e-09	1.41e-08	15	30	ETV1,CHD7,SIX1,NOTCH1,NTRK2,SSBP3,HOXD9,HOXD10,HAND2,ISL2,POU4F1,HES5,ISL1,DPYSL3,SEMA3D
GO: Molecular Function	GO:0008017	microtubule binding		3.32e-11	5.45e-08	9.08e-09	7.25e-08	52	300	NUSAP1,MAP1B,MAP2,MAP6,MAPT,STRBP,APC2,KATNB1,SKA2,REEP2,S100A9,MID1,FGF13,CAMSAP1,KIF21A,MAPRE1,ARL3,CCDC88A,MAST1,CCDC181,GOLGA8A,KIF21B,KIF1A,KIF1B,MAP1LC3A,CLASP2,NEFM,DCLK2,YWHAQ,MAPRE2,CAPN6,TPPP,CENPF,CETN2,CNN3,FSD1,CRYAB,REEP1,DPYSL5,DCTN1,JAKMIP2,DCX,HDGFL3,KIF3C,KIF5A,KIF5C,DPYSL2,BCL2L11,DNM1L,VASH2,EML1,NIN
GO: Biological Process	GO:0031103	axon regeneration		3.35e-11	2.98e-07	1.51e-09	1.46e-08	27	101	MAP1B,MCAM,SFPQ,APOA4,CSPG5,B3GAT1,GAP43,BCL2,NEFM,NEFL,CNTN2,LINGO1,NRG1,HMGB1,NREP,COL12A1,TNC,RTN4RL1,RTN4RL2,ISL1,RGMA,PTN,DHFR,JAM3,DPYSL2,L1CAM,EPHA4
GO: Biological Process	GO:0021761	limbic system development		3.57e-11	3.18e-07	1.6e-09	1.54e-08	37	179	ATAT1,EZH2,ADCYAP1R1,SEMA3A,FGF13,FGFR2,TMEM108,ATP1A2,NRP2,NRP1,NEFM,IGSF10,NEFL,KIRREL3,CDK5R1,GLI3,DCLK2,NME1,CDK5R2,PEBP1,HDAC2,NOG,HNRNPK,ID4,YWHAE,FEZ1,DCX,ZEB2,PTPRZ1,ARNT2,DLX1,DLX2,KIF5A,NDNF,RAN,DRD2,EMX2
GO: Biological Process	GO:0007626	locomotory behavior		3.9e-11	3.47e-07	1.73e-09	1.68e-08	54	335	ABAT,MAPT,CEND1,MEIS1,SLITRK6,FHL1,GIT1,APBA1,APBA2,SESN3,CHD7,SLC1A2,ADAM22,ASTN1,ZFHX3,SNAP25,ATP1A2,ATP1A3,SOD1,GPRC5B,GAD1,NPAS3,GDNF,GNAO1,CNTN2,ADGRL3,AGTPBP1,NOVA1,NPY1R,TH,TMOD1,OLFM2,PBX3,LGI1,NRG1,TRH,PENK,CHRNA3,HOXD9,HOXD10,UCHL1,ID2,ZIC1,CRYAB,MAPK10,DBH,DBN1,DRD2,FIGN,RGS4,EFNB3,ELAVL4,LSAMP,EPHA4
GO: Cellular Component	GO:0042734	presynaptic membrane		4.79e-11	4.86e-08	1.62e-09	1.22e-08	42	222	ADRA2A,GPC4,APBA1,APBB1,SLC1A2,SLC1A6,RIMS1,SNAP25,ATP1A3,ATP2B1,GABBR1,KCTD12,CADM3,ADAM23,PCDH17,STXBP1,SYT11,SYP,SYT1,GPM6A,GRIK2,P2RX3,P2RY1,LPAR2,NRG1,CADM1,NRXN2,FLRT3,CNR1,SLC4A8,RIMS4,RIMS2,RIMS3,PTPRD,SNAP91,DRD2,L1CAM,DNM1L,PRRT2,EFNB3,MARCKS,EPHA4
GO: Biological Process	GO:0030534	adult behavior		4.96e-11	4.41e-07	2.2e-09	2.12e-08	39	198	ABAT,MAPT,CEND1,PARP1,NLGN4X,SLITRK6,CHD7,SLC1A2,ADAM22,ATP1A2,ATP1A3,GABBR1,SPTBN2,GDNF,PCDH17,EHMT2,SDK1,CNTN2,AGTPBP1,TMOD1,PBX3,HDAC2,TRH,SLC10A4,CHRNA3,NLGN3,HOXD9,NRXN2,HOXD10,UCHL1,HOMER2,ID2,ZIC1,SLITRK5,DBH,DRD2,EFNB3,FGFBP3,EPHA4
GO: Biological Process	GO:0048738	cardiac muscle tissue development		5.04e-11	4.49e-07	2.22e-09	2.15e-08	56	357	TMEM88,ACADM,ACTC1,MEIS1,CITED2,AGTR2,FGFR2,FHL1,SORBS2,SGCD,SHOX2,FHOD3,CHD7,SLC8A1,SMARCA4,SMARCD3,RBM24,MYH10,BMP4,BMP7,ALDH1A2,FERMT2,NOTCH1,TBX2,NR2F2,TGFB2,TGFBR1,CDK1,TNNC1,TNNI1,TNNT2,HDAC2,TPM1,NRG1,NOG,HNRNPU,COL14A1,HAND1,HAND2,AKAP6,COL11A1,WNT5A,ID2,POU4F1,IGF1,PRKG1,NEXN,NDRG4,ISL1,KCNK2,DLL1,S1PR1,RGS4,GREM1,ENG,MARCKS
GO: Biological Process	GO:0051254	positive regulation of RNA metabolic process		5.58e-11	4.97e-07	2.45e-09	2.37e-08	187	1942	DPF1,ACTA2,ETV1,ADARB1,MEIS1,MEOX1,MEOX2,CITED2,PARP1,SALL2,SALL1,CSRNP3,JAG1,AGTR2,FGFR2,MAD2L2,FOXF2,FOXD1,PRRX2,FOXM1,FLI1,TEAD2,SFPQ,SFRP2,ATF5,SRSF1,TRA2B,APBB1,APEX1,SHOX2,CHD7,SIX1,MSX1,RUVBL1,KHDRBS3,SMARCA4,SMARCC1,UHRF1,SMARCC2,SMARCD1,SMARCD3,SMARCE1,ZFHX3,FUS,RBM24,KDM1A,MYBL2,SOX2,MYCN,SOX11,SOX12,NCOA6,ZNF423,BEX1,MYT1,MAFA,NPAS3,LMO3,NCL,NDN,GDNF,NEK4,BMP4,BMP7,AFAP1L2,GLI3,RBMX,NF…
GO: Biological Process	GO:0003279	cardiac septum development		5.65e-11	5.03e-07	2.46e-09	2.38e-08	31	133	CITED2,SALL1,JAG1,FGFR2,ANK2,CHD7,SLIT3,SMARCA4,SOX11,MYH10,NRP2,NRP1,BMP4,BMP7,NOTCH1,TBX2,TGFB2,TGFBR1,NOG,SLIT2,HAND1,NSD2,WNT5A,ID2,MATR3,ISL1,PAX8,CXCR4,VANGL2,ROBO1,ENG
GO: Biological Process	GO:0050804	modulation of chemical synaptic transmission		5.8e-11	5.16e-07	2.52e-09	2.43e-08	87	691	MAP1B,MAPT,PAIP2,NRN1,ADRA2A,NLGN4X,MME,MPP2,GIT1,CNIH2,APBA1,APBA2,LRRC4C,PPFIA3,CSPG5,NSG1,STAU2,TMEM108,CACNG4,RIMS1,SNAP25,ATP1A2,FYN,GABBR1,CPLX2,CPLX1,BCHE,LRRC4,PCDH17,STXBP1,SYT11,VAMP2,NGFR,SYN1,SYP,SYT1,SYT4,GNAI2,CNTN2,NPTX2,CALM1,CALM2,NTF3,NTRK1,NTRK2,GRID2,GRIK2,NCS1,P2RX3,P2RY1,CDC20,MAPK8IP2,LGI1,PFN2,CHRNA3,HNRNPK,NLGN3,PLCG1,CNR1,VGF,SLC4A8,WNT7A,ATCAY,PREPL,RIMS4,CTNND2,RIMS2,C…
GO: Biological Process	GO:0048514	blood vessel morphogenesis		5.96e-11	5.3e-07	2.58e-09	2.49e-08	114	1009	EPHB3,RHOJ,MCAM,ACTG1,HSPA12B,MEIS1,MEOX2,CITED2,SEMA3A,FZD8,FBN2,JAG1,TNFRSF19,SEMA6A,FGFR2,SDC2,PRRX2,FOXM1,FLI1,TEAD2,FLT1,SFRP2,GIT1,SGCD,ANXA1,PIK3R3,CHD7,SIX1,ANKRD6,SMARCA4,EMCN,PALD1,SOX11,MYLK,NCL,TNMD,NRP2,NRP1,BMP4,NGFR,BMPER,NME1,FERMT2,TARS1,NOTCH1,TBX2,TCF4,THSD7A,LPAR4,CALD1,NRCAM,NTRK1,NTRK2,SEMA5A,ANGPTL1,NR2F2,LDB2,TGFB2,TGFBR1,THBS4,GTF2I,THY1,LPAR2,TNNT2,CDH13,TSPAN12,NOG,ENPP…
GO: Cellular Component	GO:0005874	microtubule		6.5e-11	6.59e-08	2.13e-09	1.6e-08	88	697	NUSAP1,MAP1B,MAP2,MAP6,MAPT,APC2,KATNB1,SKA2,ATAT1,REEP2,TUBA1B,TUBB3,TUBB4A,MID1,AK1,FGF13,CAMSAP1,KIF21A,CCT7,CCT2,WDR47,MAPRE1,KIFAP3,SLC8A1,ARL3,CCT5,CFAP20,STAU2,TPPP3,CCDC181,GOLGA8A,KIF21B,KIF1A,KIF1B,SARM1,MAP1LC3A,CLASP2,GLI3,YWHAQ,MAPRE2,CALM1,CALM2,CAPN6,TPPP,TTL,CDK1,DCTN3,HK1,CENPF,CETN2,PFKM,TUBB2A,HNRNPU,TBCB,PKD2,TTLL1,HSPA8,CNN3,FSD1,FEZ1,DYNLL2,REEP1,LRRC49,TUBB2B,DCTN1,DCX,CEP1…
GO: Biological Process	GO:0030334	regulation of cell migration		6.93e-11	6.17e-07	2.98e-09	2.88e-08	129	1196	RHOJ,ACTA2,MCAM,ACTG1,ADARB1,MEOX2,CITED2,SEMA3A,ADRA2A,EFEMP1,SEMA6D,ACAN,JAG1,AGTR2,GPC4,OLFM1,TNFRSF19,SEMA6A,SMPD3,PREX1,CD200,EVL,FLT1,SFRP2,ANXA1,PIK3R3,APEX1,RUFY3,PDPN,MAPRE1,SLC8A1,PLPP3,SNAI2,SMARCA4,LIMCH1,PHACTR1,MYLK,CLASP2,BCL2,SST,NRP2,NRP1,STC1,IGSF10,BMP4,BMP7,NGFR,GNAI2,BMPER,FERMT2,MAPRE2,NOTCH1,TMSB15A,TNFSF18,NTF3,SEMA5A,SRCIN1,TFAP2A,NR2F2,LDB2,TGFB2,TGFBR1,THBS4,THY1,PAX6,C…
GO: Biological Process	GO:1901888	regulation of cell junction assembly		7.3e-11	6.49e-07	3.12e-09	3.02e-08	43	236	EPHB3,ACTG1,GPC4,SLITRK6,LRRN1,SIX1,SLIT1,STAU2,SNAI2,LIMCH1,SNAP25,MDGA1,CLASP2,EPB41L3,NRP1,SLITRK2,ADGRL2,FERMT2,ADGRL3,GPM6B,NTRK1,NTRK2,GRID2,CBFB,THY1,ENPP2,CORO1C,NLGN3,PIK3R1,NTN1,FLRT3,FLRT1,TNC,WNT5A,WNT7A,LRRN3,SLITRK5,PTPRD,CBLN2,ST8SIA2,GREM1,EPHA3,EPHA7
GO: Cellular Component	GO:0045211	postsynaptic membrane		9.12e-11	9.25e-08	2.89e-09	2.17e-08	55	349	SIGMAR1,TENM2,ADRA2A,NLGN4X,MPP2,ANK2,CNIH2,APBB1,NBEA,LRRC4C,SLC1A6,ADAM22,SLC8A1,CSPG5,NSG1,CACNG4,FAIM2,GABBR1,GABRA3,GABRB3,KCTD12,GABRR1,ZC4H2,LRRC4,PCDH17,NRP2,NRP1,SLITRK2,ADGRL2,CNTN2,NPTX2,NRCAM,NTRK2,GRID2,GRIK2,P2RY1,NRG1,CHRNA3,NLGN3,CADM1,FLRT3,HSPA8,DBN1,SNAP91,PTPRZ1,GRIN3A,DMD,KPNA2,DRD2,PRRT2,CACNG7,EFNB3,MARCKS,EPHA4,EPHA7
GO: Biological Process	GO:0045926	negative regulation of growth		9.14e-11	8.14e-07	3.89e-09	3.76e-08	51	313	MAP2,BCL11A,MEIS1,CITED2,SEMA3A,SEMA6D,DRAXIN,AGTR2,FGF13,SEMA6A,FGFR3,FHL1,SFRP2,APBB1,APBB2,MSX1,FRZB,SLIT1,SLIT3,SMARCA4,GAS1,BCL2,NRP1,BMP4,CDK5R1,GNG4,NOTCH1,SEMA5A,TGFB2,HDAC2,CDKN2D,NOG,CIRBP,SLIT2,SEMA5B,NTN1,TNC,WNT3,WNT5A,CRYAB,NKD1,SEMA3E,RGMA,KCNK2,RGS4,SEMA3D,ING4,GREM1,ENO1,EPHA4,EPHA7
GO: Biological Process	GO:0008088	axo-dendritic transport		9.38e-11	8.34e-07	3.97e-09	3.84e-08	25	91	MAP2,MAP6,MAPT,SFPQ,CNIH2,APBA1,STAU2,TMEM108,SOD1,KIF1A,ACTR10,KIF1B,NEFM,NEFL,WASF1,AGTPBP1,HNRNPU,UCHL1,HSPA8,FEZ1,DCTN1,KIF5A,KIF5C,KLC1,AP3B2
GO: Biological Process	GO:1905114	cell surface receptor signaling pathway involved in cell-cell signaling		9.71e-11	8.64e-07	4.09e-09	3.96e-08	93	767	TMEM88,ABAT,APCDD1,MARK1,APC2,WLS,AXIN2,FZD8,SALL1,NLGN4X,DRAXIN,GPC4,FGFR3,FGFR2,MAD2L2,MPP2,SFRP2,ANKRD6,SKP1,LGR5,RUVBL1,PLPP3,FRZB,CXXC4,SNAI2,SMARCA4,TMEM108,RIMS1,DAAM1,DKK2,GPRC5B,SOX2,GABRB3,ZNF423,BMP4,RBMS3,GLI3,NGFR,GNAO1,FERMT2,NOTCH1,CALM1,SEMA5A,GRID2,GRIK2,CBFB,NXN,P2RX3,TLE4,WIF1,FZD10,DAAM2,MAPK8IP2,HDAC2,TSPAN12,NOG,GNG2,TSC2,CDK14,CHRNA3,NRARP,WNT5B,NLGN3,PKD2,KCTD15,CCDC136,WN…
GO: Biological Process	GO:0008361	regulation of cell size		1.05e-10	9.32e-07	4.39e-09	4.25e-08	45	257	MAP1B,MAP2,MAPT,BCL11A,SEMA3A,SEMA6D,DRAXIN,OLFM1,FGF13,SEMA6A,LARS1,RUFY3,SLIT1,SLIT3,KDM1A,CLASP2,GDI1,NRP1,CDK5R1,CNTN2,NRCAM,SEMA5A,TTL,CDH4,NRG1,TSC2,SLIT2,SEMA5B,NTN1,TNC,WNT3,WNT5A,SEMA3E,DBN1,DCX,RGMA,CXCR4,DPYSL2,L1CAM,RET,SEMA3D,EIF4G2,RND2,EPHA4,EPHA7
GO: Biological Process	GO:0040012	regulation of locomotion		1.14e-10	1.01e-06	4.75e-09	4.59e-08	139	1331	RHOJ,ACTA2,MCAM,ACTG1,ADARB1,MEOX2,CITED2,SEMA3A,ADRA2A,EFEMP1,SEMA6D,ACAN,JAG1,AGTR2,GPC4,OLFM1,TNFRSF19,SEMA6A,SMPD3,PREX1,CD200,EVL,FLT1,SFRP2,ANXA1,PIK3R3,APEX1,RUFY3,PDPN,MAPRE1,SLC8A1,PLPP3,CFAP20,SLIT1,SNAI2,SMARCA4,LIMCH1,PHACTR1,MYLK,CLASP2,BCL2,SST,NRP2,NRP1,STC1,IGSF10,BMP4,BMP7,NGFR,TAC3,GNAI2,BMPER,FERMT2,MAPRE2,NOTCH1,TMSB15A,ZEB1,TNFSF18,NTF3,SEMA5A,SRCIN1,TFAP2A,NR2F2,LDB2,TGFB2,T…
GO: Biological Process	GO:0051963	regulation of synapse assembly		1.5e-10	1.33e-06	6.22e-09	6.02e-08	30	130	EPHB3,GPC4,SLITRK6,LRRN1,SIX1,SLIT1,STAU2,SNAP25,MDGA1,EPB41L3,SLITRK2,ADGRL2,ADGRL3,NTRK1,NTRK2,GRID2,NLGN3,PIK3R1,NTN1,FLRT3,FLRT1,TNC,WNT5A,WNT7A,LRRN3,SLITRK5,PTPRD,CBLN2,ST8SIA2,EPHA7
GO: Cellular Component	GO:0043204	perikaryon		1.53e-10	1.55e-07	4.7e-09	3.53e-08	41	221	MAP1B,MCAM,OLFM1,RUFY3,SLC18A3,ASTN1,FUS,GABBR1,GAP43,CPLX2,CPLX1,NDN,PDE10A,NEFM,NELL2,CDK5R1,SYT11,NGFR,ASTN2,NTRK2,GRIK2,TH,PENK,HNRNPA2B1,HPCA,HSPA8,RBFOX3,RTN4RL1,CPE,CRMP1,CRYAB,CTNND2,MAPK10,RTN4RL2,PRPH,PTPRN,KIF5A,DRD2,ELAVL4,ENO2,EPHA4
GO: Biological Process	GO:0007167	enzyme linked receptor protein signaling pathway		1.69e-10	1.51e-06	7.01e-09	6.78e-08	138	1326	EPHB3,ACTG1,WDR54,SVEP1,CITED2,PARP1,ADRA2A,FBN2,EFEMP1,SALL1,AGTR2,PIP4K2B,SEMA6A,FGFR3,FGFR2,SMPD3,FST,PREX1,SDC2,FOXD1,FLT1,SFRP2,SRSF3,GIT1,PIK3R3,SESN3,CYFIP2,NCOA5,MSX1,SCUBE1,CCDC88A,SCUBE2,GKAP1,SMARCC1,TMEM108,FYN,SOX11,DOK5,ATP6V1G2,PEG10,ZNF423,HNRNPM,CLASP2,NDN,TNMD,GDNF,GFRA1,GFRA2,GFRA3,NRP2,NRP1,GHR,BMP4,BMP7,CDK5R1,AFAP1L2,RBMS3,NGFR,BTBD11,GNAI2,BMPER,FERMT2,WASF1,NOTCH1,TBX2,TCF…
GO: Cellular Component	GO:0000785	chromatin		1.75e-10	1.78e-07	5.22e-09	3.92e-08	139	1326	DPF1,ETV1,MCM2,MCM7,EZH2,MEIS1,MEOX1,MEOX2,CITED2,SALL1,CSRNP3,BASP1,HES6,FOXF2,FOXD1,PRRX2,FOXM1,FLI1,TEAD2,SFPQ,ATF5,ZNF618,SHOX2,SIX1,MSX1,RUVBL1,SNAI2,SMARCA4,SMARCC1,UHRF1,SMARCC2,SMARCD1,SMARCD3,SMARCE1,ZFHX3,KDM1A,SOX2,MYCL,MYCN,SOX11,SOX12,MYT1,NAP1L5,MAFA,NAP1L1,NKX3-2,NAP1L3,NPAS3,NASP,SSRP1,SAP30,RCOR2,EHMT2,GLI3,RBMX,NFYB,CBX1,BTBD11,TIMELESS,PHOX2B,TSPYL4,CBX2,TBX2,TCF4,ZEB1,TCF12,TF…
GO: Cellular Component	GO:0031252	cell leading edge		1.87e-10	1.9e-07	5.43e-09	4.07e-08	68	490	MAP2,MAPT,APC2,ACTA2,ACTC1,ACTG2,KLHL41,WLS,UNC5A,TUBB3,ANTXR1,MPP2,EVL,SORBS2,APBB1,APBB2,SLC1A2,RUFY3,PDPN,CCDC88A,ENAH,SNAP25,ATP2B1,PALLD,GABBR1,GABRA3,MYH10,MYLK,WASF3,CLASP2,EPB41L3,NGFR,NME1,MCF2L,FERMT2,WASF1,NOTCH1,STMN2,SRCIN1,LDB2,THY1,EXOC4,TPM1,NRG1,CORO1C,HPCA,AMOT,PKD2,SLC39A6,PLCG1,VIM,ARHGEF4,PSD,LAMP5,AIF1L,DBN1,DCTN1,PTPN13,PTPRM,PTPRZ1,CXCR4,PDXP,DMD,RAC3,DPYSL3,SH2D3C,ROBO1,P…
GO: Biological Process	GO:0003208	cardiac ventricle morphogenesis		2.01e-10	1.79e-06	8.29e-09	8.02e-08	25	94	JAG1,FGFR2,FHL1,SFRP2,CHD7,SMARCD3,SOX11,BMP4,NOTCH1,TGFB2,TGFBR1,TNNC1,TNNI1,TNNT2,TPM1,NRG1,NOG,HAND1,HAND2,COL11A1,POU4F1,CPE,ISL1,ARNT2,ENG
GO: Biological Process	GO:0030517	negative regulation of axon extension		2.18e-10	1.94e-06	8.9e-09	8.61e-08	19	55	MAP2,SEMA3A,SEMA6D,DRAXIN,SEMA6A,SLIT1,SLIT3,NRP1,CDK5R1,SEMA5A,SLIT2,SEMA5B,NTN1,TNC,WNT3,WNT5A,SEMA3E,SEMA3D,EPHA4
GO: Biological Process	GO:0050919	negative chemotaxis		2.18e-10	1.94e-06	8.9e-09	8.61e-08	19	55	SEMA3A,SEMA6D,SEMA6A,SLIT1,SLIT3,NRP2,ROBO3,SEMA5A,NRG1,SLIT2,SEMA5B,NTN1,FLRT3,WNT5A,RTN4RL1,SEMA3E,SEMA3D,ROBO1,EPHA7
GO: Biological Process	GO:0048640	negative regulation of developmental growth		2.22e-10	1.98e-06	9.04e-09	8.74e-08	32	148	MAP2,BCL11A,MEIS1,CITED2,SEMA3A,SEMA6D,DRAXIN,FGF13,SEMA6A,FGFR3,SLIT1,SLIT3,NRP1,BMP4,CDK5R1,SEMA5A,HDAC2,NOG,SLIT2,SEMA5B,NTN1,TNC,WNT3,WNT5A,NKD1,SEMA3E,RGMA,KCNK2,RGS4,SEMA3D,EPHA4,EPHA7
GO: Biological Process	GO:1903508	positive regulation of nucleic acid-templated transcription		2.28e-10	2.03e-06	9.16e-09	8.86e-08	177	1841	DPF1,ACTA2,ETV1,MEIS1,MEOX1,MEOX2,CITED2,PARP1,SALL2,SALL1,CSRNP3,JAG1,AGTR2,FGFR2,MAD2L2,FOXF2,FOXD1,PRRX2,FOXM1,FLI1,TEAD2,SFPQ,SFRP2,ATF5,APBB1,APEX1,SHOX2,CHD7,SIX1,MSX1,RUVBL1,SMARCA4,SMARCC1,UHRF1,SMARCC2,SMARCD1,SMARCD3,SMARCE1,ZFHX3,FUS,KDM1A,MYBL2,SOX2,MYCN,SOX11,SOX12,NCOA6,ZNF423,BEX1,MYT1,MAFA,NPAS3,LMO3,NCL,NDN,GDNF,NEK4,BMP4,BMP7,AFAP1L2,GLI3,RBMX,NFYB,NGFR,MLLT11,YWHAQ,MCF2L,PHOX2B…
GO: Biological Process	GO:0045893	positive regulation of transcription, DNA-templated		2.28e-10	2.03e-06	9.16e-09	8.86e-08	177	1841	DPF1,ACTA2,ETV1,MEIS1,MEOX1,MEOX2,CITED2,PARP1,SALL2,SALL1,CSRNP3,JAG1,AGTR2,FGFR2,MAD2L2,FOXF2,FOXD1,PRRX2,FOXM1,FLI1,TEAD2,SFPQ,SFRP2,ATF5,APBB1,APEX1,SHOX2,CHD7,SIX1,MSX1,RUVBL1,SMARCA4,SMARCC1,UHRF1,SMARCC2,SMARCD1,SMARCD3,SMARCE1,ZFHX3,FUS,KDM1A,MYBL2,SOX2,MYCN,SOX11,SOX12,NCOA6,ZNF423,BEX1,MYT1,MAFA,NPAS3,LMO3,NCL,NDN,GDNF,NEK4,BMP4,BMP7,AFAP1L2,GLI3,RBMX,NFYB,NGFR,MLLT11,YWHAQ,MCF2L,PHOX2B…
GO: Biological Process	GO:1902680	positive regulation of RNA biosynthetic process		2.38e-10	2.11e-06	9.52e-09	9.21e-08	177	1842	DPF1,ACTA2,ETV1,MEIS1,MEOX1,MEOX2,CITED2,PARP1,SALL2,SALL1,CSRNP3,JAG1,AGTR2,FGFR2,MAD2L2,FOXF2,FOXD1,PRRX2,FOXM1,FLI1,TEAD2,SFPQ,SFRP2,ATF5,APBB1,APEX1,SHOX2,CHD7,SIX1,MSX1,RUVBL1,SMARCA4,SMARCC1,UHRF1,SMARCC2,SMARCD1,SMARCD3,SMARCE1,ZFHX3,FUS,KDM1A,MYBL2,SOX2,MYCN,SOX11,SOX12,NCOA6,ZNF423,BEX1,MYT1,MAFA,NPAS3,LMO3,NCL,NDN,GDNF,NEK4,BMP4,BMP7,AFAP1L2,GLI3,RBMX,NFYB,NGFR,MLLT11,YWHAQ,MCF2L,PHOX2B…
GO: Biological Process	GO:0048706	embryonic skeletal system development		2.48e-10	2.21e-06	9.91e-09	9.58e-08	49	302	SMC1A,WLS,ADARB1,MEIS1,FGFR2,FST,PRRX2,SHOX2,CHD7,MAB21L2,SIX1,MTHFD1,SMARCA4,RBM24,MYCN,SOX11,MYH3,GAS1,NKX3-2,BMP4,BMP7,ALDH1A2,GLI3,MAPRE2,ZEB1,TFAP2A,TGFB2,TGFBR1,NOG,WNT5B,HOXA11,HOXC11,HOXD9,HOXD10,HOXD11,HAND2,PRRX1,COL11A1,NSD2,WNT5A,CXCR4,LBH,DLX1,DLX2,NDNF,RDH10,EDNRA,SEMA3D,ALX1
GO: Biological Process	GO:0045665	negative regulation of neuron differentiation		2.58e-10	2.29e-06	1.02e-08	9.89e-08	25	95	MEIS1,JAG1,APBB1,SOX2,BMP7,GLI3,YWHAQ,PHOX2B,NOTCH1,CNTN2,PAX6,ID2,ID4,ISL2,IRX3,DIXDC1,HES5,ISL1,PTGER3,DLX1,DLX2,DMD,DLL1,LFNG,GDF11
GO: Biological Process	GO:0055001	muscle cell development		2.61e-10	2.32e-06	1.03e-08	9.96e-08	54	352	ACTC1,ACTG1,KLHL41,MEOX1,AGTR2,GPC4,FOXF2,SORBS2,ANK2,SGCD,SHOX2,FHOD3,SIX1,SLC8A1,SCUBE1,SCUBE2,CCT5,RBM24,MEGF10,KDM1A,MYH3,MYH10,STAC3,BCL2,BMP4,NOTCH1,CBFB,NR2F2,TMOD1,CDK1,TNNI2,TNNT2,TNNT3,HDAC2,TPM1,TMOD2,PGM5,HNRNPU,UCHL1,COL14A1,AKAP6,WNT10B,CRYAB,IGF1,SCUBE3,PRKG1,NEXN,ISL1,CXCR4,DMD,RGS4,VANGL2,PBRM1,ENG
GO: Biological Process	GO:0021879	forebrain neuron differentiation		2.62e-10	2.33e-06	1.03e-08	9.96e-08	24	88	SEMA3A,FZD8,SALL1,FGFR2,ATF5,SLIT1,SLIT3,SOX2,NRP2,NRP1,IGSF10,DCLK2,TFAP2A,PAX6,SLIT2,WNT5A,POU3F4,HES5,PTGER3,DCX,DLX1,DLX2,NDNF,ROBO1
GO: Biological Process	GO:2000145	regulation of cell motility		2.63e-10	2.34e-06	1.03e-08	9.96e-08	133	1271	RHOJ,ACTA2,MCAM,ACTG1,ADARB1,MEOX2,CITED2,SEMA3A,ADRA2A,EFEMP1,SEMA6D,ACAN,JAG1,AGTR2,GPC4,OLFM1,TNFRSF19,SEMA6A,SMPD3,PREX1,CD200,EVL,FLT1,SFRP2,ANXA1,PIK3R3,APEX1,RUFY3,PDPN,MAPRE1,SLC8A1,PLPP3,CFAP20,SNAI2,SMARCA4,LIMCH1,PHACTR1,MYLK,CLASP2,BCL2,SST,NRP2,NRP1,STC1,IGSF10,BMP4,BMP7,NGFR,TAC3,GNAI2,BMPER,FERMT2,MAPRE2,NOTCH1,TMSB15A,ZEB1,TNFSF18,NTF3,SEMA5A,SRCIN1,TFAP2A,NR2F2,LDB2,TGFB2,TGFBR1,…
GO: Biological Process	GO:0023061	signal release		2.82e-10	2.51e-06	1.1e-08	1.06e-07	84	678	ABAT,WLS,NRN1,ADRA2A,AGTR2,C1QTNF3,SMPD3,FST,FOXD1,SYT3,GIT1,ANXA1,SCG5,APBA1,APBA2,CHD7,PPFIA3,NAPB,SLC18A3,CSPG5,NSG1,RIMS1,SNAP25,GABBR1,SOX11,GAD1,NCOA6,MYT1,SPTBN2,MAFA,CPLX2,CPLX1,GDNF,NELL2,STXBP1,SYT11,VAMP2,SYN1,SYP,SYT1,SYT4,NPY1R,CALM1,CALM2,NTRK2,BRSK2,SYT2,NCS1,ENHO,P2RY1,PAX6,PCP4,NRG1,TRH,CHGA,PFKM,PFN2,CHRNA3,NRXN2,HSPA8,CNR1,VGF,SLC4A8,WNT7A,CPE,PREPL,RIMS4,CTBP2,RASL10B,RIMS2,RI…
GO: Biological Process	GO:0048639	positive regulation of developmental growth		2.87e-10	2.56e-06	1.1e-08	1.07e-07	43	246	MAP1B,MAPT,BCL11A,RNF157,BASP1,FGFR2,SYT3,CHD7,RUFY3,SLIT1,RIMS1,BCL2,GDI1,NRP1,GHR,SYT1,SYT4,NOTCH1,CNTN2,TBX2,SEMA5A,SYT2,CDK1,CDH4,NRG1,HNRNPK,NTN1,AKAP6,TNC,WNT3,IGF1,PRKDC,RIMS2,DBN1,DCX,CXCR4,DRD2,L1CAM,DLL1,CACNG7,HMGA2,EIF4G2,RND2
GO: Biological Process	GO:0000278	mitotic cell cycle		2.88e-10	2.56e-06	1.1e-08	1.07e-07	127	1197	NUSAP1,TTYH1,SMC1A,KATNB1,SPC25,MCM2,MCM3,MCM4,SKA2,MCM5,MCM6,MCM7,EWSR1,RRM1,EZH2,MEIS1,CDC7,TUBA1B,TUBB3,TUBB4A,FGFR3,FGFR2,SMPD3,MAD2L2,FHL1,TRIM36,FOXM1,SRSF2,ANXA1,APEX1,TACC2,MSH2,SMC2,SKP1,SKP2,PAICS,PDPN,MAPRE1,ARL3,STK33,ASNS,CHMP3,SMARCD3,SNAP25,GOLGA8A,MYBL2,NES,MYH10,VPS4A,GAS1,PBK,NASP,BCAT1,CLASP2,BCL2,NEK4,BMP4,BMP7,AFAP1L2,INSC,NAE1,YWHAQ,PHOX2B,USP22,CALM1,CALM2,BRSK2,CHAMP1,TFAP…
GO: Biological Process	GO:0140014	mitotic nuclear division		2.88e-10	2.56e-06	1.1e-08	1.07e-07	127	1197	NUSAP1,TTYH1,SMC1A,KATNB1,SPC25,MCM2,MCM3,MCM4,SKA2,MCM5,MCM6,MCM7,EWSR1,RRM1,EZH2,MEIS1,CDC7,TUBA1B,TUBB3,TUBB4A,FGFR3,FGFR2,SMPD3,MAD2L2,FHL1,TRIM36,FOXM1,SRSF2,ANXA1,APEX1,TACC2,MSH2,SMC2,SKP1,SKP2,PAICS,PDPN,MAPRE1,ARL3,STK33,ASNS,CHMP3,SMARCD3,SNAP25,GOLGA8A,MYBL2,NES,MYH10,VPS4A,GAS1,PBK,NASP,BCAT1,CLASP2,BCL2,NEK4,BMP4,BMP7,AFAP1L2,INSC,NAE1,YWHAQ,PHOX2B,USP22,CALM1,CALM2,BRSK2,CHAMP1,TFAP…
GO: Biological Process	GO:1903047	mitotic cell cycle process		2.88e-10	2.56e-06	1.1e-08	1.07e-07	127	1197	NUSAP1,TTYH1,SMC1A,KATNB1,SPC25,MCM2,MCM3,MCM4,SKA2,MCM5,MCM6,MCM7,EWSR1,RRM1,EZH2,MEIS1,CDC7,TUBA1B,TUBB3,TUBB4A,FGFR3,FGFR2,SMPD3,MAD2L2,FHL1,TRIM36,FOXM1,SRSF2,ANXA1,APEX1,TACC2,MSH2,SMC2,SKP1,SKP2,PAICS,PDPN,MAPRE1,ARL3,STK33,ASNS,CHMP3,SMARCD3,SNAP25,GOLGA8A,MYBL2,NES,MYH10,VPS4A,GAS1,PBK,NASP,BCAT1,CLASP2,BCL2,NEK4,BMP4,BMP7,AFAP1L2,INSC,NAE1,YWHAQ,PHOX2B,USP22,CALM1,CALM2,BRSK2,CHAMP1,TFAP…
GO: Biological Process	GO:0031099	regeneration		3.03e-10	2.69e-06	1.16e-08	1.12e-07	71	533	MAP1B,MCAM,EZH2,ACAN,JAG1,FHL1,FLT1,SFPQ,SRSF1,ANXA1,APOA4,CSPG5,SMARCA4,UHRF1,B3GAT1,FYN,SOX2,GABRR1,GAP43,NCL,BCL2,NEFM,IGSF10,NEFL,ALDH1A2,GLI3,NOTCH1,CNTN2,TGFBR1,INA,THY1,LINGO1,SMC3,TIMP3,CDK1,PCNA,MTA2,NRG1,HMGB1,CHD4,NREP,WNT5B,PRMT1,PLCG1,HSPA8,VIM,PRRX1,COL12A1,TNC,WNT7A,WNT10B,RTN4RL1,IGF1,RTN4RL2,PRPH,ISL1,RGMA,PTN,CXCR4,DHFR,DMD,JAM3,DPYSL2,CAMK1D,KRT17,L1CAM,LFNG,SEMA3D,ELAVL4,ENO3,…
GO: Biological Process	GO:0001667	ameboidal-type cell migration		3.15e-10	2.8e-06	1.2e-08	1.16e-07	85	691	NUSAP1,RHOJ,ACTA2,MEOX2,SEMA3A,SEMA6D,AGTR2,GPC4,SEMA6A,MMP17,EVL,ANXA1,ANXA6,PIK3R3,CHD7,ANKRD6,SLC8A1,PLPP3,SNAI2,CLASP2,GDNF,NRP2,NRP1,STC1,BMP4,BMP7,BMPER,PHOX2B,MAPRE2,NOTCH1,TBX2,THSD7A,CALD1,SEMA5A,NR2F2,TGFB2,TGFBR1,PAX6,CDH13,MTA2,NRG1,PATZ1,ENPP2,CORO1C,HMGB1,TSC2,PFN2,NRARP,WNT5B,SLIT2,SEMA5B,AMOT,SLC39A6,PLCG1,PCDH18,HAND2,SCHIP1,TNC,WNT5A,WNT7A,IGF1,CRB2,SEMA3E,MASP1,ISL1,ITGA4,ZEB2,…
GO: Biological Process	GO:0060411	cardiac septum morphogenesis		3.38e-10	3.01e-06	1.28e-08	1.24e-07	24	89	CITED2,JAG1,FGFR2,CHD7,SLIT3,SOX11,NRP2,NRP1,BMP4,BMP7,NOTCH1,TBX2,TGFB2,TGFBR1,NOG,SLIT2,HAND1,NSD2,WNT5A,ID2,ISL1,VANGL2,ROBO1,ENG
GO: Biological Process	GO:0021536	diencephalon development		3.64e-10	3.24e-06	1.37e-08	1.33e-07	33	159	WLS,ADCYAP1R1,SEMA3A,SALL1,SIX1,MSX1,DAAM1,KDM1A,SOX2,KCTD12,NRP2,NRP1,IGSF10,BMP4,ALDH1A2,NOTCH1,TBX2,SEMA5A,PAX6,NOG,WNT3,WNT5A,POU4F1,GREB1,ISL1,ZEB2,PTN,ARNT2,KIF5A,NDNF,DRD2,DLL1,HMGA2
GO: Biological Process	GO:0060840	artery development		3.96e-10	3.52e-06	1.49e-08	1.44e-07	31	143	MEIS1,CITED2,SEMA3A,JAG1,PRRX2,CHD7,SIX1,SMARCA4,MYH10,MYLK,NRP1,BMP4,GLI3,NGFR,NOTCH1,TBX2,TGFB2,TGFBR1,TNNT2,NOG,PKD2,NTN1,PLCG1,HAND2,PRRX1,PTH1R,CXCR4,DLL1,LOXL1,ROBO1,ENG
GO: Biological Process	GO:0048732	gland development		3.99e-10	3.55e-06	1.49e-08	1.44e-07	97	835	EPHB3,ACADM,ACAT1,MCM2,SCD5,WLS,EZH2,CITED2,SEMA3A,SALL1,JAG1,FGFR2,ALDH1A1,FHL1,FOXM1,FLT1,SRSF1,ANXA1,CHD7,SIX1,LIMS2,MSX1,FRZB,ASNS,SNAI2,SMARCA4,SMARCC1,UHRF1,DKK2,KDM1A,SOD1,SOX2,NCL,BCL2,NRP1,BMP4,BMP7,CDK5R1,ALDH1A2,EHMT2,GLI3,NME1,NOTCH1,TBX2,NTS,PRDX2,TGFB2,TGFBR1,PAX6,PCNA,NRG1,CDO1,NOG,HNRNPD,HNRNPK,PHF2,HOXA10,SLIT2,CADM1,HOXD9,HOXD13,PKD2,PRMT1,NTN1,MTCH2,PLXNA1,CNR1,HAND2,TNC,WNT3,W…
GO: Biological Process	GO:0072175	epithelial tube formation		4.14e-10	3.69e-06	1.54e-08	1.49e-07	39	212	CITED2,SALL1,PCDH19,FGFR2,FST,TEAD2,SFRP2,SIX1,MSX1,MTHFD1,ENAH,SOX11,GDNF,BMP4,BMP7,ALDH1A2,BMPER,TFAP2A,TGFB2,NOG,TSC2,HAND1,HAND2,WNT5A,IRX3,IRX1,HES5,ZEB2,RGMA,PAX8,FZD3,IFT57,RET,VANGL2,IFT52,ALX1,GREM1,IRX2,NIN
GO: Biological Process	GO:0021872	forebrain generation of neurons		4.17e-10	3.71e-06	1.55e-08	1.5e-07	25	97	SEMA3A,FZD8,SALL1,FGFR2,ATF5,SLIT1,SLIT3,SOX2,NRP2,NRP1,IGSF10,GLI3,DCLK2,TFAP2A,PAX6,SLIT2,WNT5A,POU3F4,HES5,PTGER3,DCX,DLX1,DLX2,NDNF,ROBO1
GO: Biological Process	GO:0031076	embryonic camera-type eye development		4.35e-10	3.87e-06	1.61e-08	1.55e-07	24	90	CITED2,FZD8,SEMA6A,ALDH1A1,FOXF2,MAB21L2,SMARCA4,SOX11,NES,SMOC1,BMP7,ALDH1A2,AFAP1L2,TBX2,ZEB1,TFAP2A,ZNF503,TH,PAX6,NTN1,WNT5A,IRX1,RDH10,EPHA4
GO: Biological Process	GO:0030308	negative regulation of cell growth		4.61e-10	4.1e-06	1.7e-08	1.64e-07	41	231	MAP2,BCL11A,SEMA3A,SEMA6D,DRAXIN,AGTR2,FGF13,SEMA6A,FHL1,SFRP2,APBB1,APBB2,MSX1,FRZB,SLIT1,SLIT3,SMARCA4,GAS1,BCL2,NRP1,CDK5R1,GNG4,SEMA5A,TGFB2,CDKN2D,CIRBP,SLIT2,SEMA5B,NTN1,TNC,WNT3,WNT5A,CRYAB,SEMA3E,RGMA,RGS4,SEMA3D,GREM1,ENO1,EPHA4,EPHA7
GO: Biological Process	GO:0008015	blood circulation		4.77e-10	4.24e-06	1.75e-08	1.69e-07	90	755	ABAT,RPS6KA2,ACTA2,ACTC1,ACTG2,MEOX2,SEMA3A,ADRA2A,AGTR2,FGF13,MME,SMPD3,FLI1,FLT1,SRSF1,ANK2,SGCD,APEX1,SHOX2,CCDC80,CHD7,LIMS2,SLC8A1,SCUBE2,CELF2,CACNG4,ATP1A2,ATP1A3,ATP2B1,SOD1,SCN3B,FXYD7,STC1,TAC3,GNAI2,GNAO1,FERMT2,TBX2,CACNB1,NPY1R,CALM1,CALM2,NTS,CBFB,NR2F2,TGFB2,TH,P2RY1,PEBP1,TNNC1,TNNI1,TNNI2,TNNT2,TPM1,PDE3A,CHGA,SLIT2,AMOT,PIK3R1,PKD2,PLCG1,CNR1,HAND2,AKAP6,ID2,YWHAE,CRIP2,CRYAB,PR…
GO: Biological Process	GO:0003013	circulatory system process		4.84e-10	4.31e-06	1.77e-08	1.71e-07	97	838	ABAT,RPS6KA2,ACTA2,ACTC1,ACTG2,SVEP1,FABP5,MEOX2,SEMA3A,ADRA2A,AGTR2,FGF13,MME,SMPD3,FLI1,FLT1,SRSF1,ANK2,SGCD,APEX1,SHOX2,CCDC80,CHD7,SLC1A2,LIMS2,SLC8A1,SCUBE2,CELF2,CACNG4,ATP1A2,ATP1A3,FYN,ATP2B1,SOD1,SCN3B,FXYD7,STC1,TAC3,GNAI2,GNAO1,FERMT2,TBX2,CACNB1,NPY1R,CALM1,CALM2,NTS,CBFB,NR2F2,TGFB2,TH,P2RY1,PEBP1,TNNC1,TNNI1,TNNI2,TNNT2,TPM1,PDE3A,CHGA,SLIT2,AMOT,PIK3R1,PKD2,PLCG1,CNR1,HAND2,AKAP6,S…
GO: Biological Process	GO:0003015	heart process		5.34e-10	4.75e-06	1.94e-08	1.88e-07	60	421	RPS6KA2,ACTA2,ACTC1,ACTG2,SEMA3A,AGTR2,FGF13,FLT1,SRSF1,ANK2,SGCD,APEX1,SHOX2,LIMS2,SLC8A1,CELF2,CACNG4,ATP1A2,ATP1A3,FYN,ATP2B1,SOD1,SCN3B,FXYD7,STC1,GNAI2,GNAO1,TBX2,CACNB1,CALM1,CALM2,CBFB,TGFB2,TH,PEBP1,TNNC1,TNNI1,TNNI2,TNNT2,TPM1,CHGA,PIK3R1,PKD2,PLCG1,HAND2,AKAP6,YWHAE,CRIP2,CRYAB,PRKG1,ISL1,CXCR4,KCNH2,DHFR,KCNK3,DMD,DRD2,DNM1L,RGS4,CACNG7
GO: Biological Process	GO:0060047	heart contraction		6.16e-10	5.49e-06	2.23e-08	2.16e-07	59	412	RPS6KA2,ACTA2,ACTC1,ACTG2,SEMA3A,AGTR2,FGF13,FLT1,SRSF1,ANK2,SGCD,APEX1,SHOX2,LIMS2,SLC8A1,CELF2,CACNG4,ATP1A2,ATP1A3,ATP2B1,SOD1,SCN3B,FXYD7,STC1,GNAI2,GNAO1,TBX2,CACNB1,CALM1,CALM2,CBFB,TGFB2,TH,PEBP1,TNNC1,TNNI1,TNNI2,TNNT2,TPM1,CHGA,PIK3R1,PKD2,PLCG1,HAND2,AKAP6,YWHAE,CRIP2,CRYAB,PRKG1,ISL1,CXCR4,KCNH2,DHFR,KCNK3,DMD,DRD2,DNM1L,RGS4,CACNG7
GO: Biological Process	GO:0048663	neuron fate commitment		6.67e-10	5.93e-06	2.4e-08	2.32e-07	25	99	SIX1,SOX2,ZC4H2,BMP4,EHMT2,GLI3,NOTCH1,TBX2,TGFB2,TGFBR1,PAX6,NRG1,HOXC10,HOXD10,NTN1,PRRX1,ZNF521,ID2,ISL2,POU4F1,ISL1,DCTN1,DLX1,DLX2,DLL1
GO: Biological Process	GO:0035148	tube formation		6.91e-10	6.15e-06	2.48e-08	2.4e-07	41	234	CITED2,SALL1,PCDH19,FGFR2,FST,TEAD2,SFRP2,SIX1,MSX1,MTHFD1,ENAH,SOX11,GDNF,BMP4,BMP7,ALDH1A2,BMPER,NOTCH1,TFAP2A,TGFB2,NOG,TSC2,HAND1,HAND2,WNT5A,IRX3,IRX1,HES5,ZEB2,RGMA,PAX8,BCL2L11,FZD3,IFT57,RET,VANGL2,IFT52,ALX1,GREM1,IRX2,NIN
GO: Biological Process	GO:0007017	microtubule-based process		7.31e-10	6.51e-06	2.61e-08	2.53e-07	133	1291	NUSAP1,MAP1B,MAP2,MAP6,MAPT,MARK1,SMC1A,APC2,KATNB1,SPC25,MCAM,MCM2,SKA2,MCM7,EWSR1,ATAT1,ADCY3,TBC1D16,TUBA1B,TUBB3,TUBB4A,MID1,FGF13,FGFR2,CAMSAP1,TRIM36,SFPQ,ATF5,CNIH2,KIF21A,APBA1,COPG2,TACC2,MAPRE1,KIFAP3,ARL3,CCDC88A,RUVBL1,CFAP20,STAU2,CHMP3,TMEM108,TPPP3,GOLGA8A,SOD1,MYBL2,KIF21B,KIF1A,ZNF423,ACTR10,KIF1B,CLASP2,NEFM,NEFL,CDK5R1,INSC,TAC3,DCLK2,YWHAQ,MAPRE2,WASF1,NOTCH1,CNTN2,AGTPBP1,CAP…
GO: Biological Process	GO:0003407	neural retina development		7.71e-10	6.87e-06	2.75e-08	2.66e-07	34	172	OLFM1,CYFIP2,SMARCA4,SMARCD3,ATP2B1,SOX11,MYLK,PCDH17,CDK5R1,EHMT2,SDK1,CDK5R2,TBX2,GPM6A,NTRK2,TFAP2A,TGFB2,THY1,PAX6,TOP2B,TSPAN12,SDK2,FAT3,CRB2,FJX1,DCTN1,PTN,PTPRM,DLX1,DLX2,DNMT1,RAN,LLGL1,MARCKS
GO: Biological Process	GO:0009611	response to wounding		8.34e-10	7.42e-06	2.96e-08	2.86e-07	103	919	ABAT,MORN4,MAP1B,SIGMAR1,ACTA2,MCAM,ACTG1,FABP5,S100A9,ADRA2A,MYL9,JAG1,SCN3A,FGFR3,FGFR2,SDC2,EVL,SFPQ,GIT1,ANXA1,ANXA6,APOA4,SLC1A2,PDPN,SCUBE1,PLPP3,CSPG5,SNAI2,B3GAT1,FYN,KDM1A,SOD1,SOX2,SOX11,MYH10,MYLK,GAP43,SARM1,CLASP2,BCL2,GDNF,NRP1,NEFM,NEFL,BMP4,STXBP1,SYT11,GLI3,NGFR,FERMT2,CNTN2,NTRK1,NTS,PRDX2,TGFB2,TGFBR1,LINGO1,P2RX3,P2RY1,CBX5,PEBP1,SERPINB2,H3-3A,CDK1,PAX6,HDAC2,TPM1,NRG1,NOG,GN…
GO: Biological Process	GO:0061326	renal tubule development		8.51e-10	7.57e-06	3.01e-08	2.91e-07	28	123	ACAT1,CITED2,SALL1,JAG1,AGTR2,FOXD1,SIX1,LGR5,BCL2,GDNF,BMP4,GLI3,TIMELESS,NOTCH1,TBX2,TFAP2A,NOG,HOXA11,HOXD11,PKD2,WNT7B,IRX3,IRX1,HES5,PAX8,DLL1,GREM1,IRX2
GO: Biological Process	GO:0042733	embryonic digit morphogenesis		8.83e-10	7.86e-06	3.11e-08	3.01e-07	21	72	SALL1,SFRP2,MSX1,MYCN,GAS1,BMP4,GLI3,NOTCH1,TBX2,HDAC2,NOG,HOXA11,HOXC11,HOXD11,HOXD13,HAND2,WNT5A,WNT7A,TMEM231,BCL2L11,IFT52
GO: Biological Process	GO:0072009	nephron epithelium development		9.97e-10	8.87e-06	3.49e-08	3.38e-07	33	165	ACAT1,CITED2,SALL1,BASP1,JAG1,AGTR2,FOXD1,SIX1,BCL2,GDNF,GLCCI1,BMP4,ALDH1A2,GLI3,TIMELESS,MPPED2,NOTCH1,TBX2,THSD7A,TFAP2A,NOG,HOXA11,HOXD11,PKD2,WNT7B,IRX3,IRX1,HES5,CRB2,PAX8,DLL1,GREM1,IRX2
GO: Biological Process	GO:0032535	regulation of cellular component size		1.04e-09	9.27e-06	3.64e-08	3.52e-07	65	482	MAP1B,MAP2,MAPT,BCL11A,ADD2,SEMA3A,SEMA6D,DRAXIN,OLFM1,FGF13,SEMA6A,PREX1,EVL,LARS1,FHOD3,RUFY3,CYFIP2,SLIT1,SLIT3,CHMP3,KDM1A,SPTBN2,WASF3,CLASP2,GDI1,NRP1,NEFM,NEFL,CDK5R1,WASF1,CNTN2,TMSB15A,NRCAM,SEMA5A,TTL,TMOD1,CDH4,TPM1,NRG1,TMOD2,TSC2,PFN2,SLIT2,SEMA5B,NTN1,TNC,WNT3,WNT5A,WNT7A,WNT7B,SEMA3E,DBN1,DCX,RGMA,CXCR4,PDXP,DPYSL2,L1CAM,TMSB15B,RET,SEMA3D,EIF4G2,RND2,EPHA4,EPHA7
GO: Biological Process	GO:0043484	regulation of RNA splicing		1.11e-09	9.83e-06	3.84e-08	3.72e-07	35	183	SRSF1,SRSF2,SRSF3,AFF2,SRSF7,TRA2B,PUF60,KHDRBS3,CELF2,FUS,RBM24,NCL,RBMX,NOVA1,NOVA2,YBX1,PTBP2,TIA1,CELF3,HNRNPA1,HNRNPA2B1,HNRNPH1,HNRNPH3,HNRNPK,HNRNPU,CIRBP,PIK3R1,HSPA8,CELF6,CELF5,RBFOX3,CELF4,DDX5,PCBP4,RBM3
GO: Biological Process	GO:0022402	cell cycle process		1.17e-09	1.04e-05	4.06e-08	3.93e-07	170	1786	NUSAP1,TTYH1,SMC1A,RPS6KA2,KATNB1,SPC25,MCM2,MCM3,MCM4,SKA2,MCM5,MCM6,MCM7,EWSR1,RRM1,EZH2,MEIS1,AXIN2,CDC7,TUBA1B,TUBB3,TUBB4A,KLHL13,MLF1,AK1,FGFR3,FGFR2,SMPD3,MAD2L2,FHL1,TRIM36,FOXM1,SFPQ,ATF5,SRSF2,GIT1,ANXA1,APBB1,APBB2,APEX1,TACC2,MSH2,SMC2,SKP1,SKP2,PAICS,PDPN,MSX1,MAPRE1,ARL3,STK33,ASNS,CHMP3,SMARCD3,ZFHX3,SNAP25,GOLGA8A,MYBL2,SOX2,GABRR1,NES,MYH10,VPS4A,GAS1,PBK,NASP,BCAT1,CLASP2,BCL2,N…
GO: Biological Process	GO:0048048	embryonic eye morphogenesis		1.21e-09	1.08e-05	4.17e-08	4.03e-07	23	87	CITED2,FZD8,FBN2,EFEMP1,SEMA6A,ALDH1A1,FOXF2,MAB21L2,SMARCA4,SOX11,SMOC1,BMP7,AFAP1L2,TBX2,ZEB1,TFAP2A,ZNF503,TH,PAX6,NTN1,WNT5A,VANGL2,EPHA4
GO: Biological Process	GO:0099173	postsynapse organization		1.22e-09	1.09e-05	4.2e-08	4.06e-07	40	229	EPHB3,ACTG1,NLGN4X,MPP2,SORBS2,GIT1,STAU2,TMEM108,FYN,MYH10,KIF1A,GAP43,SPTBN2,LRRC4,GDNF,NRP2,NRP1,NEFL,CDK5R1,NRCAM,GRID2,SRCIN1,INA,ARHGAP33,TSC2,HNRNPK,NLGN3,CADM1,NRXN2,HSPA8,WNT5A,WNT7A,CTNND2,DBN1,PTN,PTPRD,DNM1L,MARCKS,EPHA4,EPHA7
GO: Cellular Component	GO:0098685	Schaffer collateral - CA1 synapse		1.25e-09	1.27e-06	3.52e-08	2.64e-07	27	116	ACTG1,MPP2,APBA1,APBA2,APBB1,LRRC4C,FYN,GABBR1,CPLX1,LRRC4,NEFL,SYT11,SYN1,SYP,INA,P2RX3,PFN2,CADM1,PLCG1,WNT7A,TUBB2B,PTPRD,SNAP91,IQSEC1,L1CAM,EPHA4,EPHA7
GO: Biological Process	GO:0051241	negative regulation of multicellular organismal process		1.25e-09	1.11e-05	4.29e-08	4.15e-07	143	1431	TMEM88,CLDN18,ABAT,MAP2,BCL11A,MEIS1,AXIN2,MEOX2,CITED2,SEMA3A,PARP1,ADRA2A,EFEMP1,SEMA6D,ZNF608,DRAXIN,AGTR2,FGF13,C1QTNF3,SEMA6A,FGFR3,ALDH1A1,MAD2L2,FST,CD200,EVL,FLT1,SFRP2,ATF5,GIT1,ANXA1,APOA4,APOC3,RUFY3,FRZB,SLIT1,SLIT3,DLL3,SNAI2,ATP1A2,MDGA1,ATP2B1,KDM1A,SOD1,MYCN,SOX11,ZNF423,NKX3-2,BCL2,TNMD,GDI1,NRP1,STC1,BMP4,BMP7,CDK5R1,SYT11,GLI3,NGFR,SYT4,GNAI2,NME1,NOTCH1,NOVA1,NOVA2,TCF4,TNFSF1…
GO: Biological Process	GO:0045686	negative regulation of glial cell differentiation		1.31e-09	1.16e-05	4.45e-08	4.3e-07	15	37	FGFR3,ATF5,DLL3,MYCN,BMP4,NOTCH1,LINGO1,DAAM2,NOG,ID2,ID4,HES5,DLX1,DLX2,HMGA2
GO: Cellular Component	GO:0070382	exocytic vesicle		1.37e-09	1.39e-06	3.74e-08	2.81e-07	50	324	SCAMP5,MME,SYT3,ANXA1,APBA1,APBA2,COPG2,SLC18A3,SNAP25,ATP1A2,GABBR1,ATP6V1G2,KIF1A,KIF1B,SPTBN2,KIRREL3,SYT11,VAMP2,SYN1,SYP,SYT1,SYT4,GNAI2,DCLK2,NPY1R,CALM1,CALM2,NTF3,SYT2,TH,PEBP1,EXOC4,SLC10A4,PENK,RAB3C,CADM1,HSPA8,SLC4A8,IGF1,LAMP5,SNAP91,PTPRN,IQSEC1,KIF3C,DMD,RAB3A,DPYSL3,DRD2,DNM1L,PRRT2
GO: Biological Process	GO:0070507	regulation of microtubule cytoskeleton organization		1.38e-09	1.23e-05	4.68e-08	4.53e-07	33	167	MAP1B,MAP2,MAP6,MAPT,APC2,KATNB1,SKA2,ATAT1,TUBB4A,MID1,FGF13,CAMSAP1,TRIM36,MAPRE1,CHMP3,CLASP2,CDK5R1,YWHAQ,MAPRE2,STMN2,TPPP,HNRNPU,FSD1,DIXDC1,DCTN1,HDGFL3,STMN4,STMN3,STMN1,DYNC1LI1,CKAP2,EPHA3,NIN
GO: Cellular Component	GO:0044309	neuron spine		1.44e-09	1.46e-06	3.83e-08	2.88e-07	46	285	MAP1B,MAPT,TENM2,MPP2,CNIH2,APBA1,APBA2,APBB1,SLC1A2,SLC8A1,FUS,ATP1A2,ATP1A3,ATP2B1,GABBR1,MYH10,LRRC4,CDK5R1,SYT11,NGFR,SYP,SYT1,GPM6A,CALD1,NTRK2,GRID2,GRIK2,P2RX3,ARHGAP33,HNRNPK,HPCA,HSPA8,CNN3,CRYAB,PSD,DBN1,ASAP1,PTPRD,PTPRZ1,DRD2,PRRT2,LPAR1,EFNB3,MARCKS,EPHA4,EPHA7
GO: Biological Process	GO:0003151	outflow tract morphogenesis		1.45e-09	1.29e-05	4.89e-08	4.73e-07	24	95	CITED2,ACAN,JAG1,FGFR2,SFRP2,SIX1,SMARCA4,SOX11,NRP2,NRP1,BMP4,BMP7,NOTCH1,TBX2,NPY1R,TFAP2A,TGFB2,NOG,HAND2,WNT5A,ISL1,VANGL2,ROBO1,ENG
GO: Biological Process	GO:0072080	nephron tubule development		1.5e-09	1.34e-05	5.07e-08	4.9e-07	27	118	ACAT1,CITED2,SALL1,JAG1,AGTR2,FOXD1,SIX1,BCL2,GDNF,BMP4,GLI3,TIMELESS,NOTCH1,TBX2,TFAP2A,NOG,HOXA11,HOXD11,PKD2,WNT7B,IRX3,IRX1,HES5,PAX8,DLL1,GREM1,IRX2
GO: Biological Process	GO:0002062	chondrocyte differentiation		1.51e-09	1.34e-05	5.07e-08	4.9e-07	29	134	EWSR1,AXIN2,EFEMP1,ACAN,FGFR3,SMPD3,SFRP2,ANXA6,SHOX2,SCUBE2,SNAI2,NKX3-2,BMP4,GLI3,TGFBR1,RFLNA,CYTL1,WNT5B,HOXA11,HOXD11,COL11A1,WNT7A,WNT10B,RFLNB,HES5,PTH1R,HMGA2,GREM1,MAF
GO: Biological Process	GO:0048024	regulation of mRNA splicing, via spliceosome		1.53e-09	1.36e-05	5.11e-08	4.94e-07	28	126	SRSF2,SRSF3,SRSF7,TRA2B,PUF60,KHDRBS3,CELF2,RBM24,NCL,RBMX,NOVA1,NOVA2,YBX1,TIA1,CELF3,HNRNPA1,HNRNPA2B1,HNRNPK,HNRNPU,CIRBP,HSPA8,CELF6,CELF5,RBFOX3,CELF4,DDX5,PCBP4,RBM3
GO: Biological Process	GO:0030307	positive regulation of cell growth		1.71e-09	1.52e-05	5.7e-08	5.51e-07	38	213	MAP1B,MAPT,BCL11A,RNF157,S100A9,SFRP2,SYT3,RUFY3,SLIT1,RIMS1,BCL2,GDI1,NRP1,SYT1,SYT4,CNTN2,SEMA5A,SYT2,TGFB2,TGFBR1,H3-3A,CDH4,LGI1,NRG1,HNRNPK,NTN1,AKAP6,WNT3,IGF1,RIMS2,DBN1,DCX,CXCR4,KRT17,L1CAM,CACNG7,EIF4G2,RND2
GO: Biological Process	GO:0031032	actomyosin structure organization		1.82e-09	1.62e-05	6.03e-08	5.83e-07	45	280	ACTC1,ACTG1,KLHL41,EVL,PPM1E,FHOD3,SLC8A1,CCDC88A,CCT5,LIMCH1,RBM24,MEGF10,PHACTR1,MYH3,MYH10,VPS4A,CLASP2,EPB41L3,NRP1,FERMT2,TMSB15A,CBFB,TGFBR1,TMOD1,TNNI2,TNNT2,TNNT3,HDAC2,TPM1,TMOD2,PFN2,PGM5,TMEFF2,PIK3R1,CNN3,CRYAB,CXCR4,DMD,RAC3,TMSB15B,STMN1,S1PR1,LPAR1,FAM171A1,EPB41
GO: Biological Process	GO:0010639	negative regulation of organelle organization		1.82e-09	1.62e-05	6.03e-08	5.83e-07	58	413	MAP1B,MAP2,MAPT,RPS6KA2,APC2,KATNB1,MCM2,ADD2,TUBB4A,PARP1,MID1,FGF13,FGFR3,FGFR2,MAD2L2,CAMSAP1,EVL,FHOD3,MAPRE1,SPTBN2,CLASP2,BMP4,BMP7,STXBP1,EHMT2,SYT4,YWHAQ,TMSB15A,STMN2,ZWINT,TMOD1,H3-3A,CDC20,EVI5L,TPM1,CENPF,TMOD2,TSC2,PFN2,HNRNPA1,TMEFF2,HNRNPU,PHF2,SLIT2,PIK3R1,IGF1,FEZ1,DBN1,HDGFL3,PINX1,TMSB15B,DNM1L,STMN1,PRRT2,S1PR1,NAT10,DYNC1LI1,CKAP2
GO: Biological Process	GO:0048839	inner ear development		2.31e-09	2.06e-05	7.62e-08	7.37e-07	53	363	EYA4,MCM2,EYA2,WLS,JAG1,FGFR3,FGFR2,SLITRK6,FST,PRRX2,CHD7,SIX1,LGR5,MSX1,FRZB,ATP2B1,SOD1,SOX2,MYCL,GABRB3,MYCN,BMP4,GLI3,BMPER,PHOX2B,NOTCH1,ZEB1,TFAP2A,NCS1,TGFB2,CYTL1,WNT5B,HPCA,NTN1,PRRX1,COL11A1,WNT5A,POU3F4,IRX1,ZIC1,IGF1,LRIG1,HES5,PAX8,KCNK2,KCNK3,MAFB,FZD3,DLL1,VANGL2,EMX2,EPHA4,MAF
GO: Biological Process	GO:0045892	negative regulation of transcription, DNA-templated		2.52e-09	2.24e-05	8.27e-08	8e-07	150	1538	DPF1,BCL11A,EZH2,TENM2,CITED2,PARP1,SALL2,SALL1,ZNF608,BASP1,HES6,FGFR3,FGFR2,MAD2L2,FST,FOXF2,FOXD1,FOXM1,SFPQ,SFRP2,ATF5,SRSF2,APBB1,PHF6,APEX1,SHOX2,ZBTB12,SIX1,NCOA5,MSX1,TAGLN3,SNAI2,SMARCA4,UHRF1,SMARCC2,SMARCE1,ZFHX3,KDM1A,SOX2,SOX11,ZNF423,NKX3-2,NDN,BCL7A,SAP30,RCOR2,STC1,BMP4,BMP7,CDK5R1,EHMT2,GLI3,CBX1,TIMELESS,YWHAQ,NOTCH1,CBX2,TBX2,TCF4,ZEB1,PCBP3,ZNF354A,VPS72,YBX1,GPS2,RUNX1T1,CBFB…
GO: Biological Process	GO:0060042	retina morphogenesis in camera-type eye		2.67e-09	2.38e-05	8.73e-08	8.45e-07	34	180	MEIS1,CYFIP2,SMARCA4,SOX2,SOX11,MYLK,PCDH17,CDK5R1,EHMT2,SDK1,CDK5R2,TBX2,NTRK2,TFAP2A,THY1,PAX6,CDH4,CDH6,TOP2B,TSPAN12,SDK2,FAT3,IRX1,ZIC1,CRB2,FJX1,DCTN1,PTN,PTPRM,CDON,DNMT1,DLL1,IRX2,MARCKS
GO: Biological Process	GO:1903507	negative regulation of nucleic acid-templated transcription		2.75e-09	2.45e-05	8.97e-08	8.68e-07	150	1540	DPF1,BCL11A,EZH2,TENM2,CITED2,PARP1,SALL2,SALL1,ZNF608,BASP1,HES6,FGFR3,FGFR2,MAD2L2,FST,FOXF2,FOXD1,FOXM1,SFPQ,SFRP2,ATF5,SRSF2,APBB1,PHF6,APEX1,SHOX2,ZBTB12,SIX1,NCOA5,MSX1,TAGLN3,SNAI2,SMARCA4,UHRF1,SMARCC2,SMARCE1,ZFHX3,KDM1A,SOX2,SOX11,ZNF423,NKX3-2,NDN,BCL7A,SAP30,RCOR2,STC1,BMP4,BMP7,CDK5R1,EHMT2,GLI3,CBX1,TIMELESS,YWHAQ,NOTCH1,CBX2,TBX2,TCF4,ZEB1,PCBP3,ZNF354A,VPS72,YBX1,GPS2,RUNX1T1,CBFB…
GO: Cellular Component	GO:0043197	dendritic spine		2.79e-09	2.83e-06	7.25e-08	5.44e-07	45	281	MAP1B,MAPT,TENM2,MPP2,CNIH2,APBA1,APBA2,APBB1,SLC1A2,SLC8A1,FUS,ATP1A2,ATP1A3,ATP2B1,GABBR1,MYH10,LRRC4,CDK5R1,SYT11,NGFR,SYT1,GPM6A,CALD1,NTRK2,GRID2,GRIK2,P2RX3,ARHGAP33,HNRNPK,HPCA,HSPA8,CNN3,CRYAB,PSD,DBN1,ASAP1,PTPRD,PTPRZ1,DRD2,PRRT2,LPAR1,EFNB3,MARCKS,EPHA4,EPHA7
GO: Cellular Component	GO:0015629	actin cytoskeleton		3e-09	3.04e-06	7.6e-08	5.7e-07	99	883	TTYH1,MORN4,MAP2,APC2,ACTA2,ACTC1,ACTG1,ACTG2,TENM2,ADD2,TUBB3,MYL9,ANTXR1,FGF13,MME,AKR1B1,FLT1,SORBS2,ANXA1,APBB1,FHOD3,RUFY3,NCOA5,PDPN,ENAH,EFR3B,LIMCH1,SNAP25,DAAM1,SAMD14,FYN,PALLD,DENND2A,MYH3,MYH10,MYLK,GAP43,ACTR10,SPTBN2,NFASC,PDLIM3,TAGLN,FERMT2,WASF1,TMSB15A,GPM6A,CALD1,SRCIN1,TMOD1,TNNC2,RFLNA,TNNC1,TNNI1,TNNI2,TNNT2,TNNT3,DCTN3,EXOC4,TPM1,CORO1C,TMOD2,HNRNPK,PGM5,AMOT,PKD2,MYLPF,HOM…
GO: Biological Process	GO:0007169	transmembrane receptor protein tyrosine kinase signaling pathway		3.07e-09	2.73e-05	9.96e-08	9.63e-07	98	880	EPHB3,ACTG1,WDR54,SVEP1,ADRA2A,EFEMP1,SALL1,AGTR2,PIP4K2B,SEMA6A,FGFR3,FGFR2,SMPD3,SDC2,FLT1,SRSF3,GIT1,PIK3R3,SESN3,CYFIP2,NCOA5,CCDC88A,GKAP1,SMARCC1,TMEM108,FYN,DOK5,ATP6V1G2,HNRNPM,CLASP2,NDN,TNMD,GDNF,GFRA1,GFRA2,GFRA3,NRP2,NRP1,GHR,BMP4,CDK5R1,AFAP1L2,NGFR,GNAI2,WASF1,NOTCH1,TCF4,YBX1,NTF3,NTRK1,NTRK2,TFAP2A,ANGPTL1,ENHO,TIA1,CDH13,TSPAN12,NRG1,NOG,GNG2,TSC2,CHN1,HNRNPA1,CHRNA3,HNRNPH1,PIK3…
GO: Biological Process	GO:0048813	dendrite morphogenesis		3.1e-09	2.76e-05	9.99e-08	9.66e-07	36	199	EPHB3,MAP2,MAP6,SEMA3A,KIDINS220,SDC2,TENM3,STAU2,FYN,PHACTR1,KCTD12,KIF1A,SARM1,NRP1,CDK5R1,SRCIN1,MAPK8IP2,ARHGAP33,CHRNA3,NLGN3,WNT7A,SLITRK5,CTNND2,DBN1,DCX,PTN,PARP6,PTPRD,PTPRZ1,DNM1L,CELSR2,RBPMS2,ROBO1,ELAVL4,MARCKS,EPHA4
GO: Biological Process	GO:0001838	embryonic epithelial tube formation		3.1e-09	2.76e-05	9.99e-08	9.66e-07	34	181	CITED2,SALL1,PCDH19,TEAD2,SFRP2,SIX1,MTHFD1,ENAH,SOX11,GDNF,BMP4,BMP7,TFAP2A,TGFB2,NOG,TSC2,HAND1,HAND2,WNT5A,IRX3,IRX1,HES5,ZEB2,RGMA,PAX8,FZD3,IFT57,RET,VANGL2,IFT52,ALX1,GREM1,IRX2,NIN
GO: Biological Process	GO:0048608	reproductive structure development		3.16e-09	2.82e-05	1.02e-07	9.83e-07	77	631	RRM1,CITED2,SEMA3A,SALL1,BASP1,FGFR2,MME,FST,FOXF2,SFRP2,ANXA1,MSH2,CHD7,SLC8A1,NUDT1,SLIT3,SMARCC1,TPPP3,SOD1,SOX2,NCOA6,PEG10,NASP,BCL2,GDNF,GFRA1,STC1,BMP4,BMP7,GLI3,NRK,NOTCH1,NTRK1,NR2F2,TGFB2,TGFBR1,H3-3A,HSD17B10,TOX2,CDH6,NOG,PATZ1,ADGRG1,HMGB2,HNRNPA1,HNRNPA2B1,HNRNPK,HOXA10,HOXA11,SLIT2,HOXD13,HS6ST1,PKD2,HAND1,VGF,VIM,SCHIP1,TNC,WNT5A,WNT7A,WNT7B,ID4,IGF1,IL11RA,HTRA1,ITGA4,PTN,STOX2,P…
GO: Biological Process	GO:1902679	negative regulation of RNA biosynthetic process		3.28e-09	2.92e-05	1.05e-07	1.01e-06	150	1544	DPF1,BCL11A,EZH2,TENM2,CITED2,PARP1,SALL2,SALL1,ZNF608,BASP1,HES6,FGFR3,FGFR2,MAD2L2,FST,FOXF2,FOXD1,FOXM1,SFPQ,SFRP2,ATF5,SRSF2,APBB1,PHF6,APEX1,SHOX2,ZBTB12,SIX1,NCOA5,MSX1,TAGLN3,SNAI2,SMARCA4,UHRF1,SMARCC2,SMARCE1,ZFHX3,KDM1A,SOX2,SOX11,ZNF423,NKX3-2,NDN,BCL7A,SAP30,RCOR2,STC1,BMP4,BMP7,CDK5R1,EHMT2,GLI3,CBX1,TIMELESS,YWHAQ,NOTCH1,CBX2,TBX2,TCF4,ZEB1,PCBP3,ZNF354A,VPS72,YBX1,GPS2,RUNX1T1,CBFB…
GO: Biological Process	GO:0021766	hippocampus development		3.28e-09	2.92e-05	1.05e-07	1.01e-06	27	122	ATAT1,EZH2,FGF13,TMEM108,NEFM,NEFL,KIRREL3,CDK5R1,GLI3,DCLK2,NME1,CDK5R2,PEBP1,HDAC2,NOG,HNRNPK,ID4,YWHAE,FEZ1,DCX,ZEB2,PTPRZ1,DLX1,DLX2,KIF5A,RAN,EMX2
GO: Cellular Component	GO:0098936	intrinsic component of postsynaptic membrane		3.5e-09	3.55e-06	8.66e-08	6.49e-07	35	189	ADRA2A,NLGN4X,MPP2,CNIH2,LRRC4C,SLC1A6,ADAM22,SLC8A1,CSPG5,CACNG4,GABBR1,GABRA3,GABRB3,LRRC4,PCDH17,NRP2,NRP1,SLITRK2,ADGRL2,CNTN2,NRCAM,GRID2,NRG1,CHRNA3,NLGN3,CADM1,FLRT3,PTPRZ1,GRIN3A,DRD2,CACNG7,EFNB3,MARCKS,EPHA4,EPHA7
GO: Biological Process	GO:0060415	muscle tissue morphogenesis		3.82e-09	3.4e-05	1.21e-07	1.17e-06	25	107	ACTC1,ADARB1,FGFR2,SHOX2,CHD7,MYLK,BMP4,FERMT2,NOTCH1,TGFB2,TGFBR1,TNNC1,TNNI1,TNNT2,TPM1,NRG1,NOG,HAND1,COL11A1,WNT5A,POU4F1,ISL1,S1PR1,VANGL2,ENG
GO: Biological Process	GO:0072006	nephron development		4.13e-09	3.68e-05	1.31e-07	1.27e-06	39	229	ACAT1,ACTA2,CITED2,SALL1,BASP1,JAG1,AGTR2,FOXD1,SIX1,BCL2,GDNF,GLCCI1,BMP4,KIRREL3,BMP7,ALDH1A2,GLI3,TIMELESS,MPPED2,NOTCH1,TBX2,THSD7A,TFAP2A,NOG,HOXA11,HOXD11,PKD2,WNT7B,IRX3,IRX1,HES5,CRB2,PAX8,MAFB,RET,DLL1,VANGL2,GREM1,IRX2
GO: Biological Process	GO:0048596	embryonic camera-type eye morphogenesis		4.35e-09	3.87e-05	1.37e-07	1.33e-06	20	71	CITED2,FZD8,SEMA6A,ALDH1A1,FOXF2,MAB21L2,SMARCA4,SOX11,SMOC1,BMP7,AFAP1L2,TBX2,ZEB1,TFAP2A,ZNF503,TH,PAX6,NTN1,WNT5A,EPHA4
GO: Biological Process	GO:0061458	reproductive system development		4.5e-09	4.01e-05	1.41e-07	1.37e-06	77	636	RRM1,CITED2,SEMA3A,SALL1,BASP1,FGFR2,MME,FST,FOXF2,SFRP2,ANXA1,MSH2,CHD7,SLC8A1,NUDT1,SLIT3,SMARCC1,TPPP3,SOD1,SOX2,NCOA6,PEG10,NASP,BCL2,GDNF,GFRA1,STC1,BMP4,BMP7,GLI3,NRK,NOTCH1,NTRK1,NR2F2,TGFB2,TGFBR1,H3-3A,HSD17B10,TOX2,CDH6,NOG,PATZ1,ADGRG1,HMGB2,HNRNPA1,HNRNPA2B1,HNRNPK,HOXA10,HOXA11,SLIT2,HOXD13,HS6ST1,PKD2,HAND1,VGF,VIM,SCHIP1,TNC,WNT5A,WNT7A,WNT7B,ID4,IGF1,IL11RA,HTRA1,ITGA4,PTN,STOX2,P…
GO: Biological Process	GO:0017157	regulation of exocytosis		4.51e-09	4.01e-05	1.41e-07	1.37e-06	46	298	NRN1,ADRA2A,SCAMP5,SMPD3,SYT3,GIT1,ANXA1,APBA1,APBA2,CSPG5,CHMP3,RIMS1,VPS4A,SPTBN2,CPLX2,CPLX1,CLASP2,STXBP1,SYT11,VAMP2,SYN1,SYP,SYT1,SYT4,GNAI2,CDK5R2,NOTCH1,CALM1,CALM2,SYT2,NCS1,P2RY1,PFN2,CHRNA3,RAB3C,CNR1,SLC4A8,WNT7A,PREPL,RIMS4,RIMS2,RIMS3,GRIN3A,RAB3A,DRD2,DNM1L
GO: Biological Process	GO:0051146	striated muscle cell differentiation		5.06e-09	4.5e-05	1.58e-07	1.53e-06	64	490	TMEM88,ACADM,ACTC1,ACTG1,KLHL41,EZH2,AGTR2,GPC4,SORBS2,SGCD,SHOX2,FHOD3,SIX1,MSX1,SLC8A1,SCUBE1,SCUBE2,CCT5,SMARCD3,RBM24,MEGF10,MYH3,MYH10,STAC3,BCL2,BMP4,NOTCH1,YBX1,TMEM119,CBFB,NR2F2,TMOD1,CDK1,TNNI2,TNNT2,TNNT3,HDAC2,TPM1,NRG1,TMOD2,PGM5,HNRNPU,JAM2,UCHL1,COL14A1,HAND2,AKAP6,WNT10B,CRYAB,IGF1,SCUBE3,PRKG1,NEXN,ISL1,MYEF2,CXCR4,DMD,JAM3,CDON,DLL1,RGS4,VANGL2,GREM1,PLEKHO1
GO: Biological Process	GO:0045685	regulation of glial cell differentiation		5.44e-09	4.84e-05	1.69e-07	1.64e-06	24	101	FGFR3,ATF5,DLL3,MYCN,BMP4,NOTCH1,CNTN2,NTF3,LINGO1,DAAM2,CDK1,HDAC2,NOG,ENPP2,ID2,ID4,HES5,PTN,PTPRZ1,CXCR4,DLX1,DLX2,HMGA2,EPHA4
GO: Cellular Component	GO:0005694	chromosome		5.58e-09	5.66e-06	1.35e-07	1.01e-06	177	1900	DPF1,NUSAP1,SMC1A,SPC25,ETV1,MCM2,MCM3,MCM4,SKA2,MCM5,MCM6,MCM7,EZH2,MEIS1,MEOX1,MEOX2,CITED2,PARP1,SALL1,CSRNP3,BASP1,CFDP1,HES6,MAD2L2,FOXF2,FOXD1,PRRX2,FOXM1,FLI1,TEAD2,SFPQ,ATF5,ZNF618,PHF6,APEX1,SHOX2,MSH2,SIX1,SMC2,MSX1,KIFAP3,RUVBL1,SNAI2,SMARCA4,SMARCC1,UHRF1,SMARCC2,SMARCD1,GINS2,SMARCD3,SMARCE1,ZFHX3,KDM1A,SOX2,MYCL,MYCN,SOX11,SOX12,MYT1,NAP1L5,MAFA,NAP1L1,NKX3-2,NAP1L3,NPAS3,NASP,CLASP…
GO: Biological Process	GO:0003229	ventricular cardiac muscle tissue development		5.68e-09	5.05e-05	1.76e-07	1.7e-06	20	72	FGFR2,CHD7,RBM24,NOTCH1,TGFB2,TGFBR1,TNNC1,TNNI1,TNNT2,TPM1,NRG1,NOG,COL14A1,HAND1,COL11A1,ID2,POU4F1,ISL1,ENG,MARCKS
GO: Biological Process	GO:2000177	regulation of neural precursor cell proliferation		5.75e-09	5.12e-05	1.78e-07	1.72e-06	27	125	CEND1,SALL1,LIMS2,SMARCD3,KDM1A,SOX2,NES,ZNF423,NAP1L1,GLI3,NGFR,GNAI2,NOTCH1,PTBP2,PAX6,NOG,ADGRG1,WNT5A,ID2,IGF1,SCRT2,TOX,PTN,PTPRZ1,CDON,DRD2,FZD3
GO: Biological Process	GO:0014013	regulation of gliogenesis		6.19e-09	5.5e-05	1.91e-07	1.84e-06	29	142	EZH2,FGFR3,FLT1,ATF5,DLL3,MYCN,SOX11,BMP4,NOTCH1,NTF3,LINGO1,DAAM2,HDAC2,NRG1,NOG,ENPP2,VIM,ID2,ID4,IGF1,CTBP2,HES5,PTN,PTPRZ1,CXCR4,DLX1,DLX2,E2F1,HMGA2
GO: Biological Process	GO:0045927	positive regulation of growth		6.27e-09	5.58e-05	1.93e-07	1.86e-06	50	342	MAP1B,MAPT,BCL11A,RNF157,S100A9,BASP1,FGFR2,SFRP2,SYT3,CHD7,RUFY3,SLIT1,RIMS1,BCL2,GDI1,NRP1,GHR,SYT1,SYT4,NOTCH1,CNTN2,TBX2,SEMA5A,SYT2,TGFB2,TGFBR1,H3-3A,CDK1,CDH4,LGI1,NRG1,HNRNPK,NTN1,AKAP6,TNC,WNT3,IGF1,PRKDC,RIMS2,DBN1,DCX,CXCR4,DRD2,KRT17,L1CAM,DLL1,CACNG7,HMGA2,EIF4G2,RND2
GO: Biological Process	GO:0055123	digestive system development		6.92e-09	6.16e-05	2.12e-07	2.05e-06	46	302	EPHB3,CLDN18,WLS,EZH2,SALL1,JAG1,FGFR3,FGFR2,ALDH1A1,SDC2,FOXF2,SFRP2,SHOX2,CHD7,SIX1,SOX11,NKX3-2,BCL2,BMP4,ALDH1A2,EHMT2,GLI3,NOTCH1,TBX2,NTS,TGFB2,TGFBR1,NOG,TSC2,HOXD13,MTCH2,HAND2,WNT3,WNT5A,ID2,ISL2,IGF1,NKX2-3,ISL1,KIT,DNMT1,RET,DLL1,EDNRB,VANGL2,RBPMS2
GO: Cellular Component	GO:0120111	neuron projection cytoplasm		7.01e-09	7.11e-06	1.65e-07	1.24e-06	25	109	ZC3H14,MAP2,MAP6,MAPT,WLS,SFPQ,STAU2,TMEM108,SOD1,KIF1A,ACTR10,KIF1B,NEFL,WASF1,AGTPBP1,GRIK2,HNRNPA2B1,HNRNPU,HPCA,UCHL1,KIF3C,KIF5A,KIF5C,RANBP1,AP3B2
GO: Biological Process	GO:0048285	organelle fission		7.79e-09	6.94e-05	2.38e-07	2.3e-06	141	1445	NUSAP1,TTYH1,MAPT,SMC1A,RPS6KA2,KATNB1,SPC25,MCM2,MCM3,MCM4,SKA2,MCM5,MCM6,MCM7,EWSR1,RRM1,EZH2,MEIS1,CDC7,TUBA1B,TUBB3,TUBB4A,FGFR3,FGFR2,SMPD3,MAD2L2,FHL1,TRIM36,FOXM1,SRSF2,ANXA1,APEX1,TACC2,MSH2,SMC2,SKP1,SKP2,PAICS,PDPN,MSX1,MAPRE1,ARL3,STK33,ASNS,CHMP3,SMARCD3,SNAP25,GOLGA8A,MYBL2,NES,MYH10,VPS4A,GAS1,PBK,NASP,BCAT1,CLASP2,BCL2,NEK4,BMP4,BMP7,AFAP1L2,EHMT2,INSC,NAE1,YWHAQ,PHOX2B,USP22,CALM1…
GO: Cellular Component	GO:0048786	presynaptic active zone		8.16e-09	8.27e-06	1.87e-07	1.4e-06	24	102	ADRA2A,APBA1,PPFIA3,EGFLAM,RIMS1,SNAP25,ATP2B1,GAD1,STXBP1,SYT11,SYN1,SYP,GPM6A,NTRK2,P2RY1,LPAR2,NRG1,RIMS4,CTBP2,RIMS2,RIMS3,SNAP91,RAB3A,FZD3
GO: Cellular Component	GO:0008021	synaptic vesicle		8.3e-09	8.42e-06	1.87e-07	1.4e-06	43	271	SCAMP5,MME,APBA1,APBA2,SLC18A3,SNAP25,GABBR1,ATP6V1G2,KIF1A,KIF1B,SPTBN2,KIRREL3,SYT11,VAMP2,SYN1,SYP,SYT1,SYT4,DCLK2,NPY1R,CALM1,CALM2,NTF3,SYT2,TH,PEBP1,EXOC4,SLC10A4,PENK,RAB3C,CADM1,HSPA8,SLC4A8,LAMP5,SNAP91,PTPRN,IQSEC1,KIF3C,DMD,RAB3A,DRD2,DNM1L,PRRT2
GO: Biological Process	GO:1903305	regulation of regulated secretory pathway		9.36e-09	8.33e-05	2.84e-07	2.75e-06	38	226	NRN1,ADRA2A,SCAMP5,SYT3,GIT1,APBA1,APBA2,CSPG5,RIMS1,SPTBN2,STXBP1,SYT11,VAMP2,SYN1,SYP,SYT1,SYT4,GNAI2,CDK5R2,NOTCH1,CALM1,CALM2,SYT2,NCS1,P2RY1,PFN2,CHRNA3,CNR1,SLC4A8,WNT7A,PREPL,RIMS4,RIMS2,RIMS3,GRIN3A,RAB3A,DRD2,DNM1L
GO: Cellular Component	GO:0030027	lamellipodium		9.54e-09	9.67e-06	2.1e-07	1.58e-06	38	224	APC2,ACTA2,ACTC1,ACTG2,TUBB3,ANTXR1,EVL,SORBS2,APBB1,APBB2,RUFY3,PDPN,CCDC88A,ENAH,SNAP25,PALLD,MYH10,MYLK,WASF3,MCF2L,FERMT2,WASF1,NOTCH1,STMN2,SRCIN1,CORO1C,AMOT,PKD2,SLC39A6,PLCG1,DBN1,PTPN13,PTPRM,PTPRZ1,PDXP,DMD,RAC3,DPYSL3
GO: Biological Process	GO:0061053	somite development		1.19e-08	0.000106	3.61e-07	3.49e-06	36	209	AXIN2,MEOX1,MEOX2,HES6,SFRP2,CCDC80,CHD7,SIX1,SCUBE2,MTHFD1,CFAP20,FRZB,DLL3,SMARCD1,RBM24,SOX11,MYH3,ALDH1A2,NOTCH1,TGFB2,NOG,NRARP,WNT5B,WNT5A,NKD1,PRKDC,HES5,CRB2,ZEB2,CXCR4,DMD,DLL1,LFNG,VANGL2,EPHA3,EPHA4
GO: Biological Process	GO:0043279	response to alkaloid		1.29e-08	0.000115	3.89e-07	3.76e-06	34	191	ABAT,PARP1,SDC2,SRR,SLC1A2,SLC8A1,CACNG4,PEA15,MAP1LC3A,BCHE,BCL2,GHR,EHMT2,TAC3,GNAO1,SDK1,ADGRL3,NTS,TH,HDAC2,PENK,PLCG1,HOMER2,CNR1,IGF1,CXCR4,DNMT1,DNMT3A,DPYSL2,DRD2,RGS4,EDNRA,ST8SIA2,ELAVL4
GO: Cellular Component	GO:0031226	intrinsic component of plasma membrane		1.38e-08	1.4e-05	2.97e-07	2.23e-06	176	1910	EPHB3,APCDD1,LANCL1,PLPPR3,NRN1,TENM2,ADCY2,REEP2,ADCY3,ADCYAP1R1,SEMA3A,UNC5A,ADRA2A,SEMA6D,NLGN4X,PCDH19,JAG1,SCN3A,AGTR2,GPC4,OLFM1,SEMA6A,FGFR3,FGFR2,MME,SLITRK6,PCDH10,CD200,MPP2,MPZ,FLT1,ITGA11,ANK2,SYT3,SGCD,CNIH2,LRRC4C,PMEL,LGR5,SLC1A2,SLC1A6,ADAM22,PDPN,SLC8A1,TENM3,PLPP3,CSPG5,CACNG4,SNAP25,ATP1A2,ATP1A3,MDGA1,ATP2B1,GABBR1,SCN3B,GABRA3,GABRB3,CADM3,GABRR1,ADAM23,GAS1,NFASC,COL25A1,LRR…
GO: Biological Process	GO:0033604	negative regulation of catecholamine secretion		1.45e-08	0.000129	4.37e-07	4.22e-06	11	22	ABAT,ADRA2A,AGTR2,GABBR1,SYT11,SYT4,P2RY1,CHGA,CNR1,PTGER3,DRD2
GO: Biological Process	GO:0021602	cranial nerve morphogenesis		1.48e-08	0.000131	4.42e-07	4.27e-06	16	49	ADARB1,CITED2,SEMA3A,LRRN1,CHD7,SIX1,SLIT1,SMARCA4,NRP2,NRP1,GLI3,TFAP2A,CHN1,TUBA1A,MAFB,DMD
GO: Biological Process	GO:0051965	positive regulation of synapse assembly		1.48e-08	0.000132	4.42e-07	4.27e-06	21	83	EPHB3,SLITRK6,LRRN1,STAU2,SLITRK2,ADGRL2,ADGRL3,NTRK1,NTRK2,GRID2,NLGN3,PIK3R1,FLRT3,FLRT1,TNC,WNT7A,LRRN3,SLITRK5,PTPRD,CBLN2,ST8SIA2
GO: Cellular Component	GO:0070161	anchoring junction		1.5e-08	1.52e-05	3.16e-07	2.37e-06	99	911	CLDN18,MCAM,ACTC1,ACTG1,ATAT1,TENM2,ADCYAP1R1,FABP7,JAG1,FGF13,FGFR3,MME,FHL1,AKR1B1,EVL,FLT1,ITGA11,SORBS2,ANK2,GIT1,HACD3,ANXA1,ANXA6,LIMS2,RND3,MAPRE1,FRMD4A,SLC8A1,ARVCF,PLPP3,ENAH,ATP1A2,PALLD,CADM3,MYLK,NFASC,CLASP2,EPB41L3,NRP1,KIRREL3,PDLIM3,NGFR,KAZN,YWHAQ,FERMT2,MAPRE2,WASF1,NOTCH1,ADGRL3,PARD3B,SRCIN1,TGFBR1,CLDN11,THY1,CDH6,PCDH9,CDH12,CDH13,CORO1C,TRIM29,HNRNPK,PGM5,JAM2,CADM1,AMOT,P…
GO: Biological Process	GO:0001525	angiogenesis		1.55e-08	0.000138	4.63e-07	4.47e-06	94	859	EPHB3,RHOJ,MCAM,ACTG1,HSPA12B,MEIS1,MEOX2,SEMA3A,FZD8,JAG1,TNFRSF19,SEMA6A,FGFR2,SDC2,FLI1,FLT1,SFRP2,GIT1,ANXA1,PIK3R3,ANKRD6,EMCN,PALD1,SOX11,NCL,TNMD,NRP2,NRP1,BMP4,NGFR,BMPER,NME1,FERMT2,TARS1,NOTCH1,TCF4,THSD7A,LPAR4,CALD1,NRCAM,NTRK1,SEMA5A,ANGPTL1,LDB2,TGFB2,TGFBR1,THBS4,GTF2I,THY1,LPAR2,TNNT2,CDH13,TSPAN12,ENPP2,GNG2,ADGRG1,HMGB1,NRARP,WNT5B,SLIT2,AMOT,HS6ST1,PDCL3,HAND1,NTN1,PLCG1,PLXNA1…
GO: Biological Process	GO:0000165	MAPK cascade		1.56e-08	0.000139	4.63e-07	4.47e-06	113	1097	ACTA2,WDR54,EZH2,SEMA3A,FZD8,ADRA2A,MID1,TNFRSF19,FGF13,C1QTNF3,SEMA6A,FGFR3,FGFR2,FOXM1,FLT1,SFRP2,HACD3,ANKRD6,SKP1,CNKSR3,SMARCA4,FYN,PEA15,SOD1,SOX2,DOK5,SPTBN2,PBK,LMO3,GDNF,GFRA1,GFRA2,GFRA3,NRP1,GHR,NEFL,BMP4,BMP7,GADD45G,NRK,NGFR,GNAI2,BMPER,GNG3,FERMT2,NOTCH1,DIRAS1,CALM1,NTF3,NTRK1,NTRK2,GPS1,GPS2,GRIK2,PRDX2,TGFB2,P2RY1,TIMP3,PEBP1,FZD10,LPAR2,MTURN,CDK1,MAPK8IP2,NRG1,HMGB1,TSC2,DUSP26…
GO: Biological Process	GO:0022604	regulation of cell morphogenesis		1.61e-08	0.000144	4.77e-07	4.61e-06	52	373	RHOJ,BCL11A,RNF157,CFDP1,CAMSAP1,PREX1,SYT3,ANXA1,LIMS2,RND3,PDPN,CSPG5,STAU2,RIMS1,FYN,MYH10,WASF3,EPB41L3,NRP1,SYT1,SYT4,FERMT2,CNTN2,SYT2,P2RY1,TPM1,ENPP2,CORO1C,HNRNPK,PLXNA1,WNT5A,PRKDC,RIMS2,SEMA3E,DBN1,PTN,PARP6,PTPRD,RHOBTB1,CXCR4,KIT,RAC3,DNM1L,LPAR1,FAM171A1,CACNG7,PLXNC1,RND2,PLEKHO1,MARCKS,EPB41,EPHA4
GO: Biological Process	GO:0042471	ear morphogenesis		1.62e-08	0.000145	4.78e-07	4.63e-06	35	202	EYA4,JAG1,FGFR2,SLITRK6,FST,PRRX2,CHD7,SIX1,PRKRA,MSX1,FRZB,SOD1,SOX2,GAS1,NKX3-2,BMPER,ZEB1,TFAP2A,NCS1,NOG,NTN1,PRRX1,COL11A1,WNT5A,POU3F4,IRX1,ZIC1,LRIG1,PAX8,MAFB,FZD3,DLL1,VANGL2,TSHZ1,EMX2
GO: Biological Process	GO:0048485	sympathetic nervous system development		1.71e-08	0.000152	5.01e-07	4.84e-06	12	27	SEMA3A,SOX11,GDNF,GFRA3,NRP2,NRP1,PHOX2B,NTRK1,TFAP2A,HAND2,CXCR4,FZD3
GO: Biological Process	GO:0014014	negative regulation of gliogenesis		1.81e-08	0.000162	5.31e-07	5.14e-06	17	56	FGFR3,ATF5,DLL3,MYCN,SOX11,BMP4,NOTCH1,LINGO1,DAAM2,NOG,ID2,ID4,HES5,PTN,DLX1,DLX2,HMGA2
GO: Biological Process	GO:0048644	muscle organ morphogenesis		1.83e-08	0.000162	5.32e-07	5.15e-06	25	115	ACTC1,ADARB1,FGFR2,SHOX2,CHD7,MYLK,BMP4,FERMT2,NOTCH1,TGFB2,TGFBR1,TNNC1,TNNI1,TNNT2,TPM1,NRG1,NOG,HAND1,COL11A1,WNT5A,POU4F1,ISL1,S1PR1,VANGL2,ENG
GO: Biological Process	GO:0050684	regulation of mRNA processing		2.04e-08	0.000181	5.92e-07	5.72e-06	31	167	ZC3H14,ADARB1,SRSF2,SRSF3,SRSF7,TRA2B,PUF60,KHDRBS3,CELF2,RBM24,NCL,RBMX,NOVA1,NOVA2,YBX1,TIA1,CELF3,HNRNPA1,HNRNPA2B1,HNRNPK,HNRNPU,CIRBP,HSPA8,CELF6,CELF5,RBFOX3,CELF4,DDX5,DHX9,PCBP4,RBM3
GO: Biological Process	GO:0000380	alternative mRNA splicing, via spliceosome		2.07e-08	0.000184	5.99e-07	5.8e-06	22	92	SFPQ,SRSF1,SRSF2,TRA2B,PUF60,KHDRBS3,CELF2,RBM24,KDM1A,HNRNPM,RBMX,NOVA1,NOVA2,CELF3,HNRNPA1,HNRNPU,CELF6,CELF5,RBFOX3,CELF4,DDX5,DHX9
GO: Cellular Component	GO:0062023	collagen-containing extracellular matrix		2.09e-08	2.12e-05	4.32e-07	3.24e-06	67	537	EMILIN3,LAMC3,ADAM11,S100A9,FBN2,EFEMP1,SEMA6D,ACAN,CFDP1,GPC4,SPARCL1,FGFR2,SDC2,SFRP2,ANXA1,ANXA6,CCDC80,APLP1,APOA4,APOC3,TMEFF1,EGFLAM,HNRNPM,COL25A1,SMOC1,BMP7,GPC2,BMPER,ADAMTSL1,OGN,ANGPTL1,TGFB2,THBS4,SMC3,TIMP3,CDH13,COL26A1,TMEFF2,WNT5B,SLIT2,COLEC12,COL14A1,NTN1,COL5A2,COL6A3,COL8A1,COL11A1,MXRA5,COL12A1,ABI3BP,TNC,WNT5A,COL23A1,IGF1,HTRA1,PTN,PTPRZ1,COL21A1,CDON,L1CAM,NTN4,MSANTD3-TME…
GO: Biological Process	GO:0000280	nuclear division		2.14e-08	0.00019	6.17e-07	5.97e-06	135	1389	NUSAP1,TTYH1,SMC1A,RPS6KA2,KATNB1,SPC25,MCM2,MCM3,MCM4,SKA2,MCM5,MCM6,MCM7,EWSR1,RRM1,EZH2,MEIS1,CDC7,TUBA1B,TUBB3,TUBB4A,FGFR3,FGFR2,SMPD3,MAD2L2,FHL1,TRIM36,FOXM1,SRSF2,ANXA1,APEX1,TACC2,MSH2,SMC2,SKP1,SKP2,PAICS,PDPN,MSX1,MAPRE1,ARL3,STK33,ASNS,CHMP3,SMARCD3,SNAP25,GOLGA8A,MYBL2,NES,MYH10,VPS4A,GAS1,PBK,NASP,BCAT1,CLASP2,BCL2,NEK4,BMP4,BMP7,AFAP1L2,EHMT2,INSC,NAE1,YWHAQ,PHOX2B,USP22,CALM1,CALM…
GO: Biological Process	GO:0021884	forebrain neuron development		2.14e-08	0.000191	6.17e-07	5.97e-06	15	44	SEMA3A,FGFR2,ATF5,SLIT1,SLIT3,NRP2,NRP1,IGSF10,DCLK2,TFAP2A,SLIT2,WNT5A,DCX,NDNF,ROBO1
GO: Biological Process	GO:0031110	regulation of microtubule polymerization or depolymerization		2.19e-08	0.000195	6.28e-07	6.08e-06	23	100	MAP1B,MAP2,MAPT,APC2,KATNB1,SKA2,TUBB4A,MID1,FGF13,CAMSAP1,MAPRE1,CLASP2,CDK5R1,YWHAQ,MAPRE2,STMN2,DCTN1,HDGFL3,STMN4,STMN3,STMN1,CKAP2,NIN
GO: Biological Process	GO:0003197	endocardial cushion development		2.44e-08	0.000217	6.98e-07	6.75e-06	17	57	ACTC1,CITED2,JAG1,MSX1,SNAI2,RBM24,BMP4,BMP7,NOTCH1,TBX2,TGFB2,TGFBR1,NOG,ISL1,ROBO1,ENG,EPHA3
GO: Biological Process	GO:0008284	positive regulation of cell population proliferation		2.56e-08	0.000227	7.29e-07	7.05e-06	121	1210	EZH2,MEIS1,CDC7,ADRA2A,EFEMP1,AGTR2,FGFR3,FGFR2,SMPD3,AKR1B1,PRRX2,FOXM1,FLT1,SFRP2,ANXA1,SHOX2,ST8SIA1,MAB21L2,SIX1,SKP2,PRKRA,SCUBE2,SMARCA4,SMARCD3,MEGF10,KDM1A,SOX2,MYCN,SOX11,NES,SAAL1,ZNF423,GAS1,NAP1L1,BCL2,GDNF,NRP2,NRP1,BMP4,ALDH1A2,GLI3,NGFR,GNAI2,NME1,FERMT2,NOTCH1,TBX2,NUDT16,YBX1,NTF3,NTRK2,SEMA5A,TMEM119,ODC1,TGFB2,TGFBR1,THBS4,CDK1,PAX6,CDC20,CDH13,HDAC2,NRG1,NOG,ENPP2,ADGRG1,HMGB1…
GO: Biological Process	GO:0048645	animal organ formation		2.69e-08	0.00024	7.66e-07	7.41e-06	24	109	AXIN2,CITED2,FGFR2,SIX1,SMARCD3,NKX3-2,GDNF,BMP4,BMP7,ALDH1A2,GLI3,NOTCH1,NOG,HOXA11,SLIT2,HOXC11,HOXD11,HAND2,WNT5A,ISL2,ISL1,PAX8,RDH10,ROBO1
GO: Biological Process	GO:0007156	homophilic cell adhesion via plasma membrane adhesion molecules		2.87e-08	0.000255	8.13e-07	7.86e-06	34	197	PCDH19,PCDH10,TENM3,PALLD,CADM3,MYLK,PCDH17,KIRREL3,ROBO3,SDK1,CNTN2,NRCAM,PCDHGB6,PCDHA6,CDH4,PCDH7,CDH6,PCDH9,CDH12,CDH13,CDH15,CADM1,PCDH18,SDK2,FAT3,VSTM2L,NEXN,CRB2,PTPRG,PTPRM,L1CAM,RET,CELSR2,ROBO1
GO: Biological Process	GO:0048565	digestive tract development		2.88e-08	0.000256	8.14e-07	7.87e-06	40	255	EPHB3,CLDN18,EZH2,SALL1,FGFR3,FGFR2,ALDH1A1,SDC2,FOXF2,SFRP2,SHOX2,CHD7,SIX1,SOX11,NKX3-2,BCL2,BMP4,ALDH1A2,GLI3,NOTCH1,TBX2,NTS,TGFB2,TGFBR1,NOG,TSC2,HOXD13,MTCH2,HAND2,WNT3,WNT5A,ID2,NKX2-3,KIT,DNMT1,RET,DLL1,EDNRB,VANGL2,RBPMS2
GO: Biological Process	GO:0097484	dendrite extension		3.04e-08	0.00027	8.55e-07	8.27e-06	15	45	BCL11A,RNF157,SYT3,CYFIP2,TMEM108,RIMS1,SYT1,SYT4,WASF1,SYT2,HNRNPK,AUTS2,RIMS2,CXCR4,CACNG7
GO: Biological Process	GO:0044057	regulation of system process		3.15e-08	0.00028	8.85e-07	8.55e-06	89	810	ABAT,FABP5,SEMA3A,PARP1,ADRA2A,MYL9,NLGN4X,AGTR2,SRL,FGF13,FST,FLT1,ANK2,CNIH2,ANXA6,SHOX2,APOA4,SLC8A1,CELF2,TMEM108,CACNG4,RIMS1,ATP1A2,ATP1A3,ATP2B1,SOD1,SCN3B,WASF3,FXYD7,STC1,NGFR,GNAI2,GNAO1,PHOX2B,NOTCH1,TBX2,CACNB1,NPTX2,NPY1R,CALD1,CALM1,CALM2,TPPP,TGFB2,TH,MTMR4,GTF2I,P2RX3,PEBP1,TNNC2,TNNC1,TNNI1,TNNI2,PBX3,TNNT2,TNNT3,TPM1,NRG1,CHGA,CHRNA3,JAM2,NLGN3,PIK3R1,PKD2,PLCG1,HAND2,AKAP6,WNT7…
GO: Biological Process	GO:0014047	glutamate secretion		3.26e-08	0.00029	9.12e-07	8.82e-06	17	58	APBA1,PPFIA3,SLC1A2,SLC1A6,RIMS1,SNAP25,GABBR1,CPLX1,STXBP1,VAMP2,SYT1,SYT4,NTRK2,TRH,PRKG1,RAB3A,DPYSL2
GO: Biological Process	GO:0060688	regulation of morphogenesis of a branching structure		3.45e-08	0.000307	9.61e-07	9.3e-06	18	65	BCL11A,SALL1,AGTR2,FGFR2,SHOX2,SIX1,SNAI2,GDNF,BMP4,BMP7,NOG,HNRNPK,HOXD13,WNT5A,CPE,PAX8,NTN4,GREM1
GO: Biological Process	GO:0000226	microtubule cytoskeleton organization		3.53e-08	0.000314	9.82e-07	9.49e-06	107	1037	NUSAP1,MAP1B,MAP2,MAP6,MAPT,MARK1,SMC1A,APC2,KATNB1,SPC25,MCAM,MCM2,SKA2,MCM7,EWSR1,ATAT1,TBC1D16,TUBA1B,TUBB3,TUBB4A,MID1,FGF13,FGFR2,CAMSAP1,TRIM36,ATF5,TACC2,MAPRE1,KIFAP3,ARL3,CCDC88A,RUVBL1,CFAP20,CHMP3,TPPP3,GOLGA8A,MYBL2,ZNF423,CLASP2,NEFM,NEFL,CDK5R1,INSC,DCLK2,YWHAQ,MAPRE2,NOTCH1,CNTN2,CAPN6,BRSK2,STMN2,TPPP,PARD3B,SMC3,TTL,CDK1,PAX6,CDC20,EVI5L,DCTN3,CENPF,CETN2,ENPP2,TUBB2A,HNRNPU,PKD2…
GO: Biological Process	GO:1904888	cranial skeletal system development		3.59e-08	0.000319	9.95e-07	9.62e-06	41	267	SMC1A,WLS,ADARB1,MEIS1,JAG1,CFDP1,FGFR2,FST,PRRX2,CHD7,MAB21L2,SIX1,MTHFD1,SMARCA4,RBM24,MYT1,GAS1,NKX3-2,BMP4,ALDH1A2,GLI3,MAPRE2,TFAP2A,NR2F2,TGFB2,TGFBR1,NOG,WNT5B,HAND2,PRRX1,IGF1,MASP1,CXCR4,LBH,DLX1,DLX2,NDNF,RDH10,EDNRA,USP5,ALX1
GO: Cellular Component	GO:0099055	integral component of postsynaptic membrane		3.89e-08	3.95e-05	7.9e-07	5.92e-06	32	179	ADRA2A,NLGN4X,CNIH2,LRRC4C,SLC1A6,ADAM22,SLC8A1,CSPG5,CACNG4,GABBR1,GABRA3,GABRB3,LRRC4,PCDH17,NRP2,NRP1,SLITRK2,ADGRL2,NRCAM,GRID2,NRG1,CHRNA3,NLGN3,CADM1,FLRT3,PTPRZ1,GRIN3A,DRD2,CACNG7,EFNB3,EPHA4,EPHA7
GO: Biological Process	GO:0000122	negative regulation of transcription by RNA polymerase II		4e-08	0.000356	1.11e-06	1.07e-05	109	1065	BCL11A,EZH2,TENM2,CITED2,PARP1,SALL2,SALL1,ZNF608,HES6,FGFR3,FGFR2,MAD2L2,FST,FOXM1,SFPQ,APBB1,PHF6,SHOX2,ZBTB12,SIX1,NCOA5,MSX1,TAGLN3,SNAI2,SMARCA4,UHRF1,SMARCC2,ZFHX3,KDM1A,SOX2,SOX11,NKX3-2,NDN,SAP30,BMP4,EHMT2,GLI3,TIMELESS,NOTCH1,CBX2,TBX2,TCF4,ZEB1,PCBP3,ZNF354A,VPS72,YBX1,GPS2,CBFB,TFAP2A,NR2F2,LDB2,TGFBR1,CBX5,TLE4,YLPM1,PAX6,PCNA,HDAC2,MTA2,NOG,PATZ1,HMGB1,HMGN2,CHD4,TRIM29,HNRNPA2B1,HN…
GO: Biological Process	GO:0002088	lens development in camera-type eye		4.18e-08	0.000372	1.15e-06	1.11e-05	26	128	MEIS1,CITED2,FGFR3,FGFR2,SLITRK6,MAB21L2,SMARCA4,UHRF1,SOX2,SOX11,BMP4,TCF4,TFAP2A,TGFBR1,TMOD1,PAX6,WNT5B,VIM,WNT5A,WNT7A,WNT7B,CRYAB,ZEB2,CDON,DNMT1,MAF
GO: Biological Process	GO:0010463	mesenchymal cell proliferation		4.32e-08	0.000385	1.19e-06	1.15e-05	17	59	FGFR2,PRRX2,SHOX2,SIX1,MSX1,MYCN,GAS1,BMP4,BMP7,ZEB1,HMGB1,HAND2,PRRX1,WNT5A,PHF14,PTN,FOXP2
GO: Biological Process	GO:0061035	regulation of cartilage development		4.49e-08	0.000399	1.23e-06	1.19e-05	21	88	EWSR1,AXIN2,EFEMP1,SMPD3,SHOX2,FRZB,SNAI2,NKX3-2,BMP4,RBMS3,GLI3,TGFB2,TGFBR1,RFLNA,NOG,HOXA11,HOXD11,WNT5A,RFLNB,GREM1,MAF
GO: Biological Process	GO:0048701	embryonic cranial skeleton morphogenesis		4.79e-08	0.000426	1.31e-06	1.26e-05	34	201	SMC1A,WLS,ADARB1,MEIS1,FGFR2,FST,PRRX2,CHD7,MAB21L2,SIX1,MTHFD1,SMARCA4,RBM24,GAS1,NKX3-2,BMP4,ALDH1A2,GLI3,MAPRE2,TFAP2A,TGFB2,TGFBR1,NOG,WNT5B,HAND2,PRRX1,CXCR4,LBH,DLX1,DLX2,NDNF,RDH10,EDNRA,ALX1
GO: Biological Process	GO:0021987	cerebral cortex development		4.82e-08	0.000429	1.31e-06	1.27e-05	29	155	FGF13,TRA2B,TACC2,ATP1A3,MDGA1,KDM1A,PHACTR1,SOX2,BCL2,NEFM,NEFL,CDK5R1,GLI3,CDK5R2,NTRK2,TH,PAX6,ADGRG1,HNRNPK,SLIT2,YWHAE,DIXDC1,DCX,KIF5A,DMD,CDON,FOXP2,ROBO1,EMX2
GO: Biological Process	GO:0032970	regulation of actin filament-based process		5.31e-08	0.000472	1.44e-06	1.39e-05	59	464	ACTA2,ACTG1,ADD2,FGF13,PREX1,EVL,ANK2,PPM1E,FHOD3,CYFIP2,RND3,PDPN,CCDC88A,STAU2,LIMCH1,ATP1A2,RBM24,SPTBN2,WASF3,CLASP2,NRP1,STC1,CDK5R1,FERMT2,WASF1,TMSB15A,GPM6B,NTF3,SEMA5A,TGFB2,TGFBR1,TMOD1,FZD10,TNNC1,TNNT2,HDAC2,TPM1,TMOD2,PFN2,TMEFF2,SLIT2,PIK3R1,AKAP6,DIXDC1,SEMA3E,DBN1,PTGER3,RHOBTB1,PDXP,JAM3,RAC3,TMSB15B,STMN1,S1PR1,LPAR1,RGS4,VANGL2,RND2,EPHA3
GO: Biological Process	GO:0009967	positive regulation of signal transduction		5.52e-08	0.000491	1.49e-06	1.44e-05	169	1871	ACTA2,WLS,EZH2,ADCYAP1R1,AXIN2,FABP5,CITED2,SEMA3A,FZD8,S100A9,PARP1,ADRA2A,SALL1,JAG1,MID1,AGTR2,TNFRSF19,C1QTNF3,FGFR3,FGFR2,SMPD3,AKR1B1,FOXD1,PRRX2,FLT1,SFPQ,SFRP2,HACD3,LARS1,SHOX2,ANKRD6,LGR5,SKP2,CYFIP2,LIMS2,PRKRA,MSX1,SCUBE1,CCDC88A,SCUBE2,RUVBL1,GKAP1,SMARCA4,TMEM108,RIMS1,FYN,PEA15,DKK2,SOD1,GPRC5B,SOX2,SOX11,DOK5,ZNF423,GAS1,PBK,LMO3,BCL2,NRP1,GHR,BMP4,BMP7,RUNDC3A,AFAP1L2,GADD45G,NRK…
GO: Biological Process	GO:0048546	digestive tract morphogenesis		5.54e-08	0.000493	1.49e-06	1.44e-05	21	89	EPHB3,FGFR3,FGFR2,SFRP2,SHOX2,CHD7,SOX11,BCL2,BMP4,ALDH1A2,GLI3,NOTCH1,NOG,HOXD13,WNT3,WNT5A,ID2,NKX2-3,DLL1,VANGL2,RBPMS2
GO: Biological Process	GO:0035282	segmentation		6.15e-08	0.000547	1.65e-06	1.6e-05	34	203	AXIN2,MEOX1,MEOX2,SEMA3A,BASP1,HES6,SFRP2,CCDC80,CHD7,SCUBE2,CFAP20,DLL3,RBM24,MYH3,NRP2,NRP1,BMP4,ALDH1A2,NOTCH1,NRARP,WNT5A,IRX3,IRX1,NKD1,PRKDC,HES5,CRB2,ZEB2,MAFB,DLL1,LFNG,VANGL2,IRX2,EPHA3
GO: Biological Process	GO:0021846	cell proliferation in forebrain		6.2e-08	0.000551	1.66e-06	1.61e-05	14	41	RRM1,FABP7,FGFR2,TACC2,KIF1A,GLI3,PAX6,CETN2,WNT7A,WNT7B,DIXDC1,ZEB2,HMGA2,EMX2
GO: Biological Process	GO:0061333	renal tubule morphogenesis		6.82e-08	0.000607	1.82e-06	1.76e-05	21	90	CITED2,SALL1,AGTR2,FOXD1,SIX1,LGR5,BCL2,GDNF,BMP4,GLI3,TIMELESS,NOG,HOXA11,HOXD11,PKD2,IRX3,IRX1,HES5,PAX8,GREM1,IRX2
GO: Biological Process	GO:0010718	positive regulation of epithelial to mesenchymal transition		6.97e-08	0.00062	1.86e-06	1.8e-05	16	54	EZH2,AXIN2,JAG1,OLFM1,PDPN,BMP4,BMP7,FERMT2,NOTCH1,TGFB2,TGFBR1,HDAC2,CRB2,ISL1,ALX1,ENG
GO: Biological Process	GO:0072070	loop of Henle development		7.01e-08	0.000624	1.86e-06	1.8e-05	8	12	JAG1,PKD2,WNT7B,IRX3,IRX1,HES5,DLL1,IRX2
GO: Biological Process	GO:0000727	double-strand break repair via break-induced replication		7.01e-08	0.000624	1.86e-06	1.8e-05	8	12	MCM2,MCM3,MCM4,MCM5,MCM6,MCM7,CDC7,GINS2
GO: Biological Process	GO:0021988	olfactory lobe development		7.45e-08	0.000663	1.97e-06	1.9e-05	17	61	SEMA3A,SALL1,AK1,ATF5,CHD7,SLIT1,SLIT3,ATP1A2,AGTPBP1,PAX6,SLIT2,WNT5A,ID2,DLX2,DPYSL2,CRTAC1,ROBO1
GO: Cellular Component	GO:0030175	filopodium		7.67e-08	7.78e-05	1.52e-06	1.14e-05	25	122	TTYH1,MORN4,MAP2,ACTA2,ACTC1,ACTG2,TENM2,TUBB3,ANTXR1,FGF13,APBB1,RUFY3,PDPN,ENAH,SNAP25,PALLD,GAP43,GPM6A,SRCIN1,DBN1,PTPRZ1,DMD,FZD3,ARL4C,EPHA4
GO: Biological Process	GO:0003143	embryonic heart tube morphogenesis		7.85e-08	0.000699	2.07e-06	2e-05	32	186	MEIS1,CITED2,TEAD2,APEX1,CHD7,SLC8A1,CFAP20,SMARCA4,ATP1A2,RBM24,NCL,SAP30,BMP4,BMP7,ALDH1A2,NOTCH1,TBX2,CALD1,CENPF,PKD2,HAND1,NTN1,HAND2,WNT5A,NKD1,NDRG4,DHFR,IFT57,DLL1,VANGL2,IFT52,ENG
GO: Biological Process	GO:0010717	regulation of epithelial to mesenchymal transition		8.01e-08	0.000713	2.1e-06	2.03e-05	24	115	EZH2,AXIN2,JAG1,OLFM1,MAD2L2,SFRP2,PDPN,CLASP2,BMP4,BMP7,FERMT2,NOTCH1,TGFB2,TGFBR1,HDAC2,NOG,TSC2,IL17RD,CRB2,ISL1,ALX1,GREM1,ENG,EPHA3
GO: Biological Process	GO:0048715	negative regulation of oligodendrocyte differentiation		8.23e-08	0.000732	2.15e-06	2.08e-05	9	16	BMP4,NOTCH1,LINGO1,DAAM2,ID2,ID4,HES5,DLX1,DLX2
GO: Biological Process	GO:0048844	artery morphogenesis		8.52e-08	0.000758	2.22e-06	2.15e-05	22	99	MEIS1,CITED2,SEMA3A,JAG1,PRRX2,CHD7,SIX1,SMARCA4,MYLK,NRP1,BMP4,NOTCH1,TBX2,TGFB2,TGFBR1,NOG,PKD2,NTN1,PLCG1,HAND2,PRRX1,ENG
GO: Biological Process	GO:0051953	negative regulation of amine transport		8.78e-08	0.000781	2.28e-06	2.21e-05	14	42	ABAT,ADRA2A,AGTR2,GABBR1,SYT11,SYT4,P2RY1,TRH,CHGA,CNR1,PRKG1,PTGER3,DRD2,RGS4
GO: Biological Process	GO:0032355	response to estradiol		9.19e-08	0.000818	2.38e-06	2.31e-05	41	276	MAP1B,MAP2,EZH2,ADCYAP1R1,AK1,ALDH1A1,FLT1,ANXA1,GHR,NEFM,BMP4,BMP7,ALDH1A2,STXBP1,NPY1R,NTS,NR2F2,TGFB2,TH,PCNA,ENPP2,PENK,HNRNPD,PIK3R1,HSPA8,VIM,WNT5A,WNT7A,POU4F1,CRYAB,IGF1,FAM210B,DBH,PTGER3,PTN,NTM,ARNT2,DNMT1,DNMT3A,BCL2L11,ENO2
GO: Biological Process	GO:0010092	specification of animal organ identity		9.28e-08	0.000826	2.4e-06	2.32e-05	16	55	AXIN2,FGFR2,SIX1,SMARCD3,GDNF,BMP4,ALDH1A2,GLI3,HOXA11,HOXC11,HOXD11,WNT5A,ISL2,ISL1,PAX8,ROBO1
GO: Biological Process	GO:1903530	regulation of secretion by cell		9.71e-08	0.000864	2.5e-06	2.42e-05	86	793	ABAT,WLS,NRN1,ADRA2A,SCAMP5,AGTR2,C1QTNF3,SMPD3,FST,CD200,SYT3,GIT1,ANXA1,SCG5,APBA1,APBA2,APBB1,CHD7,FRMD4A,CSPG5,CHMP3,RIMS1,SNAP25,GABBR1,SOX11,NCOA6,MYH10,VPS4A,MYT1,SPTBN2,CPLX2,CPLX1,CLASP2,GDNF,NELL2,STXBP1,SYT11,VAMP2,SYN1,SYP,SYT1,SYT4,GNAI2,CDK5R2,NOTCH1,NPY1R,CALM1,CALM2,NTRK2,BRSK2,SRCIN1,SYT2,NCS1,TGFB2,ENHO,P2RY1,PAX6,PCP4,NRG1,TRH,CHGA,PFKM,PFN2,CHRNA3,RAB3C,CNR1,SLC4A8,WNT7A,PREPL…
GO: Biological Process	GO:0001947	heart looping		9.71e-08	0.000864	2.5e-06	2.42e-05	30	169	MEIS1,CITED2,APEX1,CHD7,SLC8A1,CFAP20,SMARCA4,ATP1A2,RBM24,NCL,SAP30,BMP4,BMP7,ALDH1A2,NOTCH1,TBX2,CALD1,CENPF,PKD2,HAND1,NTN1,HAND2,WNT5A,NDRG4,DHFR,IFT57,DLL1,VANGL2,IFT52,ENG
GO: Biological Process	GO:0016055	Wnt signaling pathway		1.02e-07	0.000909	2.62e-06	2.53e-05	73	636	TMEM88,APCDD1,MARK1,APC2,WLS,AXIN2,FZD8,SALL1,DRAXIN,GPC4,FGFR3,FGFR2,MAD2L2,SFRP2,ANKRD6,SKP1,LGR5,RUVBL1,PLPP3,FRZB,CXXC4,SNAI2,SMARCA4,DAAM1,DKK2,GPRC5B,SOX2,RBMS3,GLI3,GNAO1,FERMT2,NOTCH1,CALM1,SEMA5A,CBFB,NXN,TLE4,WIF1,FZD10,DAAM2,HDAC2,TSPAN12,NOG,GNG2,TSC2,CDK14,NRARP,WNT5B,PKD2,KCTD15,CCDC136,WNT3,WNT5A,WNT7A,WNT7B,WNT10B,ID4,CPE,NKD1,DIXDC1,CTNND2,LYPD6,ISL1,ZEB2,WNK2,RAC3,DRD2,FZD3,VANG…
GO: Cellular Component	GO:0099568	cytoplasmic region		1.05e-07	0.000106	2.05e-06	1.53e-05	57	446	ZC3H14,MAP2,MAP6,MAPT,WLS,TUBB4A,AK1,AKR1B1,SFPQ,PPFIA3,KIFAP3,ARL3,STAU2,TMEM108,RIMS1,CCDC181,SOD1,KIF1A,ACTR10,KIF1B,CLASP2,NEK4,NEFL,INSC,GLI3,WASF1,AGTPBP1,GRIK2,HK1,CENPF,CETN2,PFKM,HNRNPA2B1,HNRNPU,HPCA,UCHL1,PKD2,RIMS4,CTBP2,RIMS2,RIMS3,DCTN1,DCX,KIF3C,KIF5A,KIF5C,SPAG16,RAN,RANBP1,DRD2,IFT57,IFT52,AP3B2,ENO1,ENO2,MARCKS,EPB41
GO: Biological Process	GO:0042391	regulation of membrane potential		1.07e-07	0.00095	2.73e-06	2.64e-05	66	554	ABAT,MAPT,PARP1,NLGN4X,SCN3A,FGF13,FHL1,MPP2,ANK2,CNIH2,SLC1A6,SLC8A1,TMEM108,CACNG4,RIMS1,ATP1A2,ATP1A3,GABBR1,SOD1,SCN3B,GABRA3,GABRB3,GABRR1,NFASC,BCL2,SLC39A8,NGFR,MLLT11,NRCAM,CALM1,CALM2,NTRK2,GRID2,GRIK2,P2RX3,MAPK8IP2,TSC2,HNRNPA1,CHRNA3,NLGN3,MTCH2,CNR1,AKAP6,SLC4A8,WNT7A,YWHAE,RIMS4,RIMS2,CELF4,RIMS3,DBN1,PTN,SNAP91,KCNH2,KCNK2,KCNK3,KCNQ2,GRIN3A,DMD,PID1,JAM3,DRD2,S1PR1,RGS4,CACNG7,NET…
GO: Biological Process	GO:0040013	negative regulation of locomotion		1.1e-07	0.000977	2.8e-06	2.71e-05	57	451	ADARB1,MEOX2,CITED2,SEMA3A,SEMA6D,ACAN,JAG1,AGTR2,OLFM1,TNFRSF19,SEMA6A,CD200,EVL,SFRP2,APEX1,SLIT1,LIMCH1,CLASP2,BCL2,NRP1,STC1,NGFR,NOTCH1,SEMA5A,NR2F2,THY1,TPM1,NRG1,NOG,PATZ1,CORO1C,ADGRG1,HMGB1,PFN2,TMEFF2,SLIT2,SEMA5B,WNT3,WNT5A,PRKG1,RTN4RL2,NDRG4,SEMA3E,DACH1,DBN1,PTN,PTPRG,PTPRM,SPOCK3,CXCR4,SRGAP3,DPYSL3,DRD2,SEMA3D,ROBO1,GREM1,ENG
GO: Biological Process	GO:0051654	establishment of mitochondrion localization		1.1e-07	0.000982	2.81e-06	2.71e-05	12	31	MAP1B,MAP6,MAPT,MARK1,ACTR10,KIF1B,NEFL,WASF1,AGTPBP1,UCHL1,FEZ1,KIF5A
GO: Biological Process	GO:0198738	cell-cell signaling by wnt		1.16e-07	0.00103	2.94e-06	2.84e-05	73	638	TMEM88,APCDD1,MARK1,APC2,WLS,AXIN2,FZD8,SALL1,DRAXIN,GPC4,FGFR3,FGFR2,MAD2L2,SFRP2,ANKRD6,SKP1,LGR5,RUVBL1,PLPP3,FRZB,CXXC4,SNAI2,SMARCA4,DAAM1,DKK2,GPRC5B,SOX2,RBMS3,GLI3,GNAO1,FERMT2,NOTCH1,CALM1,SEMA5A,CBFB,NXN,TLE4,WIF1,FZD10,DAAM2,HDAC2,TSPAN12,NOG,GNG2,TSC2,CDK14,NRARP,WNT5B,PKD2,KCTD15,CCDC136,WNT3,WNT5A,WNT7A,WNT7B,WNT10B,ID4,CPE,NKD1,DIXDC1,CTNND2,LYPD6,ISL1,ZEB2,WNK2,RAC3,DRD2,FZD3,VANG…
GO: Biological Process	GO:0035051	cardiocyte differentiation		1.18e-07	0.00105	2.98e-06	2.88e-05	39	258	TMEM88,ACADM,ACTC1,CITED2,FBN2,JAG1,AGTR2,SORBS2,SGCD,SHOX2,FHOD3,SLC8A1,SMARCD3,MYH10,NRP1,BMP4,BMP7,NOTCH1,TBX2,NR2F2,TGFB2,CDK1,HDAC2,NRG1,HNRNPU,COL14A1,HAND2,AKAP6,IGF1,PRKG1,NEXN,ISL1,DLL1,RGS4,VANGL2,SEMA3D,PBRM1,GREM1,ENG
GO: Biological Process	GO:0043408	regulation of MAPK cascade		1.2e-07	0.00106	3.01e-06	2.91e-05	93	884	ACTA2,WDR54,EZH2,SEMA3A,FZD8,ADRA2A,MID1,TNFRSF19,C1QTNF3,SEMA6A,FGFR3,FGFR2,FOXM1,FLT1,SFRP2,HACD3,ANKRD6,CNKSR3,SMARCA4,PEA15,SOD1,SOX2,DOK5,PBK,LMO3,NRP1,GHR,BMP4,BMP7,GADD45G,NRK,NGFR,GNAI2,BMPER,GNG3,FERMT2,NOTCH1,DIRAS1,NTF3,NTRK1,NTRK2,GPS1,GPS2,GRIK2,PRDX2,TGFB2,P2RY1,TIMP3,PEBP1,FZD10,LPAR2,MTURN,CDK1,MAPK8IP2,NRG1,HMGB1,TSC2,DUSP26,UCHL1,PRMT1,HAND2,MAPK8IP1,NECAB2,WNT5A,WNT7A,WNT7B,IGF…
GO: Biological Process	GO:0035418	protein localization to synapse		1.2e-07	0.00107	3.01e-06	2.91e-05	23	109	MAPT,GPC4,GIT1,CNIH2,ADAM22,NSG1,STAU2,CACNG4,SNAP25,CPLX1,VAMP2,NPTX2,LGI1,NLGN3,NRXN2,WNT5A,WNT7A,MAPK10,DBN1,KIF5A,KIF5C,KLC1,CACNG7
GO: Biological Process	GO:0072078	nephron tubule morphogenesis		1.2e-07	0.00107	3.01e-06	2.91e-05	20	85	CITED2,SALL1,AGTR2,FOXD1,SIX1,BCL2,GDNF,BMP4,GLI3,TIMELESS,NOG,HOXA11,HOXD11,PKD2,IRX3,IRX1,HES5,PAX8,GREM1,IRX2
GO: Biological Process	GO:1901890	positive regulation of cell junction assembly		1.23e-07	0.00109	3.07e-06	2.97e-05	25	126	EPHB3,SLITRK6,LRRN1,STAU2,NRP1,SLITRK2,ADGRL2,FERMT2,ADGRL3,NTRK1,NTRK2,GRID2,THY1,ENPP2,NLGN3,PIK3R1,FLRT3,FLRT1,TNC,WNT7A,LRRN3,SLITRK5,PTPRD,CBLN2,ST8SIA2
GO: Biological Process	GO:0072132	mesenchyme morphogenesis		1.25e-07	0.00112	3.12e-06	3.02e-05	17	63	ACTA2,ACTC1,ACTG2,MSX1,SNAI2,BMP4,BMP7,NOTCH1,TBX2,TGFB2,TGFBR1,EXOC4,NOG,WNT5A,ISL1,ROBO1,ENG
GO: Biological Process	GO:0001708	cell fate specification		1.31e-07	0.00117	3.26e-06	3.15e-05	29	162	APC2,EYA2,SFRP2,SIX1,SCUBE2,SOX2,ZC4H2,NRP1,BMP4,BMP7,EHMT2,GLI3,NOTCH1,TBX2,TFAP2A,PAX6,NRG1,NOG,HOXA11,HOXC10,HOXD10,NTN1,WNT5A,ISL2,POU4F1,HES5,ISL1,CDON,DLL1
GO: Biological Process	GO:0090287	regulation of cellular response to growth factor stimulus		1.35e-07	0.0012	3.35e-06	3.24e-05	54	420	CITED2,FBN2,SALL1,AGTR2,SEMA6A,FST,FOXD1,SFRP2,CYFIP2,MSX1,SCUBE2,TMEM108,SOX11,DOK5,PEG10,ZNF423,TNMD,NRP2,NRP1,BMP4,RBMS3,NGFR,BMPER,WASF1,NOTCH1,TCF4,ZEB1,NTF3,LDB2,RNF165,TGFBR1,MTMR4,TSPAN12,NOG,NREP,SLIT2,HSPA8,WNT5A,IL17RD,HES5,CRB2,HTRA1,ZEB2,RGMA,DLX1,DMD,TMEM204,DLL1,ATL1,FGFBP3,RBPMS2,ROBO1,GREM1,ENG
GO: Biological Process	GO:0008045	motor neuron axon guidance		1.37e-07	0.00122	3.4e-06	3.29e-05	19	78	LAMC3,SEMA3A,TMEFF1,SLIT1,KIF1B,NRP1,RNF165,NOG,CHN1,SLIT2,NRXN2,NTN1,COL6A3,CHODL,CXCR4,KIF5C,MSANTD3-TMEFF1,EPHA3,EPHA4
GO: Biological Process	GO:0042981	regulation of apoptotic process		1.39e-07	0.00124	3.43e-06	3.32e-05	169	1897	EYA4,SIGMAR1,RPS6KA2,ACTC1,LANCL1,MCM5,EYA2,RNF157,CITED2,S100A9,PARP1,CSRNP3,DRAXIN,AGTR2,CFDP1,OLFM1,TOMM40,FGFR3,FGFR2,ALDH1A1,AKR1B1,PREX1,MPZ,SFPQ,SFRP2,ATF5,ANK2,ANXA1,APBB1,APBB2,APEX1,MSH2,API5,SIX1,SKP2,LIMS2,PRKRA,PDPN,MSX1,KIFAP3,BEX3,RUVBL1,FRZB,ASNS,SNAI2,PNMA2,SMARCA4,FYN,FAIM2,PEA15,KDM1A,SOD1,MYBL2,GABRB3,NES,BEX1,SARM1,GAS1,NKX3-2,NCL,BCL2,GDNF,MOAP1,NRP1,NEFL,BMP4,BMP7,CDK5R1,AL…
GO: Biological Process	GO:0021915	neural tube development		1.42e-07	0.00126	3.48e-06	3.37e-05	40	270	MAP1B,WLS,CITED2,SALL2,SALL1,PCDH19,TEAD2,SFPQ,SFRP2,MTHFD1,ENAH,SOX11,MYH10,GAS1,BMP4,BMP7,ALDH1A2,GLI3,NOTCH1,TFAP2A,TGFB2,GPR161,PAX6,NOG,TSC2,SSBP3,WNT5B,PKD2,WNT5A,WNT10B,HES5,ZEB2,RGMA,FZD3,IFT57,DLL1,VANGL2,IFT52,ALX1,NIN
GO: Biological Process	GO:0022037	metencephalon development		1.61e-07	0.00143	3.94e-06	3.81e-05	34	211	ABAT,CEND1,EZH2,NLGN4X,AGTR2,AK1,FAIM2,GABRB3,MYH10,SPTBN2,GAS1,BCL2,BMP7,CDK5R1,CDK5R2,AGTPBP1,PTBP2,GRID2,PAX6,NRG1,HNRNPD,HNRNPK,TTLL1,HSPA8,WNT7A,DIXDC1,PTN,NTM,MAFB,FOXP2,FZD3,DLL1,LPAR1,CELSR2
GO: Biological Process	GO:0048755	branching morphogenesis of a nerve		1.65e-07	0.00147	4.04e-06	3.91e-05	9	17	BCL11A,SEMA3A,FGFR2,SHOX2,HNRNPK,CPE,DLX2,DRD2,EPHA7
GO: Biological Process	GO:0051050	positive regulation of transport		1.66e-07	0.00148	4.05e-06	3.91e-05	114	1160	ABAT,ABCA3,MAP2,WLS,ADCYAP1R1,ADRA2A,SCAMP5,AGTR2,AK1,C1QTNF3,SMPD3,FHL1,ANK2,SYT3,ANXA1,APBB1,SLC1A2,RUFY3,FRMD4A,CNKSR3,CACNG4,RIMS1,SNAP25,FYN,ATP2B1,GABBR1,SOD1,SCN3B,SOX11,NCOA6,MYH10,MYLK,VPS4A,STAC3,HNRNPM,CLASP2,BCL2,GDNF,STAC,STC1,BMP4,NELL2,CDK5R1,STXBP1,GLI3,VAMP2,SYT1,SYT4,GNAI2,YWHAQ,CDK5R2,MCHR1,CALM1,CALM2,NTF3,GPS2,OAZ2,SYT2,TFDP1,NCS1,TGFB2,THY1,P2RX3,P2RY1,PDCD5,CDK1,PAX6,PCP4,T…
GO: Biological Process	GO:0030198	extracellular matrix organization		1.67e-07	0.00149	4.07e-06	3.94e-05	58	468	LAMC3,FBN2,ACAN,GPC4,ANTXR1,SMPD3,MMP17,FOXF2,ITGA11,SFRP2,APBB1,APBB2,CCDC80,APLP1,PDPN,SCUBE1,SMARCA4,EGFLAM,CLASP2,COL25A1,SMOC1,SLC39A8,MMP24,NOTCH1,GPM6B,ADAMTSL1,SEMA5A,TFAP2A,TGFB2,TGFBR1,ADAMTS19,HPSE2,TMEFF2,JAM2,COL14A1,COL5A2,COL6A3,COL8A1,COL11A1,COL12A1,ABI3BP,TNC,OLFML2B,COL23A1,SCUBE3,HTRA1,ITGA4,OLFML2A,GFOD2,PTX3,JAM3,NDNF,VANGL2,NTN4,LOXL1,GREM1,ENG,MADCAM1
GO: Biological Process	GO:0001657	ureteric bud development		1.7e-07	0.00152	4.13e-06	4e-05	23	111	CITED2,SALL1,BASP1,AGTR2,FGFR2,FOXD1,SIX1,BCL2,GDNF,BMP4,BMP7,GLI3,TIMELESS,BMPER,NOG,HOXA11,SLIT2,HOXD11,PKD2,PAX8,RET,GREM1,GDF11
GO: Cellular Component	GO:0098982	GABA-ergic synapse		1.71e-07	0.000174	3.28e-06	2.46e-05	23	110	ADRA2A,NLGN4X,ACAN,GIT1,CSPG5,RIMS1,MDGA1,ATP2B1,GABBR1,GABRA3,GABRB3,GABRR1,GAP43,PCDH17,SLITRK2,CDH13,NRG1,NLGN3,CNR1,CTBP2,RIMS2,DRD2,EPHA3
GO: Biological Process	GO:0031630	regulation of synaptic vesicle fusion to presynaptic active zone membrane		1.73e-07	0.00154	4.17e-06	4.03e-05	8	13	RIMS1,CPLX2,CPLX1,STXBP1,SYT1,SYT2,RAB3A,PRRT2
GO: Biological Process	GO:0043062	extracellular structure organization		1.8e-07	0.0016	4.34e-06	4.2e-05	58	469	LAMC3,FBN2,ACAN,GPC4,ANTXR1,SMPD3,MMP17,FOXF2,ITGA11,SFRP2,APBB1,APBB2,CCDC80,APLP1,PDPN,SCUBE1,SMARCA4,EGFLAM,CLASP2,COL25A1,SMOC1,SLC39A8,MMP24,NOTCH1,GPM6B,ADAMTSL1,SEMA5A,TFAP2A,TGFB2,TGFBR1,ADAMTS19,HPSE2,TMEFF2,JAM2,COL14A1,COL5A2,COL6A3,COL8A1,COL11A1,COL12A1,ABI3BP,TNC,OLFML2B,COL23A1,SCUBE3,HTRA1,ITGA4,OLFML2A,GFOD2,PTX3,JAM3,NDNF,VANGL2,NTN4,LOXL1,GREM1,ENG,MADCAM1
GO: Biological Process	GO:0072088	nephron epithelium morphogenesis		1.81e-07	0.00161	4.35e-06	4.21e-05	20	87	CITED2,SALL1,AGTR2,FOXD1,SIX1,BCL2,GDNF,BMP4,GLI3,TIMELESS,NOG,HOXA11,HOXD11,PKD2,IRX3,IRX1,HES5,PAX8,GREM1,IRX2
GO: Molecular Function	GO:0005509	calcium ion binding		1.88e-07	0.000309	3.89e-05	0.00031	90	815	TTYH1,TENM2,SVEP1,S100A9,TUBB4A,FBN2,EFEMP1,MYL9,ACAN,PCDH19,JAG1,SPARCL1,PCDH10,SYT3,ANXA1,ANXA6,SRR,SLC8A1,SCUBE1,SCUBE2,EFHD1,SLIT1,SLIT3,DLL3,EGFLAM,SNAP25,SPOCK1,CPLX2,HNRNPM,NCL,SMOC1,PCDH17,NELL2,CDK5R1,SYT11,VAMP2,RHBDL3,SYN1,SYT1,SYT4,ASTN2,NOTCH1,ADGRL3,CALM1,PCDHGB6,CALM2,STMN2,PCDHA6,SYT2,NCS1,THBS4,TNNC2,TNNC1,TNNT3,CDH4,PCDH7,CDH6,PCDH9,CDH12,CDH13,CDH15,PCP4,CETN2,ENPP2,HPCA,SLIT2,…
GO: Biological Process	GO:1902904	negative regulation of supramolecular fiber organization		1.89e-07	0.00169	4.54e-06	4.39e-05	32	193	MAP1B,MAP2,APC2,KATNB1,ADD2,TUBB4A,MID1,FGF13,CAMSAP1,EVL,FHOD3,MAPRE1,SPTBN2,CLASP2,TMSB15A,STMN2,TMOD1,TPM1,TMOD2,PFN2,TMEFF2,SLIT2,PIK3R1,HSPA8,VBP1,CRYAB,DBN1,HDGFL3,TMSB15B,STMN1,S1PR1,CKAP2
GO: Molecular Function	GO:0050839	cell adhesion molecule binding		1.9e-07	0.000311	3.89e-05	0.00031	71	593	ADAM11,TENM2,NLGN4X,CD200,ITGA11,SFRP2,NOP56,PUF60,ANXA1,LRRC4C,PAICS,ADAM22,MAPRE1,RUVBL1,TENM3,ARVCF,PLPP3,PALLD,ADAM23,SPTBN2,NFASC,GFRA1,MMP24,KIRREL3,CDK5R1,ROBO3,FERMT2,CNTN2,CALD1,NRCAM,THBS4,THY1,TMPO,CDH4,CDH6,CDH12,CDH13,CDH15,NRG1,HMGB1,TRIM29,HNRNPK,JAM2,NLGN3,CADM1,NRXN2,HSPA8,CNN3,CPE,YWHAB,YWHAE,IGF1,VSTM2L,CTNND2,NEXN,SIRPA,DBN1,ITGA4,ASAP1,PTN,PTPRD,PTPRM,PTPRZ1,DMD,JAM3,RAN,RANB…
GO: Biological Process	GO:2000179	positive regulation of neural precursor cell proliferation		1.91e-07	0.0017	4.58e-06	4.43e-05	18	72	SMARCD3,KDM1A,SOX2,NES,ZNF423,NAP1L1,GLI3,NGFR,GNAI2,NOTCH1,PAX6,NOG,ADGRG1,IGF1,TOX,CDON,DRD2,FZD3
GO: Biological Process	GO:1902284	neuron projection extension involved in neuron projection guidance		1.99e-07	0.00177	4.74e-06	4.58e-05	15	51	SEMA3A,SEMA6D,SEMA6A,SLIT1,SLIT3,NRP2,NRP1,SEMA5A,SLIT2,SEMA5B,NTN1,WNT3,WNT5A,SEMA3E,SEMA3D
GO: Biological Process	GO:0048846	axon extension involved in axon guidance		1.99e-07	0.00177	4.74e-06	4.58e-05	15	51	SEMA3A,SEMA6D,SEMA6A,SLIT1,SLIT3,NRP2,NRP1,SEMA5A,SLIT2,SEMA5B,NTN1,WNT3,WNT5A,SEMA3E,SEMA3D
GO: Biological Process	GO:0072164	mesonephric tubule development		2.02e-07	0.0018	4.78e-06	4.62e-05	23	112	CITED2,SALL1,BASP1,AGTR2,FGFR2,FOXD1,SIX1,BCL2,GDNF,BMP4,BMP7,GLI3,TIMELESS,BMPER,NOG,HOXA11,SLIT2,HOXD11,PKD2,PAX8,RET,GREM1,GDF11
GO: Biological Process	GO:0072163	mesonephric epithelium development		2.02e-07	0.0018	4.78e-06	4.62e-05	23	112	CITED2,SALL1,BASP1,AGTR2,FGFR2,FOXD1,SIX1,BCL2,GDNF,BMP4,BMP7,GLI3,TIMELESS,BMPER,NOG,HOXA11,SLIT2,HOXD11,PKD2,PAX8,RET,GREM1,GDF11
GO: Biological Process	GO:0060021	roof of mouth development		2.02e-07	0.0018	4.78e-06	4.62e-05	23	112	EPHB3,MEOX2,FOXF2,CHD7,MSX1,SNAI2,GABRB3,SOX11,GAS1,GLI3,TBX2,TFAP2A,TGFB2,TGFBR1,HAND2,SCHIP1,PRRX1,WNT5A,WNT7A,PAK1IP1,ALX1,TSHZ1,GDF11
GO: Biological Process	GO:0021772	olfactory bulb development		2.1e-07	0.00187	4.94e-06	4.78e-05	16	58	SEMA3A,SALL1,AK1,ATF5,CHD7,SLIT1,SLIT3,AGTPBP1,PAX6,SLIT2,WNT5A,ID2,DLX2,DPYSL2,CRTAC1,ROBO1
GO: Biological Process	GO:0051272	positive regulation of cellular component movement		2.11e-07	0.00188	4.95e-06	4.79e-05	80	733	MAP2,RHOJ,ACTA2,MCAM,ACTG1,SEMA3A,ADRA2A,SEMA6D,SEMA6A,PREX1,FLT1,ANXA1,PIK3R3,RUFY3,PDPN,MAPRE1,SLC8A1,PLPP3,CFAP20,SNAI2,MYLK,CLASP2,BCL2,NRP2,NRP1,BMP4,BMP7,TAC3,GNAI2,FERMT2,MAPRE2,NOTCH1,TMSB15A,TNFSF18,NTF3,SEMA5A,TFAP2A,TGFB2,TGFBR1,THBS4,THY1,PAX6,CDH13,ENPP2,HMGB1,TSC2,JAM2,WNT5B,SEMA5B,AMOT,PIK3R1,NTN1,PLCG1,PLP1,WNT5A,WNT7A,IGF1,FEZ1,SEMA3E,PLVAP,TUBB2B,ITGA4,PTGER3,PTN,PTPRZ1,CXCR4,IQ…
GO: Biological Process	GO:0017156	calcium-ion regulated exocytosis		2.11e-07	0.00188	4.95e-06	4.79e-05	19	80	ADRA2A,SCAMP5,SYT3,RIMS1,SNAP25,SPTBN2,STXBP1,SYT11,VAMP2,SYT1,SYT4,GNAI2,CDK5R2,NOTCH1,SYT2,RIMS4,RIMS2,RIMS3,RAB3A
GO: Biological Process	GO:0060627	regulation of vesicle-mediated transport		2.18e-07	0.00194	5.08e-06	4.91e-05	78	709	ANKRD13B,WDR54,NRN1,ADRA2A,SCAMP5,SMPD3,SYT3,GIT1,ANXA1,APBA1,APBA2,APOC3,NAPB,CSPG5,CHMP3,RIMS1,SOD1,VPS4A,SPTBN2,GAS1,CPLX2,CPLX1,CLASP2,NRP1,CDK5R1,STXBP1,SYT11,VAMP2,SYN1,SYP,SYT1,SYT4,GNAI2,CDK5R2,NOTCH1,CALM1,CALM2,NTF3,SYT2,NCS1,P2RY1,CDH13,NRG1,SLC10A4,HMGB1,TSC2,PFN2,TUB,CHRNA3,RAB3C,HNRNPK,HPCA,HSPA8,CNR1,NECAB2,SLC4A8,WNT5A,WNT7A,PREPL,RIMS4,RIMS2,NDRG4,RIMS3,SIRPA,DNAJC6,DCX,SNAP91,PT…
GO: Biological Process	GO:0003281	ventricular septum development		2.21e-07	0.00197	5.14e-06	4.97e-05	20	88	CITED2,SALL1,FGFR2,SLIT3,SMARCA4,SOX11,BMP4,NOTCH1,TGFB2,TGFBR1,NOG,SLIT2,NSD2,WNT5A,ID2,MATR3,PAX8,CXCR4,VANGL2,ROBO1
GO: Biological Process	GO:0055008	cardiac muscle tissue morphogenesis		2.21e-07	0.00197	5.14e-06	4.97e-05	20	88	ACTC1,FGFR2,CHD7,FERMT2,NOTCH1,TGFB2,TGFBR1,TNNC1,TNNI1,TNNT2,TPM1,NRG1,NOG,HAND1,COL11A1,WNT5A,POU4F1,ISL1,S1PR1,ENG
GO: Biological Process	GO:0007612	learning		2.22e-07	0.00198	5.14e-06	4.97e-05	33	204	ADCY3,NLGN4X,FGF13,ALDH1A1,GIT1,APBB1,SNAP25,ATP1A2,ATP1A3,FYN,GABRB3,BCHE,SYT11,AP1S2,CNTN2,NPTX2,NTRK2,NTS,TH,MAPK8IP2,NOG,NLGN3,NRXN2,CTNND2,NDRG4,DBH,PTN,PTPRZ1,KIT,DRD2,FOXP2,ELAVL4,JPH3
GO: Biological Process	GO:0045229	external encapsulating structure organization		2.24e-07	0.00199	5.17e-06	5e-05	58	472	LAMC3,FBN2,ACAN,GPC4,ANTXR1,SMPD3,MMP17,FOXF2,ITGA11,SFRP2,APBB1,APBB2,CCDC80,APLP1,PDPN,SCUBE1,SMARCA4,EGFLAM,CLASP2,COL25A1,SMOC1,SLC39A8,MMP24,NOTCH1,GPM6B,ADAMTSL1,SEMA5A,TFAP2A,TGFB2,TGFBR1,ADAMTS19,HPSE2,TMEFF2,JAM2,COL14A1,COL5A2,COL6A3,COL8A1,COL11A1,COL12A1,ABI3BP,TNC,OLFML2B,COL23A1,SCUBE3,HTRA1,ITGA4,OLFML2A,GFOD2,PTX3,JAM3,NDNF,VANGL2,NTN4,LOXL1,GREM1,ENG,MADCAM1
GO: Biological Process	GO:0071526	semaphorin-plexin signaling pathway		2.33e-07	0.00208	5.38e-06	5.21e-05	14	45	SEMA3A,SEMA6D,SEMA6A,GDNF,NRP2,NRP1,SEMA5A,SEMA5B,PLXNA1,HAND2,CRMP1,SEMA3E,SEMA3D,PLXNC1
GO: Biological Process	GO:0060993	kidney morphogenesis		2.36e-07	0.0021	5.43e-06	5.26e-05	26	139	CITED2,SALL1,BASP1,AGTR2,FOXD1,SIX1,BCL2,GDNF,BMP4,BMP7,ALDH1A2,GLI3,TIMELESS,NOG,HOXA11,HOXD11,PKD2,WNT7B,IRX3,IRX1,HES5,PAX8,RET,VANGL2,GREM1,IRX2
GO: Biological Process	GO:0048857	neural nucleus development		2.67e-07	0.00237	6.12e-06	5.92e-05	21	97	ACTG1,BASP1,FGFR3,BCL2,KIRREL3,BMP7,CDK5R1,YWHAQ,PHOX2B,CDK5R2,CALM1,CALM2,INA,PLP1,YWHAE,CXCR4,MAFB,FOXP2,FZD3,CELSR2,ENO3
GO: Biological Process	GO:0043067	regulation of programmed cell death		2.69e-07	0.0024	6.16e-06	5.96e-05	171	1944	EYA4,SIGMAR1,RPS6KA2,ACTC1,LANCL1,MCM5,EYA2,RNF157,CITED2,S100A9,PARP1,CSRNP3,DRAXIN,AGTR2,CFDP1,OLFM1,TOMM40,FGFR3,FGFR2,ALDH1A1,AKR1B1,PREX1,MPZ,SFPQ,SFRP2,ATF5,ANK2,ANXA1,APBB1,APBB2,APEX1,MSH2,API5,SIX1,SKP2,LIMS2,PRKRA,PDPN,MSX1,KIFAP3,BEX3,RUVBL1,FRZB,ASNS,SNAI2,PNMA2,SMARCA4,FYN,FAIM2,PEA15,KDM1A,SOD1,MYBL2,GABRB3,NES,BEX1,SARM1,GAS1,NKX3-2,NCL,BCL2,GDNF,MOAP1,NRP1,NEFL,BMP4,BMP7,CDK5R1,AL…
GO: Biological Process	GO:0031589	cell-substrate adhesion		2.76e-07	0.00245	6.29e-06	6.08e-05	53	418	EPHB3,TTYH1,ACTG1,LAMC3,JAG1,ANTXR1,PREX1,ITGA11,CCDC80,LIMS2,TMEFF1,PDPN,CSPG5,EGFLAM,LIMCH1,SPOCK1,CLASP2,BCL2,SMOC1,NRP1,FERMT2,NOTCH1,CNTN2,GPM6B,SRCIN1,THY1,CDH13,COL26A1,ENPP2,CORO1C,TMEFF2,PIK3R1,COL8A1,ABI3BP,SEMA3E,SIRPA,DBN1,ITGA4,PTN,PTPRZ1,DMD,JAM3,RAC3,NDNF,BCL2L11,L1CAM,NTN4,MSANTD3-TMEFF1,MEGF9,GREM1,MADCAM1,MARCKS,EPHA3
GO: Biological Process	GO:0001932	regulation of protein phosphorylation		2.76e-07	0.00246	6.29e-06	6.08e-05	135	1451	EZH2,ADARB1,ADCY2,ADCY3,AXIN2,FZD8,ADRA2A,KIDINS220,FGF13,FGFR3,SMPD3,MAD2L2,FLT1,SFRP2,HACD3,PIK3R3,PPM1E,SLC8A1,CCDC88A,PLPP3,CNKSR3,SMARCA4,LIMCH1,FYN,PEA15,SOD1,GPRC5B,GAP43,PBK,BCL2,GDNF,GFRA1,GFRA2,NRP1,GHR,BMP4,BMP7,CDK5R1,AFAP1L2,GADD45G,NRK,BMPER,YWHAQ,GNG3,FERMT2,CDK5R2,DIRAS1,CALM1,TNFSF18,CALM2,NTF3,NTRK1,NTRK2,GPS1,GPS2,TMEM119,SRCIN1,PRDX2,TFAP4,NR2F2,NCS1,TGFB2,TGFBR1,THBS4,THY1,P2…
GO: Biological Process	GO:0008366	axon ensheathment		2.85e-07	0.00253	6.45e-06	6.24e-05	34	216	FGFR3,MPZ,CHD7,ADAM22,FYN,MEGF10,SOD1,ACTR10,WASF3,NFASC,EPB41L3,ALDH1A2,FAM126A,NGFR,CNTN2,NTF3,NTRK2,TPPP,CLDN11,LINGO1,LGI1,NRG1,ADGRG1,JAM2,PLP1,ID4,IGF1,HES5,PTN,PTPRZ1,CXCR4,JAM3,LPAR1,EPHA4
GO: Biological Process	GO:0007272	ensheathment of neurons		2.85e-07	0.00253	6.45e-06	6.24e-05	34	216	FGFR3,MPZ,CHD7,ADAM22,FYN,MEGF10,SOD1,ACTR10,WASF3,NFASC,EPB41L3,ALDH1A2,FAM126A,NGFR,CNTN2,NTF3,NTRK2,TPPP,CLDN11,LINGO1,LGI1,NRG1,ADGRG1,JAM2,PLP1,ID4,IGF1,HES5,PTN,PTPRZ1,CXCR4,JAM3,LPAR1,EPHA4
GO: Biological Process	GO:0035050	embryonic heart tube development		2.86e-07	0.00255	6.46e-06	6.25e-05	35	226	EYA4,MEIS1,CITED2,TEAD2,APEX1,CHD7,SLC8A1,CFAP20,SMARCA4,ATP1A2,RBM24,NCL,SAP30,BMP4,BMP7,ALDH1A2,NOTCH1,TBX2,CALD1,CENPF,PKD2,HAND1,NTN1,HAND2,WNT5A,NKD1,NDRG4,DHFR,IFT57,DLL1,EDNRA,VANGL2,SEMA3D,IFT52,ENG
GO: Biological Process	GO:0009855	determination of bilateral symmetry		2.9e-07	0.00258	6.51e-06	6.29e-05	48	363	MCAM,MEIS1,CITED2,FGFR2,FST,FLT1,SGCD,APEX1,CHD7,ANKRD6,SLC8A1,CFAP20,SMARCA4,SMARCD3,ATP1A2,RBM24,NKX3-2,NCL,SAP30,BMP4,BMP7,ALDH1A2,ROBO3,NOTCH1,TBX2,CALD1,GPR161,DAAM2,NOG,CENPF,ENPP2,PKD2,HAND1,NTN1,HAND2,WNT5A,NKD1,NDRG4,CXCR4,DHFR,DNMT1,IFT57,DLL1,ATL1,VANGL2,IFT52,GREM1,ENG
GO: Biological Process	GO:0009799	specification of symmetry		2.9e-07	0.00258	6.51e-06	6.29e-05	48	363	MCAM,MEIS1,CITED2,FGFR2,FST,FLT1,SGCD,APEX1,CHD7,ANKRD6,SLC8A1,CFAP20,SMARCA4,SMARCD3,ATP1A2,RBM24,NKX3-2,NCL,SAP30,BMP4,BMP7,ALDH1A2,ROBO3,NOTCH1,TBX2,CALD1,GPR161,DAAM2,NOG,CENPF,ENPP2,PKD2,HAND1,NTN1,HAND2,WNT5A,NKD1,NDRG4,CXCR4,DHFR,DNMT1,IFT57,DLL1,ATL1,VANGL2,IFT52,GREM1,ENG
GO: Biological Process	GO:0003149	membranous septum morphogenesis		2.99e-07	0.00266	6.7e-06	6.48e-05	7	10	FGFR2,BMP4,TGFB2,NOG,NSD2,ID2,VANGL2
GO: Biological Process	GO:0032886	regulation of microtubule-based process		3.12e-07	0.00277	6.97e-06	6.74e-05	40	278	MAP1B,MAP2,MAP6,MAPT,APC2,KATNB1,SKA2,ATAT1,TUBB4A,MID1,FGF13,CAMSAP1,TRIM36,ATF5,CNIH2,TACC2,MAPRE1,CFAP20,CHMP3,CLASP2,CDK5R1,TAC3,YWHAQ,MAPRE2,STMN2,TPPP,HNRNPU,FSD1,FEZ1,DIXDC1,DCTN1,HDGFL3,STMN4,STMN3,STMN1,NAT10,DYNC1LI1,CKAP2,EPHA3,NIN
GO: Biological Process	GO:1902903	regulation of supramolecular fiber organization		3.14e-07	0.00279	6.98e-06	6.75e-05	54	431	MAP1B,MAP2,MAPT,APC2,KATNB1,ACTG1,ADD2,TUBB4A,MID1,FGF13,CAMSAP1,PREX1,EVL,PPM1E,FHOD3,CYFIP2,MAPRE1,CCDC88A,LIMCH1,RBM24,SPTBN2,WASF3,CLASP2,NRP1,CDK5R1,YWHAQ,FERMT2,WASF1,TMSB15A,STMN2,SEMA5A,TGFBR1,TMOD1,HDAC2,TPM1,TMOD2,PFN2,TMEFF2,SLIT2,PIK3R1,HSPA8,VBP1,CRYAB,DBN1,DCTN1,HDGFL3,PDXP,TMSB15B,STMN1,S1PR1,LPAR1,RGS4,CKAP2,NIN
GO: Biological Process	GO:0048843	negative regulation of axon extension involved in axon guidance		3.15e-07	0.00281	6.98e-06	6.75e-05	11	28	SEMA3A,SEMA6D,SEMA6A,SLIT1,NRP1,SEMA5A,SEMA5B,WNT3,WNT5A,SEMA3E,SEMA3D
GO: Biological Process	GO:0047497	mitochondrion transport along microtubule		3.15e-07	0.00281	6.98e-06	6.75e-05	11	28	MAP1B,MAP6,MAPT,ACTR10,KIF1B,NEFL,WASF1,AGTPBP1,UCHL1,FEZ1,KIF5A
GO: Biological Process	GO:0034643	establishment of mitochondrion localization, microtubule-mediated		3.15e-07	0.00281	6.98e-06	6.75e-05	11	28	MAP1B,MAP6,MAPT,ACTR10,KIF1B,NEFL,WASF1,AGTPBP1,UCHL1,FEZ1,KIF5A
GO: Biological Process	GO:0051261	protein depolymerization		3.17e-07	0.00282	6.99e-06	6.76e-05	26	141	MAP1B,MAP2,APC2,KATNB1,ADD2,MID1,FGF13,CAMSAP1,EVL,NES,VPS4A,SPTBN2,CLASP2,STMN2,SEMA5A,TMOD1,TPM1,TMOD2,HSPA8,DNAJC6,HDGFL3,STMN4,STMN3,PDXP,STMN1,CKAP2
GO: Molecular Function	GO:0003697	single-stranded DNA binding		3.32e-07	0.000546	6.06e-05	0.000484	26	135	MAPT,MCM2,MCM3,MCM4,MCM5,MCM6,MCM7,ANXA1,MSH2,SMC2,NCL,NME1,PCBP3,YBX1,HMGB1,HMGB2,SSBP2,SSBP3,HNRNPA1,HNRNPA2B1,HNRNPK,HNRNPU,NUCKS1,POU4F1,MYEF2,DHX9
GO: Biological Process	GO:0060412	ventricular septum morphogenesis		3.48e-07	0.0031	7.66e-06	7.41e-05	15	53	CITED2,FGFR2,SLIT3,SOX11,BMP4,NOTCH1,TGFB2,TGFBR1,NOG,SLIT2,NSD2,WNT5A,ID2,VANGL2,ROBO1
GO: Biological Process	GO:0030049	muscle filament sliding		3.56e-07	0.00317	7.8e-06	7.54e-05	13	40	ACTC1,MYH3,TMOD1,TNNC2,TNNC1,TNNI1,TNNI2,TNNT2,TNNT3,TPM1,VIM,DBN1,DMD
GO: Biological Process	GO:0003203	endocardial cushion morphogenesis		3.56e-07	0.00317	7.8e-06	7.54e-05	13	40	ACTC1,MSX1,SNAI2,BMP4,BMP7,NOTCH1,TBX2,TGFB2,TGFBR1,NOG,ISL1,ROBO1,ENG
GO: Molecular Function	GO:0008134	transcription factor binding		3.79e-07	0.000621	6.21e-05	0.000496	85	768	EYA4,EYA2,EZH2,CITED2,PARP1,SALL1,AGTR2,HES6,MAD2L2,FOXF2,TEAD2,ZNF618,APBB1,APBB2,APEX1,TACC2,SIX1,RUVBL1,SMARCA4,SMARCD3,SMARCE1,FUS,KDM1A,GABBR1,SOX2,NCOA6,BEX1,BCL2,EHMT2,NFYB,TCF4,TCF12,YBX1,TFAP2A,TFDP1,LDB2,ZNF503,GTF2I,PSIP1,CBX5,TLE4,HSD17B10,PAX6,TOX2,PCNA,HDAC2,MTA2,CENPF,ENPP2,CBX3,HMGB1,HMGB2,CHD4,HNRNPA1,HNRNPD,HNRNPK,HNRNPU,DUSP26,WIZ,PIK3R1,NUCKS1,HAND1,HSPA8,HAND2,PRRX1,ID2,ID4,P…
GO: Biological Process	GO:0072028	nephron morphogenesis		3.84e-07	0.00341	8.39e-06	8.11e-05	21	99	CITED2,SALL1,AGTR2,FOXD1,SIX1,BCL2,GDNF,BMP4,BMP7,GLI3,TIMELESS,NOG,HOXA11,HOXD11,PKD2,IRX3,IRX1,HES5,PAX8,GREM1,IRX2
GO: Biological Process	GO:0035904	aorta development		3.92e-07	0.00349	8.55e-06	8.27e-05	19	83	MEIS1,JAG1,CHD7,SIX1,SMARCA4,MYH10,MYLK,NGFR,NOTCH1,TBX2,TGFB2,PKD2,NTN1,PTH1R,CXCR4,DLL1,LOXL1,ROBO1,ENG
GO: Biological Process	GO:0021700	developmental maturation		3.96e-07	0.00352	8.61e-06	8.32e-05	56	457	MAP1B,RPS6KA2,CEND1,BCL11A,AK1,FGFR3,AKR1B1,SGCD,CHD7,SNAP25,KDM1A,NFASC,BCL2,NEFL,CDK5R1,ALDH1A2,STXBP1,SYP,SYT4,CDK5R2,NOTCH1,CNTN2,NRCAM,YBX1,CBFB,TGFB2,PEBP1,CDK1,RFLNA,CDC20,PDE3A,HNRNPK,RAB38,PLP1,WNT5A,WNT10B,ID2,POU2F2,IGF1,RFLNB,FAM210B,CTBP2,HES5,NDRG4,PTH1R,PTPRN,ARNT2,RAB3A,RAC3,E2F1,RET,S1PR1,EDNRB,NTN4,GREM1,GDF11
GO: Biological Process	GO:0010648	negative regulation of cell communication		4.18e-07	0.00372	9.07e-06	8.78e-05	161	1818	TMEM88,EYA4,APCDD1,MAPT,APC2,EYA2,EZH2,ADCY2,ADCY3,RNF157,AXIN2,ADRA2A,FBN2,SALL1,NLGN4X,DRAXIN,AGTR2,PIP4K2B,C1QTNF3,SEMA6A,FGFR3,MAD2L2,FST,FOXM1,SFRP2,GIT1,SESN3,APLP1,ANKRD6,NCOA5,SCUBE2,FRZB,CNKSR3,SLIT3,DLL3,STAU2,CXXC4,SNAI2,SMARCA4,FYN,FAIM2,PEA15,DKK2,KDM1A,GABBR1,SOX2,SOX11,PEG10,SARM1,GAS1,PBK,LMO3,BCHE,BCL2,PDE10A,TNMD,GDNF,PCDH17,NRP1,BMP4,BMP7,STXBP1,RBMS3,SYT11,GLI3,NGFR,SYT4,GNAI2…
GO: Biological Process	GO:0060973	cell migration involved in heart development		4.26e-07	0.00379	9.21e-06	8.91e-05	14	47	SDC2,SNAI2,SMARCA4,NRP1,BMP4,BMP7,NOTCH1,SLIT2,FLRT3,HAND2,NDRG4,EDNRA,ROBO1,ENG
GO: Biological Process	GO:0010464	regulation of mesenchymal cell proliferation		4.26e-07	0.00379	9.21e-06	8.91e-05	14	47	FGFR2,PRRX2,SHOX2,SIX1,MYCN,GAS1,BMP4,ZEB1,HMGB1,PRRX1,WNT5A,PHF14,PTN,FOXP2
GO: Biological Process	GO:0001503	ossification		4.36e-07	0.00388	9.4e-06	9.09e-05	63	540	WLS,AXIN2,FBN2,ACAN,JAG1,CFDP1,GPC4,FGFR3,FGFR2,SMPD3,ITGA11,SFRP2,GIT1,SHOX2,CHD7,SLC8A1,SCUBE2,SNAI2,ATP2B1,GABBR1,SOX2,SOX11,BCL2,SMOC1,STC1,IGSF10,BMP4,BMP7,GLI3,RBMX,FERMT2,NOTCH1,GPM6B,TMEM119,CBFB,TFAP2A,TGFB2,H3-3A,RFLNA,PCP4,NOG,PENK,HNRNPU,WNT5B,HAND2,COL5A2,COL11A1,TNC,WNT3,WNT5A,WNT7B,WNT10B,ID2,ID4,IGF1,RFLNB,PTH1R,DDX5,DHX9,PTN,S1PR1,LRP3,GREM1
GO: Biological Process	GO:0010558	negative regulation of macromolecule biosynthetic process		4.38e-07	0.00389	9.41e-06	9.1e-05	164	1861	DPF1,PAIP2,BCL11A,EZH2,TENM2,CITED2,PARP1,SALL2,SALL1,ZNF608,BASP1,HES6,FGFR3,FGFR2,SMPD3,MAD2L2,FST,FOXF2,FOXD1,FOXM1,SFPQ,SFRP2,ATF5,SRSF2,APBB1,PHF6,APEX1,SHOX2,ZBTB12,SIX1,NCOA5,MSX1,TAGLN3,SNAI2,SMARCA4,UHRF1,SMARCC2,SMARCE1,ZFHX3,RBM24,KDM1A,SOX2,SOX11,ZNF423,NKX3-2,NCL,NDN,BCL7A,SAP30,RCOR2,STC1,BMP4,BMP7,CDK5R1,EHMT2,GLI3,CBX1,TIMELESS,YWHAQ,NOTCH1,CBX2,TBX2,TCF4,ZEB1,PCBP3,ZNF354A,VPS72,…
GO: Molecular Function	GO:0019900	kinase binding		4.44e-07	0.000729	6.63e-05	0.000529	106	1027	MAP2,MAPT,ACTA2,BCL11A,ADD2,AXIN2,PARP1,ADRA2A,KIDINS220,FGF13,MAD2L2,FOXM1,ATF5,SRSF1,SRSF2,ANK2,PIK3R3,NBEA,MSH2,PRKRA,RND3,MAPRE1,CCDC88A,STAU2,RIMS1,GOLGA8A,PEA15,GPRC5B,MYCN,KIF1B,NAP1L1,CLASP2,GDNF,NRP1,GHR,NELL2,CDK5R1,AFAP1L2,STXBP1,SYN1,HNRNPA0,YWHAQ,NME1,FERMT2,MAPRE2,CDK5R2,CACNB1,DIRAS1,CALM1,CALM2,NTRK1,NTRK2,BRSK2,SRCIN1,NCS1,GTF2I,THY1,PEBP1,PAX6,TOP2B,MAPK8IP2,ARHGAP33,PCNA,CDKN2D…
GO: Biological Process	GO:0023057	negative regulation of signaling		4.48e-07	0.00398	9.59e-06	9.27e-05	161	1820	TMEM88,EYA4,APCDD1,MAPT,APC2,EYA2,EZH2,ADCY2,ADCY3,RNF157,AXIN2,ADRA2A,FBN2,SALL1,NLGN4X,DRAXIN,AGTR2,PIP4K2B,C1QTNF3,SEMA6A,FGFR3,MAD2L2,FST,FOXM1,SFRP2,GIT1,SESN3,APLP1,ANKRD6,NCOA5,SCUBE2,FRZB,CNKSR3,SLIT3,DLL3,STAU2,CXXC4,SNAI2,SMARCA4,FYN,FAIM2,PEA15,DKK2,KDM1A,GABBR1,SOX2,SOX11,PEG10,SARM1,GAS1,PBK,LMO3,BCHE,BCL2,PDE10A,TNMD,GDNF,PCDH17,NRP1,BMP4,BMP7,STXBP1,RBMS3,SYT11,GLI3,NGFR,SYT4,GNAI2…
GO: Biological Process	GO:0010842	retina layer formation		4.48e-07	0.00399	9.59e-06	9.27e-05	16	61	CYFIP2,SMARCA4,MYLK,CDK5R1,SDK1,CDK5R2,TFAP2A,TOP2B,TSPAN12,SDK2,FAT3,FJX1,DCTN1,PTPRM,DNMT1,MARCKS
GO: Biological Process	GO:0042472	inner ear morphogenesis		4.56e-07	0.00406	9.74e-06	9.42e-05	30	181	EYA4,JAG1,FGFR2,SLITRK6,FST,PRRX2,CHD7,SIX1,MSX1,FRZB,SOD1,SOX2,BMPER,ZEB1,TFAP2A,NCS1,NTN1,PRRX1,COL11A1,WNT5A,POU3F4,IRX1,ZIC1,LRIG1,PAX8,MAFB,FZD3,DLL1,VANGL2,EMX2
GO: Biological Process	GO:0001823	mesonephros development		4.62e-07	0.00411	9.83e-06	9.5e-05	23	117	CITED2,SALL1,BASP1,AGTR2,FGFR2,FOXD1,SIX1,BCL2,GDNF,BMP4,BMP7,GLI3,TIMELESS,BMPER,NOG,HOXA11,SLIT2,HOXD11,PKD2,PAX8,RET,GREM1,GDF11
GO: Biological Process	GO:0051336	regulation of hydrolase activity		4.64e-07	0.00413	9.86e-06	9.54e-05	141	1546	EPHB3,MAP2,MAPT,APC2,MCM2,EZH2,ADCYAP1R1,TBC1D16,S100A9,ADRA2A,CSRNP3,AGTR2,ANTXR1,FGFR3,FGFR2,ALDH1A1,PREX1,CD200,FLT1,SFRP2,GIT1,HACD3,ANXA1,LARS1,APOA4,MSH2,APOC3,CYFIP2,BEX3,NAPB,UHRF1,FYN,SOD1,PHACTR1,SOX2,SPOCK1,BCL2,GDI1,NRP1,NGFR,PCSK1N,GNAI2,GNAO1,FERMT2,MAPRE2,LPAR4,CALM1,CALM2,NTF3,NTRK1,NTRK2,GPS1,GPS2,BRSK2,TFAP4,TGFB2,THY1,P2RY1,TIMP3,PEBP1,PDCD5,SERPINB2,FZD10,LPAR2,ADPRHL1,TNNC1,T…
GO: Biological Process	GO:0033275	actin-myosin filament sliding		4.92e-07	0.00438	1.04e-05	0.000101	13	41	ACTC1,MYH3,TMOD1,TNNC2,TNNC1,TNNI1,TNNI2,TNNT2,TNNT3,TPM1,VIM,DBN1,DMD
GO: Biological Process	GO:0099560	synaptic membrane adhesion		5.2e-07	0.00463	1.1e-05	0.000106	12	35	GPC4,SPARCL1,LRRC4C,MDGA1,LRRC4,PCDH17,SLITRK2,NRG1,CADM1,FLRT3,PTPRD,EPHA3
GO: Biological Process	GO:0055002	striated muscle cell development		5.32e-07	0.00473	1.12e-05	0.000108	36	242	ACTC1,ACTG1,KLHL41,GPC4,SGCD,SHOX2,FHOD3,SIX1,SLC8A1,SCUBE1,SCUBE2,CCT5,RBM24,MEGF10,MYH3,MYH10,STAC3,BCL2,BMP4,CBFB,TMOD1,TNNI2,TNNT2,TNNT3,HDAC2,TPM1,TMOD2,PGM5,UCHL1,WNT10B,CRYAB,SCUBE3,NEXN,CXCR4,DMD,VANGL2
GO: Biological Process	GO:0009968	negative regulation of signal transduction		5.36e-07	0.00477	1.13e-05	0.000109	151	1687	TMEM88,EYA4,APCDD1,APC2,EYA2,EZH2,ADCY2,ADCY3,RNF157,AXIN2,ADRA2A,FBN2,SALL1,NLGN4X,DRAXIN,AGTR2,PIP4K2B,C1QTNF3,SEMA6A,FGFR3,MAD2L2,FST,FOXM1,SFRP2,GIT1,SESN3,APLP1,ANKRD6,NCOA5,SCUBE2,FRZB,CNKSR3,SLIT3,DLL3,CXXC4,SNAI2,SMARCA4,FYN,FAIM2,PEA15,DKK2,KDM1A,GABBR1,SOX2,SOX11,PEG10,SARM1,GAS1,PBK,LMO3,BCL2,PDE10A,TNMD,GDNF,NRP1,BMP4,BMP7,RBMS3,GLI3,NGFR,GNAI2,BMPER,GNAZ,NOTCH1,NPY1R,MCHR1,YBX1,GPS1,…
GO: Biological Process	GO:0031327	negative regulation of cellular biosynthetic process		5.39e-07	0.0048	1.13e-05	0.00011	170	1951	DPF1,PAIP2,BCL11A,EZH2,TENM2,CITED2,PARP1,SALL2,SALL1,ZNF608,BASP1,HES6,C1QTNF3,FGFR3,FGFR2,MAD2L2,FST,FOXF2,FOXD1,FOXM1,SFPQ,SFRP2,ATF5,SRSF2,APBB1,PHF6,APEX1,SHOX2,ZBTB12,APOC3,SIX1,NCOA5,MSX1,TAGLN3,SNAI2,SMARCA4,UHRF1,SMARCC2,SMARCE1,ZFHX3,RBM24,FYN,KDM1A,SOX2,SOX11,ZNF423,NKX3-2,NCL,NDN,BCL7A,SAP30,RCOR2,STC1,BMP4,BMP7,CDK5R1,EHMT2,GLI3,CBX1,TIMELESS,YWHAQ,NOTCH1,CBX2,TBX2,TCF4,ZEB1,PCBP3,ZN…
GO: Biological Process	GO:0031109	microtubule polymerization or depolymerization		5.41e-07	0.00482	1.13e-05	0.00011	27	154	MAP1B,MAP2,MAPT,APC2,KATNB1,SKA2,TUBB4A,MID1,FGF13,CAMSAP1,MAPRE1,TPPP3,GOLGA8A,CLASP2,CDK5R1,YWHAQ,MAPRE2,STMN2,TPPP,CRYAB,DCTN1,HDGFL3,STMN4,STMN3,STMN1,CKAP2,NIN
GO: Biological Process	GO:1902414	protein localization to cell junction		5.58e-07	0.00496	1.17e-05	0.000113	26	145	MAPT,ACTG1,GPC4,GIT1,CNIH2,ADAM22,NSG1,STAU2,CACNG4,SNAP25,CPLX1,VAMP2,FERMT2,NPTX2,LGI1,NLGN3,NRXN2,WNT5A,WNT7A,MAPK10,DBN1,KIF5A,KIF5C,JAM3,KLC1,CACNG7
GO: Biological Process	GO:0015837	amine transport		5.64e-07	0.00502	1.18e-05	0.000114	25	136	ABAT,ADRA2A,AGTR2,SYT3,ATP1A2,GABBR1,GDNF,STXBP1,SYT11,SYT1,SYT4,SYT2,TH,P2RY1,PCP4,TRH,CHGA,CHRNA3,CNR1,PRKG1,PTGER3,RAB3A,DPYSL2,DRD2,RGS4
GO: Biological Process	GO:0055010	ventricular cardiac muscle tissue morphogenesis		5.7e-07	0.00508	1.19e-05	0.000115	16	62	FGFR2,CHD7,NOTCH1,TGFB2,TGFBR1,TNNC1,TNNI1,TNNT2,TPM1,NRG1,NOG,HAND1,COL11A1,POU4F1,ISL1,ENG
GO: Biological Process	GO:0042474	middle ear morphogenesis		5.71e-07	0.00508	1.19e-05	0.000115	10	24	EYA4,PRRX2,SIX1,PRKRA,MSX1,GAS1,NKX3-2,NOG,PRRX1,TSHZ1
GO: Biological Process	GO:0019220	regulation of phosphate metabolic process		6.14e-07	0.00546	1.27e-05	0.000123	167	1913	EPHB3,ABCA3,MAPT,MCM7,EZH2,ADARB1,ADCY2,ADCY3,ADCYAP1R1,AXIN2,FZD8,PARP1,ADRA2A,KIDINS220,CSRNP3,AGTR2,PIP4K2B,FGF13,FGFR3,FGFR2,SMPD3,MAD2L2,FLT1,SFRP2,GIT1,HACD3,PIK3R3,PPM1E,APOC3,SLC8A1,CCDC88A,PLPP3,CNKSR3,GKAP1,SMARCA4,LIMCH1,FYN,PEA15,SOD1,GPRC5B,PHACTR1,GAP43,PBK,BCL2,GDNF,GFRA1,GFRA2,NRP1,GHR,BMP4,BMP7,CDK5R1,AFAP1L2,GADD45G,NRK,GNAI2,BMPER,YWHAQ,GNG3,FERMT2,CDK5R2,DIRAS1,CALM1,TNFSF18,C…
GO: Biological Process	GO:0042552	myelination		6.15e-07	0.00547	1.27e-05	0.000123	33	213	FGFR3,MPZ,CHD7,ADAM22,FYN,MEGF10,SOD1,ACTR10,WASF3,NFASC,EPB41L3,ALDH1A2,FAM126A,NGFR,CNTN2,NTF3,NTRK2,TPPP,LINGO1,LGI1,NRG1,ADGRG1,JAM2,PLP1,ID4,IGF1,HES5,PTN,PTPRZ1,CXCR4,JAM3,LPAR1,EPHA4
GO: Biological Process	GO:0030048	actin filament-based movement		6.27e-07	0.00558	1.29e-05	0.000125	29	174	ACTA2,ACTC1,FGF13,EVL,ANK2,SGCD,APBB1,APBB2,PDPN,LIMCH1,ATP1A2,SCN3B,MYH3,MYH10,STC1,TMOD1,TNNC2,TNNC1,TNNI1,TNNI2,TNNT2,TNNT3,TPM1,AKAP6,VIM,DBN1,PTGER3,KCNH2,DMD
GO: Biological Process	GO:2000113	negative regulation of cellular macromolecule biosynthetic process		6.29e-07	0.0056	1.29e-05	0.000125	162	1844	DPF1,PAIP2,BCL11A,EZH2,TENM2,CITED2,PARP1,SALL2,SALL1,ZNF608,BASP1,HES6,FGFR3,FGFR2,MAD2L2,FST,FOXF2,FOXD1,FOXM1,SFPQ,SFRP2,ATF5,SRSF2,APBB1,PHF6,APEX1,SHOX2,ZBTB12,SIX1,NCOA5,MSX1,TAGLN3,SNAI2,SMARCA4,UHRF1,SMARCC2,SMARCE1,ZFHX3,RBM24,KDM1A,SOX2,SOX11,ZNF423,NKX3-2,NCL,NDN,BCL7A,SAP30,RCOR2,STC1,BMP4,BMP7,CDK5R1,EHMT2,GLI3,CBX1,TIMELESS,YWHAQ,NOTCH1,CBX2,TBX2,TCF4,ZEB1,PCBP3,ZNF354A,VPS72,YBX1,G…
GO: Biological Process	GO:0051174	regulation of phosphorus metabolic process		6.35e-07	0.00565	1.3e-05	0.000126	167	1914	EPHB3,ABCA3,MAPT,MCM7,EZH2,ADARB1,ADCY2,ADCY3,ADCYAP1R1,AXIN2,FZD8,PARP1,ADRA2A,KIDINS220,CSRNP3,AGTR2,PIP4K2B,FGF13,FGFR3,FGFR2,SMPD3,MAD2L2,FLT1,SFRP2,GIT1,HACD3,PIK3R3,PPM1E,APOC3,SLC8A1,CCDC88A,PLPP3,CNKSR3,GKAP1,SMARCA4,LIMCH1,FYN,PEA15,SOD1,GPRC5B,PHACTR1,GAP43,PBK,BCL2,GDNF,GFRA1,GFRA2,NRP1,GHR,BMP4,BMP7,CDK5R1,AFAP1L2,GADD45G,NRK,GNAI2,BMPER,YWHAQ,GNG3,FERMT2,CDK5R2,DIRAS1,CALM1,TNFSF18,C…
GO: Biological Process	GO:0007611	learning or memory		6.55e-07	0.00583	1.34e-05	0.00013	47	362	MAPT,PAIP2,ADCY3,NLGN4X,FGF13,MME,ALDH1A1,AFF2,GIT1,APBB1,SNAP25,ATP1A2,ATP1A3,FYN,GABRB3,BCHE,EHMT2,SYT11,AP1S2,SYT4,CNTN2,NPTX2,NTF3,NTRK1,NTRK2,NTS,TH,PAX6,MAPK8IP2,NRG1,NOG,TMOD2,NLGN3,NRXN2,CNR1,IGF1,CTNND2,NDRG4,DBH,PTN,PTPRZ1,KCNK2,KIT,DRD2,FOXP2,ELAVL4,JPH3
GO: Cellular Component	GO:0005887	integral component of plasma membrane		6.58e-07	0.000667	1.24e-05	9.26e-05	161	1813	EPHB3,APCDD1,LANCL1,PLPPR3,NRN1,TENM2,ADCY2,REEP2,ADCY3,ADCYAP1R1,SEMA3A,ADRA2A,SEMA6D,NLGN4X,PCDH19,JAG1,SCN3A,AGTR2,OLFM1,SEMA6A,FGFR3,FGFR2,MME,SLITRK6,PCDH10,CD200,MPZ,FLT1,ITGA11,ANK2,SYT3,SGCD,CNIH2,LRRC4C,PMEL,LGR5,SLC1A2,SLC1A6,ADAM22,PDPN,SLC8A1,TENM3,PLPP3,CSPG5,CACNG4,SNAP25,ATP1A2,ATP1A3,ATP2B1,GABBR1,SCN3B,GABRA3,GABRB3,CADM3,GABRR1,ADAM23,NFASC,COL25A1,LRRC4,SLC39A8,PCDH17,NRP2,NRP1…
GO: Biological Process	GO:0033993	response to lipid		7.19e-07	0.0064	1.47e-05	0.000142	138	1517	ABCA3,UFSP2,ACADM,MAP1B,MAP2,SCD5,EZH2,ADCY2,ADCY3,ADCYAP1R1,MEST,S100A9,PARP1,AGTR2,AK1,FGFR2,ALDH1A1,TEAD2,FLT1,GIT1,ANXA1,APOA4,SRR,APOC3,SKP2,SLIT3,SNAI2,SMARCA4,SMARCD1,ATP1A2,ATP1A3,ATP2B1,SOX2,HNRNPM,NASP,LMO3,BCHE,NCL,BCL2,SST,GDNF,STC1,GHR,NEFM,NEFL,BMP4,BMP7,ALDH1A2,STXBP1,FIBIN,GLDC,NGFR,HNRNPA0,NME1,NOTCH1,NPY1R,CALM1,CALM2,NTRK2,NTS,PRDX2,CBFB,TFAP2A,TFAP4,NR2F2,TGFB2,TGFBR1,TH,PEBP1…
GO: Biological Process	GO:0090183	regulation of kidney development		7.38e-07	0.00656	1.5e-05	0.000145	12	36	SALL1,BASP1,AGTR2,FOXD1,SIX1,GDNF,BMP4,NOG,PAX8,RET,EDNRA,GREM1
GO: Biological Process	GO:0001934	positive regulation of protein phosphorylation		7.4e-07	0.00659	1.5e-05	0.000145	100	1011	EZH2,ADCY2,ADCY3,AXIN2,FZD8,ADRA2A,KIDINS220,FGF13,FGFR3,MAD2L2,FLT1,SFRP2,HACD3,PIK3R3,CCDC88A,PLPP3,SMARCA4,LIMCH1,FYN,PEA15,SOD1,GPRC5B,GAP43,PBK,BCL2,GDNF,GFRA1,GFRA2,NRP1,GHR,BMP4,BMP7,CDK5R1,AFAP1L2,GADD45G,NRK,GNG3,FERMT2,CDK5R2,DIRAS1,CALM1,TNFSF18,CALM2,NTF3,NTRK1,NTRK2,TMEM119,SRCIN1,PRDX2,TGFB2,TGFBR1,THBS4,THY1,P2RY1,FZD10,LPAR2,CDK1,MAPK8IP2,HDAC2,NRG1,ENPP2,HMGB1,CHGA,PFN2,CHRNA3,PI…
GO: Biological Process	GO:0030155	regulation of cell adhesion		7.47e-07	0.00665	1.51e-05	0.000146	92	908	EPHB3,ABAT,ACTG1,CITED2,ZNF608,JAG1,SEMA6A,MAD2L2,PREX1,SFRP2,ANXA1,CCDC80,ADAM22,LIMS2,PDPN,KIFAP3,TENM3,PLPP3,CSPG5,SNAI2,ZFHX3,EGFLAM,LIMCH1,MDGA1,FYN,MEGF10,EMCN,SOX2,SOX12,SPOCK1,CLASP2,BCL2,SMOC1,NRP1,BMP4,BMP7,GLI3,FERMT2,NOTCH1,GPM6B,ZEB1,TNFSF18,SEMA5A,SRCIN1,PRDX2,CBFB,TGFB2,THY1,CDH13,TPM1,NRG1,COL26A1,ENPP2,CORO1C,ADGRG1,HMGB1,TSC2,JAM2,NRARP,DUSP26,PIK3R1,PLXNA1,COL8A1,ABI3BP,TNC,WNT…
GO: Biological Process	GO:0031111	negative regulation of microtubule polymerization or depolymerization		7.52e-07	0.00669	1.52e-05	0.000147	14	49	MAP1B,MAP2,APC2,KATNB1,TUBB4A,MID1,FGF13,CAMSAP1,MAPRE1,CLASP2,STMN2,HDGFL3,STMN1,CKAP2
GO: Biological Process	GO:0051952	regulation of amine transport		7.53e-07	0.0067	1.52e-05	0.000147	24	129	ABAT,ADRA2A,AGTR2,SYT3,ATP1A2,GABBR1,GDNF,STXBP1,SYT11,SYT1,SYT4,SYT2,P2RY1,PCP4,TRH,CHGA,CHRNA3,CNR1,PRKG1,PTGER3,RAB3A,DPYSL2,DRD2,RGS4
GO: Biological Process	GO:0045168	cell-cell signaling involved in cell fate commitment		7.62e-07	0.00678	1.53e-05	0.000148	15	56	SALL1,SIX1,SOX2,GDNF,BMP4,TFAP2A,HOXA11,HOXC11,HOXD11,WNT3,WNT5A,NKD1,LYPD6,DLL1,ROBO1
GO: Cellular Component	GO:0015630	microtubule cytoskeleton		7.63e-07	0.000774	1.41e-05	0.000106	141	1544	NUSAP1,MAP1B,MAP2,MAP6,MAPT,MARK1,STRBP,SMC1A,RPS6KA2,APC2,ACTA2,KATNB1,ACTC1,ACTG2,MCM3,SKA2,ATAT1,REEP2,AXIN2,CDC7,TUBA1B,TUBB3,TUBB4A,MID1,MLF1,AK1,FGF13,MAD2L2,CAMSAP1,TRIM36,FAM110B,ATF5,KIF21A,APEX1,CCT7,CCT2,TACC2,SKP1,WDR47,MAPRE1,KIFAP3,SLC8A1,ARL3,CCDC88A,RUVBL1,CCT5,CFAP20,STAU2,TPPP3,DAAM1,CCDC181,GOLGA8A,PEA15,KIF21B,MYH10,KIF1A,VPS4A,ACTR10,KIF1B,SARM1,MAP1LC3A,CLASP2,NDN,NEK4,GLI3,…
GO: Biological Process	GO:1901166	neural crest cell migration involved in autonomic nervous system development		7.79e-07	0.00693	1.56e-05	0.000151	7	11	SEMA3A,GDNF,NRP2,NRP1,PHOX2B,CXCR4,RET
GO: Molecular Function	GO:0045499	chemorepellent activity		7.82e-07	0.00128	0.000107	0.000853	11	29	SEMA3A,SEMA6D,SEMA6A,SEMA5A,NRG1,SLIT2,SEMA5B,FLRT3,SEMA3E,SEMA3D,EPHA7
GO: Cellular Component	GO:0098889	intrinsic component of presynaptic membrane		7.83e-07	0.000794	1.42e-05	0.000106	25	137	ADRA2A,GPC4,SLC1A2,SLC1A6,SNAP25,ATP1A3,ATP2B1,GABBR1,CADM3,ADAM23,PCDH17,SYT11,GPM6A,P2RX3,P2RY1,LPAR2,NRG1,CADM1,CNR1,PTPRD,DRD2,PRRT2,EFNB3,MARCKS,EPHA4
GO: Biological Process	GO:1901698	response to nitrogen compound		7.91e-07	0.00704	1.59e-05	0.000153	152	1712	ABAT,MAP1B,BCL11A,EZH2,ADCY2,ADCY3,PARP1,FOXRED2,JAG1,AGTR2,PIP4K2B,SMPD3,AKR1B1,SDC2,FOXM1,SORBS2,SRSF3,ANXA1,PIK3R3,LARS1,SESN3,APEX1,APLP1,SRR,MSH2,APOC3,SIX1,SLC1A2,NCOA5,SLC8A1,MTHFD1,ASNS,NSG1,GKAP1,SMARCC1,UHRF1,CACNG4,ATP1A3,FYN,ATP2B1,PEA15,KDM1A,SOD1,GABRB3,NMNAT2,ATP6V1G2,HNRNPM,NAP1L1,MAP1LC3A,BCHE,CLASP2,BCL2,SST,STC1,GHR,NEFM,NEFL,BMP4,BMP7,CDK5R1,EHMT2,GLDC,VAMP2,NGFR,SYP,TAC3,TIME…
GO: Biological Process	GO:0051640	organelle localization		8.28e-07	0.00737	1.66e-05	0.00016	112	1171	NUSAP1,MAP1B,MAP2,MAP6,MAPT,MARK1,KATNB1,MCAM,MCM2,MCM7,ATAT1,TBC1D16,TUBB4A,SEMA6A,FGFR2,CNIH2,COPG2,TACC2,PPFIA3,MAPRE1,KIFAP3,ARL3,CCDC88A,RUVBL1,CFAP20,SLIT1,CHMP3,RIMS1,SNAP25,GOLGA8A,MYH10,KIF1A,VPS4A,ZNF423,ACTR10,KIF1B,SPTBN2,CPLX2,CLASP2,PCDH17,NEFL,STXBP1,SYT11,INSC,VAMP2,SYN1,AP1S2,SYT1,SYT4,YWHAQ,WASF1,NOTCH1,AGTPBP1,BRSK2,PARD3B,CHAMP1,TTL,CDK1,PAX6,EVI5L,DCTN3,EXOC4,CENPF,CETN2,ENPP…
GO: Biological Process	GO:0042476	odontogenesis		8.6e-07	0.00765	1.72e-05	0.000166	28	167	APCDD1,AXIN2,FGFR2,SMPD3,FST,MSX1,ATP2B1,GAS1,BMP4,BMP7,GLI3,NGFR,GNAO1,TFAP2A,TGFB2,HDAC2,HAND1,HAND2,TNC,WNT7B,ZNF22,HTRA1,NKX2-3,DLX1,DLX2,BCL2L11,DLL1,EDNRA
GO: Biological Process	GO:0007386	compartment pattern specification		8.61e-07	0.00767	1.72e-05	0.000166	5	5	DLL3,NOTCH1,PBX3,DLL1,LFNG
GO: Biological Process	GO:0040017	positive regulation of locomotion		8.67e-07	0.00771	1.72e-05	0.000167	78	734	RHOJ,ACTA2,MCAM,ACTG1,SEMA3A,ADRA2A,SEMA6D,SEMA6A,PREX1,FLT1,ANXA1,PIK3R3,RUFY3,PDPN,MAPRE1,SLC8A1,PLPP3,CFAP20,SNAI2,MYLK,CLASP2,BCL2,NRP2,NRP1,BMP4,BMP7,TAC3,GNAI2,FERMT2,MAPRE2,NOTCH1,TMSB15A,TNFSF18,NTF3,SEMA5A,TFAP2A,TGFB2,TGFBR1,THBS4,THY1,PAX6,CDH13,ENPP2,HMGB1,TSC2,JAM2,WNT5B,SLIT2,SEMA5B,AMOT,PIK3R1,NTN1,PLCG1,PLP1,WNT5A,WNT7A,IGF1,SEMA3E,PLVAP,ITGA4,PTGER3,PTN,PTPRZ1,CXCR4,SCG2,IQSEC1,K…
GO: Biological Process	GO:0051046	regulation of secretion		9.1e-07	0.0081	1.8e-05	0.000174	88	861	ABAT,WLS,NRN1,ADRA2A,SCAMP5,AGTR2,C1QTNF3,SMPD3,FST,CD200,SYT3,GIT1,ANXA1,SCG5,APBA1,APBA2,APBB1,CHD7,FRMD4A,CSPG5,CHMP3,RIMS1,SNAP25,GABBR1,SOX11,NCOA6,MYH10,VPS4A,MYT1,SPTBN2,CPLX2,CPLX1,CLASP2,GDNF,STC1,NELL2,STXBP1,SYT11,VAMP2,SYN1,SYP,SYT1,SYT4,GNAI2,CDK5R2,NOTCH1,NPY1R,CALM1,CALM2,NTRK2,BRSK2,SRCIN1,SYT2,NCS1,TGFB2,ENHO,P2RY1,PAX6,PCP4,NRG1,TRH,CHGA,PFKM,PFN2,CHRNA3,RAB3C,CNR1,SLC4A8,WNT7A,…
GO: Biological Process	GO:0072210	metanephric nephron development		9.12e-07	0.00811	1.8e-05	0.000174	13	43	SALL1,AGTR2,FOXD1,GDNF,BMP4,TFAP2A,PKD2,IRX1,HES5,PAX8,RET,GREM1,IRX2
GO: Molecular Function	GO:0003779	actin binding		9.17e-07	0.00151	0.000116	0.000924	60	492	MAP1B,MAP2,MAPT,ADD2,ANTXR1,CAP2,EVL,ANXA6,FHOD3,CCDC88A,TAGLN3,ENAH,LIMCH1,DAAM1,SAMD14,PALLD,PHACTR1,MYH3,MYH10,MYLK,SPTBN2,WASF3,CLASP2,EPB41L3,CDK5R1,PDLIM3,SYN1,TAGLN,FERMT2,WASF1,CDK5R2,TMSB15A,CALD1,TMOD1,DAAM2,TNNC2,TNNC1,TNNI1,TNNI2,TNNT2,TNNT3,TPM1,CORO1C,TMOD2,PFN2,HNRNPU,HPCA,HOMER2,CNN3,PHACTR3,DIXDC1,NEXN,AIF1L,DBN1,CXCR4,DMD,TMSB15B,VASH2,MARCKS,EPB41
GO: Biological Process	GO:0006937	regulation of muscle contraction		9.51e-07	0.00847	1.88e-05	0.000182	32	207	ABAT,ADRA2A,MYL9,FGF13,FLT1,ANK2,ANXA6,SLC8A1,ATP1A2,ATP2B1,SOD1,STC1,CALD1,CALM1,CALM2,TNNC2,TNNC1,TNNI1,TNNI2,TNNT2,TNNT3,TPM1,CHGA,CHRNA3,PKD2,AKAP6,PRKG1,DBN1,PTGER3,DMD,KIT,ENO1
GO: Biological Process	GO:0070252	actin-mediated cell contraction		9.91e-07	0.00882	1.95e-05	0.000189	25	140	ACTA2,ACTC1,FGF13,ANK2,SGCD,PDPN,LIMCH1,ATP1A2,SCN3B,MYH3,STC1,TMOD1,TNNC2,TNNC1,TNNI1,TNNI2,TNNT2,TNNT3,TPM1,AKAP6,VIM,DBN1,PTGER3,KCNH2,DMD
GO: Molecular Function	GO:0005102	signaling receptor binding		1.04e-06	0.0017	0.000116	0.000928	175	1945	MARK1,LANCL1,ADAM11,WLS,TENM2,REEP2,SEMA3A,FZD8,S100A9,TUBB3,PARP1,ADRA2A,EFEMP1,SEMA6D,NLGN4X,JAG1,AGTR2,FGF13,SEMA6A,FGFR3,FST,GPRASP2,SFRP2,ANXA1,APBB1,APLP1,TACC2,APOC3,ADAM22,TMEFF1,PDPN,BEX3,CCDC88A,PLPP3,CSPG5,NSG1,SLIT1,SLIT3,DLL3,SMARCA4,SMARCD1,SMARCD3,SMARCE1,CACNG4,FUS,ATP1A3,FYN,DKK2,MEGF10,KDM1A,GPRC5B,NES,NCOA6,ADAM23,BEX1,IL17B,NCL,SST,GDNF,GFRA1,GFRA3,STC1,NEFM,BMP4,BMP7,CDK5R1,N…
GO: Cellular Component	GO:0005604	basement membrane		1.04e-06	0.00106	1.85e-05	0.000139	24	130	LAMC3,EFEMP1,ACAN,CFDP1,CCDC80,APLP1,TMEFF1,EGFLAM,SMOC1,TGFB2,THBS4,SMC3,TIMP3,TMEFF2,COL14A1,NTN1,COL8A1,TNC,PTN,NTN4,MSANTD3-TMEFF1,MEGF9,P3H2,LOXL1
GO: Biological Process	GO:0044089	positive regulation of cellular component biogenesis		1.04e-06	0.00928	2.05e-05	0.000198	67	602	EPHB3,ABCA3,MAP1B,MAPT,ATAT1,TENM2,PARP1,PIP4K2B,SMPD3,SLITRK6,EVL,LRRN1,PPM1E,MAPRE1,CCDC88A,STAU2,LIMCH1,RIMS1,TPPP3,PALLD,VPS4A,WASF3,CLASP2,NRP1,BMP7,CDK5R1,SLITRK2,YWHAQ,ADGRL2,FERMT2,WASF1,ADGRL3,GPM6A,NTRK1,NTRK2,TPPP,GRID2,LDB2,TGFBR1,THY1,TPM1,NRG1,ENPP2,CHGA,PFN2,NLGN3,PIK3R1,FLRT3,FLRT1,TNC,WNT7A,WNT10B,LRRN3,SLITRK5,AUTS2,DCTN1,ASAP1,PTPRD,SNAP91,KIT,DNMT1,DPYSL3,BCL2L11,LPAR1,CBLN2,S…
GO: Biological Process	GO:2000027	regulation of animal organ morphogenesis		1.05e-06	0.00935	2.05e-05	0.000198	33	218	APCDD1,CITED2,SALL1,AGTR2,GPC4,SFRP2,SIX1,ANKRD6,MSX1,SNAI2,DAAM1,GDNF,BMP4,BMP7,NGFR,NOTCH1,NOG,HOXA11,HOXC11,HOXD11,WNT5A,WNT7A,WNT7B,NKD1,PAX8,FZD3,EDNRA,VANGL2,NTN4,CELSR2,ROBO1,PSME3,GREM1
GO: Biological Process	GO:0061371	determination of heart left/right asymmetry		1.05e-06	0.00935	2.05e-05	0.000198	33	218	MEIS1,CITED2,FGFR2,APEX1,CHD7,SLC8A1,CFAP20,SMARCA4,ATP1A2,RBM24,NCL,SAP30,BMP4,BMP7,ALDH1A2,NOTCH1,TBX2,CALD1,CENPF,ENPP2,PKD2,HAND1,NTN1,HAND2,WNT5A,NKD1,NDRG4,DHFR,IFT57,DLL1,VANGL2,IFT52,ENG
GO: Biological Process	GO:0003272	endocardial cushion formation		1.05e-06	0.00935	2.05e-05	0.000198	11	31	ACTC1,MSX1,SNAI2,BMP4,BMP7,NOTCH1,TGFB2,TGFBR1,NOG,ROBO1,ENG
GO: Cellular Component	GO:0031256	leading edge membrane		1.06e-06	0.00107	1.85e-05	0.000139	32	206	MAP2,MAPT,APC2,WLS,UNC5A,ANTXR1,MPP2,SLC1A2,PDPN,ATP2B1,GABBR1,GABRA3,CLASP2,EPB41L3,NGFR,NME1,FERMT2,THY1,TPM1,NRG1,CORO1C,HPCA,SLC39A6,ARHGEF4,PSD,LAMP5,AIF1L,PTPRZ1,PDXP,SH2D3C,ROBO1,PLEKHO1
GO: Biological Process	GO:2000147	positive regulation of cell motility		1.07e-06	0.0095	2.08e-05	0.000201	76	713	RHOJ,ACTA2,MCAM,ACTG1,SEMA3A,ADRA2A,SEMA6D,SEMA6A,PREX1,FLT1,ANXA1,PIK3R3,RUFY3,PDPN,MAPRE1,SLC8A1,PLPP3,CFAP20,SNAI2,MYLK,CLASP2,BCL2,NRP2,NRP1,BMP4,BMP7,TAC3,GNAI2,FERMT2,MAPRE2,NOTCH1,TMSB15A,TNFSF18,NTF3,SEMA5A,TFAP2A,TGFB2,TGFBR1,THBS4,THY1,PAX6,CDH13,ENPP2,HMGB1,TSC2,JAM2,WNT5B,SEMA5B,AMOT,PIK3R1,NTN1,PLCG1,PLP1,WNT5A,WNT7A,IGF1,SEMA3E,PLVAP,ITGA4,PTGER3,PTN,PTPRZ1,CXCR4,IQSEC1,KIT,CD99L2,J…
GO: Molecular Function	GO:0008046	axon guidance receptor activity		1.09e-06	0.00178	0.000116	0.000928	7	11	EPHB3,PALLD,GFRA3,SEMA5A,L1CAM,ROBO1,EPHA7
GO: Cellular Component	GO:0045121	membrane raft		1.09e-06	0.00111	1.88e-05	0.000141	54	444	MAPT,ADCY2,ADCY3,ADCYAP1R1,ADD2,UNC5A,TUBA1B,MME,SLC1A2,PDPN,PLPP3,SNAP25,ATP1A2,MDGA1,FYN,FAIM2,ATP2B1,GABBR1,GPRC5B,NAE1,NGFR,GNAI2,GPM6B,TGFBR1,THY1,P2RX3,CDH13,CDH15,RGMB,HK1,CORO1C,ADGRG1,HMGB1,TSC2,CHRNA3,HSPA8,CNR1,AKAP6,RTN4RL1,CPE,RTN4RL2,LYPD6,PLVAP,TUBA1A,DMD,L1CAM,RET,DLL1,S1PR1,RGS16,EDNRA,EDNRB,ENO1,ENO2
GO: Biological Process	GO:0007015	actin filament organization		1.1e-06	0.00978	2.14e-05	0.000207	59	507	ACTC1,ACTG1,ADD2,MAD2L2,PREX1,EVL,SORBS2,PPM1E,FHOD3,RUFY3,CYFIP2,RND3,CCDC88A,CCT5,ENAH,LIMCH1,SAMD14,PHACTR1,MYH10,SPTBN2,WASF3,CLASP2,BCL2,NRP1,PDLIM3,FERMT2,WASF1,TMSB15A,CALD1,SEMA5A,TGFBR1,TMOD1,RFLNA,TNNT2,TPM1,CORO1C,TMOD2,PFN2,TMEFF2,SLIT2,PIK3R1,RFLNB,AIF1L,SIRPA,DBN1,ELMO1,RHOBTB1,PDXP,RAC3,DPYSL3,TMSB15B,STMN1,S1PR1,LPAR1,RGS4,VANGL2,FAM171A1,RND2,MARCKS
GO: Biological Process	GO:0051338	regulation of transferase activity		1.11e-06	0.00987	2.15e-05	0.000208	115	1218	EPHB3,MAPT,EZH2,ADARB1,ADCY2,ADCY3,AXIN2,FZD8,ADRA2A,KIDINS220,PIP4K2B,FGF13,FGFR3,FGFR2,MAD2L2,CD200,FLT1,SFRP2,HACD3,PIK3R3,PPM1E,CCT2,SKP1,SLC8A1,CCDC88A,SMARCA4,FYN,PEA15,SOD1,GPRC5B,GAP43,PBK,GFRA2,GHR,BMP4,BMP7,CDK5R1,AFAP1L2,GADD45G,NRK,YWHAQ,GNG3,FERMT2,CDK5R2,DIRAS1,CALM1,CALM2,NTF3,NTRK1,NTRK2,GPS1,GPS2,SRCIN1,PRDX2,TFAP4,NR2F2,NCS1,LDB2,TGFB2,TGFBR1,THY1,PEBP1,FZD10,LPAR2,CDK1,CDC20,MA…
GO: Molecular Function	GO:0019901	protein kinase binding		1.13e-06	0.00186	0.000116	0.000928	96	923	MAP2,MAPT,ACTA2,BCL11A,ADD2,AXIN2,PARP1,ADRA2A,KIDINS220,FGF13,MAD2L2,FOXM1,SRSF1,SRSF2,ANK2,NBEA,MSH2,PRKRA,RND3,MAPRE1,CCDC88A,STAU2,RIMS1,GOLGA8A,PEA15,GPRC5B,CLASP2,GDNF,NRP1,GHR,NELL2,CDK5R1,AFAP1L2,STXBP1,SYN1,HNRNPA0,YWHAQ,NME1,FERMT2,MAPRE2,CDK5R2,CACNB1,DIRAS1,CALM1,CALM2,NTRK2,BRSK2,SRCIN1,NCS1,GTF2I,THY1,PEBP1,PAX6,TOP2B,MAPK8IP2,ARHGAP33,PCNA,CDKN2D,NRG1,HMGB1,PIK3R1,PRMT1,PLCG1,MAPK8…
GO: Biological Process	GO:0060996	dendritic spine development		1.16e-06	0.0103	2.25e-05	0.000217	24	132	EPHB3,GIT1,STAU2,KIF1A,CDK5R1,NGFR,SDK1,SRCIN1,ARHGAP33,HDAC2,NRG1,TSC2,HNRNPK,NLGN3,WNT7A,CTNND2,DBN1,ASAP1,IQSEC1,DNM1L,LPAR1,EIF4G2,MARCKS,EPHA4
GO: Biological Process	GO:0042325	regulation of phosphorylation		1.17e-06	0.0104	2.25e-05	0.000218	148	1668	EPHB3,MAPT,MCM7,EZH2,ADARB1,ADCY2,ADCY3,AXIN2,FZD8,ADRA2A,KIDINS220,PIP4K2B,FGF13,FGFR3,FGFR2,SMPD3,MAD2L2,FLT1,SFRP2,GIT1,HACD3,PIK3R3,PPM1E,APOC3,SLC8A1,CCDC88A,PLPP3,CNKSR3,SMARCA4,LIMCH1,FYN,PEA15,SOD1,GPRC5B,PHACTR1,GAP43,PBK,BCL2,GDNF,GFRA1,GFRA2,NRP1,GHR,BMP4,BMP7,CDK5R1,AFAP1L2,GADD45G,NRK,BMPER,YWHAQ,GNG3,FERMT2,CDK5R2,DIRAS1,CALM1,TNFSF18,CALM2,NTF3,NTRK1,NTRK2,GPS1,GPS2,TMEM119,SRCIN1,…
GO: Cellular Component	GO:0098857	membrane microdomain		1.17e-06	0.00119	1.97e-05	0.000148	54	445	MAPT,ADCY2,ADCY3,ADCYAP1R1,ADD2,UNC5A,TUBA1B,MME,SLC1A2,PDPN,PLPP3,SNAP25,ATP1A2,MDGA1,FYN,FAIM2,ATP2B1,GABBR1,GPRC5B,NAE1,NGFR,GNAI2,GPM6B,TGFBR1,THY1,P2RX3,CDH13,CDH15,RGMB,HK1,CORO1C,ADGRG1,HMGB1,TSC2,CHRNA3,HSPA8,CNR1,AKAP6,RTN4RL1,CPE,RTN4RL2,LYPD6,PLVAP,TUBA1A,DMD,L1CAM,RET,DLL1,S1PR1,RGS16,EDNRA,EDNRB,ENO1,ENO2
GO: Biological Process	GO:0061572	actin filament bundle organization		1.18e-06	0.0105	2.28e-05	0.00022	31	199	ACTG1,ADD2,EVL,PPM1E,FHOD3,CCDC88A,LIMCH1,PHACTR1,MYH10,CLASP2,NRP1,FERMT2,TMSB15A,CALD1,TGFBR1,RFLNA,TPM1,PFN2,TMEFF2,PIK3R1,RFLNB,AIF1L,DBN1,PDXP,DPYSL3,TMSB15B,STMN1,S1PR1,LPAR1,FAM171A1,MARCKS
GO: Cellular Component	GO:0043195	terminal bouton		1.19e-06	0.0012	1.97e-05	0.000148	28	168	SLC18A3,SNAP25,GABRB3,CPLX2,CPLX1,STXBP1,SYT11,VAMP2,SYN1,SYP,SYT1,NTRK2,GRIK2,SYT2,TH,P2RX3,PFN2,HSPA8,SLC4A8,PRPH,DBH,PTPRD,SNAP91,RAB3A,DPYSL2,L1CAM,EFNB3,EPHA7
GO: Biological Process	GO:0036388	pre-replicative complex assembly		1.22e-06	0.0109	2.34e-05	0.000226	6	8	MCM2,MCM3,MCM4,MCM5,MCM6,MCM7
GO: Biological Process	GO:1902299	pre-replicative complex assembly involved in cell cycle DNA replication		1.22e-06	0.0109	2.34e-05	0.000226	6	8	MCM2,MCM3,MCM4,MCM5,MCM6,MCM7
GO: Biological Process	GO:0006267	pre-replicative complex assembly involved in nuclear cell cycle DNA replication		1.22e-06	0.0109	2.34e-05	0.000226	6	8	MCM2,MCM3,MCM4,MCM5,MCM6,MCM7
GO: Biological Process	GO:1903311	regulation of mRNA metabolic process		1.23e-06	0.0109	2.34e-05	0.000226	47	370	ZC3H14,ADARB1,AXIN2,SRSF2,SRSF3,SRSF7,TRA2B,PUF60,APEX1,KHDRBS3,CELF2,FUS,RBM24,HNRNPM,NCL,GDNF,RBMX,HNRNPA0,NOVA1,NOVA2,YBX1,TIA1,CELF3,HNRNPA1,HNRNPA2B1,HNRNPD,HNRNPK,HNRNPU,CIRBP,HSPA8,CELF6,VIM,CELF5,RBFOX3,YWHAB,CELF4,MYEF2,DDX5,DHX9,PCBP4,RBM3,E2F1,CACNG7,ANP32A,ELAVL4,TAF15,PSME3
GO: Biological Process	GO:0000381	regulation of alternative mRNA splicing, via spliceosome		1.23e-06	0.0109	2.34e-05	0.000226	17	73	SRSF2,TRA2B,PUF60,KHDRBS3,CELF2,RBM24,RBMX,NOVA1,NOVA2,CELF3,HNRNPA1,HNRNPU,CELF6,CELF5,RBFOX3,CELF4,DDX5
GO: Biological Process	GO:0098930	axonal transport		1.23e-06	0.0109	2.34e-05	0.000226	17	73	MAP2,MAP6,MAPT,CNIH2,TMEM108,SOD1,KIF1A,ACTR10,KIF1B,NEFL,AGTPBP1,UCHL1,FEZ1,DCTN1,KIF5A,KIF5C,AP3B2
GO: Biological Process	GO:0007498	mesoderm development		1.24e-06	0.011	2.35e-05	0.000227	58	497	EYA2,WLS,CITED2,MEST,SALL1,GPC4,FGFR2,SDC2,TEAD2,SFRP2,ANKRD6,PLPP3,DLL3,FYN,SOX2,CLASP2,BMP4,BMP7,ALDH1A2,NOTCH1,TBX2,ZEB1,TNFSF18,EXOC4,NOG,ENPP2,SSBP3,WNT5B,HOXA11,AMOT,SLC39A6,PRMT1,HAND1,HSBP1,PCDH18,COL5A2,COL8A1,COL11A1,COL12A1,TNC,WNT3,WNT5A,POU4F1,IRX3,CRB2,ITGA4,ZEB2,CXCR4,DLL1,S1PR1,LPAR1,VANGL2,HMGA2,CELSR2,EIF4G2,GDF11,MARCKS,EPHA3
GO: Biological Process	GO:0051098	regulation of binding		1.28e-06	0.0114	2.42e-05	0.000234	56	474	MAP2,ADD2,PARP1,MAD2L2,ZNF618,MSX1,MAPRE1,SMARCA4,SMARCD3,GOLGA8A,KDM1A,SOX11,NES,NRP1,BMP4,NME1,CALD1,CALM1,CALM2,RUNX1T1,TFAP4,TGFB2,TGFBR1,ENHO,P2RY1,PAX6,HDAC2,NOG,HMGB1,HMGB2,HNRNPK,EBF2,NUCKS1,HAND1,HAND2,WNT5A,ID2,POU4F1,CRMP1,IGF1,CTBP2,ISL1,ITGA4,DHX9,RGMA,PINX1,CDON,RAN,E2F1,CRTAC1,STMN1,LFNG,HMGA2,ENO1,EPB41,EPHA4
GO: Biological Process	GO:0060349	bone morphogenesis		1.3e-06	0.0116	2.46e-05	0.000238	25	142	WLS,AXIN2,CITED2,JAG1,GPC4,FGFR3,FGFR2,SMPD3,SFRP2,ANXA6,SHOX2,MSX1,SCUBE2,ATP2B1,STC1,GHR,BMP4,GLI3,TMEM119,TFAP2A,TGFB2,WNT5B,HOXA11,HOXD11,IGF1
GO: Molecular Function	GO:0003727	single-stranded RNA binding		1.35e-06	0.00222	0.000131	0.00104	22	110	ZC3H14,STRBP,PAIP2,TRA2B,ANXA1,MSI1,KHDRBS3,SSB,RBMS3,ZFR2,RBMX,TIA1,HMGB1,HNRNPA1,HNRNPH1,HNRNPU,CIRBP,ILF3,DDX1,DHX9,DLX2,ELAVL4
GO: Cellular Component	GO:0044295	axonal growth cone		1.37e-06	0.00139	2.24e-05	0.000168	13	44	MAPT,OLFM1,SNAP25,PALLD,CLASP2,GPM6A,FLRT3,MAPK8IP1,DBN1,KIF5C,L1CAM,EPHA4,NIN
GO: Biological Process	GO:0001658	branching involved in ureteric bud morphogenesis		1.42e-06	0.0126	2.68e-05	0.000259	16	66	CITED2,SALL1,AGTR2,FOXD1,SIX1,BCL2,GDNF,BMP4,GLI3,TIMELESS,NOG,HOXA11,HOXD11,PKD2,PAX8,GREM1
GO: Biological Process	GO:0030111	regulation of Wnt signaling pathway		1.46e-06	0.013	2.75e-05	0.000266	53	441	TMEM88,APCDD1,APC2,WLS,AXIN2,SALL1,DRAXIN,FGFR3,FGFR2,MAD2L2,SFRP2,ANKRD6,LGR5,RUVBL1,PLPP3,FRZB,CXXC4,SNAI2,SMARCA4,DKK2,GPRC5B,SOX2,RBMS3,GLI3,NOTCH1,SEMA5A,CBFB,NXN,TLE4,WIF1,DAAM2,HDAC2,NOG,TSC2,CDK14,NRARP,WNT5B,CCDC136,WNT3,WNT5A,WNT10B,ID4,NKD1,DIXDC1,CTNND2,LYPD6,ISL1,ZEB2,WNK2,VANGL2,HMGA2,PSME3,GREM1
GO: Biological Process	GO:0060272	embryonic skeletal joint morphogenesis		1.46e-06	0.013	2.75e-05	0.000266	8	16	SHOX2,BMP4,BMP7,NOG,HOXA11,HOXC11,HOXD11,SEMA3D
GO: Biological Process	GO:0021885	forebrain cell migration		1.51e-06	0.0134	2.82e-05	0.000273	17	74	FGF13,SLIT1,SLIT3,MDGA1,CDK5R1,GLI3,CDK5R2,CNTN2,NRG1,ADGRG1,SLIT2,DIXDC1,DCX,CXCR4,DRD2,ROBO1,EMX2
GO: Biological Process	GO:0031338	regulation of vesicle fusion		1.51e-06	0.0135	2.83e-05	0.000274	11	32	SYT3,ANXA1,RIMS1,CPLX2,CPLX1,STXBP1,SYT1,SYT4,SYT2,RAB3A,PRRT2
GO: Cellular Component	GO:0005865	striated muscle thin filament		1.52e-06	0.00154	2.44e-05	0.000183	10	26	FHOD3,TMOD1,TNNC2,TNNC1,TNNI1,TNNI2,TNNT2,TNNT3,TPM1,TMOD2
GO: Biological Process	GO:0001569	branching involved in blood vessel morphogenesis		1.58e-06	0.014	2.93e-05	0.000284	15	59	SEMA3A,FLT1,SFRP2,ANKRD6,NRP1,TARS1,SEMA5A,TNNT2,NRARP,NTN1,SEMA3E,CXCR4,EDNRA,VANGL2,ENG
GO: Biological Process	GO:0032330	regulation of chondrocyte differentiation		1.58e-06	0.014	2.93e-05	0.000284	15	59	EWSR1,AXIN2,EFEMP1,SHOX2,SNAI2,NKX3-2,BMP4,GLI3,TGFBR1,RFLNA,HOXA11,HOXD11,RFLNB,GREM1,MAF
GO: Cellular Component	GO:0005883	neurofilament		1.58e-06	0.0016	2.5e-05	0.000188	8	16	NRP1,NEFM,NEFL,CLDN11,INA,PCP4,PRPH,DMD
GO: Biological Process	GO:0072079	nephron tubule formation		1.6e-06	0.0143	2.97e-05	0.000287	9	21	SIX1,GDNF,NOG,IRX3,IRX1,HES5,PAX8,GREM1,IRX2
GO: Biological Process	GO:0003215	cardiac right ventricle morphogenesis		1.6e-06	0.0143	2.97e-05	0.000287	9	21	JAG1,CHD7,SMARCD3,BMP4,NOTCH1,TGFB2,HAND1,HAND2,ISL1
GO: Biological Process	GO:0050905	neuromuscular process		1.61e-06	0.0144	2.98e-05	0.000289	26	153	EYA4,ADARB1,FABP7,SLITRK6,CYFIP2,SOX2,MYH10,NPAS3,NEFL,AP1S2,AGTPBP1,GRID2,NRG1,PENK,HOXC10,HOXD10,UCHL1,IGDCC3,POU4F1,DBN1,DCTN1,GRIN3A,RAC3,DRD2,PRRT2,JPH3
GO: Biological Process	GO:0051494	negative regulation of cytoskeleton organization		1.64e-06	0.0146	3.03e-05	0.000293	30	192	MAP1B,MAP2,APC2,KATNB1,ADD2,TUBB4A,MID1,FGF13,CAMSAP1,EVL,FHOD3,MAPRE1,SPTBN2,CLASP2,YWHAQ,TMSB15A,STMN2,TMOD1,TPM1,TMOD2,PFN2,TMEFF2,SLIT2,PIK3R1,DBN1,HDGFL3,TMSB15B,STMN1,S1PR1,CKAP2
GO: Biological Process	GO:0030335	positive regulation of cell migration		1.67e-06	0.0148	3.07e-05	0.000297	73	684	RHOJ,ACTA2,MCAM,ACTG1,SEMA3A,ADRA2A,SEMA6D,SEMA6A,PREX1,FLT1,ANXA1,PIK3R3,RUFY3,PDPN,MAPRE1,SLC8A1,PLPP3,SNAI2,MYLK,CLASP2,BCL2,NRP2,NRP1,BMP4,BMP7,GNAI2,FERMT2,MAPRE2,NOTCH1,TMSB15A,TNFSF18,NTF3,SEMA5A,TFAP2A,TGFB2,TGFBR1,THBS4,THY1,PAX6,CDH13,ENPP2,HMGB1,TSC2,JAM2,WNT5B,SEMA5B,AMOT,PIK3R1,PLCG1,PLP1,WNT5A,WNT7A,IGF1,SEMA3E,PLVAP,ITGA4,PTGER3,PTN,PTPRZ1,CXCR4,IQSEC1,KIT,CD99L2,JAM3,CAMK1D,TMSB15…
GO: Biological Process	GO:1901701	cellular response to oxygen-containing compound		1.67e-06	0.0149	3.08e-05	0.000298	156	1790	MAP1B,SIGMAR1,MAPT,ESD,RPS6KA2,BCL11A,EZH2,ADCY2,ADCY3,PARP1,ADRA2A,AGTR2,PIP4K2B,FGFR2,SMPD3,AKR1B1,TEAD2,SORBS2,SRSF3,TRA2B,GIT1,ANXA1,PIK3R3,LARS1,SESN3,APEX1,APLP1,APOA4,APOC3,SIX1,SLC1A2,NCOA5,SLC8A1,NSG1,SNAI2,GKAP1,SMARCA4,SMARCC1,SMARCD1,ATP1A3,FYN,ATP2B1,KDM1A,SOD1,NCOA6,NMNAT2,ATP6V1G2,MYT1,SPTBN2,HNRNPM,NAP1L1,MAP1LC3A,CLASP2,NCL,BCL2,GDNF,STC1,GHR,NEFM,BMP4,BMP7,CDK5R1,ALDH1A2,EHMT2,V…
GO: Biological Process	GO:0051101	regulation of DNA binding		1.7e-06	0.0151	3.12e-05	0.000301	25	144	PARP1,MAD2L2,MSX1,SMARCA4,KDM1A,SOX11,NME1,CALM1,CALM2,RUNX1T1,TFAP4,ENHO,PAX6,HDAC2,HMGB1,HMGB2,HAND1,HAND2,ID2,POU4F1,IGF1,ISL1,PINX1,E2F1,HMGA2
GO: Biological Process	GO:0015800	acidic amino acid transport		1.75e-06	0.0156	3.21e-05	0.00031	19	91	ABAT,APBA1,PPFIA3,SLC1A2,SLC1A6,RIMS1,SNAP25,ATP1A2,GABBR1,CPLX1,STXBP1,VAMP2,SYT1,SYT4,NTRK2,TRH,PRKG1,RAB3A,DPYSL2
GO: Biological Process	GO:0043549	regulation of kinase activity		1.87e-06	0.0167	3.42e-05	0.000331	105	1098	EPHB3,MAPT,EZH2,ADARB1,ADCY2,ADCY3,AXIN2,FZD8,ADRA2A,KIDINS220,PIP4K2B,FGF13,FGFR3,FGFR2,FLT1,SFRP2,HACD3,PIK3R3,PPM1E,SLC8A1,CCDC88A,SMARCA4,FYN,PEA15,SOD1,GPRC5B,GAP43,PBK,GFRA2,GHR,BMP4,BMP7,CDK5R1,AFAP1L2,GADD45G,NRK,YWHAQ,GNG3,FERMT2,CDK5R2,DIRAS1,CALM1,CALM2,NTF3,NTRK1,NTRK2,GPS1,GPS2,SRCIN1,PRDX2,TFAP4,NR2F2,NCS1,LDB2,TGFB2,TGFBR1,THY1,PEBP1,FZD10,LPAR2,CDK1,MAPK8IP2,PCP4,CDKN2D,NRG1,CORO1…
GO: Cellular Component	GO:0099569	presynaptic cytoskeleton		1.89e-06	0.00192	2.96e-05	0.000222	7	12	ACTG1,RIMS1,NEFM,NEFL,RIMS4,RIMS2,RIMS3
GO: Biological Process	GO:0048484	enteric nervous system development		1.95e-06	0.0173	3.54e-05	0.000342	12	39	MAB21L2,GDNF,GFRA1,GFRA2,PHOX2B,NTF3,NRG1,MAPK10,RET,EDNRA,EDNRB,SEMA3D
GO: Biological Process	GO:0048710	regulation of astrocyte differentiation		1.95e-06	0.0173	3.54e-05	0.000342	12	39	FGFR3,ATF5,DLL3,MYCN,NOTCH1,CNTN2,NOG,ID2,ID4,HES5,HMGA2,EPHA4
GO: Biological Process	GO:0008344	adult locomotory behavior		2.03e-06	0.0181	3.69e-05	0.000356	21	109	MAPT,CEND1,SLITRK6,CHD7,ADAM22,ATP1A2,ATP1A3,GDNF,CNTN2,AGTPBP1,TMOD1,PBX3,TRH,HOXD9,HOXD10,UCHL1,ID2,ZIC1,DRD2,EFNB3,EPHA4
GO: Biological Process	GO:0043085	positive regulation of catalytic activity		2.08e-06	0.0185	3.77e-05	0.000365	150	1713	EPHB3,MAPT,APC2,EZH2,ADCY2,ADCY3,ADCYAP1R1,AXIN2,TBC1D16,FZD8,S100A9,ADRA2A,KIDINS220,AGTR2,ANTXR1,FGF13,FGFR3,FGFR2,ALDH1A1,PREX1,CD200,FLT1,SFRP2,GIT1,HACD3,LARS1,CCT2,APOA4,MSH2,SKP1,CYFIP2,BEX3,CCDC88A,GKAP1,SMARCA4,UHRF1,FYN,PEA15,SOD1,GPRC5B,GAP43,PBK,BCL2,GDI1,GDNF,NRP1,GHR,BMP4,CDK5R1,AFAP1L2,GADD45G,NRK,NGFR,GNAI2,GNAO1,GNG3,FERMT2,MAPRE2,CDK5R2,DIRAS1,LPAR4,CALM1,CALM2,NTF3,NTRK1,NTRK2,…
GO: Cellular Component	GO:0030133	transport vesicle		2.1e-06	0.00213	3.22e-05	0.000242	60	524	MAP6,SCAMP5,FGFR3,MME,SYT3,ANXA1,CNIH2,APBA1,APBA2,COPG2,CCDC88A,SLC18A3,SCG3,SNAP25,ATP1A2,GABBR1,ATP6V1G2,KIF1A,KIF1B,SPTBN2,KIRREL3,SYT11,VAMP2,SYN1,SYP,SYT1,SYT4,GNAI2,DCLK2,NPY1R,CALM1,CALM2,NTF3,NTS,SYT2,TH,PEBP1,EXOC4,SLC10A4,PENK,CHGA,RAB3C,CADM1,HSPA8,VGF,SLC4A8,CPE,IGF1,LAMP5,DBH,SNAP91,PTPRN,IQSEC1,KIF3C,DMD,RAB3A,DPYSL3,DRD2,DNM1L,PRRT2
GO: Biological Process	GO:0031128	developmental induction		2.13e-06	0.019	3.86e-05	0.000373	14	53	SALL1,SIX1,SOX2,GDNF,BMP4,TFAP2A,HOXA11,HOXC11,HOXD11,WNT3,WNT5A,NKD1,LYPD6,ROBO1
GO: Biological Process	GO:0035136	forelimb morphogenesis		2.14e-06	0.019	3.86e-05	0.000374	13	46	SALL1,SHOX2,MSX1,ALDH1A2,TFAP2A,RNF165,HOXA11,HOXD9,HOXD10,HOXD11,WNT3,WNT7A,RDH10
GO: Biological Process	GO:0061037	negative regulation of cartilage development		2.15e-06	0.0191	3.87e-05	0.000374	11	33	EFEMP1,FRZB,SNAI2,NKX3-2,BMP4,TGFB2,TGFBR1,RFLNA,NOG,RFLNB,GREM1
GO: Biological Process	GO:0007368	determination of left/right symmetry		2.24e-06	0.0199	4.02e-05	0.000389	43	333	MCAM,MEIS1,CITED2,FGFR2,FLT1,SGCD,APEX1,CHD7,SLC8A1,CFAP20,SMARCA4,SMARCD3,ATP1A2,RBM24,NKX3-2,NCL,SAP30,BMP4,BMP7,ALDH1A2,NOTCH1,TBX2,CALD1,GPR161,DAAM2,NOG,CENPF,ENPP2,PKD2,HAND1,NTN1,HAND2,WNT5A,NKD1,NDRG4,CXCR4,DHFR,DNMT1,IFT57,DLL1,VANGL2,IFT52,ENG
GO: Biological Process	GO:1901654	response to ketone		2.3e-06	0.0205	4.12e-05	0.000399	52	436	MAP2,ADCY2,ADCY3,PARP1,AGTR2,AK1,AKR1B1,SLIT3,ATP2B1,KIF1B,NASP,BCL2,GDNF,GHR,NEFL,BMP4,FIBIN,NME1,CALM1,CALM2,NTS,TFAP4,TGFB2,TGFBR1,TH,PEBP1,PAX6,PCNA,NRG1,HK1,TRH,GNG2,CBX3,HNRNPD,HNRNPK,HNRNPU,HOXA10,HPCA,SLIT2,HOXD13,PIK3R1,HSPA8,TNC,WNT5A,IGF1,PTGER3,PTN,KIF5A,DNMT1,FOXP2,L1CAM,LMNB1
GO: Biological Process	GO:0010243	response to organonitrogen compound		2.3e-06	0.0205	4.12e-05	0.000399	142	1605	ABAT,MAP1B,BCL11A,EZH2,ADCY2,ADCY3,PARP1,FOXRED2,JAG1,AGTR2,PIP4K2B,SMPD3,AKR1B1,SDC2,FOXM1,SRSF3,ANXA1,PIK3R3,LARS1,SESN3,APEX1,APLP1,SRR,MSH2,APOC3,SIX1,SLC1A2,NCOA5,SLC8A1,ASNS,NSG1,GKAP1,SMARCC1,UHRF1,CACNG4,ATP1A3,FYN,ATP2B1,PEA15,KDM1A,SOD1,GABRB3,NMNAT2,ATP6V1G2,HNRNPM,NAP1L1,MAP1LC3A,BCHE,CLASP2,BCL2,SST,STC1,GHR,NEFM,NEFL,BMP7,EHMT2,GLDC,VAMP2,NGFR,SYP,TAC3,TIMELESS,GNAI2,GNAO1,NME1,SDK1…
GO: Biological Process	GO:0043410	positive regulation of MAPK cascade		2.38e-06	0.0212	4.25e-05	0.000411	69	641	ACTA2,EZH2,SEMA3A,FZD8,ADRA2A,MID1,TNFRSF19,C1QTNF3,FGFR3,FGFR2,FLT1,HACD3,ANKRD6,SMARCA4,PEA15,SOD1,SOX2,DOK5,PBK,NRP1,GHR,BMP4,GADD45G,NRK,NGFR,GNAI2,BMPER,GNG3,FERMT2,NOTCH1,DIRAS1,NTF3,NTRK1,NTRK2,PRDX2,TGFB2,P2RY1,FZD10,LPAR2,MTURN,CDK1,MAPK8IP2,NRG1,HMGB1,PRMT1,HAND2,MAPK8IP1,NECAB2,WNT5A,WNT7A,WNT7B,IGF1,DIXDC1,MAPK10,NDRG4,ZEB2,CXCR4,KIT,CDON,DRD2,DUSP7,RET,LPAR1,EDNRA,VANGL2,LMNB1,FGFBP3…
GO: Biological Process	GO:0007548	sex differentiation		2.46e-06	0.0219	4.39e-05	0.000425	52	437	RRM1,ADCYAP1R1,CITED2,SEMA3A,SALL1,BASP1,FST,FOXF2,SFRP2,MSH2,CHD7,NUDT1,SLIT3,SOD1,SOX2,NCOA6,NASP,BCL2,GDNF,GFRA1,BMP4,CBX2,NTRK1,TGFB2,TGFBR1,H3-3A,HSD17B10,TOX2,CDH6,PATZ1,ADGRG1,HMGB2,HNRNPA1,HNRNPA2B1,HNRNPK,HOXA10,HOXA11,SLIT2,HOXD13,VGF,SCHIP1,WNT5A,WNT7A,DACH1,PTPRN,PTX3,KIT,BCL2L11,RDH10,LFNG,HMGA2,RBPMS2
GO: Biological Process	GO:0036465	synaptic vesicle recycling		2.47e-06	0.022	4.4e-05	0.000426	19	93	ACTG1,NLGN4X,SCAMP5,NAPB,SYT11,VAMP2,SYP,AP1S2,SYT1,CALM1,CALM2,SYT2,NLGN3,HSPA8,WNT7A,DNAJC6,SNAP91,RAB3A,DNM1L
GO: Cellular Component	GO:0099634	postsynaptic specialization membrane		2.49e-06	0.00253	3.77e-05	0.000283	26	155	SIGMAR1,ADRA2A,NLGN4X,MPP2,CNIH2,LRRC4C,ADAM22,CACNG4,GABRA3,GABRB3,LRRC4,NPTX2,NRCAM,GRID2,NRG1,CHRNA3,NLGN3,HSPA8,PTPRZ1,GRIN3A,KPNA2,PRRT2,CACNG7,EFNB3,EPHA4,EPHA7
GO: Biological Process	GO:0000398	mRNA splicing, via spliceosome		2.5e-06	0.0223	4.44e-05	0.000429	50	414	CASC3,SFPQ,SRSF1,SRSF2,SRSF3,SRSF7,TRA2B,PUF60,CWC15,KHDRBS3,CELF2,PPIL1,FUS,RBM24,CPSF3,KDM1A,LUC7L3,HNRNPM,NCL,RBMX,HNRNPA0,HTATSF1,NOVA1,NOVA2,YBX1,PTBP2,PSIP1,TIA1,CELF3,HNRNPA1,HNRNPA2B1,HNRNPD,HNRNPH1,HNRNPH3,HNRNPK,HNRNPU,CIRBP,HSPA8,CELF6,CELF5,RBFOX3,CELF4,DDX1,DDX5,DHX9,PCBP4,SNRNP25,RBM3,HNRNPA3,ELAVL2
GO: Biological Process	GO:0000377	RNA splicing, via transesterification reactions with bulged adenosine as nucleophile		2.5e-06	0.0223	4.44e-05	0.000429	50	414	CASC3,SFPQ,SRSF1,SRSF2,SRSF3,SRSF7,TRA2B,PUF60,CWC15,KHDRBS3,CELF2,PPIL1,FUS,RBM24,CPSF3,KDM1A,LUC7L3,HNRNPM,NCL,RBMX,HNRNPA0,HTATSF1,NOVA1,NOVA2,YBX1,PTBP2,PSIP1,TIA1,CELF3,HNRNPA1,HNRNPA2B1,HNRNPD,HNRNPH1,HNRNPH3,HNRNPK,HNRNPU,CIRBP,HSPA8,CELF6,CELF5,RBFOX3,CELF4,DDX1,DDX5,DHX9,PCBP4,SNRNP25,RBM3,HNRNPA3,ELAVL2
GO: Biological Process	GO:0010562	positive regulation of phosphorus metabolic process		2.52e-06	0.0224	4.45e-05	0.000431	113	1212	EPHB3,MAPT,EZH2,ADCY2,ADCY3,ADCYAP1R1,AXIN2,FZD8,ADRA2A,KIDINS220,AGTR2,FGF13,FGFR3,FGFR2,MAD2L2,FLT1,SFRP2,HACD3,PIK3R3,CCDC88A,PLPP3,GKAP1,SMARCA4,LIMCH1,FYN,PEA15,SOD1,GPRC5B,GAP43,PBK,BCL2,GDNF,GFRA1,GFRA2,NRP1,GHR,BMP4,BMP7,CDK5R1,AFAP1L2,GADD45G,NRK,GNG3,FERMT2,CDK5R2,DIRAS1,CALM1,TNFSF18,CALM2,NTF3,NTRK1,NTRK2,TMEM119,SRCIN1,PRDX2,TGFB2,TGFBR1,THBS4,THY1,P2RY1,FZD10,LPAR2,CDK1,MAPK8IP2,HDA…
GO: Biological Process	GO:0045937	positive regulation of phosphate metabolic process		2.52e-06	0.0224	4.45e-05	0.000431	113	1212	EPHB3,MAPT,EZH2,ADCY2,ADCY3,ADCYAP1R1,AXIN2,FZD8,ADRA2A,KIDINS220,AGTR2,FGF13,FGFR3,FGFR2,MAD2L2,FLT1,SFRP2,HACD3,PIK3R3,CCDC88A,PLPP3,GKAP1,SMARCA4,LIMCH1,FYN,PEA15,SOD1,GPRC5B,GAP43,PBK,BCL2,GDNF,GFRA1,GFRA2,NRP1,GHR,BMP4,BMP7,CDK5R1,AFAP1L2,GADD45G,NRK,GNG3,FERMT2,CDK5R2,DIRAS1,CALM1,TNFSF18,CALM2,NTF3,NTRK1,NTRK2,TMEM119,SRCIN1,PRDX2,TGFB2,TGFBR1,THBS4,THY1,P2RY1,FZD10,LPAR2,CDK1,MAPK8IP2,HDA…
GO: Biological Process	GO:0006939	smooth muscle contraction		2.64e-06	0.0235	4.65e-05	0.000449	24	138	ABAT,ACTA2,ACTG2,ADRA2A,SMPD3,FLT1,SLC8A1,ATP1A2,ATP2B1,SOD1,MYLK,GDNF,TBX2,NPY1R,CALD1,P2RX3,CHRNA3,PRKG1,PTGER3,KIT,DRD2,RAP1GDS1,EDNRA,EDNRB
GO: Biological Process	GO:0008037	cell recognition		2.65e-06	0.0236	4.66e-05	0.00045	39	291	EPHB3,SEMA3A,GIT1,CCT7,CCT2,CCT5,PALLD,MEGF10,GAP43,NCAM2,NDN,NRP2,NRP1,CDK5R1,ROBO3,CNTN2,NRCAM,SEMA5A,TUB,SLIT2,COLEC12,CADM1,CNR1,TNC,WNT5A,VSTM2L,NEXN,SIRPA,PTPRZ1,CXCR4,PTX3,NTM,L1CAM,CRTAC1,SEMA3D,EFNB3,ROBO1,EPHA3,EPHA4
GO: Molecular Function	GO:0030165	PDZ domain binding		2.66e-06	0.00436	0.000242	0.00193	23	123	TMEM88,FZD8,KIDINS220,SDC2,MPP2,APBA1,SRR,CXXC4,ATP2B1,KIRREL3,ADGRL2,GRID2,GRIK2,LPAR2,EXOC4,CADM1,NKD1,DMD,FZD3,DTNA,L1CAM,DLL1,LPAR1
GO: Biological Process	GO:0051145	smooth muscle cell differentiation		2.66e-06	0.0236	4.66e-05	0.000451	20	102	FGFR2,FOXF2,SIX1,SMARCA4,SMARCD3,BMP4,NOTCH1,TBX2,ZEB1,NTF3,OLFM2,WNT7B,KIT,DNMT1,TMEM204,EDNRB,VANGL2,PBRM1,RBPMS2,ENG
GO: Biological Process	GO:0099172	presynapse organization		2.67e-06	0.0238	4.68e-05	0.000453	16	69	NLGN4X,GPC4,SLITRK6,MDGA1,PCDH17,SLITRK2,GRID2,CHD4,NLGN3,CADM1,WNT5A,WNT7A,SLITRK5,PTPRD,SNAP91,CBLN2
GO: Biological Process	GO:0050433	regulation of catecholamine secretion		2.71e-06	0.0241	4.74e-05	0.000458	17	77	ABAT,ADRA2A,AGTR2,SYT3,GABBR1,GDNF,SYT11,SYT1,SYT4,SYT2,P2RY1,PCP4,CHGA,CNR1,PTGER3,RAB3A,DRD2
GO: Biological Process	GO:0055006	cardiac cell development		2.84e-06	0.0253	4.96e-05	0.00048	25	148	ACTC1,FBN2,JAG1,AGTR2,SORBS2,SGCD,SHOX2,FHOD3,SLC8A1,MYH10,BMP4,NOTCH1,NR2F2,CDK1,HDAC2,NRG1,HNRNPU,COL14A1,AKAP6,IGF1,PRKG1,NEXN,ISL1,RGS4,PBRM1
GO: Biological Process	GO:0045137	development of primary sexual characteristics		2.87e-06	0.0255	4.99e-05	0.000483	46	370	RRM1,ADCYAP1R1,CITED2,SEMA3A,SALL1,BASP1,FST,SFRP2,MSH2,NUDT1,SLIT3,SOD1,NCOA6,NASP,BCL2,GDNF,GFRA1,BMP4,CBX2,NTRK1,TGFB2,TGFBR1,H3-3A,HSD17B10,TOX2,CDH6,PATZ1,ADGRG1,HMGB2,HNRNPA1,HNRNPA2B1,HNRNPK,HOXA10,HOXA11,SLIT2,VGF,SCHIP1,WNT5A,DACH1,PTPRN,PTX3,KIT,BCL2L11,RDH10,LFNG,HMGA2
GO: Cellular Component	GO:0032839	dendrite cytoplasm		2.92e-06	0.00296	4.35e-05	0.000326	12	40	ZC3H14,MAP2,WLS,SFPQ,STAU2,SOD1,WASF1,GRIK2,HNRNPU,HPCA,KIF5A,KIF5C
GO: Biological Process	GO:0021782	glial cell development		2.99e-06	0.0266	5.2e-05	0.000503	32	218	APCDD1,MAPT,LAMC3,S100A9,FGFR3,CHD7,ADAM22,CSPG5,SOD1,SOX11,ACTR10,WASF3,NFASC,ALDH1A2,SLITRK2,SYP,CNTN2,NTRK2,TPPP,TFAP2A,NRG1,ADGRG1,CADM1,PLP1,VIM,ID2,ID4,HES5,PRDM8,DMD,DLL1,LPAR1
GO: Biological Process	GO:1903859	regulation of dendrite extension		3e-06	0.0267	5.2e-05	0.000503	11	34	BCL11A,RNF157,SYT3,RIMS1,SYT1,SYT4,SYT2,HNRNPK,RIMS2,CXCR4,CACNG7
GO: Biological Process	GO:0061548	ganglion development		3.06e-06	0.0272	5.3e-05	0.000512	10	28	SEMA3A,TUBB3,SIX1,KIF1B,NRP2,NRP1,PHOX2B,DIRAS1,FZD3,RGS4
GO: Biological Process	GO:0000375	RNA splicing, via transesterification reactions		3.08e-06	0.0274	5.32e-05	0.000515	50	417	CASC3,SFPQ,SRSF1,SRSF2,SRSF3,SRSF7,TRA2B,PUF60,CWC15,KHDRBS3,CELF2,PPIL1,FUS,RBM24,CPSF3,KDM1A,LUC7L3,HNRNPM,NCL,RBMX,HNRNPA0,HTATSF1,NOVA1,NOVA2,YBX1,PTBP2,PSIP1,TIA1,CELF3,HNRNPA1,HNRNPA2B1,HNRNPD,HNRNPH1,HNRNPH3,HNRNPK,HNRNPU,CIRBP,HSPA8,CELF6,CELF5,RBFOX3,CELF4,DDX1,DDX5,DHX9,PCBP4,SNRNP25,RBM3,HNRNPA3,ELAVL2
GO: Biological Process	GO:0031290	retinal ganglion cell axon guidance		3.1e-06	0.0276	5.34e-05	0.000516	15	62	EPHB3,CYFIP2,TENM3,SLIT1,NRP1,NRCAM,TOP2B,SLIT2,ISL2,ISL1,PTPRM,CXCR4,SEMA3D,RBPMS2,EPHA7
GO: Biological Process	GO:0010970	transport along microtubule		3.21e-06	0.0286	5.53e-05	0.000535	70	659	MAP1B,MAP2,MAP6,MAPT,MCAM,MCM2,MCM7,ATAT1,TBC1D16,TUBB4A,FGFR2,SFPQ,CNIH2,APBA1,COPG2,MAPRE1,KIFAP3,ARL3,CCDC88A,RUVBL1,CFAP20,STAU2,TMEM108,SOD1,KIF1A,ZNF423,ACTR10,KIF1B,NEFM,NEFL,WASF1,NOTCH1,AGTPBP1,CDK1,EVI5L,DCTN3,CENPF,CETN2,ENPP2,TUB,HNRNPU,UCHL1,PKD2,TTLL1,ATXN10,HSPA8,FSD1,YWHAE,FEZ1,DYNLL2,CRB2,LRRC49,DCTN1,DCX,ELMO1,ASAP1,TUBA1A,CXCR4,KIF3C,KIF5A,KIF5C,TMEM231,SPAG16,KLC1,IFT57,DLL1,V…
GO: Biological Process	GO:0022029	telencephalon cell migration		3.27e-06	0.0291	5.61e-05	0.000543	16	70	FGF13,SLIT1,SLIT3,MDGA1,CDK5R1,GLI3,CDK5R2,CNTN2,NRG1,ADGRG1,SLIT2,DIXDC1,DCX,CXCR4,DRD2,ROBO1
GO: Biological Process	GO:0048538	thymus development		3.27e-06	0.0291	5.61e-05	0.000543	17	78	EPHB3,MCM2,CITED2,CHD7,SIX1,SOD1,BCL2,NRP1,PRDX2,TGFBR1,HNRNPK,HAND2,PRKDC,MAFB,BCL2L11,SEMA3D,CDCA7
GO: Biological Process	GO:0048713	regulation of oligodendrocyte differentiation		3.45e-06	0.0307	5.9e-05	0.00057	14	55	BMP4,NOTCH1,LINGO1,DAAM2,HDAC2,ENPP2,ID2,ID4,HES5,PTN,PTPRZ1,CXCR4,DLX1,DLX2
GO: Biological Process	GO:0042327	positive regulation of phosphorylation		3.45e-06	0.0307	5.9e-05	0.000571	105	1113	EPHB3,MAPT,EZH2,ADCY2,ADCY3,AXIN2,FZD8,ADRA2A,KIDINS220,FGF13,FGFR3,FGFR2,MAD2L2,FLT1,SFRP2,HACD3,PIK3R3,CCDC88A,PLPP3,SMARCA4,LIMCH1,FYN,PEA15,SOD1,GPRC5B,GAP43,PBK,BCL2,GDNF,GFRA1,GFRA2,NRP1,GHR,BMP4,BMP7,CDK5R1,AFAP1L2,GADD45G,NRK,GNG3,FERMT2,CDK5R2,DIRAS1,CALM1,TNFSF18,CALM2,NTF3,NTRK1,NTRK2,TMEM119,SRCIN1,PRDX2,TGFB2,TGFBR1,THBS4,THY1,P2RY1,FZD10,LPAR2,CDK1,MAPK8IP2,HDAC2,NRG1,ENPP2,HMGB1,CH…
GO: Biological Process	GO:0050673	epithelial cell proliferation		3.46e-06	0.0308	5.9e-05	0.000571	63	574	FABP7,FGFR3,FGFR2,FST,FLT1,SFRP2,SIX1,ANKRD6,LGR5,LIMS2,SNAI2,UHRF1,SOX2,SOX11,GAS1,TNMD,NRP2,NRP1,BMP4,ALDH1A2,NGFR,BMPER,NME1,NOTCH1,SEMA5A,NR2F2,TGFB2,TGFBR1,THBS4,PAX6,CDH13,NOG,HMGB1,HMGB2,TSC2,NRARP,PDCL3,PLCG1,COL8A1,WNT5A,WNT7A,WNT10B,ID2,IGF1,PRKDC,HES5,HTRA1,ISL1,ITGA4,PTN,PTPRM,PTPRN,SCG2,KIT,FOXP2,IFT57,EDNRA,EDNRB,IFT52,HMGA2,VASH2,ROBO1,ENG
GO: Biological Process	GO:0021549	cerebellum development		3.53e-06	0.0314	6e-05	0.00058	29	189	ABAT,CEND1,EZH2,NLGN4X,AGTR2,AK1,FAIM2,GABRB3,MYH10,SPTBN2,GAS1,CDK5R1,CDK5R2,AGTPBP1,PTBP2,GRID2,PAX6,NRG1,HNRNPD,HNRNPK,TTLL1,HSPA8,WNT7A,DIXDC1,PTN,NTM,FOXP2,DLL1,LPAR1
GO: Biological Process	GO:0072048	renal system pattern specification		3.64e-06	0.0324	6.15e-05	0.000595	7	13	FOXD1,BMP4,IRX3,IRX1,HES5,PAX8,IRX2
GO: Biological Process	GO:0060385	axonogenesis involved in innervation		3.64e-06	0.0324	6.15e-05	0.000595	7	13	SEMA3A,FGFR3,COL25A1,NRP1,NTRK1,SEMA5B,ITGA4
GO: Biological Process	GO:0061004	pattern specification involved in kidney development		3.64e-06	0.0324	6.15e-05	0.000595	7	13	FOXD1,BMP4,IRX3,IRX1,HES5,PAX8,IRX2
GO: Cellular Component	GO:0005861	troponin complex		3.69e-06	0.00375	5.43e-05	0.000407	6	9	TNNC2,TNNC1,TNNI1,TNNI2,TNNT2,TNNT3
GO: Biological Process	GO:0051301	cell division		3.71e-06	0.033	6.26e-05	0.000606	80	788	NUSAP1,SMC1A,KATNB1,SPC25,SKA2,CDC7,TUBA1B,KLHL13,FGF13,FGFR2,MAD2L2,TRIM36,SFRP2,GIT1,SMC2,MAPRE1,ARL3,RUVBL1,SNAI2,CHMP3,SNAP25,GOLGA8A,KDM1A,SOX11,NES,MYH10,VPS4A,CLASP2,NEK4,BMP4,INSC,TIMELESS,GNAI2,FERMT2,MAPRE2,NOTCH1,CALM1,CALM2,YBX1,BRSK2,TPPP,PARD3B,ZWINT,TGFB2,THBS4,SMC3,CDK1,PAX6,CDC20,DCTN3,CENPF,CETN2,HMGB2,SCRG1,CDK14,HNRNPU,PIMREG,WNT3,WNT5A,WNT7A,WNT7B,WNT10B,FSD1,DIXDC1,DCTN1,PTN…
GO: Biological Process	GO:0045778	positive regulation of ossification		3.84e-06	0.0342	6.47e-05	0.000626	15	63	FBN2,FGFR3,SLC8A1,SCUBE2,ATP2B1,SOX11,BMP4,BMP7,GPM6B,TMEM119,TFAP2A,TGFB2,WNT5A,WNT10B,PTN
GO: Biological Process	GO:1990089	response to nerve growth factor		3.94e-06	0.035	6.62e-05	0.00064	17	79	MAPT,KIDINS220,TMEM108,KIF1B,WASF1,NTF3,NTRK1,NTRK2,NTS,STMN2,PTN,KIF5A,DNMT1,L1CAM,E2F1,DYNC1LI1,ELAVL4
GO: Biological Process	GO:0008285	negative regulation of cell population proliferation		3.99e-06	0.0355	6.69e-05	0.000647	94	971	RPS6KA2,CEND1,ADARB1,MEIS1,AXIN2,FABP7,CITED2,AGTR2,FGFR3,FGFR2,CD200,FLT1,SFRP2,ATF5,LIMS2,PRKRA,PDPN,MSX1,KIFAP3,FRZB,SLIT3,SNAI2,GABBR1,SOX2,SOX11,GAS1,BCHE,NDN,BCL2,SST,TNMD,BMP4,BMP7,ALDH1A2,GLI3,NRK,NGFR,NME1,PHOX2B,NOTCH1,AGTPBP1,ZEB1,NTRK1,OGN,TFAP2A,TFAP4,NR2F2,TFDP1,ZNF503,TGFB2,TGFBR1,THY1,PDCD5,PAX6,CDH13,HDAC2,TPM1,CDKN2D,NOG,ADGRG1,TSC2,SLIT2,PIK3R1,PKD2,WNT5A,WNT10B,IGF1,PHF14,CTBP…
GO: Biological Process	GO:0048791	calcium ion-regulated exocytosis of neurotransmitter		3.99e-06	0.0355	6.69e-05	0.000647	9	23	RIMS1,SNAP25,STXBP1,SYT1,SYT4,SYT2,RIMS4,RIMS2,RIMS3
GO: Biological Process	GO:0010810	regulation of cell-substrate adhesion		4.16e-06	0.037	6.95e-05	0.000672	35	253	ACTG1,JAG1,PREX1,CCDC80,LIMS2,PDPN,CSPG5,EGFLAM,LIMCH1,SPOCK1,CLASP2,BCL2,SMOC1,NRP1,FERMT2,NOTCH1,GPM6B,THY1,CDH13,COL26A1,ENPP2,CORO1C,PIK3R1,COL8A1,ABI3BP,SEMA3E,DBN1,PTN,PTPRZ1,DMD,RAC3,NDNF,L1CAM,GREM1,EPHA3
GO: Biological Process	GO:0048708	astrocyte differentiation		4.24e-06	0.0377	7.08e-05	0.000685	20	105	MAPT,LAMC3,S100A9,FGFR3,ATF5,PLPP3,DLL3,MYCN,NOTCH1,CNTN2,PAX6,NOG,PLP1,VIM,ID2,ID4,HES5,DLL1,HMGA2,EPHA4
GO: Biological Process	GO:0043523	regulation of neuron apoptotic process		4.3e-06	0.0383	7.15e-05	0.000692	41	319	SIGMAR1,LANCL1,PARP1,DRAXIN,AGTR2,FGFR3,MSH2,SIX1,FYN,FAIM2,SOD1,MYBL2,GABRB3,NES,BCL2,GDNF,NRP1,NEFL,CDK5R1,STXBP1,NAE1,NGFR,NTF3,NTRK1,NTRK2,GRID2,GRIK2,PRDX2,TFAP2A,TGFB2,PCP4,POU4F1,PPP2R2B,VSTM2L,SCRT2,ISL1,PTPRZ1,DLX1,NDNF,BCL2L11,EPHA7
GO: Biological Process	GO:0060541	respiratory system development		4.3e-06	0.0383	7.15e-05	0.000692	41	319	ABCA3,BASP1,FGFR3,FGFR2,MME,SMPD3,CHD7,SIX1,PDPN,SOX2,MYCN,SOX11,MYT1,BMP4,ALDH1A2,INSC,GLI3,TIMELESS,PHOX2B,NOTCH1,TGFB2,TGFBR1,NOG,HMGB1,HNRNPA1,HNRNPA2B1,HNRNPK,HS6ST1,TNC,WNT5A,WNT7B,IGF1,PHF14,DBN1,PTN,RAB3A,FOXP2,RDH10,VANGL2,HMGA2,MARCKS
GO: Cellular Component	GO:0044304	main axon		4.3e-06	0.00436	6.23e-05	0.000467	18	87	MAP1B,MAP2,MAPT,TUBB4A,APBB1,SLC1A2,GABBR1,SPOCK1,NFASC,EPB41L3,CNTN2,NRCAM,THY1,NRG1,CADM1,DBH,KCNQ2,ROBO1
GO: Biological Process	GO:0007158	neuron cell-cell adhesion		4.46e-06	0.0397	7.41e-05	0.000716	8	18	NLGN4X,ASTN1,NCAM2,CDK5R1,ASTN2,NLGN3,NRXN2,RET
GO: Biological Process	GO:0051726	regulation of cell cycle		4.54e-06	0.0404	7.52e-05	0.000727	127	1418	NUSAP1,RPS6KA2,EWSR1,EZH2,ADARB1,AXIN2,CDC7,CITED2,TUBB4A,KLHL13,MLF1,AK1,FGFR3,FGFR2,SMPD3,MAD2L2,FHL1,TRIM36,FOXM1,SFPQ,ATF5,GIT1,ANXA1,APBB1,APBB2,APEX1,MSH2,SKP1,SKP2,PDPN,MSX1,MAPRE1,STK33,ASNS,CHMP3,SMARCD3,ZFHX3,PEA15,MYBL2,SOX2,SOX11,GABRR1,VPS4A,BEX1,GAS1,BCL2,SSRP1,BMP4,BMP7,CDK5R1,AFAP1L2,GADD45G,EHMT2,NAE1,BOP1,TIMELESS,YWHAQ,PHOX2B,CDK5R2,NOTCH1,NUDT16,USP22,CALM1,CALM2,BRSK2,TFAP4,N…
GO: Biological Process	GO:0021828	gonadotrophin-releasing hormone neuronal migration to the hypothalamus		4.6e-06	0.0409	7.58e-05	0.000733	5	6	SEMA3A,NRP2,NRP1,IGSF10,NDNF
GO: Biological Process	GO:0021856	hypothalamic tangential migration using cell-axon interactions		4.6e-06	0.0409	7.58e-05	0.000733	5	6	SEMA3A,NRP2,NRP1,IGSF10,NDNF
GO: Biological Process	GO:0033602	negative regulation of dopamine secretion		4.6e-06	0.0409	7.58e-05	0.000733	5	6	ABAT,GABBR1,SYT11,CNR1,DRD2
GO: Biological Process	GO:0050432	catecholamine secretion		4.72e-06	0.042	7.75e-05	0.00075	17	80	ABAT,ADRA2A,AGTR2,SYT3,GABBR1,GDNF,SYT11,SYT1,SYT4,SYT2,P2RY1,PCP4,CHGA,CNR1,PTGER3,RAB3A,DRD2
GO: Biological Process	GO:0060070	canonical Wnt signaling pathway		4.72e-06	0.042	7.75e-05	0.00075	48	400	TMEM88,APC2,WLS,AXIN2,FZD8,DRAXIN,FGFR3,FGFR2,MAD2L2,SFRP2,ANKRD6,LGR5,RUVBL1,PLPP3,FRZB,SNAI2,DKK2,GPRC5B,SOX2,RBMS3,GLI3,NOTCH1,SEMA5A,TLE4,WIF1,FZD10,DAAM2,HDAC2,NOG,CDK14,NRARP,WNT5B,KCTD15,WNT3,WNT5A,WNT7A,WNT7B,WNT10B,NKD1,DIXDC1,CTNND2,LYPD6,ISL1,WNK2,FZD3,VANGL2,PSME3,GREM1
GO: Biological Process	GO:0032956	regulation of actin cytoskeleton organization		4.84e-06	0.0431	7.93e-05	0.000767	49	412	ACTG1,ADD2,PREX1,EVL,PPM1E,FHOD3,CYFIP2,RND3,CCDC88A,STAU2,LIMCH1,RBM24,SPTBN2,WASF3,CLASP2,NRP1,CDK5R1,FERMT2,WASF1,TMSB15A,GPM6B,NTF3,SEMA5A,TGFB2,TGFBR1,TMOD1,FZD10,HDAC2,TPM1,TMOD2,PFN2,TMEFF2,SLIT2,PIK3R1,DIXDC1,SEMA3E,DBN1,RHOBTB1,PDXP,JAM3,RAC3,TMSB15B,STMN1,S1PR1,LPAR1,RGS4,VANGL2,RND2,EPHA3
GO: Biological Process	GO:0050678	regulation of epithelial cell proliferation		5.18e-06	0.0461	8.47e-05	0.000819	55	484	FGFR3,FGFR2,FLT1,SFRP2,SIX1,LIMS2,SNAI2,UHRF1,SOX2,SOX11,GAS1,TNMD,NRP2,NRP1,BMP4,ALDH1A2,NGFR,NME1,NOTCH1,SEMA5A,NR2F2,TGFB2,TGFBR1,THBS4,PAX6,CDH13,NOG,HMGB1,HMGB2,TSC2,NRARP,PDCL3,PLCG1,WNT5A,WNT7A,WNT10B,IGF1,PRKDC,HES5,HTRA1,ISL1,ITGA4,PTN,PTPRM,PTPRN,SCG2,FOXP2,IFT57,EDNRA,EDNRB,IFT52,HMGA2,VASH2,ROBO1,ENG
GO: Biological Process	GO:0045666	positive regulation of neuron differentiation		5.32e-06	0.0473	8.69e-05	0.00084	23	134	MAP1B,SALL1,GPRC5B,SOX2,SOX11,ZC4H2,BMP4,BMP7,NGFR,PHOX2B,TCF4,ZEB1,TCF12,NRCAM,PAX6,PCP4,IRX3,FEZ1,DLX1,DLX2,DMD,CDON,NIN
GO: Cellular Component	GO:0005884	actin filament		5.35e-06	0.00542	7.64e-05	0.000573	63	576	TTYH1,MORN4,MAP2,APC2,ACTA2,ACTC1,ACTG1,ACTG2,TENM2,TUBB3,MYL9,ANTXR1,FGF13,MME,AKR1B1,ANXA1,APBB1,RUFY3,PDPN,ENAH,LIMCH1,SNAP25,DAAM1,FYN,PALLD,MYH10,MYLK,GAP43,NFASC,PDLIM3,FERMT2,TMSB15A,GPM6A,CALD1,SRCIN1,TMOD1,RFLNA,EXOC4,TPM1,PGM5,AMOT,PKD2,HOMER2,CNN3,CRYAB,RFLNB,AIF1L,DBN1,PTGER3,PTH1R,PTPRZ1,DMD,JAM3,RAC3,DPYSL3,FZD3,TMSB15B,DNM1L,VANGL2,ARL4C,DCXR,MARCKS,EPHA4
GO: Biological Process	GO:0010927	cellular component assembly involved in morphogenesis		5.46e-06	0.0486	8.9e-05	0.00086	28	183	ACTC1,ACTG1,KLHL41,FHOD3,SLC8A1,CCT5,RBM24,MEGF10,MYH3,MYH10,ACTR10,NFASC,CLASP2,EPB41L3,TPPP,CBFB,TMOD1,TNNI2,TNNT2,TNNT3,HDAC2,TPM1,TMOD2,PGM5,CCDC136,CRYAB,CXCR4,DMD
GO: Cellular Component	GO:0034399	nuclear periphery		5.55e-06	0.00563	7.82e-05	0.000586	25	152	MAP2,MAPT,SMC1A,BASP1,SFPQ,RUVBL1,UHRF1,SPTBN2,HNRNPM,LMNB2,RUNX1T1,PSIP1,SMC3,PCNA,XPOT,CENPF,HNRNPA2B1,HNRNPU,VIM,PHACTR3,MATR3,DNMT3A,FIGN,LMNB1,ANP32A
GO: Biological Process	GO:0007026	negative regulation of microtubule depolymerization		5.63e-06	0.0501	9.16e-05	0.000886	11	36	MAP1B,MAP2,APC2,KATNB1,MID1,FGF13,CAMSAP1,CLASP2,STMN2,HDGFL3,CKAP2
GO: Biological Process	GO:0030705	cytoskeleton-dependent intracellular transport		5.65e-06	0.0503	9.18e-05	0.000888	72	695	MAP1B,MAP2,MAP6,MAPT,MCAM,MCM2,MCM7,ATAT1,TBC1D16,TUBA1B,TUBB4A,FGFR2,SFPQ,CNIH2,APBA1,COPG2,MAPRE1,KIFAP3,ARL3,CCDC88A,RUVBL1,CFAP20,STAU2,TMEM108,SOD1,KIF1A,ZNF423,ACTR10,KIF1B,NEFM,NEFL,SYT4,WASF1,NOTCH1,AGTPBP1,CDK1,EVI5L,DCTN3,CENPF,CETN2,ENPP2,TUB,HNRNPU,UCHL1,PKD2,TTLL1,ATXN10,HSPA8,FSD1,YWHAE,FEZ1,DYNLL2,CRB2,LRRC49,DCTN1,DCX,ELMO1,ASAP1,TUBA1A,CXCR4,KIF3C,KIF5A,KIF5C,TMEM231,SPAG16,KLC1,…
GO: Cellular Component	GO:0099056	integral component of presynaptic membrane		5.7e-06	0.00578	7.92e-05	0.000594	22	124	ADRA2A,SLC1A2,SLC1A6,ATP1A3,ATP2B1,GABBR1,CADM3,ADAM23,PCDH17,SYT11,GPM6A,P2RX3,P2RY1,LPAR2,NRG1,CADM1,CNR1,PTPRD,DRD2,PRRT2,EFNB3,EPHA4
GO: Biological Process	GO:1903312	negative regulation of mRNA metabolic process		5.71e-06	0.0508	9.25e-05	0.000894	21	116	ZC3H14,AXIN2,SRSF7,TRA2B,FUS,RBM24,GDNF,RBMX,HNRNPA0,YBX1,HNRNPA2B1,HNRNPD,HNRNPK,HNRNPU,CIRBP,CELF4,DHX9,PCBP4,E2F1,ELAVL4,TAF15
GO: Biological Process	GO:0042475	odontogenesis of dentin-containing tooth		5.73e-06	0.051	9.25e-05	0.000894	20	107	APCDD1,SMPD3,FST,MSX1,BMP4,BMP7,GLI3,NGFR,GNAO1,HDAC2,HAND1,HAND2,TNC,WNT7B,HTRA1,NKX2-3,DLX1,DLX2,BCL2L11,DLL1
GO: Biological Process	GO:1901879	regulation of protein depolymerization		5.73e-06	0.051	9.25e-05	0.000894	20	107	MAP1B,MAP2,APC2,KATNB1,ADD2,MID1,FGF13,CAMSAP1,EVL,NES,SPTBN2,CLASP2,STMN2,SEMA5A,TMOD1,TPM1,TMOD2,HDGFL3,PDXP,CKAP2
GO: Biological Process	GO:0062237	protein localization to postsynapse		5.81e-06	0.0517	9.37e-05	0.000906	15	65	GPC4,GIT1,ADAM22,NSG1,STAU2,CACNG4,SNAP25,CPLX1,VAMP2,NPTX2,LGI1,MAPK10,KIF5A,KIF5C,CACNG7
GO: Molecular Function	GO:0004157	dihydropyrimidinase activity		5.86e-06	0.00962	0.000506	0.00404	5	6	DPYSL4,CRMP1,DPYSL5,DPYSL2,DPYSL3
GO: Biological Process	GO:0051017	actin filament bundle assembly		5.97e-06	0.0531	9.61e-05	0.000929	29	194	ACTG1,ADD2,EVL,PPM1E,FHOD3,CCDC88A,LIMCH1,PHACTR1,MYH10,CLASP2,NRP1,FERMT2,TMSB15A,CALD1,TGFBR1,TPM1,PFN2,TMEFF2,PIK3R1,AIF1L,DBN1,PDXP,DPYSL3,TMSB15B,STMN1,S1PR1,LPAR1,FAM171A1,MARCKS
GO: Biological Process	GO:0060341	regulation of cellular localization		6.1e-06	0.0543	9.79e-05	0.000947	98	1034	CLDN18,MAP1B,MAP2,MAPT,REEP2,ADCYAP1R1,PARP1,ADRA2A,AGTR2,GPC4,SORBS2,ANK2,CNIH2,CCT7,CCT2,CHD7,RUFY3,SLC8A1,CCDC88A,CCT5,CHMP3,ATP1A2,FYN,KDM1A,NCOA6,VPS4A,MYT1,STAC3,GAS1,HNRNPM,CLASP2,BCL2,GDI1,STAC,PCDH17,BMP4,CDK5R1,STXBP1,SYT11,GLI3,VAMP2,NGFR,ASTN2,GPC2,YWHAQ,FERMT2,GPM6B,CALM1,CALM2,BRSK2,OAZ2,TFDP1,TGFB2,THY1,P2RX3,PDCD5,TTL,CDK1,TNNC1,TNNT2,NRG1,TRIM29,HNRNPK,HNRNPU,HPCA,NLGN3,PIK3R1,PK…
GO: Biological Process	GO:1903861	positive regulation of dendrite extension		6.26e-06	0.0557	0.0001	0.000968	10	30	RNF157,SYT3,RIMS1,SYT1,SYT4,SYT2,HNRNPK,RIMS2,CXCR4,CACNG7
GO: Biological Process	GO:0003148	outflow tract septum morphogenesis		6.26e-06	0.0557	0.0001	0.000968	10	30	FGFR2,NRP2,NRP1,BMP4,TBX2,TGFB2,ISL1,VANGL2,ROBO1,ENG
GO: Biological Process	GO:0099558	maintenance of synapse structure		6.26e-06	0.0557	0.0001	0.000968	10	30	MPP2,GIT1,RIMS1,CADM1,HSPA8,CTBP2,RIMS2,DCTN1,RAB3A,CBLN2
GO: Biological Process	GO:0006468	protein phosphorylation		6.33e-06	0.0563	0.000101	0.000976	160	1889	EPHB3,MARK1,RPS6KA2,EZH2,ADARB1,ADCY2,ADCY3,AXIN2,CDC7,FZD8,ADRA2A,EFEMP1,KIDINS220,FGF13,FGFR3,FGFR2,SMPD3,MAD2L2,FLT1,SFRP2,HACD3,PIK3R3,PPM1E,PRKRA,SLC8A1,CCDC88A,PLPP3,STK33,CNKSR3,SMARCA4,MAST1,LIMCH1,FYN,PEA15,SOD1,GPRC5B,MYLK,GAP43,PBK,BCL2,GDNF,GFRA1,GFRA2,NRP1,GHR,NEK4,BMP4,BMP7,CDK5R1,AFAP1L2,GADD45G,NRK,DCLK2,BMPER,YWHAQ,GNG3,FERMT2,CDK5R2,DIRAS1,CALM1,TNFSF18,CALM2,NTF3,NTRK1,NTRK2,GP…
GO: Biological Process	GO:0030239	myofibril assembly		6.36e-06	0.0566	0.000101	0.000979	22	126	ACTC1,ACTG1,KLHL41,FHOD3,SLC8A1,CCT5,RBM24,MEGF10,MYH3,MYH10,CBFB,TMOD1,TNNI2,TNNT2,TNNT3,HDAC2,TPM1,TMOD2,PGM5,CRYAB,CXCR4,DMD
GO: Biological Process	GO:0001649	osteoblast differentiation		6.52e-06	0.0581	0.000104	0.001	39	302	AXIN2,FBN2,JAG1,FGFR2,ITGA11,SFRP2,SHOX2,SCUBE2,SNAI2,GABBR1,SOX2,SOX11,SMOC1,BMP4,BMP7,GLI3,RBMX,FERMT2,NOTCH1,TMEM119,CBFB,H3-3A,PCP4,NOG,PENK,HNRNPU,HAND2,TNC,WNT3,WNT7B,WNT10B,ID2,ID4,IGF1,PTH1R,DDX5,DHX9,LRP3,GREM1
GO: Biological Process	GO:0090151	establishment of protein localization to mitochondrial membrane		6.77e-06	0.0602	0.000107	0.00104	14	58	TOMM40,BCL2,MOAP1,YWHAQ,CALM1,CALM2,TFDP1,PDCD5,MTCH2,YWHAB,YWHAE,BCL2L11,E2F1,TIMM8B
GO: Biological Process	GO:0051345	positive regulation of hydrolase activity		7.01e-06	0.0623	0.000111	0.00107	92	958	MAPT,APC2,EZH2,ADCYAP1R1,TBC1D16,S100A9,ADRA2A,AGTR2,ANTXR1,FGFR3,FGFR2,ALDH1A1,PREX1,CD200,FLT1,SFRP2,GIT1,HACD3,LARS1,APOA4,MSH2,CYFIP2,BEX3,UHRF1,FYN,GDI1,NRP1,NGFR,GNAO1,FERMT2,MAPRE2,LPAR4,CALM1,CALM2,NTF3,NTRK1,NTRK2,TFAP4,THY1,P2RY1,PDCD5,FZD10,LPAR2,ADPRHL1,TNNT2,TNNT3,ARHGAP33,PCNA,EVI5L,TPM1,CORO1C,HMGB1,HMGB2,TSC2,CHGA,PFN2,CHN1,HNRNPU,HPCA,PLCG1,SMAP2,MTCH2,WNT5A,DYNLL2,PTGER3,PTH1R,A…
GO: Cellular Component	GO:0043292	contractile fiber		7.03e-06	0.00712	9.63e-05	0.000722	38	289	ACTA2,ACTC1,ACTG1,KLHL41,MYL9,AK1,FHL1,SORBS2,ANK2,FHOD3,SLC8A1,PALLD,SCN3B,MYH3,CDK5R1,PDLIM3,FERMT2,CALD1,CALM1,CALM2,CBFB,TMOD1,TNNC2,TNNC1,TNNI1,TNNI2,TNNT2,TNNT3,TPM1,CORO1C,TMOD2,PGM5,PKD2,MYLPF,CRYAB,NEXN,DMD,ENO1
GO: Biological Process	GO:0060675	ureteric bud morphogenesis		7.05e-06	0.0628	0.000111	0.00108	16	74	CITED2,SALL1,AGTR2,FOXD1,SIX1,BCL2,GDNF,BMP4,GLI3,TIMELESS,NOG,HOXA11,HOXD11,PKD2,PAX8,GREM1
GO: Biological Process	GO:0097120	receptor localization to synapse		7.05e-06	0.0628	0.000111	0.00108	16	74	GPC4,GIT1,CNIH2,ADAM22,NSG1,CACNG4,SNAP25,CPLX1,VAMP2,NPTX2,LGI1,MAPK10,DBN1,KIF5A,KIF5C,CACNG7
GO: Biological Process	GO:0003006	developmental process involved in reproduction		7.17e-06	0.0638	0.000113	0.00109	124	1390	STRBP,PAIP2,RPS6KA2,ATAT1,RRM1,ADCYAP1R1,CITED2,SEMA3A,SALL1,BASP1,FGFR2,MME,FST,FOXF2,SFRP2,ANXA1,MSH2,CHD7,LGR5,SLC8A1,RUVBL1,KHDRBS3,NUDT1,SLIT3,STAU2,SMARCA4,SMARCC1,SMARCE1,TPPP3,SOD1,SOX2,NCOA6,PEG10,NASP,NCL,BCL2,GDNF,GFRA1,STC1,BMP4,BMP7,NELL2,STXBP1,EHMT2,GLI3,NRK,NOTCH1,CBX2,YBX1,NTRK1,TMEM119,NR2F2,TGFB2,TGFBR1,CLDN11,PEBP1,CELF3,PAFAH1B3,H3-3A,HSD17B10,CDK1,CDC20,TOX2,CDH6,PDE3A,NOG,C…
GO: Biological Process	GO:0050773	regulation of dendrite development		7.24e-06	0.0645	0.000114	0.0011	24	146	MARK1,BCL11A,EZH2,PREX1,SDC2,STAU2,KCTD12,SARM1,BMP7,NTRK2,CDC20,CHRNA3,FAT3,DBN1,PTN,PARP6,PTPRD,PTPRZ1,CAMK1D,DNM1L,ROBO1,ELAVL4,MARCKS,EPHA4
GO: Biological Process	GO:0019896	axonal transport of mitochondrion		7.3e-06	0.0649	0.000115	0.00111	8	19	MAP6,MAPT,ACTR10,NEFL,AGTPBP1,UCHL1,FEZ1,KIF5A
GO: Molecular Function	GO:0098631	cell adhesion mediator activity		7.43e-06	0.0122	0.000609	0.00486	16	71	CD200,ITGA11,ANXA1,LRRC4C,PALLD,NFASC,ROBO3,CNTN2,NRCAM,TRIM29,CNN3,VSTM2L,NEXN,SIRPA,JAM3,MADCAM1
GO: Biological Process	GO:0001756	somitogenesis		7.48e-06	0.0666	0.000117	0.00113	25	156	AXIN2,MEOX1,MEOX2,HES6,SFRP2,CCDC80,CHD7,SCUBE2,CFAP20,DLL3,RBM24,MYH3,ALDH1A2,NOTCH1,NRARP,WNT5A,NKD1,PRKDC,HES5,CRB2,ZEB2,DLL1,LFNG,VANGL2,EPHA3
GO: Biological Process	GO:0008016	regulation of heart contraction		7.52e-06	0.0669	0.000118	0.00114	40	315	SEMA3A,AGTR2,FGF13,FLT1,ANK2,SHOX2,SLC8A1,CELF2,CACNG4,ATP1A2,ATP1A3,ATP2B1,SCN3B,FXYD7,STC1,GNAI2,GNAO1,TBX2,CACNB1,CALM1,CALM2,TGFB2,TH,PEBP1,TNNT2,TPM1,CHGA,PIK3R1,PKD2,PLCG1,AKAP6,YWHAE,PRKG1,ISL1,KCNH2,KCNK3,DMD,DRD2,RGS4,CACNG7
GO: Biological Process	GO:0060037	pharyngeal system development		7.54e-06	0.0671	0.000118	0.00114	13	51	GPC4,SIX1,SMARCA4,BMP4,BMP7,TBX2,TGFB2,TGFBR1,NOG,KCTD15,NTN1,ISL1,DLX2
GO: Biological Process	GO:0043066	negative regulation of apoptotic process		7.58e-06	0.0674	0.000118	0.00114	107	1160	EYA4,ACTC1,MCM5,EYA2,RNF157,CITED2,DRAXIN,AGTR2,CFDP1,FGFR2,AKR1B1,MPZ,SFRP2,ATF5,ANXA1,APBB2,APEX1,MSH2,API5,SIX1,LIMS2,PDPN,MSX1,KIFAP3,BEX3,ASNS,SNAI2,SMARCA4,FYN,FAIM2,PEA15,KDM1A,SOD1,GABRB3,NES,GAS1,NKX3-2,NCL,BCL2,GDNF,NRP1,NEFL,BMP4,BMP7,STXBP1,GLI3,NGFR,GNAI2,NOTCH1,TNFSF18,YBX1,NTF3,NTRK1,NTRK2,SEMA5A,GRIK2,PRDX2,TFAP2A,TGFB2,TGFBR1,THY1,PA2G4,SERPINB2,CDK1,MAPK8IP2,HDAC2,PCP4,CDKN2D,NR…
GO: Biological Process	GO:0021952	central nervous system projection neuron axonogenesis		7.91e-06	0.0704	0.000123	0.00119	12	44	EPHB3,ADARB1,DRAXIN,SLIT3,SLIT2,RAB33A,NTN1,DCX,ZEB2,PRDM8,EPHA4,NIN
GO: Biological Process	GO:0051646	mitochondrion localization		8.38e-06	0.0746	0.00013	0.00126	14	59	MAP1B,MAP6,MAPT,MARK1,ACTR10,KIF1B,NEFL,WASF1,AGTPBP1,UCHL1,ATCAY,FEZ1,KIF5A,DNM1L
GO: Cellular Component	GO:0005911	cell-cell junction		8.44e-06	0.00856	0.000114	0.000856	62	572	CLDN18,ACTG1,TENM2,ADCYAP1R1,FABP7,JAG1,FGF13,AKR1B1,ANK2,ANXA1,ANXA6,LIMS2,FRMD4A,SLC8A1,ARVCF,PLPP3,ATP1A2,CADM3,MYLK,NFASC,EPB41L3,KIRREL3,PDLIM3,NGFR,KAZN,FERMT2,NOTCH1,ADGRL3,PARD3B,TGFBR1,CLDN11,CDH6,PCDH9,CDH12,TRIM29,PGM5,JAM2,CADM1,AMOT,PIK3R1,PKD2,FLRT3,PLCG1,FLRT1,CNN3,AKAP6,CTNND2,NEXN,DBN1,ITGA4,TMEM47,PTPRM,CXCR4,PDXP,KIT,CD99L2,JAM3,TMEM204,DLL1,VANGL2,EIF4G2,EPHA4
GO: Biological Process	GO:0072171	mesonephric tubule morphogenesis		8.47e-06	0.0754	0.000131	0.00127	16	75	CITED2,SALL1,AGTR2,FOXD1,SIX1,BCL2,GDNF,BMP4,GLI3,TIMELESS,NOG,HOXA11,HOXD11,PKD2,PAX8,GREM1
GO: Biological Process	GO:1990090	cellular response to nerve growth factor stimulus		8.47e-06	0.0754	0.000131	0.00127	16	75	MAPT,KIDINS220,TMEM108,KIF1B,WASF1,NTF3,NTRK1,NTRK2,NTS,STMN2,KIF5A,DNMT1,L1CAM,E2F1,DYNC1LI1,ELAVL4
GO: Biological Process	GO:0099175	regulation of postsynapse organization		8.64e-06	0.0769	0.000133	0.00129	21	119	STAU2,FYN,KIF1A,NRP2,CDK5R1,NRCAM,GRID2,SRCIN1,ARHGAP33,TSC2,HNRNPK,NLGN3,HSPA8,WNT5A,WNT7A,DBN1,PTPRD,DNM1L,MARCKS,EPHA4,EPHA7
GO: Biological Process	GO:0050890	cognition		8.65e-06	0.0769	0.000133	0.00129	48	409	MAPT,PAIP2,ADCY3,NLGN4X,FGF13,MME,ALDH1A1,AFF2,GIT1,APBB1,CHD7,SNAP25,ATP1A2,ATP1A3,FYN,GABRB3,BCHE,EHMT2,SYT11,AP1S2,SYT4,CNTN2,NPTX2,NTF3,NTRK1,NTRK2,NTS,TH,PAX6,MAPK8IP2,NRG1,NOG,TMOD2,NLGN3,NRXN2,CNR1,IGF1,CTNND2,NDRG4,DBH,PTN,PTPRZ1,KCNK2,KIT,DRD2,FOXP2,ELAVL4,JPH3
GO: Biological Process	GO:0031629	synaptic vesicle fusion to presynaptic active zone membrane		8.94e-06	0.0795	0.000138	0.00133	9	25	RIMS1,SNAP25,CPLX2,CPLX1,STXBP1,SYT1,SYT2,RAB3A,PRRT2
GO: Biological Process	GO:0045859	regulation of protein kinase activity		9.28e-06	0.0825	0.000143	0.00138	93	978	EZH2,ADARB1,ADCY2,ADCY3,AXIN2,FZD8,ADRA2A,KIDINS220,FGF13,FLT1,SFRP2,HACD3,PPM1E,SLC8A1,CCDC88A,SMARCA4,FYN,PEA15,SOD1,GPRC5B,GAP43,PBK,GFRA2,GHR,BMP4,BMP7,CDK5R1,AFAP1L2,GADD45G,NRK,YWHAQ,GNG3,FERMT2,CDK5R2,DIRAS1,CALM1,CALM2,NTF3,NTRK1,NTRK2,GPS1,GPS2,SRCIN1,PRDX2,TFAP4,NR2F2,NCS1,TGFB2,TGFBR1,THY1,FZD10,LPAR2,CDK1,MAPK8IP2,PCP4,CDKN2D,NRG1,CORO1C,HMGB1,TSC2,CHRNA3,DUSP26,UCHL1,PKD2,AKAP6,MAPK8…
GO: Biological Process	GO:0042220	response to cocaine		9.44e-06	0.084	0.000145	0.0014	17	84	ABAT,PARP1,SLC1A2,CACNG4,EHMT2,SDK1,ADGRL3,NTS,HDAC2,HOMER2,CNR1,DNMT3A,DPYSL2,DRD2,RGS4,ST8SIA2,ELAVL4
GO: Cellular Component	GO:0036379	myofilament		9.56e-06	0.00969	0.000128	0.000956	10	31	FHOD3,TMOD1,TNNC2,TNNC1,TNNI1,TNNI2,TNNT2,TNNT3,TPM1,TMOD2
GO: Biological Process	GO:0045471	response to ethanol		9.89e-06	0.088	0.000151	0.00146	37	285	CLDN18,ABAT,ACTC1,ADCYAP1R1,S100A9,FGFR2,ALDH1A1,FLT1,FYN,GABBR1,SOD1,SPTBN2,BCL2,EHMT2,NTRK1,TH,PEBP1,CDK1,PAX6,HDAC2,CDO1,TRH,PENK,PIK3R1,HSPA8,CNR1,TNC,IGF1,DBH,KIF5A,GRIN3A,DNMT1,DNMT3A,DRD2,FOXP2,L1CAM,RGS4
GO: Biological Process	GO:0099111	microtubule-based transport		9.92e-06	0.0883	0.000152	0.00147	70	681	MAP1B,MAP2,MAP6,MAPT,MCAM,MCM2,MCM7,ATAT1,TBC1D16,TUBB4A,FGFR2,SFPQ,CNIH2,APBA1,COPG2,MAPRE1,KIFAP3,ARL3,CCDC88A,RUVBL1,CFAP20,STAU2,TMEM108,SOD1,KIF1A,ZNF423,ACTR10,KIF1B,NEFM,NEFL,WASF1,NOTCH1,AGTPBP1,CDK1,EVI5L,DCTN3,CENPF,CETN2,ENPP2,TUB,HNRNPU,UCHL1,PKD2,TTLL1,ATXN10,HSPA8,FSD1,YWHAE,FEZ1,DYNLL2,CRB2,LRRC49,DCTN1,DCX,ELMO1,ASAP1,TUBA1A,CXCR4,KIF3C,KIF5A,KIF5C,TMEM231,SPAG16,KLC1,IFT57,DLL1,V…
GO: Biological Process	GO:0051099	positive regulation of binding		9.94e-06	0.0884	0.000152	0.00147	31	220	ADD2,PARP1,ZNF618,MAPRE1,SMARCA4,KDM1A,NRP1,BMP4,NME1,CALD1,CALM1,CALM2,TGFB2,PAX6,HMGB1,HMGB2,EBF2,HAND2,WNT5A,POU4F1,IGF1,CTBP2,ISL1,DHX9,PINX1,RAN,STMN1,LFNG,ENO1,EPB41,EPHA4
GO: Biological Process	GO:0060536	cartilage morphogenesis		1.01e-05	0.0897	0.000154	0.00149	11	38	WLS,GPC4,MSX1,SNAI2,STC1,WNT5B,HAND1,HAND2,FAT3,WNT7B,L1CAM
GO: Biological Process	GO:0050922	negative regulation of chemotaxis		1.01e-05	0.0901	0.000154	0.00149	16	76	SEMA3A,SEMA6D,SEMA6A,SLIT1,NRP1,NOTCH1,SEMA5A,SLIT2,SEMA5B,WNT3,WNT5A,SEMA3E,CXCR4,SEMA3D,ROBO1,GREM1
GO: Biological Process	GO:0014059	regulation of dopamine secretion		1.02e-05	0.0908	0.000155	0.0015	12	45	ABAT,SYT3,GABBR1,GDNF,SYT11,SYT1,SYT4,SYT2,PCP4,CNR1,RAB3A,DRD2
GO: Biological Process	GO:0014046	dopamine secretion		1.02e-05	0.0908	0.000155	0.0015	12	45	ABAT,SYT3,GABBR1,GDNF,SYT11,SYT1,SYT4,SYT2,PCP4,CNR1,RAB3A,DRD2
GO: Biological Process	GO:0007019	microtubule depolymerization		1.03e-05	0.0919	0.000156	0.00151	14	60	MAP1B,MAP2,APC2,KATNB1,MID1,FGF13,CAMSAP1,CLASP2,STMN2,HDGFL3,STMN4,STMN3,STMN1,CKAP2
GO: Biological Process	GO:0099054	presynapse assembly		1.03e-05	0.0919	0.000156	0.00151	14	60	NLGN4X,GPC4,SLITRK6,MDGA1,PCDH17,SLITRK2,GRID2,NLGN3,CADM1,WNT5A,WNT7A,SLITRK5,PTPRD,CBLN2
GO: Biological Process	GO:0071695	anatomical structure maturation		1.04e-05	0.0922	0.000156	0.00151	47	400	RPS6KA2,CEND1,BCL11A,AK1,FGFR3,AKR1B1,SGCD,CHD7,SNAP25,KDM1A,NFASC,BCL2,CDK5R1,ALDH1A2,CDK5R2,NOTCH1,CNTN2,NRCAM,YBX1,CBFB,TGFB2,PEBP1,CDK1,RFLNA,CDC20,PDE3A,PLP1,WNT5A,WNT10B,ID2,POU2F2,IGF1,RFLNB,FAM210B,CTBP2,HES5,NDRG4,PTH1R,ARNT2,RAC3,E2F1,RET,S1PR1,EDNRB,NTN4,GREM1,GDF11
GO: Biological Process	GO:0045936	negative regulation of phosphate metabolic process		1.12e-05	0.1	0.000169	0.00164	66	633	MAPT,ADARB1,PARP1,CSRNP3,PIP4K2B,SFRP2,GIT1,PPM1E,APOC3,SLC8A1,PLPP3,CNKSR3,PHACTR1,PBK,GFRA2,BMP4,BMP7,GADD45G,GNAI2,YWHAQ,CALM1,CALM2,NTF3,GPS1,GPS2,SRCIN1,TFAP4,NR2F2,NCS1,TGFB2,THY1,PEBP1,PAX6,PCP4,CDKN2D,NOG,CORO1C,TSC2,HNRNPU,HPCA,SLIT2,DUSP26,UCHL1,MTCH2,MAPK8IP1,YWHAB,YWHAE,PPP1R1A,IGF1,PHACTR3,PKIA,PRKDC,PRKG1,IL17RD,SIRPA,PTN,PTPN13,CSRNP2,DMD,PID1,DRD2,DUSP7,CAMK2N2,RGS4,GREM1,ENG
GO: Biological Process	GO:0034446	substrate adhesion-dependent cell spreading		1.13e-05	0.1	0.00017	0.00164	21	121	EPHB3,LAMC3,ANTXR1,PREX1,LIMS2,TMEFF1,PDPN,CSPG5,NRP1,FERMT2,SRCIN1,ENPP2,CORO1C,TMEFF2,PIK3R1,DBN1,ITGA4,RAC3,NTN4,MSANTD3-TMEFF1,MEGF9
GO: Biological Process	GO:0051271	negative regulation of cellular component movement		1.13e-05	0.101	0.00017	0.00164	49	425	ADARB1,MEOX2,CITED2,SEMA3A,SEMA6D,ACAN,JAG1,AGTR2,OLFM1,TNFRSF19,CD200,EVL,SFRP2,CNIH2,APEX1,LIMCH1,CLASP2,BCL2,STC1,NGFR,NOTCH1,NR2F2,THY1,TPM1,NRG1,NOG,PATZ1,CORO1C,ADGRG1,HMGB1,PFN2,TMEFF2,SLIT2,PRKG1,RTN4RL2,NDRG4,DACH1,DBN1,PTN,PTPRG,PTPRM,SPOCK3,CXCR4,SRGAP3,DPYSL3,DRD2,ROBO1,GREM1,ENG
GO: Biological Process	GO:0072384	organelle transport along microtubule		1.17e-05	0.104	0.000175	0.0017	18	94	MAP1B,MAP2,MAP6,MAPT,CNIH2,COPG2,KIFAP3,KIF1A,ACTR10,KIF1B,NEFL,WASF1,AGTPBP1,UCHL1,FEZ1,KIF3C,KIF5A,AP3B2
GO: Biological Process	GO:0010563	negative regulation of phosphorus metabolic process		1.18e-05	0.105	0.000177	0.00171	66	634	MAPT,ADARB1,PARP1,CSRNP3,PIP4K2B,SFRP2,GIT1,PPM1E,APOC3,SLC8A1,PLPP3,CNKSR3,PHACTR1,PBK,GFRA2,BMP4,BMP7,GADD45G,GNAI2,YWHAQ,CALM1,CALM2,NTF3,GPS1,GPS2,SRCIN1,TFAP4,NR2F2,NCS1,TGFB2,THY1,PEBP1,PAX6,PCP4,CDKN2D,NOG,CORO1C,TSC2,HNRNPU,HPCA,SLIT2,DUSP26,UCHL1,MTCH2,MAPK8IP1,YWHAB,YWHAE,PPP1R1A,IGF1,PHACTR3,PKIA,PRKDC,PRKG1,IL17RD,SIRPA,PTN,PTPN13,CSRNP2,DMD,PID1,DRD2,DUSP7,CAMK2N2,RGS4,GREM1,ENG
GO: Biological Process	GO:0017158	regulation of calcium ion-dependent exocytosis		1.19e-05	0.106	0.000178	0.00172	13	53	ADRA2A,SCAMP5,SYT3,SPTBN2,STXBP1,SYT11,VAMP2,SYT1,SYT4,GNAI2,CDK5R2,NOTCH1,SYT2
GO: Cellular Component	GO:0099571	postsynaptic cytoskeleton		1.24e-05	0.0126	0.000163	0.00122	8	20	ACTG1,MYH10,SPTBN2,NEFM,NEFL,INA,DBN1,MARCKS
GO: Biological Process	GO:0021955	central nervous system neuron axonogenesis		1.27e-05	0.113	0.000189	0.00183	14	61	EPHB3,ADARB1,DRAXIN,SFPQ,SLIT3,PHOX2B,SLIT2,RAB33A,NTN1,DCX,ZEB2,PRDM8,EPHA4,NIN
GO: Biological Process	GO:0090257	regulation of muscle system process		1.27e-05	0.113	0.00019	0.00183	40	322	ABAT,PARP1,ADRA2A,MYL9,SRL,FGF13,FLT1,ANK2,ANXA6,SLC8A1,ATP1A2,ATP2B1,SOD1,STC1,NOTCH1,CALD1,CALM1,CALM2,MTMR4,GTF2I,TNNC2,TNNC1,TNNI1,TNNI2,TNNT2,TNNT3,TPM1,CHGA,CHRNA3,PKD2,HAND2,AKAP6,IGF1,PRKG1,DBN1,PTGER3,DMD,KIT,RGS4,ENO1
GO: Biological Process	GO:0043069	negative regulation of programmed cell death		1.29e-05	0.115	0.000192	0.00186	108	1188	EYA4,ACTC1,MCM5,EYA2,RNF157,CITED2,DRAXIN,AGTR2,CFDP1,FGFR2,AKR1B1,MPZ,SFRP2,ATF5,ANXA1,APBB2,APEX1,MSH2,API5,SIX1,LIMS2,PDPN,MSX1,KIFAP3,BEX3,ASNS,SNAI2,SMARCA4,FYN,FAIM2,PEA15,KDM1A,SOD1,GABRB3,NES,GAS1,NKX3-2,NCL,BCL2,GDNF,NRP1,NEFL,BMP4,BMP7,STXBP1,GLI3,NGFR,GNAI2,NOTCH1,TNFSF18,YBX1,NTF3,NTRK1,NTRK2,SEMA5A,GRIK2,PRDX2,TFAP2A,TGFB2,TGFBR1,THY1,PA2G4,SERPINB2,CDK1,MAPK8IP2,HDAC2,PCP4,CDKN2D,NR…
GO: Cellular Component	GO:0071565	nBAF complex		1.31e-05	0.0133	0.00017	0.00128	7	15	DPF1,SMARCA4,SMARCC1,SMARCC2,SMARCD1,SMARCD3,SMARCE1
GO: Biological Process	GO:0048841	regulation of axon extension involved in axon guidance		1.33e-05	0.118	0.000197	0.00191	11	39	SEMA3A,SEMA6D,SEMA6A,SLIT1,NRP1,SEMA5A,SEMA5B,WNT3,WNT5A,SEMA3E,SEMA3D
GO: Biological Process	GO:0031101	fin regeneration		1.34e-05	0.119	0.000199	0.00192	20	113	EZH2,ACAN,JAG1,ANXA1,SMARCA4,FYN,SOX2,ALDH1A2,NOTCH1,SMC3,MTA2,NRG1,CHD4,WNT5B,PLCG1,HSPA8,CXCR4,KRT17,LFNG,SEMA3D
GO: Biological Process	GO:0051402	neuron apoptotic process		1.42e-05	0.126	0.00021	0.00203	43	358	SIGMAR1,LANCL1,ADARB1,PARP1,DRAXIN,AGTR2,FGFR3,MSH2,SIX1,FYN,FAIM2,SOD1,MYBL2,GABRB3,NES,BCL2,GDNF,NRP1,NEFL,CDK5R1,STXBP1,NAE1,NGFR,NTF3,NTRK1,NTRK2,GRID2,GRIK2,PRDX2,TFAP2A,TGFB2,TMTC4,PCP4,POU4F1,PPP2R2B,VSTM2L,SCRT2,ISL1,PTPRZ1,DLX1,NDNF,BCL2L11,EPHA7
GO: Cellular Component	GO:1904115	axon cytoplasm		1.43e-05	0.0145	0.000183	0.00137	15	69	ZC3H14,MAP6,MAPT,TMEM108,SOD1,KIF1A,ACTR10,KIF1B,NEFL,AGTPBP1,UCHL1,KIF5A,KIF5C,RANBP1,AP3B2
GO: Biological Process	GO:0072086	specification of loop of Henle identity		1.43e-05	0.127	0.00021	0.00203	4	4	IRX3,IRX1,HES5,IRX2
GO: Biological Process	GO:0003219	cardiac right ventricle formation		1.43e-05	0.127	0.00021	0.00203	4	4	SMARCD3,NOTCH1,HAND1,HAND2
GO: Biological Process	GO:0030510	regulation of BMP signaling pathway		1.43e-05	0.127	0.00021	0.00204	23	142	FST,FOXD1,SFRP2,MSX1,SCUBE2,SOX11,ZNF423,BMP4,BMPER,NOTCH1,LDB2,RNF165,NOG,WNT5A,HES5,CRB2,HTRA1,RGMA,DLX1,ATL1,RBPMS2,GREM1,ENG
GO: Biological Process	GO:0061551	trigeminal ganglion development		1.53e-05	0.136	0.000224	0.00217	5	7	SEMA3A,SIX1,NRP2,NRP1,DIRAS1
GO: Biological Process	GO:1903608	protein localization to cytoplasmic stress granule		1.53e-05	0.136	0.000224	0.00217	5	7	SSB,YBX1,TIA1,DDX1,DHX9
GO: Biological Process	GO:0044092	negative regulation of molecular function		1.53e-05	0.136	0.000224	0.00217	129	1482	MAP2,MAPT,MCM2,EZH2,ADARB1,ADCY2,ADCY3,ADRA2A,CSRNP3,AGTR2,PIP4K2B,HES6,MAD2L2,CD200,SFRP2,ANXA1,SCG5,PPM1E,APOC3,MSX1,BEX3,SLC8A1,ATP1A2,GOLGA8A,DKK2,KDM1A,GABBR1,PHACTR1,SOX11,NES,SPOCK1,NDN,BCL2,GFRA2,BMP4,BMP7,GADD45G,NGFR,PCSK1N,GNAI2,YWHAQ,GNAZ,NOTCH1,NPY1R,MCHR1,CALM1,CALM2,GPS1,GPS2,OAZ2,SRCIN1,PRDX2,TFAP4,NR2F2,NCS1,TGFB2,ENHO,THY1,P2RY1,TIMP3,PEBP1,SERPINB2,FZD10,MTURN,TNNT2,HDAC2,PCP4,…
GO: Biological Process	GO:0035850	epithelial cell differentiation involved in kidney development		1.54e-05	0.137	0.000225	0.00218	17	87	ACTA2,SALL1,BASP1,JAG1,GDNF,GLCCI1,BMP4,ALDH1A2,MPPED2,NOTCH1,THSD7A,TFAP2A,IRX3,CRB2,PAX8,GREM1,IRX2
GO: Biological Process	GO:0061383	trabecula morphogenesis		1.55e-05	0.138	0.000225	0.00218	14	62	FBN2,FGFR3,CHD7,SMARCA4,BMP7,NOTCH1,TGFB2,TGFBR1,NRG1,NOG,WNT10B,S1PR1,GREM1,ENG
GO: Biological Process	GO:0045773	positive regulation of axon extension		1.55e-05	0.138	0.000225	0.00218	14	62	MAP1B,MAPT,RUFY3,SLIT1,GDI1,NRP1,CNTN2,SEMA5A,CDH4,NRG1,NTN1,DBN1,L1CAM,EIF4G2
GO: Cellular Component	GO:0030055	cell-substrate junction		1.58e-05	0.0161	0.000201	0.00151	50	438	MCAM,ACTC1,ACTG1,ATAT1,FGFR3,MME,FHL1,EVL,FLT1,ITGA11,SORBS2,GIT1,HACD3,ANXA1,ANXA6,LIMS2,RND3,MAPRE1,ENAH,PALLD,NFASC,CLASP2,NRP1,YWHAQ,FERMT2,MAPRE2,WASF1,SRCIN1,THY1,CDH13,CORO1C,HNRNPK,PGM5,FLRT3,FLRT1,HSPA8,CNN3,VIM,TNC,YWHAB,YWHAE,DIXDC1,NEXN,AIF1L,ITGA4,DMD,CD99L2,L1CAM,ENG,MARCKS
GO: Biological Process	GO:0003338	metanephros morphogenesis		1.63e-05	0.145	0.000237	0.00229	10	33	SALL1,BASP1,AGTR2,GDNF,BMP4,PKD2,WNT7B,HES5,PAX8,GREM1
GO: Biological Process	GO:0060740	prostate gland epithelium morphogenesis		1.63e-05	0.145	0.000237	0.00229	10	33	FGFR2,BMP4,BMP7,NOTCH1,NOG,HOXD13,TNC,WNT5A,ID4,IGF1
GO: Biological Process	GO:0110020	regulation of actomyosin structure organization		1.66e-05	0.148	0.000241	0.00233	21	124	ACTG1,EVL,PPM1E,FHOD3,CCDC88A,LIMCH1,RBM24,CLASP2,NRP1,FERMT2,TMSB15A,TGFBR1,HDAC2,TPM1,PFN2,TMEFF2,PIK3R1,TMSB15B,STMN1,S1PR1,LPAR1
GO: Cellular Component	GO:0005925	focal adhesion		1.67e-05	0.017	0.000209	0.00157	49	427	MCAM,ACTC1,ACTG1,ATAT1,FGFR3,MME,FHL1,EVL,FLT1,ITGA11,SORBS2,GIT1,HACD3,ANXA1,ANXA6,LIMS2,RND3,MAPRE1,ENAH,PALLD,NFASC,CLASP2,NRP1,YWHAQ,FERMT2,MAPRE2,WASF1,SRCIN1,THY1,CDH13,CORO1C,HNRNPK,PGM5,FLRT3,FLRT1,HSPA8,CNN3,VIM,TNC,YWHAB,YWHAE,DIXDC1,NEXN,AIF1L,ITGA4,CD99L2,L1CAM,ENG,MARCKS
GO: Biological Process	GO:0048488	synaptic vesicle endocytosis		1.7e-05	0.151	0.000246	0.00237	16	79	ACTG1,NLGN4X,SCAMP5,NAPB,SYT11,VAMP2,SYP,SYT1,CALM1,CALM2,SYT2,NLGN3,HSPA8,DNAJC6,SNAP91,DNM1L
GO: Biological Process	GO:0140238	presynaptic endocytosis		1.7e-05	0.151	0.000246	0.00237	16	79	ACTG1,NLGN4X,SCAMP5,NAPB,SYT11,VAMP2,SYP,SYT1,CALM1,CALM2,SYT2,NLGN3,HSPA8,DNAJC6,SNAP91,DNM1L
GO: Biological Process	GO:0030336	negative regulation of cell migration		1.72e-05	0.153	0.000246	0.00238	46	396	ADARB1,MEOX2,CITED2,SEMA3A,SEMA6D,ACAN,JAG1,AGTR2,OLFM1,TNFRSF19,CD200,EVL,SFRP2,APEX1,LIMCH1,CLASP2,BCL2,STC1,NGFR,NOTCH1,NR2F2,THY1,TPM1,NRG1,NOG,PATZ1,CORO1C,ADGRG1,HMGB1,PFN2,TMEFF2,SLIT2,PRKG1,RTN4RL2,NDRG4,DACH1,PTN,PTPRG,PTPRM,CXCR4,SRGAP3,DPYSL3,DRD2,ROBO1,GREM1,ENG
GO: Biological Process	GO:0061550	cranial ganglion development		1.72e-05	0.153	0.000246	0.00238	6	11	SEMA3A,SIX1,KIF1B,NRP2,NRP1,DIRAS1
GO: Biological Process	GO:0090184	positive regulation of kidney development		1.72e-05	0.153	0.000246	0.00238	6	11	AGTR2,FOXD1,BMP4,NOG,RET,EDNRA
GO: Biological Process	GO:0062042	regulation of cardiac epithelial to mesenchymal transition		1.72e-05	0.153	0.000246	0.00238	6	11	JAG1,NOTCH1,TGFB2,TGFBR1,NOG,ENG
GO: Biological Process	GO:2000980	regulation of inner ear receptor cell differentiation		1.72e-05	0.153	0.000246	0.00238	6	11	SIX1,MYCL,MYCN,NOTCH1,HES5,DLL1
GO: Biological Process	GO:0021891	olfactory bulb interneuron development		1.72e-05	0.153	0.000246	0.00238	6	11	ATF5,SLIT1,SLIT3,SLIT2,WNT5A,ROBO1
GO: Biological Process	GO:0045631	regulation of mechanoreceptor differentiation		1.72e-05	0.153	0.000246	0.00238	6	11	SIX1,MYCL,MYCN,NOTCH1,HES5,DLL1
GO: Biological Process	GO:0031114	regulation of microtubule depolymerization		1.73e-05	0.154	0.000247	0.00239	11	40	MAP1B,MAP2,APC2,KATNB1,MID1,FGF13,CAMSAP1,CLASP2,STMN2,HDGFL3,CKAP2
GO: Biological Process	GO:0003198	epithelial to mesenchymal transition involved in endocardial cushion formation		1.76e-05	0.157	0.00025	0.00242	8	21	MSX1,SNAI2,BMP4,NOTCH1,TGFB2,TGFBR1,NOG,ENG
GO: Biological Process	GO:0048712	negative regulation of astrocyte differentiation		1.76e-05	0.157	0.00025	0.00242	8	21	FGFR3,ATF5,DLL3,MYCN,NOG,ID4,HES5,HMGA2
GO: Biological Process	GO:0071772	response to BMP		1.76e-05	0.157	0.00025	0.00242	33	248	SMPD3,FST,FOXD1,SFRP2,MSX1,SCUBE1,SCUBE2,SOX11,ZNF423,TNMD,BMP4,BMP7,BMPER,PHOX2B,NOTCH1,TBX2,LDB2,RNF165,TGFB2,RGMB,NOG,WNT5A,ID2,HES5,CRB2,HTRA1,DDX5,RGMA,DLX1,ATL1,RBPMS2,GREM1,ENG
GO: Biological Process	GO:0071773	cellular response to BMP stimulus		1.76e-05	0.157	0.00025	0.00242	33	248	SMPD3,FST,FOXD1,SFRP2,MSX1,SCUBE1,SCUBE2,SOX11,ZNF423,TNMD,BMP4,BMP7,BMPER,PHOX2B,NOTCH1,TBX2,LDB2,RNF165,TGFB2,RGMB,NOG,WNT5A,ID2,HES5,CRB2,HTRA1,DDX5,RGMA,DLX1,ATL1,RBPMS2,GREM1,ENG
GO: Molecular Function	GO:0001216	DNA-binding transcription activator activity		1.77e-05	0.0291	0.00139	0.0111	62	564	ETV1,MEIS1,MEOX1,MEOX2,SALL2,CSRNP3,FOXF2,FOXD1,PRRX2,FLI1,ATF5,SIX1,MSX1,SMARCD1,SMARCD3,MYBL2,SOX2,MYCN,SOX11,SOX12,MYT1,MAFA,NDN,NFYB,PHOX2B,TCF4,TCF12,TFAP2A,TFAP4,TFDP1,GTF2I,PAX6,PBX3,PATZ1,EBF2,HOXA10,HOXC10,HOXC11,HOXD10,HOXD13,HAND1,PLAGL1,HSF2,HAND2,PRRX1,ZNF521,POU2F2,POU4F1,ZIC1,ISL1,ZEB2,CSRNP2,PAX8,ARNT2,MAFB,DLX2,EBF3,E2F1,EBF1,HMGA2,ALX1,MAF
GO: Biological Process	GO:0051492	regulation of stress fiber assembly		1.82e-05	0.162	0.000257	0.00249	19	106	ACTG1,EVL,PPM1E,FHOD3,CCDC88A,LIMCH1,CLASP2,NRP1,FERMT2,TMSB15A,TGFBR1,TPM1,PFN2,TMEFF2,PIK3R1,TMSB15B,STMN1,S1PR1,LPAR1
GO: Biological Process	GO:0097479	synaptic vesicle localization		1.82e-05	0.162	0.000257	0.00249	15	71	MAP2,FGFR2,CNIH2,PCDH17,SYN1,AP1S2,SYT4,BRSK2,NLGN3,SNAP91,KIF5A,KIF5C,RAB3A,DPYSL2,AP3B2
GO: Biological Process	GO:1902742	apoptotic process involved in development		1.83e-05	0.163	0.000259	0.0025	13	55	SLIT3,MEGF10,BMP4,BMP7,NOTCH1,TGFB2,CDH13,SLIT2,HAND2,WNT7B,CRYAB,PAX8,BCL2L11
GO: Biological Process	GO:0051937	catecholamine transport		1.84e-05	0.164	0.000259	0.0025	18	97	ABAT,ADRA2A,AGTR2,SMPD3,SYT3,GABBR1,GDNF,SYT11,SYT1,SYT4,SYT2,P2RY1,PCP4,CHGA,CNR1,PTGER3,RAB3A,DRD2
GO: Cellular Component	GO:0019897	extrinsic component of plasma membrane		1.84e-05	0.0187	0.000227	0.00171	30	214	APC2,TENM2,OLFM1,ANXA1,SCUBE1,SCUBE2,SNAP25,FYN,STAC3,STAC,GNAI2,GNAO1,GNAZ,MCF2L,GNG3,GNG4,FERMT2,NPTX2,OLFM2,CDH4,CDH6,CDH12,CDH13,CDH15,GNG2,SNAP91,KPNA2,DTNA,ENO1,EPB41
GO: Biological Process	GO:0030850	prostate gland development		1.88e-05	0.167	0.000264	0.00255	14	63	FGFR2,ANXA1,SMARCC1,BMP4,BMP7,GLI3,NOTCH1,NOG,HOXA10,HOXD13,TNC,WNT5A,ID4,IGF1
GO: Cellular Component	GO:0030017	sarcomere		1.98e-05	0.0201	0.000242	0.00182	33	247	ACTC1,KLHL41,MYL9,AK1,FHL1,SORBS2,ANK2,FHOD3,SLC8A1,PALLD,SCN3B,MYH3,PDLIM3,FERMT2,CALM1,CALM2,CBFB,TMOD1,TNNC2,TNNC1,TNNI1,TNNI2,TNNT2,TNNT3,TPM1,CORO1C,TMOD2,PGM5,PKD2,CRYAB,NEXN,DMD,ENO1
GO: Biological Process	GO:0042326	negative regulation of phosphorylation		1.99e-05	0.177	0.00028	0.0027	55	507	MAPT,ADARB1,PIP4K2B,SFRP2,GIT1,PPM1E,APOC3,SLC8A1,PLPP3,CNKSR3,PBK,GFRA2,BMP4,BMP7,GADD45G,YWHAQ,CALM1,CALM2,NTF3,GPS1,GPS2,SRCIN1,TFAP4,NR2F2,NCS1,THY1,PEBP1,PAX6,PCP4,CDKN2D,NOG,CORO1C,TSC2,HNRNPU,SLIT2,DUSP26,UCHL1,MTCH2,MAPK8IP1,YWHAB,YWHAE,IGF1,PKIA,PRKDC,IL17RD,SIRPA,PTPN13,DMD,PID1,DRD2,DUSP7,CAMK2N2,RGS4,GREM1,ENG
GO: Biological Process	GO:0009953	dorsal/ventral pattern formation		2e-05	0.178	0.00028	0.00271	30	217	AXIN2,FZD8,JAG1,FST,ANKRD6,CXXC4,SOX11,GAS1,BMP4,BMP7,GLI3,BMPER,ROBO3,GPR161,PAX6,NOG,HOXA11,HOXD11,PKD2,CCDC136,WNT3,WNT7A,IGF1,IL17RD,LYPD6,ZEB2,ATL1,USP5,IFT52,GREM1
GO: Biological Process	GO:0035094	response to nicotine		2.01e-05	0.179	0.000281	0.00271	16	80	ABAT,MSX1,ATP1A2,GABBR1,BCL2,NTRK1,TH,HDAC2,PENK,CHRNA3,CNR1,IGF1,DBH,LYPD1,DHFR,DRD2
GO: Biological Process	GO:0051924	regulation of calcium ion transport		2.03e-05	0.181	0.000284	0.00274	41	340	ADCYAP1R1,ADRA2A,ANK2,CHD7,SLC8A1,ATP1A2,FYN,ATP2B1,MYLK,STAC3,BCL2,STAC,STC1,BMP4,GNAI2,GNAO1,CACNB1,MCHR1,CALM1,CALM2,TGFB2,GPR161,THY1,P2RX3,HPCA,PKD2,PLCG1,PLP1,HOMER2,AKAP6,YWHAE,IGF1,PLPP4,PTGER3,CXCR4,DMD,DRD2,RGS4,EDNRA,EPB41,JPH3
GO: Cellular Component	GO:0099738	cell cortex region		2.04e-05	0.0207	0.000246	0.00185	13	55	PPFIA3,RIMS1,CLASP2,INSC,PKD2,RIMS4,CTBP2,RIMS2,RIMS3,DCTN1,ENO1,ENO2,EPB41
GO: Biological Process	GO:0019932	second-messenger-mediated signaling		2.04e-05	0.182	0.000285	0.00275	70	696	MAPT,TENM2,ADCY2,ADCY3,ADCYAP1R1,RNF157,ADRA2A,AGTR2,CAP2,ANK2,SGCD,ANXA1,APLP1,LGR5,SLC8A1,GKAP1,ATP1A2,SAMD14,GABBR1,MAFA,PDE10A,RUNDC3A,GNAI2,GNAO1,GNAZ,ADGRL2,ADGRL3,NPY1R,LPAR4,MCHR1,CALM1,CALM2,NTRK2,GPR161,P2RX3,P2RY1,PEBP1,LPAR2,TNNT2,CDH13,EXOC4,NRG1,PDE3A,ENPP2,GNG2,ADGRG1,CHGA,HPCA,PKD2,PLCG1,HOMER2,CNR1,AKAP6,NECAB2,IGF1,PRKG1,RIMS2,PTGER3,PTH1R,PTPRN,CXCR4,DMD,NDNF,DRD2,L1CAM,S1PR1,L…
GO: Biological Process	GO:0038179	neurotrophin signaling pathway		2.09e-05	0.186	0.00029	0.00281	12	48	KIDINS220,AGTR2,CYFIP2,TMEM108,DOK5,NDN,GFRA1,NGFR,WASF1,NTF3,NTRK1,NTRK2
GO: Biological Process	GO:0010959	regulation of metal ion transport		2.09e-05	0.186	0.00029	0.00281	42	352	ADCYAP1R1,ADRA2A,ANK2,CHD7,SLC8A1,ATP1A2,FYN,ATP2B1,MYLK,STAC3,BCL2,STAC,STC1,BMP4,GNAI2,GNAO1,CACNB1,MCHR1,CALM1,CALM2,TGFB2,GPR161,THY1,P2RX3,HPCA,PKD2,PLCG1,PLP1,HOMER2,AKAP6,YWHAE,IGF1,PLPP4,PTGER3,CXCR4,KCNH2,DMD,DRD2,RGS4,EDNRA,EPB41,JPH3
GO: Biological Process	GO:0061005	cell differentiation involved in kidney development		2.13e-05	0.189	0.000295	0.00285	18	98	ACTA2,SALL1,BASP1,JAG1,GDNF,GLCCI1,BMP4,ALDH1A2,GLI3,MPPED2,NOTCH1,THSD7A,TFAP2A,IRX3,CRB2,PAX8,GREM1,IRX2
GO: Biological Process	GO:0008406	gonad development		2.13e-05	0.19	0.000296	0.00286	43	364	RRM1,CITED2,SEMA3A,SALL1,BASP1,FST,SFRP2,MSH2,NUDT1,SLIT3,SOD1,NCOA6,NASP,BCL2,GDNF,GFRA1,BMP4,NTRK1,TGFB2,TGFBR1,H3-3A,HSD17B10,TOX2,CDH6,PATZ1,ADGRG1,HMGB2,HNRNPA1,HNRNPA2B1,HNRNPK,HOXA10,HOXA11,SLIT2,VGF,SCHIP1,WNT5A,PTPRN,PTX3,KIT,BCL2L11,RDH10,LFNG,HMGA2
GO: Biological Process	GO:0006941	striated muscle contraction		2.19e-05	0.195	0.000303	0.00293	30	218	ACTC1,KLHL41,FGF13,SRSF1,ANK2,SGCD,SLC8A1,ATP1A2,ATP1A3,SCN3B,MYH3,STAC3,STAC,STC1,CALM1,CALM2,TNNC2,TNNC1,TNNI1,TNNI2,TNNT2,TNNT3,TPM1,CHGA,PKD2,AKAP6,CXCR4,KCNH2,DMD,DTNA
GO: Molecular Function	GO:0098632	cell-cell adhesion mediator activity		2.19e-05	0.036	0.0015	0.012	14	61	CD200,ANXA1,LRRC4C,PALLD,NFASC,ROBO3,CNTN2,NRCAM,TRIM29,CNN3,VSTM2L,NEXN,SIRPA,JAM3
GO: Biological Process	GO:0009725	response to hormone		2.2e-05	0.196	0.000304	0.00294	121	1382	ABCA3,UFSP2,ACADM,MAP1B,MAP2,ACAT1,ADCY2,ADCY3,FABP5,CITED2,PARP1,ADRA2A,AGTR2,PIP4K2B,AKR1B1,FOXM1,SRSF3,ANXA1,PIK3R3,SESN3,APEX1,MSI1,APOC3,LGR5,SKP2,NCOA5,ASNS,SLIT3,GKAP1,SMARCA4,SMARCC1,UHRF1,ATP1A2,ATP1A3,FYN,ATP2B1,NCOA6,NMNAT2,ATP6V1G2,NAP1L1,LMO3,BCHE,CLASP2,BCL2,SST,GDNF,STC1,GHR,NEFL,BMP4,BMP7,FIBIN,GLI3,VAMP2,GNAI2,NOTCH1,ADGRL3,CALM1,CALM2,YBX1,NTRK2,NTS,CBFB,TFAP4,TGFB2,TGFBR1,TH,EN…
GO: Molecular Function	GO:0043565	sequence-specific DNA binding		2.24e-05	0.0368	0.0015	0.012	161	1855	DPF1,MAPT,ETV1,MCM2,MCM3,MCM4,MCM5,MCM6,MCM7,BCL11A,EZH2,MEIS1,MEOX1,MEOX2,SALL2,SALL1,CSRNP3,BASP1,HES6,FOXF2,FOXD1,PRRX2,FOXM1,FLI1,ZNF821,TEAD2,SFPQ,ATF5,ZNF618,APEX1,SHOX2,ZBTB12,MSH2,CHD7,SIX1,MSX1,CXXC4,SNAI2,SMARCA4,UHRF1,SMARCD1,SMARCD3,ZFHX3,KDM1A,MYBL2,SOX2,MYCL,MYCN,SOX11,SOX12,ZNF423,MYT1,MAFA,NKX3-2,NPAS3,NCL,NDN,BCL2,ZNF302,EHMT2,GLI3,RBMX,NFYB,YWHAQ,NME1,PHOX2B,TBX2,TCF4,ZEB1,PCBP3…
GO: Biological Process	GO:0046530	photoreceptor cell differentiation		2.25e-05	0.2	0.00031	0.003	25	166	ARL3,SOX11,PCDH17,EHMT2,NOTCH1,AGTPBP1,TBX2,NTRK2,ODC1,TH,THY1,PAX6,CDH4,SDK2,ID2,IRX1,NKD1,CRB2,DCTN1,DCX,PTN,DLX1,DLX2,IFT57,VANGL2
GO: Molecular Function	GO:0004714	transmembrane receptor protein tyrosine kinase activity		2.25e-05	0.037	0.0015	0.012	15	69	EPHB3,EFEMP1,FGFR3,FGFR2,FLT1,NRP2,NRP1,NTRK1,NTRK2,KIT,RET,EFNB3,EPHA3,EPHA4,EPHA7
GO: Biological Process	GO:0021983	pituitary gland development		2.27e-05	0.202	0.000313	0.00303	14	64	SALL1,SIX1,MSX1,KDM1A,SOX2,BMP4,ALDH1A2,PAX6,NOG,WNT5A,GREB1,ISL1,DRD2,HMGA2
GO: Molecular Function	GO:0003680	minor groove of adenine-thymine-rich DNA binding		2.28e-05	0.0375	0.0015	0.012	6	11	MAPT,PAX6,HNRNPD,HAND2,POU3F4,HMGA2
GO: Cellular Component	GO:0098948	intrinsic component of postsynaptic specialization membrane		2.31e-05	0.0234	0.000276	0.00207	20	116	ADRA2A,NLGN4X,MPP2,CNIH2,LRRC4C,ADAM22,CACNG4,GABRA3,GABRB3,LRRC4,NRCAM,GRID2,NRG1,CHRNA3,NLGN3,PTPRZ1,GRIN3A,CACNG7,EFNB3,EPHA7
GO: Biological Process	GO:0030038	contractile actin filament bundle assembly		2.42e-05	0.215	0.000332	0.00321	21	127	ACTG1,EVL,PPM1E,FHOD3,CCDC88A,LIMCH1,PHACTR1,CLASP2,NRP1,FERMT2,TMSB15A,TGFBR1,TPM1,PFN2,TMEFF2,PIK3R1,TMSB15B,STMN1,S1PR1,LPAR1,FAM171A1
GO: Biological Process	GO:0043149	stress fiber assembly		2.42e-05	0.215	0.000332	0.00321	21	127	ACTG1,EVL,PPM1E,FHOD3,CCDC88A,LIMCH1,PHACTR1,CLASP2,NRP1,FERMT2,TMSB15A,TGFBR1,TPM1,PFN2,TMEFF2,PIK3R1,TMSB15B,STMN1,S1PR1,LPAR1,FAM171A1
GO: Biological Process	GO:0030509	BMP signaling pathway		2.43e-05	0.216	0.000333	0.00322	31	230	SMPD3,FST,FOXD1,SFRP2,MSX1,SCUBE1,SCUBE2,SOX11,ZNF423,BMP4,BMP7,BMPER,NOTCH1,TBX2,LDB2,RNF165,TGFB2,RGMB,NOG,WNT5A,ID2,HES5,CRB2,HTRA1,DDX5,RGMA,DLX1,ATL1,RBPMS2,GREM1,ENG
GO: Biological Process	GO:1905330	regulation of morphogenesis of an epithelium		2.45e-05	0.218	0.000335	0.00324	17	90	SALL1,AGTR2,SIX1,CFAP20,SNAI2,GDNF,BMP4,BMP7,TBX2,NOG,WNT5B,HOXD13,WNT5A,NKD1,PAX8,NTN4,GREM1
GO: Biological Process	GO:2000146	negative regulation of cell motility		2.53e-05	0.225	0.000345	0.00334	47	414	ADARB1,MEOX2,CITED2,SEMA3A,SEMA6D,ACAN,JAG1,AGTR2,OLFM1,TNFRSF19,CD200,EVL,SFRP2,APEX1,LIMCH1,CLASP2,BCL2,STC1,NGFR,NOTCH1,NR2F2,THY1,TPM1,NRG1,NOG,PATZ1,CORO1C,ADGRG1,HMGB1,PFN2,TMEFF2,SLIT2,PRKG1,RTN4RL2,NDRG4,DACH1,PTN,PTPRG,PTPRM,SPOCK3,CXCR4,SRGAP3,DPYSL3,DRD2,ROBO1,GREM1,ENG
GO: Biological Process	GO:0051656	establishment of organelle localization		2.59e-05	0.23	0.000353	0.00341	93	1004	NUSAP1,MAP1B,MAP2,MAP6,MAPT,MARK1,KATNB1,MCAM,MCM2,MCM7,ATAT1,TBC1D16,TUBB4A,FGFR2,CNIH2,COPG2,TACC2,MAPRE1,KIFAP3,ARL3,CCDC88A,RUVBL1,CFAP20,SLIT1,CHMP3,MYH10,KIF1A,VPS4A,ZNF423,ACTR10,KIF1B,CPLX2,CLASP2,NEFL,STXBP1,SYT11,INSC,VAMP2,AP1S2,SYT4,YWHAQ,WASF1,NOTCH1,AGTPBP1,PARD3B,CHAMP1,TTL,CDK1,PAX6,EVI5L,DCTN3,EXOC4,CENPF,CETN2,ENPP2,CHGA,HNRNPU,UCHL1,PKD2,NTN1,TTLL1,ATXN10,FSD1,YWHAE,FEZ1,DYNLL2…
GO: Biological Process	GO:0044770	cell cycle phase transition		2.59e-05	0.23	0.000353	0.00341	71	714	MCM2,MCM3,MCM4,MCM5,MCM6,MCM7,EZH2,MEIS1,CDC7,TUBB4A,MAD2L2,FHL1,FOXM1,ATF5,ANXA1,APEX1,SKP1,SKP2,PAICS,PDPN,MAPRE1,SMARCD3,NES,VPS4A,GAS1,NASP,BCAT1,CLASP2,BCL2,NAE1,TIMELESS,YWHAQ,PHOX2B,CALM1,CALM2,BRSK2,TFAP4,TFDP1,ZWINT,CDK1,CDC20,PCNA,DCTN3,CDKN2D,CENPF,CETN2,CDK14,CIRBP,PKD2,PRMT1,PLAGL1,HSPA8,WNT10B,ID2,ID4,YWHAE,PKIA,PRKDC,DCTN1,STMN4,TUBA1A,CXCR4,DHFR,PINX1,PCBP4,E2F1,HMGA2,LMNB1,DYNC1L…
GO: Biological Process	GO:0003230	cardiac atrium development		2.61e-05	0.233	0.000355	0.00343	12	49	FHL1,ANK2,SHOX2,NOTCH1,TGFB2,TNNT2,NOG,NSD2,WNT5A,IGF1,ISL1,ENG
GO: Biological Process	GO:0090190	positive regulation of branching involved in ureteric bud morphogenesis		2.62e-05	0.233	0.000355	0.00343	8	22	SALL1,AGTR2,SIX1,GDNF,BMP4,NOG,PAX8,GREM1
GO: Biological Process	GO:0070307	lens fiber cell development		2.62e-05	0.233	0.000355	0.00343	8	22	FGFR3,FGFR2,SMARCA4,TMOD1,WNT5B,VIM,WNT7A,WNT7B
GO: Biological Process	GO:0021538	epithalamus development		2.62e-05	0.233	0.000355	0.00343	8	22	WLS,DAAM1,SOX2,KCTD12,NOTCH1,TBX2,PAX6,POU4F1
GO: Molecular Function	GO:0001228	DNA-binding transcription activator activity, RNA polymerase II-specific		2.72e-05	0.0447	0.00172	0.0137	61	560	ETV1,MEIS1,MEOX1,MEOX2,SALL2,CSRNP3,FOXF2,FOXD1,PRRX2,FLI1,ATF5,SIX1,MSX1,SMARCD1,SMARCD3,MYBL2,SOX2,MYCN,SOX11,SOX12,MYT1,MAFA,NDN,NFYB,PHOX2B,TCF4,TCF12,TFAP2A,TFAP4,TFDP1,GTF2I,PAX6,PBX3,PATZ1,EBF2,HOXA10,HOXC10,HOXC11,HOXD10,HOXD13,HAND1,PLAGL1,HSF2,HAND2,PRRX1,ZNF521,POU2F2,POU4F1,ZIC1,ISL1,ZEB2,CSRNP2,PAX8,ARNT2,MAFB,DLX2,EBF3,EBF1,HMGA2,ALX1,MAF
GO: Cellular Component	GO:0030016	myofibril		2.74e-05	0.0278	0.000323	0.00243	35	273	ACTC1,ACTG1,KLHL41,MYL9,AK1,FHL1,SORBS2,ANK2,FHOD3,SLC8A1,PALLD,SCN3B,MYH3,PDLIM3,FERMT2,CALD1,CALM1,CALM2,CBFB,TMOD1,TNNC2,TNNC1,TNNI1,TNNI2,TNNT2,TNNT3,TPM1,CORO1C,TMOD2,PGM5,PKD2,CRYAB,NEXN,DMD,ENO1
GO: Biological Process	GO:0036303	lymph vessel morphogenesis		2.76e-05	0.246	0.000374	0.00361	13	57	MCAM,SVEP1,PDPN,NOTCH1,NR2F2,WNT5B,PKD2,ITGA4,ELMO1,CXCR4,IQSEC1,MAFB,LPAR1
GO: Biological Process	GO:1901880	negative regulation of protein depolymerization		2.84e-05	0.253	0.000384	0.00371	17	91	MAP1B,MAP2,APC2,KATNB1,ADD2,MID1,FGF13,CAMSAP1,EVL,SPTBN2,CLASP2,STMN2,TMOD1,TPM1,TMOD2,HDGFL3,CKAP2
GO: Biological Process	GO:0060512	prostate gland morphogenesis		2.9e-05	0.258	0.000391	0.00378	10	35	FGFR2,BMP4,BMP7,NOTCH1,NOG,HOXD13,TNC,WNT5A,ID4,IGF1
GO: Biological Process	GO:0140353	lipid export from cell		2.94e-05	0.262	0.000396	0.00383	20	119	ABAT,AGTR2,APBA1,PPFIA3,SLC1A2,SLC1A6,RIMS1,SNAP25,GABBR1,CPLX1,STXBP1,VAMP2,SYT1,SYT4,NTRK2,NRG1,TRH,PRKG1,RAB3A,DPYSL2
GO: Biological Process	GO:0060538	skeletal muscle organ development		2.99e-05	0.266	0.000402	0.00389	40	334	KLHL41,MEOX2,CITED2,BASP1,FHL1,SHOX2,SIX1,SLC8A1,ATP1A2,RBM24,GOLGA8A,MEGF10,SOX11,MYH3,MYT1,STAC3,BCL2,SAP30,GFRA3,PDLIM3,NGFR,PHOX2B,NOTCH1,NR2F2,TGFB2,HOXD9,HOXD10,MYLPF,PLAGL1,HSPA8,WNT10B,CRYAB,SCUBE3,DDX5,DMD,CDON,FOXP2,RET,DLL1,MARCKS
GO: Biological Process	GO:0030324	lung development		3.04e-05	0.27	0.000407	0.00394	35	277	ABCA3,FGFR3,FGFR2,MME,SMPD3,PDPN,SOX2,MYCN,SOX11,BMP4,ALDH1A2,INSC,GLI3,TIMELESS,NOTCH1,TGFB2,TGFBR1,NOG,HMGB1,HNRNPA1,HNRNPA2B1,HNRNPK,HS6ST1,TNC,WNT5A,WNT7B,IGF1,PHF14,DBN1,PTN,RAB3A,FOXP2,RDH10,VANGL2,HMGA2
GO: Biological Process	GO:0008380	RNA splicing		3.09e-05	0.275	0.000414	0.004	55	515	CASC3,SFPQ,SRSF1,SRSF2,SRSF3,AFF2,SRSF7,TRA2B,PUF60,CWC15,KHDRBS3,CELF2,PPIL1,FUS,RBM24,CPSF3,KDM1A,LUC7L3,HNRNPM,NCL,RBMX,HNRNPA0,HTATSF1,NOVA1,NOVA2,YBX1,PTBP2,PSIP1,TIA1,CELF3,HNRNPA1,HNRNPA2B1,HNRNPD,HNRNPH1,HNRNPH3,HNRNPK,HNRNPU,CIRBP,PIK3R1,HSPA8,CELF6,CELF5,RBFOX3,CELF4,DDX1,DDX5,DHX9,PCBP4,TSEN15,SNRNP25,RBM3,HNRNPA3,ELAVL2,ELAVL4,TAF15
GO: Cellular Component	GO:0060076	excitatory synapse		3.13e-05	0.0317	0.000365	0.00274	16	82	NLGN4X,FGFR2,SLC1A6,PALLD,CADM3,SPTBN2,LRRC4,SYT11,SYP,SYT1,NTRK2,GRID2,NLGN3,DBN1,SNAP91,NTM
GO: Biological Process	GO:0060419	heart growth		3.13e-05	0.279	0.000419	0.00406	24	159	MEIS1,CITED2,BASP1,AGTR2,FGFR2,SORBS2,RUVBL1,SMARCA4,NOTCH1,TBX2,TGFB2,TGFBR1,CDK1,HDAC2,NRG1,NOG,COL14A1,AKAP6,IGF1,PRKG1,NDRG4,KCNK2,S1PR1,RGS4
GO: Biological Process	GO:0031503	protein-containing complex localization		3.2e-05	0.285	0.000428	0.00414	78	810	MCAM,MCM2,MCM7,ATAT1,TBC1D16,TUBB4A,GPC4,FGFR2,CASC3,SFPQ,SRSF1,SRSF2,SRSF3,SRSF7,GIT1,SGCD,CNIH2,ADAM22,MAPRE1,KIFAP3,ARL3,CCDC88A,RUVBL1,CFAP20,NSG1,STAU2,CACNG4,SNAP25,CPSF3,ZNF423,CPLX1,SSB,VAMP2,NOTCH1,NPTX2,CDK1,EVI5L,DCTN3,LGI1,XPOT,NRG1,CENPF,CETN2,ENPP2,TUB,HNRNPA2B1,HNRNPU,HPCA,PKD2,TTLL1,ATXN10,AKAP6,FSD1,YWHAE,DYNLL2,MAPK10,CRB2,LRRC49,DBN1,DCTN1,DCX,ELMO1,ASAP1,TUBA1A,CXCR4,IQSEC1,KI…
GO: Molecular Function	GO:0005516	calmodulin binding		3.22e-05	0.0528	0.00195	0.0156	32	233	MAP2,MAP6,EWSR1,ADCY3,ADD2,BASP1,SCN3A,CAMSAP1,SLC8A1,ATP2B1,MYH3,MYH10,MYLK,GAP43,VAMP2,NGFR,SYT1,YWHAQ,CALD1,PCP4,PDE1A,CAMKV,PIK3R1,CNN3,DDX5,KCNN1,KCNQ2,CAMK1D,RGS4,RGS16,MARCKS,EPB41
GO: Biological Process	GO:0098935	dendritic transport		3.27e-05	0.291	0.000436	0.00422	6	12	SFPQ,STAU2,WASF1,HNRNPU,KIF5A,KIF5C
GO: Biological Process	GO:0031399	regulation of protein modification process		3.29e-05	0.293	0.000439	0.00424	162	1976	MAPT,EZH2,ADARB1,ADCY2,ADCY3,AXIN2,FZD8,ADRA2A,KIDINS220,AGTR2,SPSB4,FGF13,FGFR3,SMPD3,MAD2L2,FOXF2,FLT1,SFRP2,HACD3,PIK3R3,PPM1E,SKP1,SKP2,SLC8A1,CCDC88A,PLPP3,CNKSR3,SNAI2,SMARCA4,LIMCH1,FYN,GOLGA8A,PEA15,KDM1A,SOD1,GPRC5B,PHACTR1,GAP43,PBK,NDN,BCL2,GDNF,GFRA1,GFRA2,NRP1,GHR,BMP4,BMP7,CDK5R1,AFAP1L2,GADD45G,EHMT2,NRK,GNAI2,BMPER,YWHAQ,GNG3,FERMT2,CDK5R2,DIRAS1,CALM1,TNFSF18,CALM2,NTF3,NTRK1,NTR…
GO: Biological Process	GO:0061308	cardiac neural crest cell development involved in heart development		3.32e-05	0.296	0.000442	0.00427	7	17	CITED2,JAG1,NRP1,BMP4,BMP7,HAND2,ENG
GO: Biological Process	GO:0010564	regulation of cell cycle process		3.35e-05	0.298	0.000445	0.0043	86	917	NUSAP1,RPS6KA2,EWSR1,EZH2,AXIN2,CDC7,TUBB4A,KLHL13,FGFR3,FGFR2,SMPD3,MAD2L2,FHL1,FOXM1,SFPQ,ATF5,GIT1,ANXA1,APEX1,SKP1,PDPN,MSX1,MAPRE1,CHMP3,SMARCD3,GABRR1,VPS4A,GAS1,BCL2,BMP4,BMP7,CDK5R1,EHMT2,NAE1,YWHAQ,PHOX2B,NUDT16,CALM1,CALM2,BRSK2,TFAP4,TFDP1,ZWINT,CBX5,PEBP1,TTL,CDK1,CDC20,PCNA,DCTN3,CDKN2D,PDE3A,CENPF,CETN2,CBX3,HNRNPU,CIRBP,WIZ,PKD2,PRMT1,PLAGL1,WNT5A,WNT10B,ID2,POU4F1,FSD1,YWHAE,IGF1,…
GO: Biological Process	GO:0061311	cell surface receptor signaling pathway involved in heart development		3.37e-05	0.3	0.000446	0.00431	13	58	TMEM88,JAG1,MSX1,SNAI2,BMP4,BMP7,NOTCH1,NOG,HAND2,WNT5A,ID4,DLL1,VANGL2
GO: Biological Process	GO:0034331	cell junction maintenance		3.37e-05	0.3	0.000446	0.00431	13	58	MPP2,MPZ,GIT1,RIMS1,FYN,FERMT2,CADM1,HSPA8,CTBP2,RIMS2,DCTN1,RAB3A,CBLN2
GO: Cellular Component	GO:0060198	clathrin-sculpted vesicle		3.46e-05	0.0351	0.000395	0.00296	6	12	SLC18A3,GAD1,VAMP2,SYT1,HSPA8,RAB3A
GO: Cellular Component	GO:0071564	npBAF complex		3.46e-05	0.0351	0.000395	0.00296	6	12	SMARCA4,SMARCC1,SMARCC2,SMARCD1,SMARCD3,SMARCE1
GO: Biological Process	GO:0007519	skeletal muscle tissue development		3.47e-05	0.309	0.000459	0.00443	38	313	KLHL41,MEOX2,CITED2,FHL1,SHOX2,SIX1,SLC8A1,ATP1A2,RBM24,GOLGA8A,MEGF10,SOX11,MYH3,STAC3,BCL2,SAP30,GFRA3,PDLIM3,NGFR,PHOX2B,NOTCH1,NR2F2,TGFB2,HOXD9,HOXD10,MYLPF,PLAGL1,HSPA8,WNT10B,CRYAB,SCUBE3,DDX5,DMD,CDON,FOXP2,RET,DLL1,MARCKS
GO: Biological Process	GO:0048486	parasympathetic nervous system development		3.51e-05	0.313	0.000464	0.00449	9	29	ADARB1,SEMA3A,SIX1,GDNF,NRP2,NRP1,PHOX2B,TFAP2A,CHN1
GO: Biological Process	GO:0072657	protein localization to membrane		3.52e-05	0.313	0.000464	0.00449	76	786	TMEM88,REEP2,TTC7B,GPC4,FGF13,TOMM40,SORBS2,ANK2,GIT1,ADAM22,TMEFF1,ARL3,CCDC88A,NSG1,EFR3B,CACNG4,SNAP25,FYN,SCN3B,VPS4A,STAC3,CPLX1,NFASC,CLASP2,BCL2,EPB41L3,LRRC4,GDI1,MOAP1,STAC,CDK5R1,STXBP1,VAMP2,FAM126A,GPC2,YWHAQ,FERMT2,CACNB1,NPTX2,CALM1,CALM2,GRIK2,TFDP1,THY1,P2RY1,PDCD5,LGI1,EXOC4,TSC2,TUB,RAB3C,RAB38,HPCA,NRXN2,PIK3R1,MTCH2,NECAB2,CPE,YWHAB,YWHAE,PREPL,MAPK10,REEP1,DBN1,ITGA4,PTN,RAB3…
GO: Biological Process	GO:0060548	negative regulation of cell death		3.53e-05	0.314	0.000464	0.00449	117	1341	EYA4,ACTC1,MCM5,EYA2,ADCYAP1R1,RNF157,CITED2,DRAXIN,AGTR2,CFDP1,FGFR2,AKR1B1,CD200,MPZ,TEAD2,SFRP2,ATF5,ANXA1,APBB2,APEX1,MSH2,API5,SIX1,LIMS2,PDPN,MSX1,KIFAP3,BEX3,ASNS,SNAI2,SMARCA4,FYN,FAIM2,PEA15,KDM1A,SOD1,GABRB3,SOX11,NES,GAS1,NKX3-2,NCL,BCL2,GDNF,NRP1,GHR,NEFL,BMP4,BMP7,STXBP1,GLI3,NGFR,GNAI2,FERMT2,NOTCH1,TNFSF18,YBX1,NTF3,NTRK1,NTRK2,SEMA5A,GRIK2,PRDX2,TFAP2A,TGFB2,TGFBR1,THY1,PA2G4,SERP…
GO: Biological Process	GO:0051147	regulation of muscle cell differentiation		3.55e-05	0.316	0.000467	0.00452	28	202	EZH2,FGFR2,SHOX2,MSX1,SMARCD3,RBM24,MEGF10,BCL2,BMP4,NOTCH1,ZEB1,YBX1,TMEM119,OLFM2,CDH15,NRG1,AKAP6,TNPO2,ID2,IGF1,KIT,CDON,DNMT1,DLL1,RGS4,RBPMS2,GREM1,ENG
GO: Cellular Component	GO:0099060	integral component of postsynaptic specialization membrane		3.58e-05	0.0363	0.000403	0.00302	19	110	ADRA2A,NLGN4X,CNIH2,LRRC4C,ADAM22,CACNG4,GABRA3,GABRB3,LRRC4,NRCAM,GRID2,NRG1,CHRNA3,NLGN3,PTPRZ1,GRIN3A,CACNG7,EFNB3,EPHA7
GO: Biological Process	GO:0001964	startle response		3.64e-05	0.324	0.000478	0.00462	11	43	EYA4,FABP7,SLITRK6,CYFIP2,NPAS3,GRID2,NRG1,PENK,DBN1,GRIN3A,DRD2
GO: Biological Process	GO:0099174	regulation of presynapse organization		3.64e-05	0.324	0.000478	0.00462	11	43	GPC4,SLITRK6,MDGA1,SLITRK2,GRID2,NLGN3,WNT7A,SLITRK5,PTPRD,SNAP91,CBLN2
GO: Biological Process	GO:0003156	regulation of animal organ formation		3.8e-05	0.338	0.000497	0.0048	10	36	CITED2,SIX1,GDNF,BMP4,BMP7,HOXA11,HOXC11,HOXD11,WNT5A,ROBO1
GO: Biological Process	GO:0072498	embryonic skeletal joint development		3.81e-05	0.339	0.000497	0.0048	8	23	SHOX2,BMP4,BMP7,NOG,HOXA11,HOXC11,HOXD11,SEMA3D
GO: Biological Process	GO:0051481	negative regulation of cytosolic calcium ion concentration		3.81e-05	0.339	0.000497	0.0048	8	23	SMPD3,SLC8A1,ATP1A2,ATP2B1,NPY1R,GTF2I,KCNK3,DRD2
GO: Biological Process	GO:0062043	positive regulation of cardiac epithelial to mesenchymal transition		3.87e-05	0.344	0.000501	0.00485	5	8	JAG1,NOTCH1,TGFB2,TGFBR1,ENG
GO: Biological Process	GO:0006208	pyrimidine nucleobase catabolic process		3.87e-05	0.344	0.000501	0.00485	5	8	DPYSL4,CRMP1,DPYSL5,DPYSL2,DPYSL3
GO: Biological Process	GO:0021855	hypothalamus cell migration		3.87e-05	0.344	0.000501	0.00485	5	8	SEMA3A,NRP2,NRP1,IGSF10,NDNF
GO: Biological Process	GO:0021886	hypothalamus gonadotrophin-releasing hormone neuron differentiation		3.87e-05	0.344	0.000501	0.00485	5	8	SEMA3A,NRP2,NRP1,IGSF10,NDNF
GO: Biological Process	GO:0021888	hypothalamus gonadotrophin-releasing hormone neuron development		3.87e-05	0.344	0.000501	0.00485	5	8	SEMA3A,NRP2,NRP1,IGSF10,NDNF
GO: Biological Process	GO:0048545	response to steroid hormone		3.88e-05	0.345	0.000502	0.00485	60	582	ABCA3,UFSP2,ACADM,MAP2,PARP1,AGTR2,ANXA1,SKP2,SLIT3,SMARCA4,ATP1A2,ATP1A3,ATP2B1,LMO3,BCHE,BCL2,SST,GDNF,STC1,GHR,NEFL,BMP4,BMP7,FIBIN,NOTCH1,CALM1,CALM2,NTRK2,NTS,CBFB,TFAP4,TGFB2,TH,PEBP1,PCNA,NRG1,CDO1,TRH,CBX3,HMGB1,HMGB2,HNRNPA2B1,HNRNPU,SLIT2,PIK3R1,HSPA8,WNT5A,WNT7B,IGF1,ISL1,PTGER3,DDX5,PTN,LBH,RAN,BCL2L11,L1CAM,HMGA2,LMNB1,ENG
GO: Biological Process	GO:0035265	organ growth		3.89e-05	0.346	0.000503	0.00486	34	269	MEIS1,CITED2,NLGN4X,BASP1,AGTR2,FGFR3,FGFR2,SMPD3,SORBS2,ANXA6,RUVBL1,SMARCA4,SOD1,BCL2,STC1,EHMT2,NOTCH1,TBX2,TGFB2,TGFBR1,CDK1,HDAC2,NRG1,NOG,COL14A1,AKAP6,IGF1,PRKG1,NDRG4,KCNK2,BCL2L11,DLL1,S1PR1,RGS4
GO: Molecular Function	GO:0001786	phosphatidylserine binding		3.9e-05	0.0639	0.00228	0.0182	14	64	MARK1,MME,SMPD3,SYT3,ANXA6,GAP43,SYT11,SYT1,SYT4,SYT2,HMGB1,HSPA8,ASAP1,MARCKS
GO: Biological Process	GO:0032270	positive regulation of cellular protein metabolic process		3.95e-05	0.351	0.000509	0.00492	145	1739	MAPT,EZH2,ADCY2,ADCY3,AXIN2,FZD8,S100A9,ADRA2A,KIDINS220,AGTR2,ANTXR1,SPSB4,FGF13,FGFR3,MAD2L2,FLT1,SFRP2,HACD3,PIK3R3,SKP1,SKP2,CYFIP2,BEX3,CCDC88A,RUVBL1,PLPP3,SNAI2,SMARCA4,UHRF1,LIMCH1,FYN,GOLGA8A,PEA15,KDM1A,SOD1,GPRC5B,GAP43,PBK,NDN,BCL2,GDNF,GFRA1,GFRA2,NRP1,GHR,BMP4,BMP7,CDK5R1,AFAP1L2,GADD45G,RBMS3,NRK,NGFR,GNG3,FERMT2,CDK5R2,CNTN2,AGTPBP1,DIRAS1,CALM1,TNFSF18,CALM2,NTF3,NTRK1,NTRK2,TMEM…
GO: Biological Process	GO:0048665	neuron fate specification		4.02e-05	0.358	0.000517	0.005	12	51	SIX1,ZC4H2,EHMT2,GLI3,TBX2,HOXC10,HOXD10,NTN1,ISL2,POU4F1,ISL1,DLL1
GO: Biological Process	GO:0099084	postsynaptic specialization organization		4.02e-05	0.358	0.000517	0.005	12	51	MPP2,GIT1,TMEM108,GAP43,LRRC4,GRID2,NLGN3,CADM1,NRXN2,HSPA8,DBN1,PTPRD
GO: Cellular Component	GO:0061200	clathrin-sculpted gamma-aminobutyric acid transport vesicle		4.06e-05	0.0412	0.000448	0.00336	5	8	GAD1,VAMP2,SYT1,HSPA8,RAB3A
GO: Cellular Component	GO:0061202	clathrin-sculpted gamma-aminobutyric acid transport vesicle membrane		4.06e-05	0.0412	0.000448	0.00336	5	8	GAD1,VAMP2,SYT1,HSPA8,RAB3A
GO: Biological Process	GO:0001709	cell fate determination		4.08e-05	0.363	0.000523	0.00506	13	59	JAG1,DLL3,SMARCA4,BMP4,TBX2,NTF3,PAX6,EBF2,HAND1,PRRX1,WNT7A,ISL1,DLL1
GO: Biological Process	GO:0043278	response to morphine		4.08e-05	0.363	0.000523	0.00506	13	59	SRR,PEA15,MAP1LC3A,GHR,TAC3,GNAO1,PENK,PLCG1,CNR1,CXCR4,DRD2,RGS4,EDNRA
GO: Biological Process	GO:0030323	respiratory tube development		4.1e-05	0.365	0.000525	0.00508	35	281	ABCA3,FGFR3,FGFR2,MME,SMPD3,PDPN,SOX2,MYCN,SOX11,BMP4,ALDH1A2,INSC,GLI3,TIMELESS,NOTCH1,TGFB2,TGFBR1,NOG,HMGB1,HNRNPA1,HNRNPA2B1,HNRNPK,HS6ST1,TNC,WNT5A,WNT7B,IGF1,PHF14,DBN1,PTN,RAB3A,FOXP2,RDH10,VANGL2,HMGA2
GO: Cellular Component	GO:0031045	dense core granule		4.14e-05	0.042	0.000451	0.00338	10	36	SOD1,KIF1A,SYT1,SYT4,SYT2,NCS1,PENK,CHGA,CPE,SCG2
GO: Biological Process	GO:0090130	tissue migration		4.21e-05	0.374	0.000538	0.0052	50	459	RHOJ,ACTA2,ACTC1,ACTG2,MEOX2,SEMA3A,AGTR2,EVL,ANXA1,PIK3R3,PLPP3,SNAI2,CLASP2,NRP2,NRP1,STC1,BMP4,BMPER,MAPRE2,NOTCH1,THSD7A,CALD1,SEMA5A,NR2F2,TGFB2,TGFBR1,CDH13,PATZ1,ENPP2,CORO1C,HMGB1,PFN2,SLIT2,AMOT,PLCG1,WNT5A,WNT7A,IGF1,ZEB2,PTN,PTPRG,PTPRM,CXCR4,SCG2,IQSEC1,KIT,SEMA3D,ROBO1,GREM1,EPHA3
GO: Biological Process	GO:0006835	dicarboxylic acid transport		4.25e-05	0.378	0.000542	0.00524	20	122	ABAT,APBA1,PPFIA3,SLC1A2,SLC1A6,PDPN,RIMS1,SNAP25,ATP1A2,GABBR1,CPLX1,STXBP1,VAMP2,SYT1,SYT4,NTRK2,TRH,PRKG1,RAB3A,DPYSL2
GO: Biological Process	GO:0032231	regulation of actin filament bundle assembly		4.25e-05	0.378	0.000542	0.00524	20	122	ACTG1,EVL,PPM1E,FHOD3,CCDC88A,LIMCH1,CLASP2,NRP1,FERMT2,TMSB15A,TGFBR1,TPM1,PFN2,TMEFF2,PIK3R1,DBN1,TMSB15B,STMN1,S1PR1,LPAR1
GO: Biological Process	GO:0001933	negative regulation of protein phosphorylation		4.26e-05	0.379	0.000542	0.00525	49	447	ADARB1,SFRP2,PPM1E,SLC8A1,PLPP3,CNKSR3,PBK,GFRA2,BMP4,BMP7,GADD45G,YWHAQ,CALM1,CALM2,NTF3,GPS1,GPS2,SRCIN1,TFAP4,NR2F2,NCS1,THY1,PEBP1,PAX6,PCP4,CDKN2D,NOG,CORO1C,TSC2,SLIT2,DUSP26,UCHL1,MAPK8IP1,YWHAB,YWHAE,IGF1,PKIA,PRKDC,IL17RD,SIRPA,PTPN13,DMD,PID1,DRD2,DUSP7,CAMK2N2,RGS4,GREM1,ENG
GO: Biological Process	GO:0042246	tissue regeneration		4.34e-05	0.386	0.000551	0.00533	32	248	EZH2,ACAN,JAG1,ANXA1,SMARCA4,FYN,SOX2,GAP43,IGSF10,ALDH1A2,NOTCH1,INA,SMC3,TIMP3,MTA2,NRG1,CHD4,WNT5B,PLCG1,HSPA8,VIM,WNT7A,WNT10B,IGF1,PRPH,PTN,CXCR4,DMD,KRT17,LFNG,SEMA3D,ENO3
GO: Biological Process	GO:0097305	response to alcohol		4.35e-05	0.387	0.000552	0.00534	54	509	CLDN18,ABAT,ACTC1,ADCY2,ADCY3,ADCYAP1R1,S100A9,PARP1,FGFR2,ALDH1A1,FLT1,SLIT3,FYN,ATP2B1,GABBR1,SOD1,SPTBN2,BCL2,GHR,NEFL,EHMT2,CALM1,CALM2,NTRK1,NTS,TGFBR1,TH,PEBP1,CDK1,PAX6,HDAC2,CDO1,TRH,PENK,GNG2,HNRNPD,HNRNPK,SLIT2,PIK3R1,HSPA8,CNR1,TNC,IGF1,DBH,PTGER3,KIF5A,GRIN3A,DNMT1,DNMT3A,DRD2,FOXP2,L1CAM,RGS4,LMNB1
GO: Molecular Function	GO:0019199	transmembrane receptor protein kinase activity		4.54e-05	0.0745	0.00257	0.0205	17	90	EPHB3,EFEMP1,FGFR3,FGFR2,FLT1,NRP2,NRP1,NTRK1,NTRK2,TGFBR1,KIT,RET,EFNB3,ENG,EPHA3,EPHA4,EPHA7
GO: Biological Process	GO:0032880	regulation of protein localization		4.6e-05	0.41	0.000584	0.00564	99	1101	CLDN18,ABAT,MAP2,MAPT,WLS,PARP1,ADRA2A,AGTR2,GPC4,C1QTNF3,CD200,SORBS2,ANXA1,CNIH2,APBB1,CCT7,CCT2,SIX1,RUFY3,FRMD4A,CCDC88A,CCT5,SNAP25,FYN,KDM1A,NCOA6,MYH10,VPS4A,MYT1,STAC3,HNRNPM,CLASP2,BCL2,GDI1,STAC,BMP4,CDK5R1,SYT11,GLI3,VAMP2,NGFR,SYT4,ASTN2,GPC2,YWHAQ,FERMT2,GPM6B,BRSK2,OAZ2,SRCIN1,TFDP1,TGFB2,ENHO,PDCD5,CDK1,EXOC4,NRG1,TRH,CHGA,PFKM,TRIM29,HNRNPK,HPCA,NLGN3,PIK3R1,HSPA8,CNR1,NECAB2,NSD2…
GO: Biological Process	GO:0043254	regulation of protein-containing complex assembly		4.84e-05	0.43	0.000612	0.00592	54	511	ABCA3,MAP1B,MAP2,MAPT,ATAT1,ADD2,TUBB4A,PARP1,CAMSAP1,PREX1,EVL,FHOD3,CYFIP2,MAPRE1,NAPB,RIMS1,TPPP3,PALLD,SPTBN2,WASF3,CLASP2,CDK5R1,STXBP1,YWHAQ,FERMT2,WASF1,TMSB15A,TNFSF18,STMN2,TPPP,TMOD1,H3-3A,TPM1,NRG1,TMOD2,HMGB1,PFN2,SLIT2,HSPA8,WNT10B,CRYAB,ISL1,DBN1,DCTN1,ASAP1,SNAP91,RAB3A,JAM3,BCL2L11,TMSB15B,DUT,STMN1,PRRT2,NIN
GO: Biological Process	GO:0046785	microtubule polymerization		4.86e-05	0.432	0.000614	0.00594	18	104	MAP1B,MAP2,MAPT,TUBB4A,FGF13,CAMSAP1,MAPRE1,TPPP3,GOLGA8A,CLASP2,CDK5R1,YWHAQ,STMN2,TPPP,DCTN1,HDGFL3,STMN1,NIN
GO: Biological Process	GO:0035115	embryonic forelimb morphogenesis		4.92e-05	0.438	0.000621	0.006	10	37	SHOX2,MSX1,ALDH1A2,TFAP2A,HOXA11,HOXD9,HOXD11,WNT3,WNT7A,RDH10
GO: Biological Process	GO:0060317	cardiac epithelial to mesenchymal transition		4.92e-05	0.438	0.000621	0.006	10	37	JAG1,OLFM1,MSX1,SNAI2,BMP4,NOTCH1,TGFB2,TGFBR1,NOG,ENG
GO: Biological Process	GO:1901214	regulation of neuron death		4.97e-05	0.443	0.000626	0.00605	50	462	SIGMAR1,MAPT,LANCL1,PARP1,DRAXIN,AGTR2,FGFR3,CD200,MSH2,SIX1,FYN,FAIM2,SOD1,MYBL2,GABRB3,NES,SARM1,BCL2,GDNF,NRP1,GHR,NEFL,CDK5R1,STXBP1,NAE1,NGFR,NTF3,NTRK1,NTRK2,GRID2,GRIK2,PRDX2,TFAP2A,TGFB2,PCP4,CHGA,WNT5A,POU4F1,PPP2R2B,IGF1,VSTM2L,SCRT2,ISL1,PTPRZ1,DLX1,NDNF,BCL2L11,ST8SIA2,ENO2,EPHA7
GO: Biological Process	GO:0014003	oligodendrocyte development		4.99e-05	0.444	0.000628	0.00607	15	77	FGFR3,SOX11,ACTR10,WASF3,NFASC,ALDH1A2,CNTN2,TPPP,ADGRG1,PLP1,ID2,ID4,HES5,PRDM8,LPAR1
GO: Biological Process	GO:0044772	mitotic cell cycle phase transition		5.01e-05	0.446	0.000629	0.00608	66	664	MCM2,MCM3,MCM4,MCM5,MCM6,MCM7,EZH2,MEIS1,CDC7,TUBB4A,MAD2L2,FHL1,FOXM1,ANXA1,APEX1,SKP1,SKP2,PAICS,PDPN,MAPRE1,SMARCD3,NES,VPS4A,NASP,BCAT1,CLASP2,BCL2,NAE1,YWHAQ,PHOX2B,CALM1,CALM2,BRSK2,TFAP4,TFDP1,ZWINT,CDK1,CDC20,PCNA,DCTN3,CDKN2D,CENPF,CETN2,CDK14,PKD2,PRMT1,PLAGL1,HSPA8,WNT10B,ID2,ID4,YWHAE,PKIA,PRKDC,DCTN1,TUBA1A,CXCR4,DHFR,PINX1,PCBP4,E2F1,HMGA2,LMNB1,DYNC1LI1,PSME3,KAT14
GO: Biological Process	GO:0060350	endochondral bone morphogenesis		5.11e-05	0.455	0.00064	0.00619	16	86	WLS,AXIN2,JAG1,GPC4,FGFR3,SMPD3,ANXA6,SHOX2,SCUBE2,STC1,GHR,BMP4,TMEM119,WNT5B,HOXA11,HOXD11
GO: Molecular Function	GO:0046983	protein dimerization activity		5.15e-05	0.0845	0.00273	0.0218	109	1183	ABAT,SMC1A,KATNB1,BCL11A,WDR54,TENM2,ADD2,ADRA2A,NLGN4X,MID1,PIP4K2B,HES6,FGFR2,MME,SFPQ,SYT3,ZNF618,APOA4,SRR,MSH2,PRKRA,SEPHS1,CCDC88A,TENM3,ATP1A2,GABBR1,MYBL2,MYCL,MYCN,CADM3,KIF1B,NPAS3,BCL2,GDNF,GHR,BMP7,FIBIN,GLDC,NAE1,NFYB,SYT1,SYT4,BTBD11,TCF4,TCF12,NUDT16,NTRK1,NTRK2,TPPP,ODC1,CBFB,TFAP4,NR2F2,GSTA4,TGFB2,P2RY1,SMC3,PAFAH1B3,H3-3A,TNNC1,TOP2B,CDH13,TPM1,NOG,CENPF,ACOT7,TSC2,JAM2,EBF2,SL…
GO: Biological Process	GO:0061307	cardiac neural crest cell differentiation involved in heart development		5.15e-05	0.459	0.000645	0.00624	7	18	CITED2,JAG1,NRP1,BMP4,BMP7,HAND2,ENG
GO: Molecular Function	GO:0017075	syntaxin-1 binding		5.16e-05	0.0847	0.00273	0.0218	9	29	SNAP25,CPLX2,CPLX1,STXBP1,VAMP2,SYP,SYT1,SYT4,PRRT2
GO: Biological Process	GO:0015844	monoamine transport		5.19e-05	0.462	0.000647	0.00626	19	114	ABAT,ADRA2A,AGTR2,SMPD3,SYT3,GABBR1,GDNF,SYT11,SYT1,SYT4,GPM6B,SYT2,P2RY1,PCP4,CHGA,CNR1,PTGER3,RAB3A,DRD2
GO: Biological Process	GO:0001704	formation of primary germ layer		5.21e-05	0.464	0.000647	0.00626	46	414	EYA2,WLS,GPC4,FGFR2,SDC2,SFRP2,ANKRD6,PLPP3,FYN,SOX2,CLASP2,BMP4,BMP7,NOTCH1,TBX2,ZEB1,TNFSF18,EXOC4,NOG,ENPP2,WNT5B,HOXA11,AMOT,SLC39A6,PRMT1,HAND1,HSBP1,PCDH18,COL5A2,COL8A1,COL11A1,COL12A1,WNT3,WNT5A,IRX3,CRB2,ITGA4,ZEB2,CXCR4,S1PR1,LPAR1,VANGL2,HMGA2,CELSR2,MARCKS,EPHA3
GO: Biological Process	GO:0001705	ectoderm formation		5.21e-05	0.464	0.000647	0.00626	46	414	EYA2,WLS,GPC4,FGFR2,SDC2,SFRP2,ANKRD6,PLPP3,FYN,SOX2,CLASP2,BMP4,BMP7,NOTCH1,TBX2,ZEB1,TNFSF18,EXOC4,NOG,ENPP2,WNT5B,HOXA11,AMOT,SLC39A6,PRMT1,HAND1,HSBP1,PCDH18,COL5A2,COL8A1,COL11A1,COL12A1,WNT3,WNT5A,IRX3,CRB2,ITGA4,ZEB2,CXCR4,S1PR1,LPAR1,VANGL2,HMGA2,CELSR2,MARCKS,EPHA3
GO: Biological Process	GO:0001706	endoderm formation		5.21e-05	0.464	0.000647	0.00626	46	414	EYA2,WLS,GPC4,FGFR2,SDC2,SFRP2,ANKRD6,PLPP3,FYN,SOX2,CLASP2,BMP4,BMP7,NOTCH1,TBX2,ZEB1,TNFSF18,EXOC4,NOG,ENPP2,WNT5B,HOXA11,AMOT,SLC39A6,PRMT1,HAND1,HSBP1,PCDH18,COL5A2,COL8A1,COL11A1,COL12A1,WNT3,WNT5A,IRX3,CRB2,ITGA4,ZEB2,CXCR4,S1PR1,LPAR1,VANGL2,HMGA2,CELSR2,MARCKS,EPHA3
GO: Biological Process	GO:0001707	mesoderm formation		5.21e-05	0.464	0.000647	0.00626	46	414	EYA2,WLS,GPC4,FGFR2,SDC2,SFRP2,ANKRD6,PLPP3,FYN,SOX2,CLASP2,BMP4,BMP7,NOTCH1,TBX2,ZEB1,TNFSF18,EXOC4,NOG,ENPP2,WNT5B,HOXA11,AMOT,SLC39A6,PRMT1,HAND1,HSBP1,PCDH18,COL5A2,COL8A1,COL11A1,COL12A1,WNT3,WNT5A,IRX3,CRB2,ITGA4,ZEB2,CXCR4,S1PR1,LPAR1,VANGL2,HMGA2,CELSR2,MARCKS,EPHA3
GO: Biological Process	GO:0007369	gastrulation		5.21e-05	0.464	0.000647	0.00626	46	414	EYA2,WLS,GPC4,FGFR2,SDC2,SFRP2,ANKRD6,PLPP3,FYN,SOX2,CLASP2,BMP4,BMP7,NOTCH1,TBX2,ZEB1,TNFSF18,EXOC4,NOG,ENPP2,WNT5B,HOXA11,AMOT,SLC39A6,PRMT1,HAND1,HSBP1,PCDH18,COL5A2,COL8A1,COL11A1,COL12A1,WNT3,WNT5A,IRX3,CRB2,ITGA4,ZEB2,CXCR4,S1PR1,LPAR1,VANGL2,HMGA2,CELSR2,MARCKS,EPHA3
GO: Biological Process	GO:0090189	regulation of branching involved in ureteric bud morphogenesis		5.41e-05	0.481	0.000669	0.00647	8	24	SALL1,AGTR2,SIX1,GDNF,BMP4,NOG,PAX8,GREM1
GO: Biological Process	GO:0032331	negative regulation of chondrocyte differentiation		5.41e-05	0.481	0.000669	0.00647	8	24	EFEMP1,SNAI2,NKX3-2,BMP4,TGFBR1,RFLNA,RFLNB,GREM1
GO: Biological Process	GO:0022612	gland morphogenesis		5.42e-05	0.483	0.00067	0.00648	27	196	SEMA3A,FGFR2,LIMS2,SNAI2,BCL2,NRP1,BMP4,BMP7,GLI3,NOTCH1,TBX2,TGFB2,PAX6,NOG,SLIT2,HOXD13,NTN1,PLXNA1,TNC,WNT5A,ID4,IGF1,NKX2-3,PTN,ARNT2,NTN4,ROBO1
GO: Biological Process	GO:0031401	positive regulation of protein modification process		5.46e-05	0.486	0.000673	0.00651	113	1299	EZH2,ADCY2,ADCY3,AXIN2,FZD8,ADRA2A,KIDINS220,AGTR2,SPSB4,FGF13,FGFR3,MAD2L2,FLT1,SFRP2,HACD3,PIK3R3,SKP1,SKP2,CCDC88A,PLPP3,SNAI2,SMARCA4,LIMCH1,FYN,GOLGA8A,PEA15,KDM1A,SOD1,GPRC5B,GAP43,PBK,NDN,BCL2,GDNF,GFRA1,GFRA2,NRP1,GHR,BMP4,BMP7,CDK5R1,AFAP1L2,GADD45G,NRK,GNG3,FERMT2,CDK5R2,DIRAS1,CALM1,TNFSF18,CALM2,NTF3,NTRK1,NTRK2,TMEM119,SRCIN1,PRDX2,TGFB2,TGFBR1,THBS4,THY1,P2RY1,FZD10,LPAR2,CDK1,CDC20…
GO: Biological Process	GO:0030901	midbrain development		5.48e-05	0.488	0.000676	0.00654	21	134	KATNB1,ACTG1,WLS,BASP1,FGFR3,FGFR2,FST,SFRP2,MSX1,GDNF,YWHAQ,CALM1,CALM2,INA,PLP1,WNT3,WNT5A,YWHAE,FZD3,DLL1,ENO3
GO: Biological Process	GO:0045667	regulation of osteoblast differentiation		5.53e-05	0.492	0.000681	0.00659	25	175	AXIN2,FBN2,JAG1,FGFR2,SFRP2,SCUBE2,SNAI2,SOX2,SOX11,SMOC1,BMP4,BMP7,GLI3,FERMT2,NOTCH1,TMEM119,NOG,HAND2,WNT7B,WNT10B,ID2,IGF1,DDX5,LRP3,GREM1
GO: Biological Process	GO:0060348	bone development		5.7e-05	0.507	0.000701	0.00678	36	297	CLDN18,WLS,MEIS1,AXIN2,CITED2,JAG1,GPC4,FGFR3,FGFR2,SMPD3,FLI1,SFRP2,ANXA6,SHOX2,MSX1,SCUBE2,ATP2B1,STC1,GHR,BMP4,GLI3,TMEM119,TFAP2A,TGFB2,RFLNA,WNT5B,HOXA11,CADM1,HOXD11,NSD2,IGF1,RFLNB,DBH,KIT,GREM1,ENG
GO: Biological Process	GO:0061309	cardiac neural crest cell development involved in outflow tract morphogenesis		5.76e-05	0.513	0.000703	0.0068	6	13	JAG1,NRP1,BMP4,BMP7,HAND2,ENG
GO: Biological Process	GO:0060601	lateral sprouting from an epithelium		5.76e-05	0.513	0.000703	0.0068	6	13	FGFR2,BMP4,BMP7,NOG,WNT5A,VANGL2
GO: Biological Process	GO:0021826	substrate-independent telencephalic tangential migration		5.76e-05	0.513	0.000703	0.0068	6	13	SLIT1,SLIT3,CNTN2,NRG1,SLIT2,DRD2
GO: Biological Process	GO:0021843	substrate-independent telencephalic tangential interneuron migration		5.76e-05	0.513	0.000703	0.0068	6	13	SLIT1,SLIT3,CNTN2,NRG1,SLIT2,DRD2
GO: Biological Process	GO:0021654	rhombomere boundary formation		5.76e-05	0.513	0.000703	0.0068	6	13	SFPQ,NOTCH1,MAFB,RAC3,EFNB3,EPHA4
GO: Biological Process	GO:0051347	positive regulation of transferase activity		5.87e-05	0.522	0.000716	0.00692	79	838	EPHB3,MAPT,EZH2,ADCY2,ADCY3,AXIN2,FZD8,ADRA2A,KIDINS220,FGF13,FGFR3,FGFR2,CD200,FLT1,HACD3,CCT2,SKP1,CCDC88A,SMARCA4,FYN,PEA15,SOD1,GPRC5B,GAP43,PBK,GHR,BMP4,CDK5R1,AFAP1L2,GADD45G,NRK,GNG3,FERMT2,CDK5R2,DIRAS1,CALM1,CALM2,NTF3,NTRK1,NTRK2,SRCIN1,PRDX2,TGFB2,TGFBR1,FZD10,LPAR2,CDK1,CDC20,MAPK8IP2,PCNA,NRG1,HMGB1,HNRNPA2B1,CHRNA3,HNRNPD,PKD2,AKAP6,WNT5A,WNT7B,IGF1,MAPK10,ZEB2,CXCR4,KIT,DRD2,CAMK1D…
GO: Biological Process	GO:0014072	response to isoquinoline alkaloid		5.91e-05	0.526	0.000719	0.00695	13	61	SRR,PEA15,MAP1LC3A,GHR,TAC3,GNAO1,PENK,PLCG1,CNR1,CXCR4,DRD2,RGS4,EDNRA
GO: Biological Process	GO:0015872	dopamine transport		5.91e-05	0.526	0.000719	0.00695	13	61	ABAT,SMPD3,SYT3,GABBR1,GDNF,SYT11,SYT1,SYT4,SYT2,PCP4,CNR1,RAB3A,DRD2
GO: Biological Process	GO:2001237	negative regulation of extrinsic apoptotic signaling pathway		6.07e-05	0.54	0.000736	0.00712	20	125	EYA4,EYA2,SFRP2,SNAI2,FYN,FAIM2,PEA15,GAS1,BCL2,GDNF,NRP1,BMP4,PRDX2,TGFBR1,NRG1,HMGB2,IGF1,SCRT2,SCG2,PSME3
GO: Biological Process	GO:0031960	response to corticosteroid		6.21e-05	0.553	0.000753	0.00728	40	345	ABCA3,ACADM,PARP1,AGTR2,ANXA1,SLIT3,ATP2B1,BCHE,BCL2,GDNF,STC1,GHR,NEFL,BMP4,FIBIN,NOTCH1,CALM1,CALM2,NTS,TFAP4,TH,PEBP1,PCNA,CDO1,TRH,CBX3,HMGB1,HNRNPA2B1,HNRNPU,SLIT2,PIK3R1,WNT5A,WNT7B,IGF1,ISL1,RAN,BCL2L11,L1CAM,LMNB1,ENG
GO: Biological Process	GO:0090192	regulation of glomerulus development		6.36e-05	0.566	0.00077	0.00745	4	5	AGTR2,BMP4,NOG,RET
GO: Cellular Component	GO:0031225	anchored component of membrane		6.58e-05	0.0667	0.00071	0.00532	28	207	NRN1,GPC4,MMP17,MPP2,SNAP25,MDGA1,GAS1,NCAM2,GFRA1,GFRA2,GFRA3,SYN1,GPC2,CNTN2,THY1,CDH13,RGMB,RAB3C,RTN4RL1,RTN4RL2,LYPD6,RGMA,LYPD1,NTM,RAB3A,LSAMP,LY6H,MARCKS
GO: Biological Process	GO:1903522	regulation of blood circulation		6.68e-05	0.595	0.000808	0.00781	44	394	SEMA3A,ADRA2A,AGTR2,FGF13,FLT1,ANK2,SHOX2,SLC8A1,CELF2,CACNG4,ATP1A2,ATP1A3,ATP2B1,SCN3B,FXYD7,STC1,GNAI2,GNAO1,TBX2,CACNB1,NPY1R,CALM1,CALM2,TGFB2,TH,PEBP1,TNNT2,TPM1,CHGA,PIK3R1,PKD2,PLCG1,AKAP6,YWHAE,PRKG1,DBH,ISL1,PTGER3,KCNH2,KCNK3,DMD,DRD2,RGS4,CACNG7
GO: Biological Process	GO:0043405	regulation of MAP kinase activity		6.7e-05	0.596	0.000809	0.00783	43	382	EZH2,FZD8,ADRA2A,FLT1,SFRP2,HACD3,SMARCA4,PEA15,SOD1,PBK,GHR,BMP4,BMP7,GADD45G,NRK,GNG3,DIRAS1,NTF3,GPS1,GPS2,PRDX2,FZD10,LPAR2,CDK1,NRG1,TSC2,UCHL1,MAPK8IP1,WNT5A,WNT7B,IGF1,MAPK10,IL17RD,ZEB2,CXCR4,KIT,DUSP7,RET,LPAR1,RGS4,VANGL2,ROBO1,EPHA4
GO: Cellular Component	GO:0098839	postsynaptic density membrane		6.71e-05	0.0681	0.000717	0.00538	19	115	SIGMAR1,ADRA2A,NLGN4X,MPP2,CNIH2,LRRC4C,ADAM22,CACNG4,LRRC4,NRCAM,GRID2,NRG1,PTPRZ1,GRIN3A,PRRT2,CACNG7,EFNB3,EPHA4,EPHA7
GO: Biological Process	GO:0010171	body morphogenesis		6.81e-05	0.606	0.000821	0.00794	15	79	JAG1,MAB21L2,MSX1,MYH3,CLASP2,ALDH1A2,TFAP2A,TGFB2,NOG,SSBP3,WNT5B,SCHIP1,WNT3,CRISPLD1,CDON
GO: Cellular Component	GO:0097386	glial cell projection		6.88e-05	0.0698	0.000721	0.00541	10	38	MAPT,AKR1B1,SLC1A2,FYN,NFASC,SYT4,ADGRG1,SLC4A8,KCNK2,DMD
GO: Biological Process	GO:0007398	ectoderm development		6.88e-05	0.613	0.000829	0.00802	47	431	EYA2,WLS,SALL1,GPC4,FGFR2,SDC2,SFRP2,ANKRD6,PLPP3,FYN,SOX2,CLASP2,BMP4,BMP7,NOTCH1,TBX2,ZEB1,TNFSF18,EXOC4,NOG,ENPP2,WNT5B,HOXA11,AMOT,SLC39A6,PRMT1,HAND1,HSBP1,PCDH18,COL5A2,COL8A1,COL11A1,COL12A1,WNT3,WNT5A,IRX3,CRB2,ITGA4,ZEB2,CXCR4,S1PR1,LPAR1,VANGL2,HMGA2,CELSR2,MARCKS,EPHA3
GO: Cellular Component	GO:0098687	chromosomal region		6.96e-05	0.0706	0.000721	0.00541	42	367	SMC1A,SPC25,MCM2,MCM3,MCM4,SKA2,MCM5,MCM6,MCM7,EZH2,PARP1,CFDP1,ZNF618,PHF6,APEX1,MSH2,KDM1A,CLASP2,SSB,CBX1,CHAMP1,ZWINT,SMC3,CBX5,H3-3A,CDK1,PCNA,DCTN3,CENPF,CBX3,HNRNPA2B1,HNRNPU,PHF2,CENPH,PRKDC,DCTN1,PINX1,DNMT1,DNMT3A,PBRM1,NAT10,DYNC1LI1
GO: Cellular Component	GO:0016363	nuclear matrix		6.97e-05	0.0706	0.000721	0.00541	20	125	SMC1A,BASP1,SFPQ,RUVBL1,UHRF1,SPTBN2,HNRNPM,RUNX1T1,SMC3,XPOT,CENPF,HNRNPA2B1,HNRNPU,VIM,PHACTR3,MATR3,DNMT3A,FIGN,LMNB1,ANP32A
GO: Biological Process	GO:0031113	regulation of microtubule polymerization		7.07e-05	0.629	0.00085	0.00822	13	62	MAP1B,MAP2,MAPT,TUBB4A,CAMSAP1,MAPRE1,CLASP2,CDK5R1,YWHAQ,STMN2,DCTN1,STMN1,NIN
GO: Biological Process	GO:0030501	positive regulation of bone mineralization		7.15e-05	0.636	0.000857	0.00829	11	46	FBN2,FGFR3,SLC8A1,ATP2B1,BMP4,BMP7,GPM6B,TMEM119,TFAP2A,WNT10B,PTN
GO: Biological Process	GO:0007628	adult walking behavior		7.15e-05	0.636	0.000857	0.00829	11	46	MAPT,CEND1,CHD7,CNTN2,AGTPBP1,TRH,UCHL1,ZIC1,DRD2,EFNB3,EPHA4
GO: Biological Process	GO:0001841	neural tube formation		7.3e-05	0.65	0.000875	0.00846	23	157	CITED2,SALL1,PCDH19,TEAD2,SFRP2,MTHFD1,ENAH,SOX11,BMP4,BMP7,TFAP2A,TGFB2,NOG,TSC2,WNT5A,ZEB2,RGMA,FZD3,IFT57,VANGL2,IFT52,ALX1,NIN
GO: Biological Process	GO:0001946	lymphangiogenesis		7.34e-05	0.653	0.000876	0.00848	12	54	MCAM,PDPN,NOTCH1,NR2F2,WNT5B,PKD2,ITGA4,ELMO1,CXCR4,IQSEC1,MAFB,LPAR1
GO: Biological Process	GO:0033120	positive regulation of RNA splicing		7.34e-05	0.653	0.000876	0.00848	12	54	SRSF1,TRA2B,KHDRBS3,NCL,RBMX,CELF3,HNRNPK,CIRBP,PIK3R1,HSPA8,CELF4,RBM3
GO: Biological Process	GO:0033674	positive regulation of kinase activity		7.36e-05	0.655	0.000878	0.00849	72	751	EPHB3,MAPT,EZH2,ADCY2,ADCY3,AXIN2,FZD8,ADRA2A,KIDINS220,FGF13,FGFR3,FGFR2,FLT1,HACD3,CCDC88A,SMARCA4,FYN,PEA15,SOD1,GPRC5B,GAP43,PBK,GHR,BMP4,CDK5R1,AFAP1L2,GADD45G,NRK,GNG3,FERMT2,CDK5R2,DIRAS1,CALM1,CALM2,NTF3,NTRK1,NTRK2,SRCIN1,PRDX2,TGFB2,TGFBR1,FZD10,LPAR2,CDK1,MAPK8IP2,NRG1,HMGB1,CHRNA3,PKD2,AKAP6,WNT5A,WNT7B,IGF1,MAPK10,ZEB2,CXCR4,KIT,DRD2,CAMK1D,DUSP7,RET,LPAR1,EDNRA,EEF1A2,VANGL2,HMGA2,R…
GO: Biological Process	GO:0048332	mesoderm morphogenesis		7.38e-05	0.657	0.000879	0.0085	46	420	EYA2,WLS,GPC4,FGFR2,SDC2,SFRP2,ANKRD6,PLPP3,FYN,SOX2,CLASP2,BMP4,BMP7,NOTCH1,TBX2,ZEB1,TNFSF18,EXOC4,NOG,ENPP2,WNT5B,HOXA11,AMOT,SLC39A6,PRMT1,HAND1,HSBP1,PCDH18,COL5A2,COL8A1,COL11A1,COL12A1,WNT3,WNT5A,IRX3,CRB2,ITGA4,ZEB2,CXCR4,S1PR1,LPAR1,VANGL2,HMGA2,CELSR2,MARCKS,EPHA3
GO: Cellular Component	GO:0032838	plasma membrane bounded cell projection cytoplasm		7.47e-05	0.0757	0.000765	0.00573	44	392	ZC3H14,MAP2,MAP6,MAPT,WLS,TUBB4A,AK1,AKR1B1,SFPQ,KIFAP3,ARL3,STAU2,TMEM108,CCDC181,SOD1,KIF1A,ACTR10,KIF1B,NEK4,NEFL,GLI3,WASF1,AGTPBP1,GRIK2,HK1,CENPF,CETN2,PFKM,HNRNPA2B1,HNRNPU,HPCA,UCHL1,DCX,KIF3C,KIF5A,KIF5C,SPAG16,RAN,RANBP1,DRD2,IFT57,IFT52,AP3B2,MARCKS
GO: Biological Process	GO:0055017	cardiac muscle tissue growth		7.51e-05	0.669	0.000894	0.00864	22	147	MEIS1,CITED2,AGTR2,FGFR2,SORBS2,SMARCA4,NOTCH1,TBX2,TGFB2,TGFBR1,CDK1,HDAC2,NRG1,NOG,COL14A1,AKAP6,IGF1,PRKG1,NDRG4,KCNK2,S1PR1,RGS4
GO: Biological Process	GO:0048511	rhythmic process		7.7e-05	0.686	0.000915	0.00885	47	433	EZH2,SPSB4,ALDH1A1,SFPQ,ATF5,ANXA1,SLIT3,ZFHX3,GABRB3,CDK5R1,C3orf70,NGFR,TIMELESS,NPTX2,NTRK1,NTRK2,TGFB2,TH,CDK1,PCNA,HDAC2,ENPP2,CBX3,HMGB1,CHGA,HNRNPD,HNRNPU,SLIT2,HSPA8,SCHIP1,WNT5A,ID2,ID4,IGF1,PRKDC,PRKG1,MAPK10,PTGER3,DDX5,DHX9,PTN,PTPRN,PTX3,GRIN3A,DRD2,ENOX1,DNM1L
GO: Biological Process	GO:0016081	synaptic vesicle docking		7.73e-05	0.688	0.000916	0.00886	7	19	PPFIA3,RIMS1,SNAP25,SPTBN2,VAMP2,CTBP2,RIMS2
GO: Biological Process	GO:0006337	nucleosome disassembly		7.73e-05	0.688	0.000916	0.00886	7	19	SMARCA4,SMARCC1,SMARCC2,SMARCD1,SMARCD3,SMARCE1,SUPT16H
GO: Biological Process	GO:0007492	endoderm development		8.01e-05	0.713	0.000948	0.00916	48	446	EYA2,WLS,GPC4,FGFR2,SDC2,SFRP2,ANKRD6,PLPP3,FYN,SOX2,CLASP2,BMP4,BMP7,NOTCH1,TBX2,ZEB1,TNFSF18,EXOC4,NOG,ENPP2,SSBP3,WNT5B,HOXA11,HOXC11,AMOT,SLC39A6,PRMT1,HAND1,HSBP1,PCDH18,COL5A2,COL8A1,COL11A1,COL12A1,WNT3,WNT5A,IRX3,CRB2,ITGA4,ZEB2,CXCR4,S1PR1,LPAR1,VANGL2,HMGA2,CELSR2,MARCKS,EPHA3
GO: Biological Process	GO:0002053	positive regulation of mesenchymal cell proliferation		8.05e-05	0.716	0.000951	0.00919	10	39	FGFR2,PRRX2,SHOX2,SIX1,MYCN,GAS1,HMGB1,PRRX1,WNT5A,FOXP2
GO: Molecular Function	GO:0005539	glycosaminoglycan binding		8.11e-05	0.133	0.00416	0.0332	34	266	ACAN,FGFR2,ANXA6,CCDC80,APLP1,SLIT1,SLIT3,EGFLAM,COL25A1,SMOC1,NRP2,NRP1,BMP4,BMP7,NELL2,SEMA5A,THBS4,PDCD5,HK1,ADGRG1,HMGB1,SLIT2,COL11A1,CHODL,ABI3BP,RTN4RL1,PODXL2,COL23A1,PTN,SPOCK3,NDNF,DPYSL3,FGFBP3,ENG
GO: Biological Process	GO:0043270	positive regulation of ion transport		8.24e-05	0.734	0.00097	0.00938	80	860	ABAT,ABCA3,WLS,ADCYAP1R1,ADRA2A,AK1,C1QTNF3,FHL1,ANK2,APBB1,SLC1A2,RUFY3,FRMD4A,CNKSR3,CACNG4,SNAP25,FYN,ATP2B1,GABBR1,SCN3B,NCOA6,MYH10,MYLK,STAC3,HNRNPM,BCL2,GDNF,STAC,STC1,BMP4,CDK5R1,STXBP1,GLI3,VAMP2,SYT1,SYT4,YWHAQ,MCHR1,CALM1,CALM2,GPS2,OAZ2,TFDP1,TGFB2,THY1,P2RX3,P2RY1,PDCD5,CDK1,PAX6,PCP4,TRH,PFKM,HPCA,NLGN3,PIK3R1,PKD2,PLCG1,PLP1,AKAP6,YWHAB,YWHAE,ZIC1,IGF1,PRKG1,RASL10B,ISL1,DCTN1,DHX9…
GO: Biological Process	GO:0098828	modulation of inhibitory postsynaptic potential		8.27e-05	0.736	0.00097	0.00938	5	9	ABAT,RIMS1,NLGN3,RIMS2,DBN1
GO: Biological Process	GO:0061549	sympathetic ganglion development		8.27e-05	0.736	0.00097	0.00938	5	9	SEMA3A,NRP2,NRP1,PHOX2B,FZD3
GO: Biological Process	GO:0003253	cardiac neural crest cell migration involved in outflow tract morphogenesis		8.27e-05	0.736	0.00097	0.00938	5	9	NRP1,BMP4,BMP7,HAND2,ENG
GO: Biological Process	GO:0021957	corticospinal tract morphogenesis		8.27e-05	0.736	0.00097	0.00938	5	9	SLIT2,ZEB2,PRDM8,EPHA4,NIN
GO: Biological Process	GO:0021553	olfactory nerve development		8.27e-05	0.736	0.00097	0.00938	5	9	SALL1,LRRN1,CHD7,NTRK1,DMD
GO: Biological Process	GO:0032147	activation of protein kinase activity		8.37e-05	0.745	0.00098	0.00948	45	410	ADCY2,ADCY3,ADRA2A,KIDINS220,FGF13,FLT1,HACD3,CCDC88A,SMARCA4,PEA15,SOD1,GPRC5B,GAP43,PBK,GHR,BMP4,CDK5R1,GADD45G,NRK,GNG3,CDK5R2,NTF3,NTRK1,PRDX2,TGFB2,TGFBR1,LPAR2,CDK1,MAPK8IP2,NRG1,HMGB1,CHRNA3,WNT5A,WNT7B,IGF1,MAPK10,CXCR4,KIT,DRD2,CAMK1D,DUSP7,RET,LPAR1,EDNRA,GREM1
GO: Biological Process	GO:0055007	cardiac muscle cell differentiation		8.41e-05	0.748	0.000982	0.00949	27	201	TMEM88,ACADM,ACTC1,AGTR2,SORBS2,SGCD,SHOX2,FHOD3,SLC8A1,SMARCD3,MYH10,BMP4,NR2F2,CDK1,HDAC2,NRG1,HNRNPU,COL14A1,HAND2,AKAP6,IGF1,PRKG1,NEXN,ISL1,DLL1,RGS4,GREM1
GO: Biological Process	GO:0002040	sprouting angiogenesis		8.41e-05	0.748	0.000982	0.00949	35	291	RHOJ,HSPA12B,MEOX2,TNFRSF19,SEMA6A,SDC2,FLT1,ANXA1,PIK3R3,ANKRD6,SOX11,NRP1,BMP4,NGFR,BMPER,TARS1,NOTCH1,THSD7A,SEMA5A,LDB2,CDH13,GNG2,HMGB1,NRARP,SLIT2,PLXNA1,SEMA3E,PTGER3,CXCR4,SCG2,DLL1,S1PR1,ROBO1,GREM1,ENG
GO: Biological Process	GO:0048255	mRNA stabilization		8.42e-05	0.749	0.000982	0.0095	13	63	AXIN2,FUS,RBM24,GDNF,HNRNPA0,YBX1,HNRNPD,HNRNPU,CIRBP,DHX9,E2F1,ELAVL4,TAF15
GO: Cellular Component	GO:0043198	dendritic shaft		8.55e-05	0.0867	0.000867	0.0065	14	71	MAP2,PREX1,MPP2,CNIH2,SLC1A2,SLC8A1,STAU2,GABBR1,KIRREL3,EXOC4,HSPA8,DBN1,LPAR1,EPHA4
GO: Biological Process	GO:0071900	regulation of protein serine/threonine kinase activity		8.79e-05	0.782	0.00102	0.0099	60	599	EZH2,FZD8,ADRA2A,FLT1,SFRP2,HACD3,SLC8A1,SMARCA4,PEA15,SOD1,PBK,GHR,BMP4,BMP7,CDK5R1,GADD45G,NRK,YWHAQ,GNG3,FERMT2,CDK5R2,DIRAS1,CALM1,CALM2,NTF3,GPS1,GPS2,PRDX2,TFAP4,NR2F2,THY1,FZD10,LPAR2,CDK1,CDKN2D,NRG1,TSC2,UCHL1,PKD2,AKAP6,MAPK8IP1,WNT5A,WNT7B,YWHAE,IGF1,PKIA,MAPK10,IL17RD,ZEB2,CXCR4,KIT,DUSP7,RET,LPAR1,RGS4,VANGL2,HMGA2,ROBO1,MARCKS,EPHA4
GO: Cellular Component	GO:0031253	cell projection membrane		8.82e-05	0.0894	0.000881	0.00661	46	419	TTYH1,MAP2,MAPT,APC2,WLS,UNC5A,ANTXR1,MPP2,SLC1A2,PDPN,MAPRE1,ATP2B1,GABBR1,GABRA3,GAP43,CLASP2,EPB41L3,NGFR,NME1,FERMT2,MCHR1,GPR161,THY1,TPM1,NRG1,CORO1C,HPCA,PKD2,SLC39A6,ARHGEF4,NDRG4,PRPH,PSD,LAMP5,AIF1L,PTGER3,PTH1R,ASAP1,PTPRZ1,PDXP,DMD,TMEM231,DRD2,SH2D3C,ROBO1,PLEKHO1
GO: Biological Process	GO:0009112	nucleobase metabolic process		8.83e-05	0.786	0.00103	0.00993	11	47	RRM1,AK1,DPYSL4,PAICS,KDM1A,CRMP1,CTPS1,PRPS1,DPYSL5,DPYSL2,DPYSL3
GO: Cellular Component	GO:0099146	intrinsic component of postsynaptic density membrane		8.86e-05	0.0899	0.000881	0.00661	15	80	ADRA2A,MPP2,CNIH2,LRRC4C,ADAM22,CACNG4,LRRC4,NRCAM,GRID2,NRG1,PTPRZ1,GRIN3A,CACNG7,EFNB3,EPHA7
GO: Biological Process	GO:0006904	vesicle docking involved in exocytosis		8.87e-05	0.79	0.00103	0.00997	12	55	PPFIA3,RIMS1,SNAP25,SPTBN2,CPLX2,STXBP1,VAMP2,EXOC4,RAB3C,CTBP2,RIMS2,RAB3A
GO: Biological Process	GO:0051247	positive regulation of protein metabolic process		9.06e-05	0.807	0.00105	0.0102	149	1827	MAPT,APC2,EZH2,ADCY2,ADCY3,AXIN2,FZD8,S100A9,ADRA2A,KIDINS220,AGTR2,ANTXR1,SPSB4,FGF13,FGFR3,MAD2L2,FLT1,SFRP2,HACD3,PIK3R3,SKP1,SKP2,CYFIP2,BEX3,CCDC88A,RUVBL1,PLPP3,SNAI2,SMARCA4,UHRF1,LIMCH1,FYN,GOLGA8A,PEA15,KDM1A,SOD1,GPRC5B,GAP43,PBK,NDN,BCL2,GDNF,GFRA1,GFRA2,NRP1,GHR,BMP4,BMP7,CDK5R1,AFAP1L2,GADD45G,RBMS3,NRK,NGFR,GNG3,FERMT2,CDK5R2,CNTN2,AGTPBP1,DIRAS1,CALM1,TNFSF18,CALM2,NTF3,NTRK1,NTRK2…
GO: Molecular Function	GO:0048306	calcium-dependent protein binding		9.1e-05	0.149	0.00447	0.0357	18	104	S100A9,ANXA1,ANXA6,SNAP25,CPLX2,HNRNPM,VAMP2,SYN1,SYT1,CALM1,CALM2,STMN2,TNNC2,TNNC1,TNNT3,MASP1,DDX5,RAC3
GO: Biological Process	GO:0043524	negative regulation of neuron apoptotic process		9.19e-05	0.818	0.00106	0.0103	28	213	DRAXIN,AGTR2,MSH2,SIX1,FYN,FAIM2,SOD1,GABRB3,NES,BCL2,GDNF,NRP1,NEFL,STXBP1,NGFR,NTF3,NTRK1,NTRK2,GRIK2,PRDX2,TFAP2A,PCP4,POU4F1,VSTM2L,ISL1,PTPRZ1,DLX1,NDNF
GO: Molecular Function	GO:0098918	structural constituent of synapse		9.26e-05	0.152	0.00447	0.0357	9	31	ACTG1,MPP2,GIT1,RIMS1,SPTBN2,NEFL,INA,CTBP2,RIMS2
GO: Cellular Component	GO:0019898	extrinsic component of membrane		9.45e-05	0.0958	0.00093	0.00698	42	372	APC2,TENM2,OLFM1,ANXA1,PIK3R3,SCUBE1,SCUBE2,SNAP25,FYN,KIF1A,STAC3,SARM1,STAC,GFRA1,GFRA2,GFRA3,GHR,SYN1,GNAI2,GNAO1,GNAZ,MCF2L,GNG3,GNG4,FERMT2,NPTX2,OLFM2,CDH4,CDH6,CDH12,CDH13,CDH15,GNG2,HPCA,PIK3R1,PSD,SNAP91,KPNA2,BCL2L11,DTNA,ENO1,EPB41
GO: Biological Process	GO:0032392	DNA geometric change		9.45e-05	0.841	0.00109	0.0106	19	119	MCM2,MCM3,MCM4,MCM5,MCM6,MCM7,PARP1,ANXA1,CHD7,RUVBL1,CETN2,HMGB1,HMGB2,HMGB3,CHD4,HNRNPA1,HNRNPA2B1,DDX1,DHX9
GO: Cellular Component	GO:0048471	perinuclear region of cytoplasm		9.58e-05	0.0971	0.000934	0.007	85	922	ANKRD13B,MAP1B,MAP6,APC2,MCM3,AGTR2,AK1,FGFR3,AKR1B1,PREX1,CASC3,SORBS2,ANK2,TRA2B,ANXA6,APBA1,APBB1,APEX1,APLP1,CYFIP2,PRKRA,STK33,SNAP25,TPPP3,FUS,FYN,GOLGA8A,VPS4A,SPTBN2,BCL2,CDK5R1,ALDH1A2,STXBP1,SYT11,VAMP2,SYP,SYT4,YWHAQ,NME1,YBX1,NTRK2,CAPN6,BRSK2,STMN2,TPPP,ODC1,NCS1,TH,CDC20,CDH13,DCTN3,CENPF,HMGB2,TSC2,CHGA,RAB3C,PIK3R1,PDCL3,ATXN10,FLRT1,HSPA8,AKAP6,MAPK8IP1,VIM,CHODL,ATCAY,YWHAB,PLVA…
GO: Biological Process	GO:0090102	cochlea development		9.99e-05	0.889	0.00115	0.0112	13	64	MCM2,FGFR3,SLITRK6,SIX1,FRZB,GABRB3,ZEB1,WNT5A,POU3F4,KCNK2,KCNK3,VANGL2,EPHA4
GO: Biological Process	GO:0060561	apoptotic process involved in morphogenesis		0.000102	0.903	0.00117	0.0113	10	40	BMP4,BMP7,NOTCH1,TGFB2,CDH13,HAND2,WNT7B,CRYAB,PAX8,BCL2L11
GO: Biological Process	GO:0003209	cardiac atrium morphogenesis		0.000102	0.903	0.00117	0.0113	10	40	FHL1,SHOX2,NOTCH1,TGFB2,TNNT2,NOG,NSD2,WNT5A,ISL1,ENG
GO: Biological Process	GO:1902533	positive regulation of intracellular signal transduction		0.000104	0.928	0.0012	0.0116	106	1222	ACTA2,WLS,EZH2,ADCYAP1R1,SEMA3A,FZD8,S100A9,ADRA2A,MID1,TNFRSF19,C1QTNF3,FGFR3,FGFR2,SMPD3,FLT1,SFPQ,HACD3,LARS1,ANKRD6,PRKRA,MSX1,SMARCA4,FYN,PEA15,SOD1,GPRC5B,SOX2,SOX11,DOK5,PBK,BCL2,NRP1,GHR,BMP4,RUNDC3A,GADD45G,NRK,NGFR,GNAI2,BMPER,MCF2L,GNG3,FERMT2,MAPRE2,NOTCH1,DIRAS1,LPAR4,NTF3,NTRK1,NTRK2,SEMA5A,PRDX2,TGFB2,TGFBR1,P2RX3,P2RY1,PEBP1,FZD10,LPAR2,MTURN,CDK1,CDH13,MAPK8IP2,EXOC4,NRG1,ADGRG1,…
GO: Biological Process	GO:0007568	aging		0.000105	0.934	0.00121	0.0117	59	590	ABAT,CITED2,ACAN,MME,SMPD3,FOXM1,FLT1,APEX1,SRR,MSH2,SLC1A2,NUDT1,ATP2B1,SOD1,NMNAT2,BCL2,GFRA1,NEK4,GNAO1,TBX2,NPY1R,ZNF354A,YBX1,NTRK1,NTRK2,RNF165,TGFB2,TGFBR1,TH,P2RY1,TIMP3,PEBP1,HSD17B10,CDK1,TOP2B,PENK,TSC2,HNRNPK,PIK3R1,HSPA8,CNR1,VIM,ID2,CRYAB,IGF1,PRKDC,DBH,DBN1,PTH1R,NUAK1,DMD,DNMT1,DNMT3A,EDNRA,EDNRB,HMGA2,ELAVL4,ENO3,MADCAM1
GO: Biological Process	GO:0106027	neuron projection organization		0.000106	0.944	0.00122	0.0118	19	120	EPHB3,STAU2,ATP1A3,FYN,KIF1A,KIF1B,CDK5R1,SRCIN1,ARHGAP33,NLGN3,WNT7A,CTNND2,DBN1,DCTN1,KIF5A,DNM1L,EMX2,MARCKS,EPHA4
GO: Biological Process	GO:0045860	positive regulation of protein kinase activity		0.000107	0.948	0.00122	0.0118	65	668	EZH2,ADCY2,ADCY3,AXIN2,FZD8,ADRA2A,KIDINS220,FGF13,FLT1,HACD3,CCDC88A,SMARCA4,FYN,PEA15,SOD1,GPRC5B,GAP43,PBK,GHR,BMP4,CDK5R1,AFAP1L2,GADD45G,NRK,GNG3,FERMT2,CDK5R2,DIRAS1,CALM1,CALM2,NTF3,NTRK1,NTRK2,SRCIN1,PRDX2,TGFB2,TGFBR1,FZD10,LPAR2,CDK1,MAPK8IP2,NRG1,HMGB1,CHRNA3,PKD2,AKAP6,WNT5A,WNT7B,IGF1,MAPK10,ZEB2,CXCR4,KIT,DRD2,CAMK1D,DUSP7,RET,LPAR1,EDNRA,VANGL2,HMGA2,ROBO1,GREM1,MARCKS,EPHA4
GO: Biological Process	GO:0090659	walking behavior		0.000108	0.964	0.00124	0.012	11	48	MAPT,CEND1,CHD7,CNTN2,AGTPBP1,TRH,UCHL1,ZIC1,DRD2,EFNB3,EPHA4
GO: Cellular Component	GO:0031594	neuromuscular junction		0.000111	0.113	0.00107	0.00805	17	100	APBB1,SLC18A3,PDZRN3,MYH10,SPOCK1,NEFM,NEFL,CDK5R1,SYP,SYT2,THBS4,CDH15,NRG1,PTN,TUBA1A,EPHA4,EPHA7
GO: Biological Process	GO:0060078	regulation of postsynaptic membrane potential		0.000113	1	0.00129	0.0124	24	172	ABAT,NLGN4X,MPP2,TMEM108,RIMS1,GABBR1,GABRA3,GABRB3,GABRR1,NGFR,GRID2,GRIK2,P2RX3,MAPK8IP2,CHRNA3,NLGN3,WNT7A,RIMS2,CELF4,DBN1,GRIN3A,DRD2,RGS4,NETO2
GO: Biological Process	GO:0070997	neuron death		0.000113	1	0.00129	0.0125	53	515	SIGMAR1,MAPT,LANCL1,ADARB1,PARP1,DRAXIN,AGTR2,FGFR3,CD200,DPYSL4,MSH2,SIX1,FYN,FAIM2,SOD1,MYBL2,GABRB3,NES,SARM1,BCL2,GDNF,NRP1,GHR,NEFL,CDK5R1,STXBP1,NAE1,NGFR,NTF3,NTRK1,NTRK2,GRID2,GRIK2,PRDX2,TFAP2A,TGFB2,TMTC4,PCP4,CHGA,WNT5A,POU4F1,PPP2R2B,IGF1,VSTM2L,SCRT2,ISL1,PTPRZ1,DLX1,NDNF,BCL2L11,ST8SIA2,ENO2,EPHA7
GO: Biological Process	GO:0045445	myoblast differentiation		0.000117	1	0.00133	0.0129	18	111	KLHL41,JAG1,ZFHX3,RBM24,MEGF10,BMP4,NOTCH1,TBX2,NRG1,HMGB1,PIK3R1,WNT10B,IGF1,ISL1,DDX5,CDON,DLL1,GREM1
GO: Molecular Function	GO:0005200	structural constituent of cytoskeleton		0.000118	0.194	0.00555	0.0443	20	125	ACTG1,ADD2,TUBA1B,TUBB3,TUBB4A,SORBS2,SPTBN2,EPB41L3,NEFM,NEFL,INA,TNNT2,TPM1,TUBB2A,VIM,TUBB2B,TUBA1A,DMD,KRT17,EPB41
GO: Biological Process	GO:0071300	cellular response to retinoic acid		0.000118	1	0.00135	0.013	16	92	FGFR2,TEAD2,ATP1A3,ALDH1A2,FZD10,HDAC2,WNT5B,HAND2,TNC,WNT3,WNT5A,WNT7B,WNT10B,RET,PHC1,EPHA3
GO: Biological Process	GO:0032272	negative regulation of protein polymerization		0.000118	1	0.00135	0.013	16	92	MAP2,ADD2,TUBB4A,EVL,FHOD3,MAPRE1,SPTBN2,TMSB15A,STMN2,TMOD1,TPM1,TMOD2,PFN2,SLIT2,TMSB15B,STMN1
GO: Cellular Component	GO:0048787	presynaptic active zone membrane		0.000118	0.12	0.00113	0.00844	11	48	ADRA2A,APBA1,SNAP25,ATP2B1,STXBP1,SYT11,GPM6A,P2RY1,LPAR2,NRG1,SNAP91
GO: Cellular Component	GO:0032589	neuron projection membrane		0.000119	0.12	0.00113	0.00844	15	82	MAPT,WLS,UNC5A,MPP2,SLC1A2,ATP2B1,GABBR1,GABRA3,EPB41L3,NGFR,THY1,NRG1,HPCA,LAMP5,ROBO1
GO: Biological Process	GO:0043269	regulation of ion transport		0.00012	1	0.00136	0.0132	137	1665	ABAT,ABCA3,WLS,ADCYAP1R1,FABP5,ADRA2A,SCN3A,AGTR2,AK1,FGF13,C1QTNF3,FHL1,CD200,ANK2,SYT3,ANXA1,CNIH2,APBB1,APOA4,CHD7,APOC3,SLC1A2,RUFY3,FRMD4A,SLC8A1,CNKSR3,CACNG4,SNAP25,ATP1A2,FYN,ATP2B1,PEA15,GABBR1,SCN3B,NCOA6,MYH10,MYLK,MYT1,STAC3,HNRNPM,FXYD7,BCL2,GDI1,GDNF,STAC,STC1,NEFL,BMP4,CDK5R1,STXBP1,SYT11,GLI3,VAMP2,SYT1,SYT4,GNAI2,GNAO1,YWHAQ,GPM6B,CACNB1,MCHR1,CALM1,CALM2,GPS2,BRSK2,OAZ2,SRCIN1,S…
GO: Biological Process	GO:0007163	establishment or maintenance of cell polarity		0.00012	1	0.00137	0.0132	33	273	MAP1B,MAP2,GPC4,FGF13,CAP2,RUFY3,RND3,FRMD4A,CLASP2,INSC,YWHAQ,NOTCH1,BRSK2,PARD3B,PAX6,EXOC4,TSC2,AMOT,WNT5A,WNT7A,WNT7B,IGF1,FEZ1,HES5,CRB2,DCTN1,RHOBTB1,SNAP91,JAM3,RAC3,VANGL2,LLGL1,RND2
GO: Biological Process	GO:0150116	regulation of cell-substrate junction organization		0.000123	1	0.00139	0.0134	14	74	ACTG1,LIMCH1,CLASP2,NRP1,FERMT2,MAPRE2,GPM6B,THY1,ENPP2,CORO1C,PIK3R1,IQSEC1,GREM1,EPHA3
GO: Biological Process	GO:0042551	neuron maturation		0.000123	1	0.00139	0.0134	14	74	BCL11A,AK1,SNAP25,KDM1A,NFASC,BCL2,CNTN2,NRCAM,CTBP2,NDRG4,RAC3,RET,EDNRB,NTN4
GO: Biological Process	GO:0001945	lymph vessel development		0.000123	1	0.00139	0.0134	14	74	MCAM,SVEP1,PDPN,NOTCH1,NR2F2,WNT5B,PKD2,ITGA4,ELMO1,CXCR4,IQSEC1,MAFB,TMEM204,LPAR1
GO: Biological Process	GO:0060828	regulation of canonical Wnt signaling pathway		0.000123	1	0.00139	0.0135	39	344	TMEM88,APC2,WLS,AXIN2,DRAXIN,FGFR3,FGFR2,MAD2L2,SFRP2,ANKRD6,LGR5,RUVBL1,FRZB,SNAI2,DKK2,GPRC5B,SOX2,RBMS3,GLI3,NOTCH1,SEMA5A,TLE4,WIF1,DAAM2,HDAC2,NOG,CDK14,NRARP,WNT5B,WNT5A,WNT10B,NKD1,CTNND2,LYPD6,ISL1,WNK2,VANGL2,PSME3,GREM1
GO: Biological Process	GO:0048011	neurotrophin TRK receptor signaling pathway		0.000127	1	0.00143	0.0139	10	41	AGTR2,CYFIP2,TMEM108,DOK5,NDN,NGFR,WASF1,NTF3,NTRK1,NTRK2
GO: Biological Process	GO:0071696	ectodermal placode development		0.000128	1	0.00144	0.0139	12	57	FZD8,FST,LRRN1,SIX1,MSX1,SOX2,NRP1,BMPER,TBX2,TFAP2A,HDAC2,PAX8
GO: Biological Process	GO:0030178	negative regulation of Wnt signaling pathway		0.000129	1	0.00145	0.014	31	251	TMEM88,APCDD1,APC2,AXIN2,DRAXIN,MAD2L2,SFRP2,ANKRD6,FRZB,CXXC4,SNAI2,DKK2,SOX2,RBMS3,GLI3,NOTCH1,NXN,TLE4,WIF1,HDAC2,NOG,TSC2,WNT5B,CCDC136,WNT5A,NKD1,ISL1,VANGL2,HMGA2,PSME3,GREM1
GO: Cellular Component	GO:0005667	transcription regulator complex		0.00013	0.132	0.00122	0.00916	55	538	MEIS1,PARP1,SALL1,HES6,FOXF2,TEAD2,SFPQ,ATF5,APEX1,SIX1,MSX1,ZFHX3,KDM1A,SOX2,NCOA6,BEX1,RCOR2,GLI3,MED22,NFYB,TBX2,TCF4,TCF12,GPS2,CBFB,TFAP2A,TFAP4,TFDP1,LDB2,CBX5,TLE4,PAX6,PBX3,HDAC2,MTA2,CBX3,HMGB1,CHD4,SSBP3,HNRNPAB,HNRNPU,HOXA10,HOXA11,HAND1,HAND2,POU4F1,YWHAB,CTBP2,PRKDC,DACH1,PAX8,ARNT2,MAFB,E2F1,ALX1
GO: Biological Process	GO:0071697	ectodermal placode morphogenesis		0.000132	1	0.00148	0.0144	11	49	FZD8,FST,LRRN1,SIX1,MSX1,SOX2,BMPER,TBX2,TFAP2A,HDAC2,PAX8
GO: Cellular Component	GO:0001725	stress fiber		0.000133	0.135	0.00123	0.00919	16	92	ACTA2,MYL9,ENAH,LIMCH1,DAAM1,PALLD,MYH10,MYLK,PDLIM3,FERMT2,TMSB15A,TPM1,PGM5,AMOT,TMSB15B,VANGL2
GO: Cellular Component	GO:0097517	contractile actin filament bundle		0.000133	0.135	0.00123	0.00919	16	92	ACTA2,MYL9,ENAH,LIMCH1,DAAM1,PALLD,MYH10,MYLK,PDLIM3,FERMT2,TMSB15A,TPM1,PGM5,AMOT,TMSB15B,VANGL2
GO: Cellular Component	GO:0099061	integral component of postsynaptic density membrane		0.000137	0.138	0.00125	0.00935	14	74	ADRA2A,CNIH2,LRRC4C,ADAM22,CACNG4,LRRC4,NRCAM,GRID2,NRG1,PTPRZ1,GRIN3A,CACNG7,EFNB3,EPHA7
GO: Biological Process	GO:0045446	endothelial cell differentiation		0.000138	1	0.00154	0.0149	25	185	MEIS1,FBN2,JAG1,TNFRSF19,FLT1,PDPN,SCUBE1,TNMD,NRP1,STC1,BMP4,NOTCH1,ZEB1,NR2F2,TGFBR1,NRG1,WNT7A,WNT7B,PTN,CXCR4,DMD,DLL1,S1PR1,PBRM1,ENG
GO: Biological Process	GO:0008090	retrograde axonal transport		0.000139	1	0.00156	0.015	8	27	TMEM108,SOD1,KIF1A,ACTR10,KIF1B,NEFL,AGTPBP1,KIF5A
GO: Biological Process	GO:0007274	neuromuscular synaptic transmission		0.00014	1	0.00157	0.0151	9	34	ADARB1,KIF1B,STAC3,STXBP1,NTF3,P2RX3,CHRNA3,RAB3A,DTNA
GO: Biological Process	GO:0008347	glial cell migration		0.000143	1	0.0016	0.0154	14	75	APCDD1,EFEMP1,NDN,CDK5R1,GLI3,CDK5R2,TGFB2,P2RY1,NRG1,ADGRG1,VIM,DCX,PTPRZ1,EPHA4
GO: Biological Process	GO:0043242	negative regulation of protein-containing complex disassembly		0.000143	1	0.0016	0.0155	17	103	MAP1B,MAP2,APC2,KATNB1,ADD2,MID1,FGF13,CAMSAP1,EVL,SPTBN2,CLASP2,STMN2,TMOD1,TPM1,TMOD2,HDGFL3,CKAP2
GO: Molecular Function	GO:0035925	mRNA 3'-UTR AU-rich region binding		0.000145	0.238	0.0064	0.0511	8	26	RBM24,RBMS3,HNRNPA0,TIA1,HNRNPD,ILF3,ELAVL3,ELAVL4
GO: Biological Process	GO:0019935	cyclic-nucleotide-mediated signaling		0.000147	1	0.00163	0.0158	41	371	ADCY2,ADCY3,ADCYAP1R1,RNF157,ADRA2A,AGTR2,CAP2,ANXA1,APLP1,LGR5,GKAP1,GABBR1,PDE10A,RUNDC3A,GNAI2,GNAO1,GNAZ,ADGRL2,ADGRL3,NPY1R,MCHR1,GPR161,P2RY1,PEBP1,LPAR2,PDE3A,GNG2,ADGRG1,CHGA,CNR1,AKAP6,PRKG1,RIMS2,PTGER3,PTH1R,DRD2,S1PR1,LPAR1,EDNRA,EDNRB,MRAP2
GO: Biological Process	GO:0007018	microtubule-based movement		0.000147	1	0.00164	0.0159	77	835	MAP1B,MAP2,MAP6,MAPT,KATNB1,MCAM,MCM2,MCM7,ATAT1,ADCY3,TBC1D16,TUBB4A,FGFR2,SFPQ,CNIH2,KIF21A,APBA1,COPG2,MAPRE1,KIFAP3,ARL3,CCDC88A,RUVBL1,CFAP20,STAU2,TMEM108,SOD1,KIF21B,KIF1A,ZNF423,ACTR10,KIF1B,NEFM,NEFL,TAC3,WASF1,NOTCH1,AGTPBP1,CELF3,CDK1,EVI5L,DCTN3,CENPF,CETN2,ENPP2,TUB,HNRNPU,UCHL1,PKD2,TTLL1,ATXN10,HSPA8,FSD1,YWHAE,FEZ1,DYNLL2,CRB2,LRRC49,DCTN1,DCX,ELMO1,ASAP1,TUBA1A,CXCR4,KIF3C,KIF5A,…
GO: Molecular Function	GO:0003712	transcription coregulator activity		0.000149	0.244	0.0064	0.0511	57	545	DPF1,EWSR1,BCL11A,EZH2,CITED2,BASP1,SRSF2,APBB1,APEX1,NCOA5,RUVBL1,SMARCA4,SMARCC1,SMARCC2,SMARCD1,SMARCD3,SMARCE1,FUS,KDM1A,SOX12,NCOA6,SAP30,RCOR2,MED22,NOTCH1,TCF4,USP22,GPS2,RUNX1T1,CBFB,TFAP2A,LDB2,PSIP1,PA2G4,TLE4,TOX2,MTA2,NRG1,HMGB1,HMGB2,SSBP3,HNRNPU,PHF2,EID1,NUCKS1,HSBP1,FBXL19,CTBP2,DDX1,DDX5,HDGFL3,DHX9,PRDM8,DNMT3A,HMGA2,ING4,TAF15
GO: Biological Process	GO:0007264	small GTPase mediated signal transduction		0.00015	1	0.00167	0.0161	57	572	RHOJ,ADCYAP1R1,ADRA2A,PREX1,FOXM1,GIT1,HACD3,APOC3,RND3,PDPN,ARL3,CCDC88A,GDI1,NRP1,RUNDC3A,NGFR,YWHAQ,MCF2L,MAPRE2,WASF1,NOTCH1,LPAR4,NTRK1,TGFB2,LPAR2,CDH13,ARHGAP33,NRG1,ADGRG1,TSC2,CHN1,RAB38,SLIT2,RAB33A,AMOT,NTN1,IGF1,AUTS2,ARHGEF4,PSD,ELMO1,RHOBTB1,STMN3,SRGAP3,IQSEC1,RAB39B,RAB3A,CDON,RAC3,DNMT1,SH2D3C,STMN1,LPAR1,EDNRA,VANGL2,ROBO1,RND2
GO: Molecular Function	GO:0031491	nucleosome binding		0.000151	0.248	0.0064	0.0511	14	72	SMARCA4,SMARCC1,UHRF1,SMARCC2,SMARCE1,SSRP1,SAP30,SUPT16H,H3-3A,HDAC2,MTA2,HMGN2,CHD4,HMGA2
GO: Biological Process	GO:0030282	bone mineralization		0.000151	1	0.00168	0.0162	22	154	AXIN2,FBN2,CFDP1,FGFR3,FGFR2,SMPD3,CHD7,SLC8A1,ATP2B1,BMP4,BMP7,GPM6B,TMEM119,TFAP2A,RFLNA,WNT10B,IGF1,RFLNB,PTH1R,PTN,S1PR1,GREM1
GO: Biological Process	GO:0048936	peripheral nervous system neuron axonogenesis		0.000151	1	0.00168	0.0162	6	15	NOTCH1,SSBP3,HES5,ISL1,DPYSL3,SEMA3D
GO: Biological Process	GO:0021594	rhombomere formation		0.000151	1	0.00168	0.0162	6	15	SFPQ,NOTCH1,MAFB,RAC3,EFNB3,EPHA4
GO: Biological Process	GO:0001889	liver development		0.000152	1	0.00168	0.0162	43	396	ACADM,ACAT1,EZH2,CITED2,JAG1,FGFR2,ALDH1A1,FHL1,FOXM1,FLT1,SRSF1,ANXA1,LIMS2,FRZB,ASNS,SMARCA4,UHRF1,DKK2,NCL,BCL2,BMP4,CDK5R1,ALDH1A2,GLI3,NOTCH1,NTS,PCNA,HNRNPD,HNRNPK,PHF2,CADM1,PKD2,PRMT1,MTCH2,CNR1,ID2,MAPK10,ZEB2,PTN,ARNT2,DNMT1,DUT,DLL1
GO: Molecular Function	GO:0031492	nucleosomal DNA binding		0.000152	0.25	0.0064	0.0511	10	40	SMARCA4,SMARCC1,SMARCC2,SMARCE1,H3-3A,HDAC2,MTA2,HMGN2,CHD4,HMGA2
GO: Biological Process	GO:0043462	regulation of ATP-dependent activity		0.000154	1	0.0017	0.0164	16	94	MCM2,MSH2,NAPB,UHRF1,BRSK2,TNNC1,TNNT2,TNNT3,TPM1,PFN2,HNRNPU,CNN3,DYNLL2,DBN1,DHX9,RAB3A
GO: Biological Process	GO:0010035	response to inorganic substance		0.000156	1	0.00172	0.0166	82	904	ABAT,ACADM,MAP1B,SIGMAR1,MAPT,ACTG1,EZH2,S100A9,PARP1,SMPD3,AKR1B1,SYT3,ANXA1,APBB1,APEX1,APOA4,SLC8A1,NUDT1,MTHFD1,FUS,FYN,SOD1,SOX2,GABRB3,MYLK,MAP1LC3A,BCL2,GDI1,STC1,NEFL,BMP4,BMP7,SYT11,FIBIN,SYT1,SYT4,TIMELESS,GNAO1,CALM1,CALM2,NTRK1,NTS,SYT2,PRDX2,TFAP2A,TH,PEBP1,CDK1,TNNC1,TNNT2,TOP2B,PCNA,HDAC2,ENPP2,PENK,HNRNPA1,CHRNA3,HNRNPD,HPCA,PIK3R1,PKD2,PLCG1,UROS,HSPA8,VIM,WNT5A,WNT10B,ID2,CRYAB,…
GO: Biological Process	GO:1905331	negative regulation of morphogenesis of an epithelium		0.000157	1	0.00173	0.0167	5	10	BMP4,BMP7,TBX2,WNT5A,NKD1
GO: Biological Process	GO:0045607	regulation of inner ear auditory receptor cell differentiation		0.000157	1	0.00173	0.0167	5	10	MYCL,MYCN,NOTCH1,HES5,DLL1
GO: Biological Process	GO:0048566	embryonic digestive tract development		0.000158	1	0.00174	0.0168	10	42	SALL1,FGFR2,FOXF2,SHOX2,SOX11,ALDH1A2,GLI3,TGFB2,ID2,RBPMS2
GO: Biological Process	GO:0032986	protein-DNA complex disassembly		0.00016	1	0.00176	0.017	7	21	SMARCA4,SMARCC1,SMARCC2,SMARCD1,SMARCD3,SMARCE1,SUPT16H
GO: Biological Process	GO:0022038	corpus callosum development		0.00016	1	0.00176	0.017	7	21	EPHB3,RTN4RL1,RTN4RL2,ZEB2,PRDM8,LPAR1,NIN
GO: Biological Process	GO:0021593	rhombomere morphogenesis		0.00016	1	0.00176	0.017	7	21	SFPQ,NOTCH1,PAX6,MAFB,RAC3,EFNB3,EPHA4
GO: Cellular Component	GO:0042641	actomyosin		0.000161	0.164	0.00146	0.011	17	103	ACTA2,MYL9,ENAH,LIMCH1,DAAM1,PALLD,MYH10,MYLK,PDLIM3,FERMT2,TMSB15A,TPM1,PGM5,AMOT,DBN1,TMSB15B,VANGL2
GO: Biological Process	GO:0048278	vesicle docking		0.000165	1	0.00181	0.0175	14	76	PPFIA3,RIMS1,SNAP25,SPTBN2,CPLX2,STXBP1,VAMP2,SYT1,EXOC4,RAB3C,CTBP2,RIMS2,NDRG4,RAB3A
GO: Biological Process	GO:0033002	muscle cell proliferation		0.000166	1	0.00182	0.0176	36	313	MEIS1,CITED2,FGFR2,SMPD3,AKR1B1,FLT1,SIX1,SKP2,SMARCA4,MEGF10,BMP4,GNAI2,NOTCH1,TBX2,OGN,TGFB2,TGFBR1,CDK1,CDH13,HDAC2,TPM1,NRG1,PDE1A,NOG,PIK3R1,ID2,IGF1,PRKDC,PRKG1,HES5,NDRG4,KCNK2,DNMT1,S1PR1,EDNRA,RBPMS2
GO: Biological Process	GO:0017145	stem cell division		0.000174	1	0.0019	0.0184	21	145	SFRP2,SNAI2,KDM1A,SOX11,NES,BMP4,FERMT2,NOTCH1,TGFB2,HMGB2,SCRG1,HNRNPU,WNT3,WNT5A,WNT7A,WNT7B,WNT10B,LBH,KIT,VANGL2,HMGA2
GO: Biological Process	GO:0008360	regulation of cell shape		0.000176	1	0.00192	0.0186	24	177	RHOJ,CFDP1,ANXA1,RND3,PDPN,FYN,MYH10,WASF3,EPB41L3,FERMT2,P2RY1,TPM1,PLXNA1,SEMA3E,PTN,RHOBTB1,KIT,RAC3,LPAR1,FAM171A1,PLXNC1,RND2,PLEKHO1,EPB41
GO: Biological Process	GO:2001236	regulation of extrinsic apoptotic signaling pathway		0.000178	1	0.00194	0.0187	25	188	EYA4,EYA2,AGTR2,SFRP2,SNAI2,FYN,FAIM2,PEA15,GAS1,BCL2,GDNF,NRP1,BMP4,PRDX2,TGFB2,TGFBR1,TIMP3,NRG1,HMGB2,IGF1,SCRT2,DBH,SCG2,RET,PSME3
GO: Biological Process	GO:0007224	smoothened signaling pathway		0.000178	1	0.00194	0.0187	25	188	SALL1,FGFR3,FGFR2,PRRX2,SHOX2,SCUBE1,ARL3,SCUBE2,SOX11,ZNF423,GAS1,GLI3,GPC2,GPR161,PAX6,PRRX1,WNT7B,WNT10B,ZIC1,SCUBE3,HES5,TMEM231,CDON,IFT57,IFT52
GO: Molecular Function	GO:0031490	chromatin DNA binding		0.000178	0.293	0.00732	0.0584	19	119	EZH2,APEX1,SMARCA4,SMARCC1,SMARCC2,SMARCE1,SOX2,NOTCH1,H3-3A,TOX2,HDAC2,MTA2,HMGN2,CHD4,HNRNPU,ZNF711,TOX,DHX9,HMGA2
GO: Biological Process	GO:0010880	regulation of release of sequestered calcium ion into cytosol by sarcoplasmic reticulum		0.000178	1	0.00194	0.0187	9	35	ANK2,CHD7,SLC8A1,ATP1A2,STAC3,CALM1,CALM2,AKAP6,DMD
GO: Biological Process	GO:0010522	regulation of calcium ion transport into cytosol		0.00018	1	0.00195	0.0188	20	135	ADCYAP1R1,ANK2,CHD7,SLC8A1,ATP1A2,FYN,STAC3,BCL2,BMP4,CALM1,CALM2,TGFB2,THY1,P2RX3,PKD2,PLCG1,AKAP6,DMD,EDNRA,JPH3
GO: Biological Process	GO:1903539	protein localization to postsynaptic membrane		0.000181	1	0.00195	0.0188	12	59	GPC4,GIT1,ADAM22,NSG1,CACNG4,SNAP25,CPLX1,VAMP2,NPTX2,LGI1,MAPK10,CACNG7
GO: Biological Process	GO:0031632	positive regulation of synaptic vesicle fusion to presynaptic active zone membrane		0.000182	1	0.00195	0.0188	4	6	RIMS1,SYT1,SYT2,PRRT2
GO: Biological Process	GO:0036514	dopaminergic neuron axon guidance		0.000182	1	0.00195	0.0188	4	6	WNT5A,WNT7B,FZD3,VANGL2
GO: Biological Process	GO:1904938	planar cell polarity pathway involved in axon guidance		0.000182	1	0.00195	0.0188	4	6	WNT5A,WNT7B,FZD3,VANGL2
GO: Biological Process	GO:0072081	specification of nephron tubule identity		0.000182	1	0.00195	0.0188	4	6	IRX3,IRX1,HES5,IRX2
GO: Biological Process	GO:0072047	proximal/distal pattern formation involved in nephron development		0.000182	1	0.00195	0.0188	4	6	IRX3,IRX1,HES5,IRX2
GO: Biological Process	GO:0098961	dendritic transport of ribonucleoprotein complex		0.000182	1	0.00195	0.0188	4	6	SFPQ,STAU2,HNRNPU,KIF5C
GO: Biological Process	GO:0098963	dendritic transport of messenger ribonucleoprotein complex		0.000182	1	0.00195	0.0188	4	6	SFPQ,STAU2,HNRNPU,KIF5C
GO: Biological Process	GO:0061642	chemoattraction of axon		0.000182	1	0.00195	0.0188	4	6	GDNF,ROBO3,WNT5A,WNT7B
GO: Biological Process	GO:0031133	regulation of axon diameter		0.000182	1	0.00195	0.0188	4	6	NEFM,NEFL,CNTN2,WNT7A
GO: Biological Process	GO:0035272	exocrine system development		0.000182	1	0.00195	0.0189	17	105	WLS,SEMA3A,JAG1,FGFR2,SNAI2,NRP1,BMP7,EHMT2,NOTCH1,TGFB2,PAX6,PLXNA1,ISL2,IGF1,ISL1,DNMT1,NTN4
GO: Biological Process	GO:1901019	regulation of calcium ion transmembrane transporter activity		0.000182	1	0.00195	0.0189	17	105	ADRA2A,ANK2,ATP1A2,STAC3,STAC,BMP4,CACNB1,CALM1,CALM2,HPCA,PKD2,PLCG1,AKAP6,YWHAE,DMD,DRD2,JPH3
GO: Biological Process	GO:0001570	vasculogenesis		0.000183	1	0.00195	0.0189	22	156	CITED2,SEMA3A,FBN2,FGFR2,FOXM1,FLI1,TEAD2,FLT1,SMARCA4,NRP2,NRP1,NOTCH1,CALD1,NTRK2,COLEC12,AMOT,PLCG1,WNT7A,WNT7B,CXCR4,PBRM1,ENG
GO: Cellular Component	GO:0009986	cell surface		0.000183	0.185	0.00164	0.0123	99	1131	MCAM,ADCYAP1R1,SEMA6D,NLGN4X,GPC4,ANTXR1,FGFR3,FGFR2,MME,SLITRK6,SDC2,CD200,ANXA1,APOA4,SLC1A2,PDPN,SCUBE1,SCUBE2,CSPG5,ASTN1,EGFLAM,CACNG4,GPRC5B,GABRB3,HNRNPM,NCL,TNMD,GFRA1,GFRA2,GFRA3,NRP1,GHR,NGFR,GPC2,FERMT2,NOTCH1,CNTN2,NRCAM,TNFSF18,NTRK1,NTRK2,TGFB2,TGFBR1,THY1,P2RY1,PEBP1,WIF1,FZD10,LPAR2,CDH13,NRG1,HMGB1,HNRNPU,JAM2,WNT5B,SLIT2,NLGN3,AMOT,SLC39A6,HSPA8,WNT5A,WNT7A,WNT7B,RTN4RL1,CRYAB,C…
GO: Biological Process	GO:0002052	positive regulation of neuroblast proliferation		0.000184	1	0.00196	0.019	8	28	SMARCD3,KDM1A,SOX2,GLI3,NOTCH1,PAX6,DRD2,FZD3
GO: Biological Process	GO:0002072	optic cup morphogenesis involved in camera-type eye development		0.000184	1	0.00196	0.019	8	28	ALDH1A1,MAB21L2,SOX11,SMOC1,AFAP1L2,TFAP2A,NTN1,WNT5A
GO: Biological Process	GO:0060998	regulation of dendritic spine development		0.000185	1	0.00197	0.019	15	86	STAU2,KIF1A,NGFR,SDK1,HDAC2,NRG1,TSC2,HNRNPK,NLGN3,DBN1,ASAP1,DNM1L,LPAR1,EIF4G2,MARCKS
GO: Biological Process	GO:0035914	skeletal muscle cell differentiation		0.000185	1	0.00197	0.019	15	86	KLHL41,CITED2,FHL1,SIX1,RBM24,MEGF10,SOX11,SAP30,NGFR,PHOX2B,NOTCH1,PLAGL1,DDX5,CDON,MARCKS
GO: Molecular Function	GO:0000217	DNA secondary structure binding		0.00019	0.312	0.0076	0.0606	10	41	MAPT,MSH2,PAX6,HMGB1,HMGB2,HMGB3,HNRNPD,HAND2,POU3F4,HMGA2
GO: Biological Process	GO:0007190	activation of adenylate cyclase activity		0.000192	1	0.00204	0.0197	24	178	ADCY2,ADCY3,ADRA2A,CAP2,APLP1,LGR5,GNAI2,ADGRL2,ADGRL3,CALM1,CALM2,GPR161,LPAR2,GNG2,ADGRG1,CHGA,CNR1,PTGER3,PTH1R,DRD2,S1PR1,LPAR1,EDNRA,MRAP2
GO: Biological Process	GO:0051204	protein insertion into mitochondrial membrane		0.000193	1	0.00205	0.0198	11	51	TOMM40,BCL2,MOAP1,YWHAQ,TFDP1,PDCD5,YWHAB,YWHAE,BCL2L11,E2F1,TIMM8B
GO: Biological Process	GO:1903115	regulation of actin filament-based movement		0.000193	1	0.00205	0.0198	11	51	ACTA2,FGF13,ANK2,PDPN,ATP1A2,STC1,TNNC1,TNNT2,AKAP6,DBN1,PTGER3
GO: Biological Process	GO:0003016	respiratory system process		0.000195	1	0.00206	0.0199	10	43	ATP1A2,NDN,PHOX2B,TNNC1,PBX3,NLGN3,TTLL1,ECEL1,SPAG16,RAB3A
GO: Biological Process	GO:1901699	cellular response to nitrogen compound		0.000199	1	0.0021	0.0203	92	1048	MAP1B,BCL11A,EZH2,ADCY2,ADCY3,PARP1,AGTR2,PIP4K2B,SMPD3,AKR1B1,SORBS2,SRSF3,PIK3R3,LARS1,SESN3,APEX1,APLP1,SIX1,SLC1A2,NCOA5,SLC8A1,NSG1,GKAP1,SMARCC1,ATP1A3,FYN,ATP2B1,KDM1A,SOD1,GABRB3,NMNAT2,ATP6V1G2,HNRNPM,NAP1L1,CLASP2,STC1,GHR,CDK5R1,EHMT2,VAMP2,NGFR,TIMELESS,GNAI2,GNAO1,CACNB1,ZEB1,YBX1,NTRK1,NTRK2,TH,ENHO,P2RX3,P2RY1,PAX6,TOP2B,HDAC2,PDE3A,PENK,GNG2,TSC2,CHRNA3,HNRNPD,HNRNPH1,HNRNPK,SLIT2…
GO: Molecular Function	GO:0017147	Wnt-protein binding		0.000203	0.333	0.00776	0.0619	9	34	APCDD1,WLS,FZD8,SFRP2,FRZB,WIF1,FZD10,TSPAN12,FZD3
GO: Molecular Function	GO:0140297	DNA-binding transcription factor binding		0.000203	0.334	0.00776	0.0619	49	454	CITED2,PARP1,SALL1,HES6,MAD2L2,APEX1,TACC2,SMARCA4,SMARCD3,SMARCE1,FUS,KDM1A,SOX2,NCOA6,BEX1,BCL2,NFYB,TCF4,TCF12,LDB2,ZNF503,GTF2I,PSIP1,CBX5,TLE4,HSD17B10,TOX2,PCNA,HDAC2,MTA2,HMGB1,CHD4,DUSP26,PIK3R1,HAND1,HAND2,PRRX1,ID2,ID4,POU4F1,CTBP2,ISL1,DDX5,DHX9,ARNT2,DNMT1,KPNA2,FOXP2,DLL1
GO: Cellular Component	GO:0005681	spliceosomal complex		0.000207	0.21	0.00185	0.0138	27	210	CASC3,SRSF1,SRSF2,TRA2B,CWC15,API5,PPIL1,LUC7L3,HNRNPM,NCL,RBMX,HTATSF1,YBX1,PTBP2,HNRNPA1,HNRNPA2B1,HNRNPH1,HNRNPH3,HNRNPK,HNRNPU,CIRBP,HSPA8,MYEF2,DDX5,SNRNP25,RBM3,HNRNPA3
GO: Molecular Function	GO:0003690	double-stranded DNA binding		0.00021	0.344	0.00781	0.0624	155	1855	DPF1,MAPT,ETV1,MCM2,MCM3,MCM4,MCM5,MCM6,MCM7,BCL11A,EZH2,MEIS1,MEOX1,MEOX2,SALL2,SALL1,CSRNP3,BASP1,HES6,FOXF2,FOXD1,PRRX2,FOXM1,FLI1,ZNF821,TEAD2,SFPQ,ATF5,ZNF618,APEX1,SHOX2,ZBTB12,MSH2,CHD7,SIX1,MSX1,SNAI2,SMARCA4,UHRF1,SMARCD1,SMARCD3,ZFHX3,KDM1A,MYBL2,SOX2,MYCL,MYCN,SOX11,SOX12,ZNF423,MYT1,MAFA,NKX3-2,NPAS3,NDN,ZNF302,EHMT2,GLI3,RBMX,NFYB,YWHAQ,NME1,PHOX2B,TBX2,TCF4,ZEB1,PCBP3,TCF12,ZNF354A,…
GO: Cellular Component	GO:0098563	intrinsic component of synaptic vesicle membrane		0.00021	0.213	0.00185	0.0139	13	68	SCAMP5,SLC18A3,ATP6V1G2,SYT11,VAMP2,SYN1,SYP,SYT1,SYT4,SYT2,SLC10A4,RAB3C,RAB3A
GO: Biological Process	GO:0061008	hepaticobiliary system development		0.000211	1	0.00223	0.0215	43	402	ACADM,ACAT1,EZH2,CITED2,JAG1,FGFR2,ALDH1A1,FHL1,FOXM1,FLT1,SRSF1,ANXA1,LIMS2,FRZB,ASNS,SMARCA4,UHRF1,DKK2,NCL,BCL2,BMP4,CDK5R1,ALDH1A2,GLI3,NOTCH1,NTS,PCNA,HNRNPD,HNRNPK,PHF2,CADM1,PKD2,PRMT1,MTCH2,CNR1,ID2,MAPK10,ZEB2,PTN,ARNT2,DNMT1,DUT,DLL1
GO: Biological Process	GO:0032271	regulation of protein polymerization		0.000212	1	0.00224	0.0216	31	258	MAP1B,MAP2,MAPT,ADD2,TUBB4A,CAMSAP1,PREX1,EVL,FHOD3,CYFIP2,MAPRE1,TPPP3,SPTBN2,WASF3,CLASP2,CDK5R1,YWHAQ,WASF1,TMSB15A,STMN2,TPPP,TMOD1,TPM1,TMOD2,PFN2,SLIT2,DBN1,DCTN1,TMSB15B,STMN1,NIN
GO: Biological Process	GO:0099565	chemical synaptic transmission, postsynaptic		0.000221	1	0.00232	0.0224	20	137	ABAT,NLGN4X,MPP2,TMEM108,RIMS1,GABRB3,NGFR,GRID2,GRIK2,P2RX3,MAPK8IP2,CHRNA3,NLGN3,WNT7A,RIMS2,CELF4,DBN1,DRD2,RGS4,NETO2
GO: Biological Process	GO:0055013	cardiac muscle cell development		0.000221	1	0.00232	0.0224	20	137	ACTC1,AGTR2,SORBS2,SGCD,SHOX2,FHOD3,SLC8A1,MYH10,BMP4,NR2F2,CDK1,HDAC2,HNRNPU,COL14A1,AKAP6,IGF1,PRKG1,NEXN,ISL1,RGS4
GO: Biological Process	GO:0043388	positive regulation of DNA binding		0.000222	1	0.00233	0.0225	13	69	PARP1,SMARCA4,NME1,CALM1,CALM2,PAX6,HMGB1,HMGB2,HAND2,POU4F1,IGF1,ISL1,PINX1
GO: Biological Process	GO:0010942	positive regulation of cell death		0.000225	1	0.00236	0.0228	78	860	MAPT,RPS6KA2,KATNB1,AXIN2,S100A9,PARP1,CSRNP3,AGTR2,OLFM1,TOMM40,FGFR3,ALDH1A1,PREX1,SFPQ,SFRP2,ANXA1,APBB1,APBB2,PRKRA,MSX1,FRZB,PNMA2,FYN,PEA15,SOD1,MYBL2,MYCN,SARM1,BCL2,MOAP1,BMP4,BMP7,CDK5R1,ALDH1A2,GADD45G,NGFR,MLLT11,MCF2L,NOTCH1,NTRK1,GRIK2,TFAP2A,TFAP4,TGFB2,TGFBR1,TIA1,TIMP3,PDCD5,PAX6,PNMA1,HMGB1,SLIT2,PLCG1,MTCH2,CNR1,WNT5A,WNT10B,POU4F1,PPP2R2B,PRKDC,ARHGEF4,ITGA4,PTN,PTPRZ1,KCNK2,DN…
GO: Molecular Function	GO:0036002	pre-mRNA binding		0.000225	0.37	0.00822	0.0656	13	66	SRSF2,TRA2B,CELF2,RBM24,CELF3,HNRNPA1,HNRNPA2B1,HNRNPK,HNRNPU,CELF5,CELF4,DDX5,ELAVL4
GO: Biological Process	GO:0060048	cardiac muscle contraction		0.000225	1	0.00236	0.0228	23	169	ACTC1,FGF13,SRSF1,ANK2,SGCD,SLC8A1,ATP1A2,ATP1A3,SCN3B,STC1,CALM1,CALM2,TNNC1,TNNI1,TNNI2,TNNT2,TPM1,CHGA,PKD2,AKAP6,CXCR4,KCNH2,DMD
GO: Biological Process	GO:0001936	regulation of endothelial cell proliferation		0.000227	1	0.00237	0.0229	26	202	FGFR3,FLT1,TNMD,NRP2,NRP1,BMP4,ALDH1A2,NGFR,SEMA5A,NR2F2,TGFBR1,THBS4,CDH13,HMGB1,HMGB2,TSC2,NRARP,PDCL3,PLCG1,WNT5A,IGF1,ITGA4,PTPRM,SCG2,VASH2,ENG
GO: Biological Process	GO:0006816	calcium ion transport		0.00023	1	0.0024	0.0232	52	517	ADCYAP1R1,ADRA2A,SRL,ANK2,ANXA6,CHD7,CACHD1,SLC8A1,CACNG4,ATP1A2,FYN,ATP2B1,MYLK,STAC3,BCL2,STAC,STC1,BMP4,GNAI2,GNAO1,GPM6A,CACNB1,MCHR1,CALM1,CALM2,NCS1,TGFB2,GPR161,THY1,P2RX3,WNT5B,HPCA,PKD2,PLCG1,PLP1,HOMER2,AKAP6,YWHAE,IGF1,PLPP4,PTGER3,CXCR4,GRIN3A,DMD,DRD2,DNM1L,RGS4,EDNRA,CACNG7,MICU2,EPB41,JPH3
GO: Biological Process	GO:0021979	hypothalamus cell differentiation		0.00023	1	0.0024	0.0232	6	16	SEMA3A,NRP2,NRP1,IGSF10,ARNT2,NDNF
GO: Biological Process	GO:0043086	negative regulation of catalytic activity		0.000234	1	0.00244	0.0236	92	1053	MAP2,MAPT,MCM2,ADARB1,ADCY2,ADCY3,ADRA2A,CSRNP3,PIP4K2B,MAD2L2,SFRP2,ANXA1,SCG5,PPM1E,APOC3,BEX3,SLC8A1,GABBR1,PHACTR1,NES,SPOCK1,BCL2,GFRA2,BMP4,BMP7,GADD45G,NGFR,PCSK1N,GNAI2,YWHAQ,GNAZ,NOTCH1,NPY1R,MCHR1,GPS1,GPS2,OAZ2,SRCIN1,TFAP4,NR2F2,NCS1,TGFB2,THY1,P2RY1,TIMP3,PEBP1,SERPINB2,FZD10,TNNT2,PCP4,CDKN2D,CORO1C,TSC2,HNRNPU,HPCA,SLIT2,DUSP26,AMOT,UCHL1,CNN3,CNR1,AKAP6,MAPK8IP1,COL6A3,YWHAB,YWHAE…
GO: Cellular Component	GO:0046658	anchored component of plasma membrane		0.000235	0.239	0.00206	0.0154	15	87	NRN1,GPC4,MPP2,SNAP25,MDGA1,GAS1,GPC2,CNTN2,THY1,RGMB,RTN4RL1,RTN4RL2,LYPD6,RGMA,MARCKS
GO: Biological Process	GO:0045105	intermediate filament polymerization or depolymerization		0.000236	1	0.00246	0.0238	3	3	NES,NEFM,NEFL
GO: Biological Process	GO:0021834	chemorepulsion involved in embryonic olfactory bulb interneuron precursor migration		0.000236	1	0.00246	0.0238	3	3	SLIT1,SLIT3,SLIT2
GO: Biological Process	GO:1903375	facioacoustic ganglion development		0.000236	1	0.00246	0.0238	3	3	SEMA3A,NRP2,NRP1
GO: Biological Process	GO:0048799	animal organ maturation		0.000238	1	0.00247	0.0239	10	44	FGFR3,SGCD,CHD7,ALDH1A2,RFLNA,IGF1,RFLNB,ARNT2,RET,GREM1
GO: Biological Process	GO:0110110	positive regulation of animal organ morphogenesis		0.000238	1	0.00247	0.0239	10	44	SIX1,GDNF,BMP4,NGFR,HOXA11,HOXC11,HOXD11,WNT5A,EDNRA,ROBO1
GO: Biological Process	GO:0014821	phasic smooth muscle contraction		0.000241	1	0.00249	0.0241	8	29	GDNF,TBX2,NPY1R,P2RX3,PTGER3,KIT,DRD2,EDNRB
GO: Biological Process	GO:0021895	cerebral cortex neuron differentiation		0.000241	1	0.00249	0.0241	8	29	CNTN2,ID4,TOX,DLX1,DLX2,RAC3,DRD2,ELAVL4
GO: Cellular Component	GO:0060200	clathrin-sculpted acetylcholine transport vesicle		0.000244	0.247	0.0021	0.0157	3	3	SLC18A3,SYT1,RAB3A
GO: Cellular Component	GO:0060201	clathrin-sculpted acetylcholine transport vesicle membrane		0.000244	0.247	0.0021	0.0157	3	3	SLC18A3,SYT1,RAB3A
GO: Biological Process	GO:0010517	regulation of phospholipase activity		0.000248	1	0.00256	0.0248	24	181	ADCYAP1R1,ADRA2A,FGFR3,FGFR2,FLT1,ANXA1,LPAR4,NTF3,NTRK2,P2RY1,LPAR2,CHGA,HPCA,PLCG1,PTGER3,PTH1R,SNAP91,KIT,DRD2,S1PR1,LPAR1,EDNRA,EDNRB,MARCKS
GO: Biological Process	GO:0007157	heterophilic cell-cell adhesion via plasma membrane cell adhesion molecules		0.000252	1	0.0026	0.0251	12	61	MCAM,TENM2,TENM3,CADM3,NOTCH1,GRID2,CDH4,CADM1,CRB2,ITGA4,PTPRD,L1CAM
GO: Biological Process	GO:0014020	primary neural tube formation		0.000252	1	0.0026	0.0252	19	128	CITED2,SALL1,TEAD2,SFRP2,MTHFD1,ENAH,BMP4,BMP7,TFAP2A,TGFB2,NOG,TSC2,WNT5A,ZEB2,RGMA,FZD3,IFT57,VANGL2,ALX1
GO: Biological Process	GO:0099072	regulation of postsynaptic membrane neurotransmitter receptor levels		0.000253	1	0.0026	0.0252	16	98	GPC4,GIT1,ADAM22,NSG1,CACNG4,SNAP25,CPLX1,VAMP2,NPTX2,LGI1,NRG1,HPCA,YWHAE,MAPK10,IQSEC1,CACNG7
GO: Biological Process	GO:0042490	mechanoreceptor differentiation		0.000269	1	0.00276	0.0267	20	139	EYA4,JAG1,FGFR3,SLITRK6,SIX1,ATP2B1,SOD1,SOX2,MYCL,GABRB3,MYCN,BMP4,NOTCH1,NTF3,NTRK1,NTRK2,HES5,DLL1,VANGL2,EMX2
GO: Biological Process	GO:0031279	regulation of cyclase activity		0.000272	1	0.00279	0.027	34	297	ADCY2,ADCY3,ADCYAP1R1,ADRA2A,AGTR2,CAP2,APLP1,LGR5,GKAP1,GABBR1,GNAI2,GNAO1,GNAZ,ADGRL2,ADGRL3,NPY1R,MCHR1,GPR161,P2RY1,LPAR2,GNG2,ADGRG1,CHGA,HPCA,CNR1,AKAP6,PTGER3,PTH1R,DRD2,S1PR1,LPAR1,EDNRA,EDNRB,MRAP2
GO: Biological Process	GO:0060600	dichotomous subdivision of an epithelial terminal unit		0.000274	1	0.00281	0.0272	5	11	SEMA3A,FOXD1,NRP1,PLXNA1,VANGL2
GO: Biological Process	GO:0080135	regulation of cellular response to stress		0.000274	1	0.00281	0.0272	77	852	EYA4,MAPT,LANCL1,EYA2,AXIN2,SEMA3A,PARP1,MID1,TNFRSF19,MAD2L2,FOXM1,SFPQ,SFRP2,APBB1,ANKRD6,MSX1,EFHD1,SNAI2,FUS,FYN,KDM1A,SOD1,PBK,BCL2,NEK4,BMP7,GADD45G,TIMELESS,NUDT16,YBX1,GPS2,GRIK2,TGFB2,THY1,MTURN,TOP2B,MAPK8IP2,PCNA,CDKN2D,NRG1,HMGB1,HNRNPK,PIK3R1,PRMT1,HSBP1,MTCH2,HSPA8,HAND2,MAPK8IP1,PRRX1,COL12A1,TNC,NSD2,WNT5A,WNT7A,WNT7B,RTN4RL1,YWHAE,CRYAB,DIXDC1,PRKDC,SCRT2,SIRPA,DDX5,DHX9,RGMA,PTN…
GO: Molecular Function	GO:1902379	chemoattractant activity involved in axon guidance		0.000275	0.451	0.00963	0.0768	3	3	GDNF,WNT5A,WNT7B
GO: Molecular Function	GO:0030545	signaling receptor regulator activity		0.000276	0.452	0.00963	0.0768	59	583	MARK1,SEMA3A,EFEMP1,SEMA6D,JAG1,AGTR2,FGF13,SEMA6A,FGFR3,FST,SFRP2,CSPG5,DKK2,IL17B,SST,GDNF,STC1,BMP4,BMP7,TNFSF18,NTF3,NTS,SEMA5A,OGN,TGFB2,THBS4,ENHO,NRG1,TRH,PENK,HMGB1,HMGB2,CHGB,WNT5B,SLIT2,METRN,SEMA5B,NTN1,FLRT3,VGF,WNT3,WNT5A,WNT7A,WNT7B,WNT10B,IGF1,SEMA3E,LYPD6,HDGFL3,PTN,LYPD1,SCG2,DUT,SEMA3D,GREM1,LY6H,MRAP2,GDF11,EPHA7
GO: Cellular Component	GO:0070603	SWI/SNF superfamily-type complex		0.00028	0.284	0.00239	0.0179	14	79	DPF1,SALL1,RUVBL1,SMARCA4,SMARCC1,SMARCC2,SMARCD1,SMARCD3,SMARCE1,HDAC2,MTA2,CHD4,ANP32E,PBRM1
GO: Biological Process	GO:0002089	lens morphogenesis in camera-type eye		0.000282	1	0.00288	0.0278	9	37	MEIS1,CITED2,FGFR3,MAB21L2,SOX2,SOX11,BMP4,TFAP2A,PAX6
GO: Biological Process	GO:0007379	segment specification		0.000282	1	0.00288	0.0278	9	37	MEOX1,MEOX2,MYH3,IRX3,IRX1,HES5,MAFB,DLL1,IRX2
GO: Biological Process	GO:0010631	epithelial cell migration		0.000282	1	0.00288	0.0278	46	445	RHOJ,MEOX2,SEMA3A,AGTR2,EVL,ANXA1,PIK3R3,PLPP3,SNAI2,CLASP2,NRP2,NRP1,STC1,BMP4,BMPER,MAPRE2,NOTCH1,THSD7A,CALD1,SEMA5A,NR2F2,TGFB2,TGFBR1,CDH13,PATZ1,ENPP2,CORO1C,HMGB1,PFN2,SLIT2,AMOT,PLCG1,WNT5A,WNT7A,IGF1,ZEB2,PTN,PTPRG,PTPRM,CXCR4,SCG2,IQSEC1,KIT,SEMA3D,ROBO1,GREM1
GO: Molecular Function	GO:1990837	sequence-specific double-stranded DNA binding		0.000284	0.467	0.00972	0.0776	147	1756	DPF1,ETV1,MCM2,MCM3,MCM4,MCM5,MCM6,MCM7,BCL11A,EZH2,MEIS1,MEOX1,MEOX2,SALL2,SALL1,CSRNP3,BASP1,HES6,FOXF2,FOXD1,PRRX2,FOXM1,FLI1,ZNF821,TEAD2,SFPQ,ATF5,ZNF618,SHOX2,ZBTB12,MSH2,CHD7,SIX1,MSX1,SNAI2,SMARCA4,UHRF1,SMARCD1,SMARCD3,ZFHX3,KDM1A,MYBL2,SOX2,MYCL,MYCN,SOX11,SOX12,ZNF423,MYT1,MAFA,NKX3-2,NPAS3,NDN,ZNF302,EHMT2,GLI3,RBMX,NFYB,YWHAQ,NME1,PHOX2B,TBX2,TCF4,ZEB1,PCBP3,TCF12,ZNF354A,YBX1,RUNX1T…
GO: Biological Process	GO:0061384	heart trabecula morphogenesis		0.00029	1	0.00295	0.0285	10	45	CHD7,SMARCA4,BMP7,NOTCH1,TGFB2,TGFBR1,NRG1,NOG,S1PR1,ENG
GO: Biological Process	GO:0060900	embryonic camera-type eye formation		0.00029	1	0.00295	0.0285	10	45	FZD8,SEMA6A,ALDH1A1,MAB21L2,SOX11,SMOC1,AFAP1L2,TFAP2A,NTN1,WNT5A
GO: Biological Process	GO:0060788	ectodermal placode formation		0.00029	1	0.00295	0.0285	10	45	FZD8,FST,SIX1,MSX1,SOX2,BMPER,TBX2,TFAP2A,HDAC2,PAX8
GO: Biological Process	GO:0097106	postsynaptic density organization		0.00029	1	0.00295	0.0285	10	45	MPP2,GIT1,TMEM108,LRRC4,GRID2,CADM1,NRXN2,HSPA8,DBN1,PTPRD
GO: Biological Process	GO:0043392	negative regulation of DNA binding		0.000295	1	0.003	0.029	12	62	MAD2L2,MSX1,KDM1A,SOX11,TFAP4,ENHO,HDAC2,HAND1,HAND2,ID2,E2F1,HMGA2
GO: Biological Process	GO:0007346	regulation of mitotic cell cycle		0.000296	1	0.003	0.029	66	706	NUSAP1,EWSR1,EZH2,CDC7,TUBB4A,FGFR3,FGFR2,SMPD3,MAD2L2,FHL1,ANXA1,APEX1,MSH2,SKP1,PDPN,MAPRE1,STK33,ASNS,SMARCD3,VPS4A,GAS1,BCL2,BMP4,BMP7,AFAP1L2,NAE1,YWHAQ,PHOX2B,USP22,BRSK2,TFAP4,TFDP1,ZWINT,PEBP1,TTL,CDK1,CDC20,PCNA,DCTN3,CDKN2D,CENPF,CETN2,HMGB1,HNRNPU,RPRM,PKD2,PRMT1,PLAGL1,WNT10B,ID2,YWHAE,IGF1,PKIA,PRKDC,DCTN1,TUBA1A,PDXP,PINX1,PCBP4,DRD2,FZD3,E2F1,HMGA2,LMNB1,DYNC1LI1,PSME3
GO: Biological Process	GO:0071902	positive regulation of protein serine/threonine kinase activity		0.000298	1	0.00302	0.0292	42	396	EZH2,FZD8,ADRA2A,FLT1,HACD3,SMARCA4,PEA15,SOD1,PBK,GHR,CDK5R1,GADD45G,NRK,GNG3,FERMT2,CDK5R2,DIRAS1,CALM1,CALM2,NTF3,PRDX2,FZD10,LPAR2,CDK1,NRG1,PKD2,AKAP6,WNT5A,WNT7B,IGF1,MAPK10,ZEB2,CXCR4,KIT,DUSP7,RET,LPAR1,VANGL2,HMGA2,ROBO1,MARCKS,EPHA4
GO: Biological Process	GO:1902373	negative regulation of mRNA catabolic process		0.000298	1	0.00302	0.0292	13	71	AXIN2,FUS,RBM24,GDNF,HNRNPA0,YBX1,HNRNPD,HNRNPU,CIRBP,DHX9,E2F1,ELAVL4,TAF15
GO: Molecular Function	GO:0005165	neurotrophin receptor binding		0.0003	0.492	0.00985	0.0786	6	16	BEX3,NGFR,NTF3,NTRK1,PIK3R1,PLCG1
GO: Molecular Function	GO:0008179	adenylate cyclase binding		0.0003	0.492	0.00985	0.0786	6	16	ADCY2,ADCYAP1R1,CAP2,CALM1,CALM2,AKAP6
GO: Biological Process	GO:2000136	regulation of cell proliferation involved in heart morphogenesis		0.000304	1	0.00306	0.0296	7	23	FBN2,SIX1,BMP4,NOTCH1,HAND2,ISL1,ENG
GO: Biological Process	GO:0060602	branch elongation of an epithelium		0.000304	1	0.00306	0.0296	7	23	FGFR2,SIX1,BMP4,HOXD13,TNC,WNT5A,RDH10
GO: Biological Process	GO:0071625	vocalization behavior		0.000304	1	0.00306	0.0296	7	23	NLGN4X,GLI3,NLGN3,NRXN2,CELF6,AUTS2,FOXP2
GO: Biological Process	GO:0006206	pyrimidine nucleobase metabolic process		0.000304	1	0.00306	0.0296	7	23	RRM1,DPYSL4,CRMP1,CTPS1,DPYSL5,DPYSL2,DPYSL3
GO: Biological Process	GO:0010628	positive regulation of gene expression		0.000307	1	0.00309	0.0299	121	1471	RPS6KA2,ACTA2,ACTC1,ACTG1,ACTG2,BCL11A,AXIN2,CITED2,ADRA2A,SCAMP5,JAG1,AGTR2,OLFM1,C1QTNF3,FGFR2,MAD2L2,CD200,FOXD1,SRSF1,ANK2,TRA2B,ANXA1,PIK3R3,APEX1,MSH2,RUVBL1,KHDRBS3,SMARCD1,RIMS1,FUS,RBM24,SOD1,GPRC5B,MYCN,SOX11,MYT1,IL17B,KIF1B,NCL,GDNF,BMP4,BMP7,ALDH1A2,AFAP1L2,RBMS3,RBMX,HNRNPA0,NOTCH1,CNTN2,TCF12,YBX1,NTRK2,TMEM119,TFAP2A,TGFB2,TGFBR1,CELF3,PDCD5,CDK1,PAX6,HDAC2,NRG1,NOG,HK1,HMGB1,HMGB…
GO: Biological Process	GO:0030278	regulation of ossification		0.000308	1	0.00309	0.0299	21	151	FBN2,FGFR3,SLC8A1,SCUBE2,ATP2B1,SOX11,BCL2,BMP4,BMP7,NOTCH1,GPM6B,TMEM119,TFAP2A,TGFB2,RFLNA,WNT5A,WNT10B,RFLNB,PTN,S1PR1,GREM1
GO: Biological Process	GO:0019933	cAMP-mediated signaling		0.000308	1	0.0031	0.03	35	311	ADCY2,ADCY3,ADCYAP1R1,RNF157,ADRA2A,CAP2,APLP1,LGR5,GABBR1,PDE10A,GNAI2,GNAO1,GNAZ,ADGRL2,ADGRL3,NPY1R,MCHR1,GPR161,P2RY1,PEBP1,LPAR2,PDE3A,GNG2,ADGRG1,CHGA,CNR1,AKAP6,RIMS2,PTGER3,PTH1R,DRD2,S1PR1,LPAR1,EDNRA,MRAP2
GO: Biological Process	GO:0050918	positive chemotaxis		0.00031	1	0.00311	0.0301	15	90	GDNF,NRP1,BMP4,ROBO3,NTF3,SEMA5A,CDH13,HMGB1,HMGB2,TSC2,WNT5A,WNT7B,CXCR4,SCG2,S1PR1
GO: Biological Process	GO:0010002	cardioblast differentiation		0.000311	1	0.00312	0.0301	8	30	NOTCH1,TBX2,TGFB2,NRG1,HAND2,ISL1,SEMA3D,GREM1
GO: Cellular Component	GO:0071162	CMG complex		0.000314	0.319	0.00263	0.0197	10	45	MCM2,MCM3,MCM4,MCM5,MCM6,MCM7,GINS2,TIMELESS,PCNA,POLD2
GO: Cellular Component	GO:0000811	GINS complex		0.000314	0.319	0.00263	0.0197	10	45	MCM2,MCM3,MCM4,MCM5,MCM6,MCM7,GINS2,TIMELESS,PCNA,POLD2
GO: Biological Process	GO:0010638	positive regulation of organelle organization		0.000315	1	0.00315	0.0305	64	681	NUSAP1,MAP1B,MAPT,KATNB1,PIP4K2B,SMPD3,EVL,SFPQ,SYT3,ANXA1,PPM1E,CCT7,CCT2,MSX1,MAPRE1,CCDC88A,CCT5,SNAI2,LIMCH1,RIMS1,RBM24,PALLD,KDM1A,NES,WASF3,BCL2,MOAP1,NRP1,CDK5R1,SYT1,MLLT11,YWHAQ,FERMT2,WASF1,NTF3,STMN2,SEMA5A,SYT2,TFDP1,TGFBR1,PEBP1,PDCD5,TPM1,PFN2,HNRNPA1,HNRNPA2B1,HNRNPD,WNT5A,YWHAB,YWHAE,IGF1,AUTS2,ISL1,DCTN1,ASAP1,PDXP,DNMT1,DRD2,BCL2L11,DNM1L,E2F1,PRRT2,LPAR1,NIN
GO: Biological Process	GO:0001754	eye photoreceptor cell differentiation		0.000318	1	0.00318	0.0307	18	120	SOX11,PCDH17,EHMT2,AGTPBP1,TBX2,NTRK2,ODC1,TH,THY1,PAX6,CDH4,SDK2,IRX1,NKD1,CRB2,DCTN1,PTN,IFT57
GO: Biological Process	GO:0001843	neural tube closure		0.000318	1	0.00318	0.0307	18	120	CITED2,SALL1,TEAD2,SFRP2,MTHFD1,ENAH,BMP4,TFAP2A,TGFB2,NOG,TSC2,WNT5A,ZEB2,RGMA,FZD3,IFT57,VANGL2,ALX1
GO: Biological Process	GO:0097191	extrinsic apoptotic signaling pathway		0.000319	1	0.00318	0.0308	31	264	EYA4,EYA2,AGTR2,FGFR3,SFRP2,BEX3,SNAI2,FYN,FAIM2,PEA15,GAS1,BCL2,GDNF,MOAP1,NRP1,BMP4,MLLT11,PRDX2,TGFB2,TGFBR1,TIMP3,NRG1,HMGB2,PIK3R1,IGF1,SCRT2,DBH,SCG2,BCL2L11,RET,PSME3
GO: Cellular Component	GO:0030673	axolemma		0.000323	0.328	0.00269	0.0201	7	23	MAPT,SLC1A2,GABBR1,EPB41L3,THY1,NRG1,ROBO1
GO: Biological Process	GO:0008089	anterograde axonal transport		0.000329	1	0.00328	0.0317	11	54	MAP2,CNIH2,SOD1,KIF1A,KIF1B,NEFL,AGTPBP1,FEZ1,KIF5A,KIF5C,AP3B2
GO: Biological Process	GO:0031340	positive regulation of vesicle fusion		0.000337	1	0.00334	0.0323	6	17	SYT3,ANXA1,RIMS1,SYT1,SYT2,PRRT2
GO: Biological Process	GO:0003184	pulmonary valve morphogenesis		0.000337	1	0.00334	0.0323	6	17	JAG1,BMP4,NOTCH1,TGFB2,SLIT2,ROBO1
GO: Biological Process	GO:0003207	cardiac chamber formation		0.000337	1	0.00334	0.0323	6	17	SMARCD3,SOX11,NOTCH1,TBX2,HAND1,HAND2
GO: Biological Process	GO:0048103	somatic stem cell division		0.000337	1	0.00334	0.0323	6	17	NOTCH1,TGFB2,WNT7A,LBH,KIT,VANGL2
GO: Biological Process	GO:0043489	RNA stabilization		0.000344	1	0.0034	0.0329	13	72	AXIN2,FUS,RBM24,GDNF,HNRNPA0,YBX1,HNRNPD,HNRNPU,CIRBP,DHX9,E2F1,ELAVL4,TAF15
GO: Biological Process	GO:0051385	response to mineralocorticoid		0.000344	1	0.0034	0.0329	13	72	PARP1,ATP2B1,BCL2,NEFL,CALM1,CALM2,NTS,TH,PEBP1,TRH,HNRNPA2B1,RAN,LMNB1
GO: Biological Process	GO:0051339	regulation of lyase activity		0.000349	1	0.00345	0.0333	34	301	ADCY2,ADCY3,ADCYAP1R1,ADRA2A,AGTR2,CAP2,APLP1,LGR5,GKAP1,GABBR1,GNAI2,GNAO1,GNAZ,ADGRL2,ADGRL3,NPY1R,MCHR1,GPR161,P2RY1,LPAR2,GNG2,ADGRG1,CHGA,HPCA,CNR1,AKAP6,PTGER3,PTH1R,DRD2,S1PR1,LPAR1,EDNRA,EDNRB,MRAP2
GO: Biological Process	GO:0051412	response to corticosterone		0.00035	1	0.00346	0.0335	10	46	ATP2B1,BCL2,NEFL,CALM1,CALM2,NTS,TH,PEBP1,TRH,LMNB1
GO: Biological Process	GO:0032835	glomerulus development		0.000353	1	0.00348	0.0337	18	121	ACTA2,BASP1,JAG1,AGTR2,BCL2,GLCCI1,BMP4,KIRREL3,BMP7,ALDH1A2,MPPED2,NOTCH1,THSD7A,NOG,CRB2,MAFB,RET,VANGL2
GO: Biological Process	GO:2001020	regulation of response to DNA damage stimulus		0.000358	1	0.00353	0.0341	30	254	EYA4,MAPT,EYA2,AXIN2,PARP1,MAD2L2,FOXM1,SFRP2,APBB1,MSX1,SNAI2,FUS,KDM1A,BCL2,NEK4,TIMELESS,NUDT16,TOP2B,PCNA,CDKN2D,HMGB1,HNRNPK,MTCH2,NSD2,PRKDC,SCRT2,DDX5,DHX9,PCBP4,HMGA2
GO: Biological Process	GO:0060420	regulation of heart growth		0.00036	1	0.00354	0.0343	17	111	MEIS1,CITED2,BASP1,FGFR2,RUVBL1,NOTCH1,TBX2,TGFBR1,CDK1,HDAC2,NRG1,NOG,COL14A1,AKAP6,IGF1,KCNK2,RGS4
GO: Biological Process	GO:0001935	endothelial cell proliferation		0.000364	1	0.00358	0.0346	28	231	FGFR3,FLT1,ANKRD6,TNMD,NRP2,NRP1,BMP4,ALDH1A2,NGFR,BMPER,SEMA5A,NR2F2,TGFBR1,THBS4,CDH13,HMGB1,HMGB2,TSC2,NRARP,PDCL3,PLCG1,WNT5A,IGF1,ITGA4,PTPRM,SCG2,VASH2,ENG
GO: Biological Process	GO:0045761	regulation of adenylate cyclase activity		0.000368	1	0.00362	0.035	32	278	ADCY2,ADCY3,ADCYAP1R1,ADRA2A,CAP2,APLP1,LGR5,GABBR1,GNAI2,GNAO1,GNAZ,ADGRL2,ADGRL3,NPY1R,MCHR1,GPR161,P2RY1,LPAR2,GNG2,ADGRG1,CHGA,HPCA,CNR1,AKAP6,PTGER3,PTH1R,DRD2,S1PR1,LPAR1,EDNRA,EDNRB,MRAP2
GO: Biological Process	GO:0051384	response to glucocorticoid		0.000369	1	0.00362	0.0351	35	314	ABCA3,ACADM,AGTR2,ANXA1,SLIT3,ATP2B1,BCHE,BCL2,GDNF,STC1,GHR,NEFL,BMP4,FIBIN,CALM1,CALM2,NTS,TFAP4,TH,PEBP1,PCNA,CDO1,TRH,CBX3,HMGB1,HNRNPU,SLIT2,PIK3R1,WNT5A,WNT7B,IGF1,ISL1,BCL2L11,L1CAM,LMNB1
GO: Biological Process	GO:0043406	positive regulation of MAP kinase activity		0.00037	1	0.00363	0.0351	33	290	EZH2,FZD8,ADRA2A,FLT1,HACD3,SMARCA4,PEA15,SOD1,PBK,GHR,GADD45G,NRK,GNG3,DIRAS1,NTF3,PRDX2,FZD10,LPAR2,CDK1,NRG1,WNT5A,WNT7B,IGF1,MAPK10,ZEB2,CXCR4,KIT,DUSP7,RET,LPAR1,VANGL2,ROBO1,EPHA4
GO: Cellular Component	GO:0099501	exocytic vesicle membrane		0.000371	0.376	0.00303	0.0227	20	141	SCAMP5,SLC18A3,ATP6V1G2,SYT11,VAMP2,SYN1,SYP,SYT1,SYT4,CALM1,CALM2,SYT2,SLC10A4,RAB3C,LAMP5,DMD,RAB3A,DRD2,DNM1L,PRRT2
GO: Cellular Component	GO:0030672	synaptic vesicle membrane		0.000371	0.376	0.00303	0.0227	20	141	SCAMP5,SLC18A3,ATP6V1G2,SYT11,VAMP2,SYN1,SYP,SYT1,SYT4,CALM1,CALM2,SYT2,SLC10A4,RAB3C,LAMP5,DMD,RAB3A,DRD2,DNM1L,PRRT2
GO: Molecular Function	GO:0047485	protein N-terminus binding		0.000377	0.619	0.0121	0.0968	20	136	PARP1,KLHL13,SMARCA4,SMARCC1,SMARCE1,SNAP25,GAD1,STXBP1,YWHAQ,CALM1,CALM2,ZWINT,TGFB2,EXOC4,TPM1,TSC2,FEZ1,KCNQ2,RND2,EPB41
GO: Biological Process	GO:0007405	neuroblast proliferation		0.000377	1	0.00369	0.0357	14	82	FGF13,FGFR2,SMARCD3,KDM1A,SOX2,GLI3,NOTCH1,PAX6,ID4,HES5,PTN,DRD2,FZD3,EML1
GO: Biological Process	GO:0090132	epithelium migration		0.000379	1	0.00371	0.0359	46	451	RHOJ,MEOX2,SEMA3A,AGTR2,EVL,ANXA1,PIK3R3,PLPP3,SNAI2,CLASP2,NRP2,NRP1,STC1,BMP4,BMPER,MAPRE2,NOTCH1,THSD7A,CALD1,SEMA5A,NR2F2,TGFB2,TGFBR1,CDH13,PATZ1,ENPP2,CORO1C,HMGB1,PFN2,SLIT2,AMOT,PLCG1,WNT5A,WNT7A,IGF1,ZEB2,PTN,PTPRG,PTPRM,CXCR4,SCG2,IQSEC1,KIT,SEMA3D,ROBO1,GREM1
GO: Biological Process	GO:0050680	negative regulation of epithelial cell proliferation		0.000388	1	0.00379	0.0366	26	209	FGFR3,FGFR2,FLT1,SFRP2,LIMS2,SNAI2,SOX2,GAS1,TNMD,BMP4,NGFR,NR2F2,TGFB2,TGFBR1,PAX6,TSC2,WNT5A,WNT10B,ISL1,PTN,PTPRM,SCG2,IFT57,IFT52,ROBO1,ENG
GO: Biological Process	GO:0070169	positive regulation of biomineral tissue development		0.000389	1	0.00379	0.0366	11	55	FBN2,FGFR3,SLC8A1,ATP2B1,BMP4,BMP7,GPM6B,TMEM119,TFAP2A,WNT10B,PTN
GO: Biological Process	GO:0006376	mRNA splice site selection		0.000389	1	0.00379	0.0366	11	55	SRSF1,PUF60,CELF2,LUC7L3,RBMX,PTBP2,PSIP1,CELF3,CELF6,CELF5,CELF4
GO: Biological Process	GO:0060606	tube closure		0.000391	1	0.00381	0.0368	18	122	CITED2,SALL1,TEAD2,SFRP2,MTHFD1,ENAH,BMP4,TFAP2A,TGFB2,NOG,TSC2,WNT5A,ZEB2,RGMA,FZD3,IFT57,VANGL2,ALX1
GO: Biological Process	GO:0051480	regulation of cytosolic calcium ion concentration		0.000392	1	0.00381	0.0369	45	439	ADCYAP1R1,SMPD3,ANK2,CHD7,SLC8A1,ATP1A2,FYN,ATP2B1,STAC3,BCL2,BMP4,GNG3,NPY1R,LPAR4,MCHR1,CALM1,CALM2,NCS1,TGFB2,GTF2I,THY1,P2RX3,P2RY1,LPAR2,HMGB1,CHGA,WNT5B,PKD2,PLCG1,CNR1,AKAP6,WNT5A,YWHAE,PRKG1,PTGER3,PTH1R,CXCR4,KCNK3,DMD,DRD2,S1PR1,LPAR1,EDNRA,EDNRB,JPH3
GO: Biological Process	GO:0001759	organ induction		0.000397	1	0.00385	0.0372	8	31	SIX1,GDNF,BMP4,HOXA11,HOXC11,HOXD11,WNT5A,ROBO1
GO: Biological Process	GO:0001844	protein insertion into mitochondrial membrane involved in apoptotic signaling pathway		0.000397	1	0.00385	0.0372	8	31	BCL2,MOAP1,YWHAQ,TFDP1,YWHAB,YWHAE,BCL2L11,E2F1
GO: Biological Process	GO:0009415	response to water		0.000397	1	0.00385	0.0372	8	31	AKR1B1,NTRK1,TFAP2A,TH,PKD2,WNT10B,MAPK10,DMD
GO: Biological Process	GO:0060676	ureteric bud formation		0.000403	1	0.0039	0.0377	4	7	SIX1,GDNF,NOG,GREM1
GO: Biological Process	GO:0071678	olfactory bulb axon guidance		0.000403	1	0.0039	0.0377	4	7	NRP2,NRP1,NTN1,SEMA3D
GO: Biological Process	GO:0061181	regulation of chondrocyte development		0.000403	1	0.0039	0.0377	4	7	EWSR1,AXIN2,RFLNA,RFLNB
GO: Biological Process	GO:0060231	mesenchymal to epithelial transition		0.000407	1	0.00393	0.038	7	24	SALL1,BASP1,GDNF,BMP4,PAX8,CXCR4,GREM1
GO: Biological Process	GO:0007219	Notch signaling pathway		0.000409	1	0.00394	0.0381	30	256	JAG1,SORBS2,DLL3,SNAI2,SOX2,ZNF423,BMP7,DTX4,NOTCH1,TBX2,THSD7A,YBX1,ANGPTL1,TGFB2,ENHO,CDH6,NRARP,PKD2,ID2,FSD1,HES5,CRB2,PLVAP,DLX1,DLX2,KIT,DLL1,LFNG,LLGL1,ROBO1
GO: Molecular Function	GO:0030215	semaphorin receptor binding		0.00041	0.673	0.0129	0.103	7	23	SEMA3A,SEMA6D,SEMA6A,SEMA5A,SEMA5B,SEMA3E,SEMA3D
GO: Biological Process	GO:0050920	regulation of chemotaxis		0.000418	1	0.00402	0.0389	32	280	SEMA3A,SEMA6D,SEMA6A,SLIT1,SNAI2,NRP1,NOTCH1,TNFSF18,NTF3,SEMA5A,THBS4,CDH13,HMGB1,SLIT2,SEMA5B,WNT3,WNT5A,SEMA3E,TUBB2B,PTN,CXCR4,SCG2,JAM3,CAMK1D,DNM1L,S1PR1,LPAR1,EDNRA,SEMA3D,RBPMS2,ROBO1,GREM1
GO: Biological Process	GO:0048668	collateral sprouting		0.000421	1	0.00405	0.0392	10	47	BCL11A,FGF13,WNT3,DCX,ZEB2,RGMA,RND2,EPHA4,EPHA7,NIN
GO: Biological Process	GO:0048168	regulation of neuronal synaptic plasticity		0.000429	1	0.00412	0.0398	14	83	PPFIA3,RIMS1,SYN1,SYP,SYT4,CNTN2,NPTX2,GRIK2,VGF,DBN1,KIT,RAB3A,DRD2,JPH3
GO: Biological Process	GO:0071417	cellular response to organonitrogen compound		0.00043	1	0.00412	0.0398	85	975	MAP1B,BCL11A,EZH2,ADCY2,ADCY3,PARP1,AGTR2,PIP4K2B,SMPD3,AKR1B1,SRSF3,PIK3R3,LARS1,SESN3,APEX1,APLP1,SIX1,SLC1A2,NCOA5,SLC8A1,NSG1,GKAP1,SMARCC1,ATP1A3,FYN,ATP2B1,KDM1A,SOD1,GABRB3,NMNAT2,ATP6V1G2,HNRNPM,NAP1L1,CLASP2,STC1,GHR,EHMT2,VAMP2,NGFR,TIMELESS,GNAI2,GNAO1,CACNB1,ZEB1,YBX1,NTRK1,NTRK2,TH,ENHO,P2RX3,P2RY1,PAX6,TOP2B,HDAC2,PDE3A,PENK,GNG2,TSC2,HNRNPD,HNRNPH1,HNRNPK,SLIT2,PIK3R1,PKD2,NUCKS1,U…
GO: Biological Process	GO:0002063	chondrocyte development		0.00043	1	0.00412	0.0398	9	39	EWSR1,AXIN2,ACAN,SMPD3,SFRP2,SHOX2,RFLNA,COL11A1,RFLNB
GO: Biological Process	GO:0071897	DNA biosynthetic process		0.00043	1	0.00412	0.0398	49	492	MCM2,MCM3,MCM4,MCM5,MCM6,MCM7,RRM1,CDC7,ADRA2A,SMPD3,MAD2L2,RNASEH2A,CCT7,CCT2,CCDC88A,CCT5,GINS2,DTD1,NAP1L1,NASP,SSRP1,EHMT2,TIMELESS,TFDP1,SMC3,SUPT16H,CDK1,TOP2B,PCNA,CDKN2D,CENPF,HMGB1,HNRNPA1,HNRNPA2B1,HNRNPD,HNRNPU,WIZ,NUCKS1,POLD2,DACH1,DHX9,PTMS,KCNK2,PINX1,DUT,HMGA2,NAT10,ING4,GREM1
GO: Biological Process	GO:0001938	positive regulation of endothelial cell proliferation		0.000433	1	0.00414	0.0401	18	123	FGFR3,NRP2,NRP1,BMP4,SEMA5A,TGFBR1,THBS4,CDH13,HMGB1,HMGB2,NRARP,PDCL3,PLCG1,WNT5A,IGF1,ITGA4,SCG2,VASH2
GO: Biological Process	GO:1902474	positive regulation of protein localization to synapse		0.000446	1	0.00423	0.0409	5	12	MAPT,NLGN3,WNT5A,WNT7A,DBN1
GO: Biological Process	GO:1990709	presynaptic active zone organization		0.000446	1	0.00423	0.0409	5	12	RIMS1,PCDH17,CTBP2,RIMS2,RAB3A
GO: Biological Process	GO:0003211	cardiac ventricle formation		0.000446	1	0.00423	0.0409	5	12	SMARCD3,SOX11,NOTCH1,HAND1,HAND2
GO: Biological Process	GO:0060379	cardiac muscle cell myoblast differentiation		0.000446	1	0.00423	0.0409	5	12	NOTCH1,TBX2,NRG1,ISL1,GREM1
GO: Biological Process	GO:0061626	pharyngeal arch artery morphogenesis		0.000446	1	0.00423	0.0409	5	12	SMARCA4,BMP4,TGFB2,NOG,NTN1
GO: Biological Process	GO:0051798	positive regulation of hair follicle development		0.000446	1	0.00423	0.0409	5	12	FST,TGFB2,WNT5A,WNT10B,KRT17
GO: Biological Process	GO:0021892	cerebral cortex GABAergic interneuron differentiation		0.000446	1	0.00423	0.0409	5	12	CNTN2,DLX1,DLX2,RAC3,DRD2
GO: Biological Process	GO:0099519	dense core granule cytoskeletal transport		0.000446	1	0.00423	0.0409	5	12	MAP2,KIF1A,KIF1B,SYT4,KIF5A
GO: Biological Process	GO:0006397	mRNA processing		0.000449	1	0.00425	0.0411	56	584	ZC3H14,ADARB1,CASC3,SFPQ,SRSF1,SRSF2,SRSF3,AFF2,SRSF7,TRA2B,PUF60,CWC15,APLP1,KHDRBS3,CELF2,PPIL1,FUS,RBM24,CPSF3,KDM1A,LUC7L3,HNRNPM,NCL,RBMX,HNRNPA0,HTATSF1,NOVA1,NOVA2,YBX1,PTBP2,PSIP1,TIA1,CELF3,HNRNPA1,HNRNPA2B1,HNRNPD,HNRNPH1,HNRNPH3,HNRNPK,HNRNPU,CIRBP,HSPA8,CELF6,CELF5,RBFOX3,CELF4,DDX1,DDX5,DHX9,PCBP4,TSEN15,SNRNP25,RBM3,HNRNPA3,ELAVL2,ELAVL4
GO: Biological Process	GO:0060191	regulation of lipase activity		0.00045	1	0.00426	0.0412	26	211	ADCYAP1R1,ADRA2A,FGFR3,FGFR2,FLT1,ANXA1,APOA4,APOC3,LPAR4,NTF3,NTRK2,P2RY1,LPAR2,CHGA,HPCA,PLCG1,PTGER3,PTH1R,SNAP91,KIT,DRD2,S1PR1,LPAR1,EDNRA,EDNRB,MARCKS
GO: Molecular Function	GO:0001540	amyloid-beta binding		0.000454	0.745	0.0141	0.112	17	108	LDLRAD3,OLFM1,GPRASP2,APBA1,APBA2,APBB1,APBB2,ATP1A3,BCHE,COL25A1,NGFR,TGFB2,HSD17B10,MAPK8IP2,VBP1,CRYAB,EPHA4
GO: Cellular Component	GO:0031261	DNA replication preinitiation complex		0.000456	0.463	0.0037	0.0278	10	47	MCM2,MCM3,MCM4,MCM5,MCM6,MCM7,GINS2,TIMELESS,PCNA,POLD2
GO: Biological Process	GO:0048489	synaptic vesicle transport		0.000458	1	0.00432	0.0418	11	56	MAP2,FGFR2,CNIH2,AP1S2,SYT4,SNAP91,KIF5A,KIF5C,RAB3A,DPYSL2,AP3B2
GO: Biological Process	GO:0110151	positive regulation of biomineralization		0.000458	1	0.00432	0.0418	11	56	FBN2,FGFR3,SLC8A1,ATP2B1,BMP4,BMP7,GPM6B,TMEM119,TFAP2A,WNT10B,PTN
GO: Biological Process	GO:0090090	negative regulation of canonical Wnt signaling pathway		0.000463	1	0.00437	0.0422	25	200	TMEM88,APC2,AXIN2,DRAXIN,MAD2L2,SFRP2,ANKRD6,FRZB,SNAI2,DKK2,SOX2,RBMS3,GLI3,NOTCH1,TLE4,WIF1,HDAC2,NOG,WNT5B,WNT5A,NKD1,ISL1,VANGL2,PSME3,GREM1
GO: Biological Process	GO:1903169	regulation of calcium ion transmembrane transport		0.000463	1	0.00437	0.0422	25	200	ADRA2A,ANK2,CHD7,SLC8A1,ATP1A2,FYN,STAC3,STAC,BMP4,CACNB1,CALM1,CALM2,TGFB2,THY1,HPCA,PKD2,PLCG1,PLP1,AKAP6,YWHAE,PTGER3,DMD,DRD2,EDNRA,JPH3
GO: Biological Process	GO:0050679	positive regulation of epithelial cell proliferation		0.000467	1	0.00439	0.0425	30	258	FGFR3,FGFR2,SOX11,GAS1,NRP2,NRP1,BMP4,NME1,NOTCH1,SEMA5A,TGFBR1,THBS4,CDH13,NOG,HMGB1,HMGB2,NRARP,PDCL3,PLCG1,WNT5A,WNT7A,IGF1,HTRA1,ITGA4,PTN,PTPRN,SCG2,FOXP2,HMGA2,VASH2
GO: Cellular Component	GO:0000781	chromosome, telomeric region		0.000468	0.474	0.00376	0.0282	22	165	MCM2,MCM3,MCM4,MCM5,MCM6,MCM7,EZH2,PARP1,APEX1,MSH2,KDM1A,SSB,CBX1,CBX5,H3-3A,CDK1,PCNA,CBX3,HNRNPA2B1,PRKDC,PINX1,NAT10
GO: Biological Process	GO:0043244	regulation of protein-containing complex disassembly		0.000472	1	0.00444	0.0429	20	145	MAP1B,MAP2,APC2,KATNB1,ADD2,MID1,FGF13,CAMSAP1,EVL,NES,SPTBN2,CLASP2,STMN2,SEMA5A,TMOD1,TPM1,TMOD2,HDGFL3,PDXP,CKAP2
GO: Biological Process	GO:1902850	microtubule cytoskeleton organization involved in mitosis		0.000474	1	0.00445	0.043	24	189	NUSAP1,SMC1A,SPC25,EWSR1,TACC2,CHMP3,GOLGA8A,MYBL2,CLASP2,INSC,YWHAQ,SMC3,PAX6,CDC20,HNRNPU,FSD1,CENPH,DCTN1,RAN,STMN1,VANGL2,DYNC1LI1,EML1,NIN
GO: Biological Process	GO:0097154	GABAergic neuron differentiation		0.00048	1	0.00449	0.0434	6	18	CNTN2,ISL1,DLX1,DLX2,RAC3,DRD2
GO: Biological Process	GO:0072017	distal tubule development		0.00048	1	0.00449	0.0434	6	18	JAG1,NOTCH1,TBX2,PKD2,IRX3,PAX8
GO: Biological Process	GO:0060572	morphogenesis of an epithelial bud		0.00048	1	0.00449	0.0434	6	18	FGFR2,BMP4,BMP7,NOG,WNT5A,RDH10
GO: Biological Process	GO:0021781	glial cell fate commitment		0.00048	1	0.00449	0.0434	6	18	SMARCA4,SOX2,NTF3,PAX6,NRG1,HES5
GO: Biological Process	GO:0032526	response to retinoic acid		0.00048	1	0.00449	0.0434	23	178	MEST,FGFR2,ALDH1A1,TEAD2,ATP1A3,SOX2,BMP4,ALDH1A2,TGFB2,FZD10,HDAC2,CDKN2D,GDAP1,WNT5B,HAND2,TNC,WNT3,WNT5A,WNT7B,WNT10B,RET,PHC1,EPHA3
GO: Biological Process	GO:0010518	positive regulation of phospholipase activity		0.000483	1	0.00451	0.0436	22	167	ADCYAP1R1,ADRA2A,FGFR3,FGFR2,FLT1,LPAR4,NTF3,NTRK2,P2RY1,LPAR2,CHGA,HPCA,PLCG1,PTGER3,PTH1R,KIT,DRD2,S1PR1,LPAR1,EDNRA,EDNRB,MARCKS
GO: Biological Process	GO:0001508	action potential		0.000484	1	0.00452	0.0437	26	212	SCN3A,FGF13,ANK2,SLC8A1,CACNG4,ATP1A2,SOD1,SCN3B,NFASC,NRCAM,CALM1,CALM2,NTRK2,GRIK2,P2RX3,TSC2,HNRNPA1,CNR1,AKAP6,YWHAE,KCNH2,KCNQ2,DMD,JAM3,S1PR1,CACNG7
GO: Biological Process	GO:0140352	export from cell		0.000486	1	0.00453	0.0438	133	1662	ABAT,WLS,NRN1,FABP5,S100A9,ADRA2A,SCAMP5,AGTR2,C1QTNF3,MME,SMPD3,FST,CD200,FOXD1,SYT3,GIT1,ANXA1,SCG5,APBA1,APBA2,APBB1,COPG2,CCT2,CHD7,PPFIA3,SLC1A2,SLC1A6,FRMD4A,SLC8A1,NAPB,SLC18A3,SCG3,CSPG5,NSG1,CHMP3,RIMS1,SNAP25,ATP1A2,ATP1A3,ATP2B1,GABBR1,SOD1,SOX11,GAD1,NCOA6,MYH10,VPS4A,ACTR10,MYT1,SPTBN2,MAFA,CPLX2,CPLX1,NFASC,CLASP2,GDNF,NELL2,STXBP1,SYT11,VAMP2,SYN1,SYP,SYT1,SYT4,GNAI2,CDK5R2,NOTCH1,…
GO: Biological Process	GO:0045739	positive regulation of DNA repair		0.000486	1	0.00453	0.0438	14	84	EYA4,EYA2,PARP1,MAD2L2,FOXM1,APBB1,FUS,TIMELESS,NUDT16,TOP2B,PCNA,HMGB1,PRKDC,DHX9
GO: Molecular Function	GO:0070915	lysophosphatidic acid receptor activity		0.000487	0.799	0.0147	0.117	4	7	LPAR4,LPAR2,S1PR1,LPAR1
GO: Molecular Function	GO:0016462	pyrophosphatase activity		0.000492	0.807	0.0147	0.117	126	1487	ABCA3,RHOJ,KATNB1,ACTC1,MCM2,MCM3,MCM4,MCM5,MCM6,MCM7,TBC1D16,TUBA1B,TUBB3,TUBB4A,ALDH1A1,PREX1,GIT1,HACD3,ANXA1,KIF21A,LARS1,MSH2,CHD7,RAB6B,RND3,ARL3,CCDC88A,RUVBL1,NUDT1,SMARCA4,RIMS1,ATP1A2,ATP1A3,ATP2B1,KIF21B,DENND2A,MYH3,MYH10,ATP6V1G2,KIF1A,VPS4A,KIF1B,GDI1,NRP1,RUNDC3A,NUDT10,GNAI2,GNAO1,GNAZ,MCF2L,GNG3,GNG4,NUDT16,DIRAS1,GPS1,GPS2,BRSK2,TPPP,NUDT3,THY1,SMC3,ADPRHL1,TNNT2,TOP2B,ARHGAP33,…
GO: Biological Process	GO:0014829	vascular associated smooth muscle contraction		0.000502	1	0.00466	0.045	8	32	ACTA2,ACTG2,SMPD3,SLC8A1,ATP2B1,RAP1GDS1,EDNRA,EDNRB
GO: Biological Process	GO:1902074	response to salt		0.000502	1	0.00466	0.045	8	32	NEFL,PCP4,HNRNPA1,HNRNPD,HNRNPK,HPCA,PTGER3,LMNB1
GO: Biological Process	GO:0051057	positive regulation of small GTPase mediated signal transduction		0.000502	1	0.00466	0.045	15	94	ADCYAP1R1,NGFR,MCF2L,MAPRE2,NOTCH1,LPAR4,NTRK1,LPAR2,NRG1,ADGRG1,IGF1,AUTS2,CDON,LPAR1,ROBO1
GO: Cellular Component	GO:0005869	dynactin complex		0.000506	0.513	0.00401	0.0301	6	18	ACTA2,ACTC1,ACTG2,ACTR10,DCTN3,DCTN1
GO: Cellular Component	GO:0005614	interstitial matrix		0.000506	0.513	0.00401	0.0301	6	18	CCDC80,EGFLAM,COL14A1,ABI3BP,TNC,IGF1
GO: Biological Process	GO:0045786	negative regulation of cell cycle		0.000513	1	0.00475	0.046	65	707	RPS6KA2,EZH2,CDC7,MLF1,AK1,FGFR3,FGFR2,MAD2L2,FHL1,FOXM1,ATF5,APBB1,APBB2,MSH2,SKP1,STK33,ZFHX3,PEA15,SOX2,SOX11,GABRR1,VPS4A,GAS1,BCL2,BMP4,BMP7,CDK5R1,EHMT2,NAE1,TIMELESS,YWHAQ,PHOX2B,NOTCH1,BRSK2,TFAP4,NR2F2,TFDP1,ZWINT,TGFB2,TGFBR1,CBX5,CDK1,CDC20,PCNA,CDKN2D,CENPF,CBX3,RPRM,PKD2,PRMT1,PLAGL1,WNT10B,ID2,POU4F1,PRKDC,PINX1,PCBP4,FZD3,E2F1,PHC1,HMGA2,EIF4G2,DYNC1LI1,ING4,PSME3
GO: Biological Process	GO:0007178	transmembrane receptor protein serine/threonine kinase signaling pathway		0.000516	1	0.00478	0.0462	49	496	CITED2,PARP1,FBN2,SMPD3,FST,PREX1,FOXD1,SFRP2,MSX1,SCUBE1,SCUBE2,SOX11,PEG10,ZNF423,GDNF,BMP4,BMP7,RBMS3,BTBD11,BMPER,FERMT2,NOTCH1,TBX2,ZEB1,NTRK1,NTRK2,LDB2,RNF165,TGFB2,TGFBR1,MTMR4,RGMB,NOG,NREP,VIM,WNT5A,ID2,IL17RD,HES5,CRB2,HTRA1,DDX5,RGMA,DLX1,ATL1,RBPMS2,GREM1,ENG,GDF11
GO: Biological Process	GO:0008593	regulation of Notch signaling pathway		0.000516	1	0.00478	0.0462	20	146	JAG1,DLL3,SOX2,BMP7,NOTCH1,THSD7A,ANGPTL1,TGFB2,ENHO,NRARP,ID2,HES5,CRB2,DLX1,DLX2,KIT,DLL1,LFNG,LLGL1,ROBO1
GO: Molecular Function	GO:0016817	hydrolase activity, acting on acid anhydrides		0.000519	0.851	0.0149	0.119	126	1489	ABCA3,RHOJ,KATNB1,ACTC1,MCM2,MCM3,MCM4,MCM5,MCM6,MCM7,TBC1D16,TUBA1B,TUBB3,TUBB4A,ALDH1A1,PREX1,GIT1,HACD3,ANXA1,KIF21A,LARS1,MSH2,CHD7,RAB6B,RND3,ARL3,CCDC88A,RUVBL1,NUDT1,SMARCA4,RIMS1,ATP1A2,ATP1A3,ATP2B1,KIF21B,DENND2A,MYH3,MYH10,ATP6V1G2,KIF1A,VPS4A,KIF1B,GDI1,NRP1,RUNDC3A,NUDT10,GNAI2,GNAO1,GNAZ,MCF2L,GNG3,GNG4,NUDT16,DIRAS1,GPS1,GPS2,BRSK2,TPPP,NUDT3,THY1,SMC3,ADPRHL1,TNNT2,TOP2B,ARHGAP33,…
GO: Molecular Function	GO:0016818	hydrolase activity, acting on acid anhydrides, in phosphorus-containing anhydrides		0.000519	0.851	0.0149	0.119	126	1489	ABCA3,RHOJ,KATNB1,ACTC1,MCM2,MCM3,MCM4,MCM5,MCM6,MCM7,TBC1D16,TUBA1B,TUBB3,TUBB4A,ALDH1A1,PREX1,GIT1,HACD3,ANXA1,KIF21A,LARS1,MSH2,CHD7,RAB6B,RND3,ARL3,CCDC88A,RUVBL1,NUDT1,SMARCA4,RIMS1,ATP1A2,ATP1A3,ATP2B1,KIF21B,DENND2A,MYH3,MYH10,ATP6V1G2,KIF1A,VPS4A,KIF1B,GDI1,NRP1,RUNDC3A,NUDT10,GNAI2,GNAO1,GNAZ,MCF2L,GNG3,GNG4,NUDT16,DIRAS1,GPS1,GPS2,BRSK2,TPPP,NUDT3,THY1,SMC3,ADPRHL1,TNNT2,TOP2B,ARHGAP33,…
GO: Biological Process	GO:0030010	establishment of cell polarity		0.00052	1	0.00481	0.0465	23	179	MAP1B,MAP2,GPC4,FGF13,RUFY3,FRMD4A,INSC,YWHAQ,BRSK2,PARD3B,PAX6,EXOC4,TSC2,AMOT,WNT5A,WNT7A,FEZ1,HES5,CRB2,DCTN1,JAM3,VANGL2,LLGL1
GO: Biological Process	GO:0030177	positive regulation of Wnt signaling pathway		0.000521	1	0.00481	0.0465	26	213	WLS,AXIN2,SALL1,FGFR3,FGFR2,SFRP2,ANKRD6,LGR5,RUVBL1,SMARCA4,DKK2,GPRC5B,SEMA5A,DAAM2,NRARP,WNT5B,WNT3,WNT5A,WNT10B,NKD1,DIXDC1,LYPD6,ZEB2,WNK2,VANGL2,PSME3
GO: Biological Process	GO:0031333	negative regulation of protein-containing complex assembly		0.000525	1	0.00483	0.0468	22	168	MAP2,ADD2,TUBB4A,EVL,FHOD3,MAPRE1,SPTBN2,STXBP1,TMSB15A,STMN2,TMOD1,TPM1,TMOD2,HMGB1,PFN2,SLIT2,CRYAB,ISL1,JAM3,TMSB15B,STMN1,PRRT2
GO: Biological Process	GO:1905606	regulation of presynapse assembly		0.000525	1	0.00483	0.0468	9	40	GPC4,SLITRK6,MDGA1,SLITRK2,GRID2,WNT7A,SLITRK5,PTPRD,CBLN2
GO: Biological Process	GO:0021533	cell differentiation in hindbrain		0.000525	1	0.00483	0.0468	9	40	CEND1,FAIM2,PHOX2B,AGTPBP1,GRID2,NRG1,NOG,TTLL1,WNT7A
GO: Biological Process	GO:0061323	cell proliferation involved in heart morphogenesis		0.000536	1	0.00492	0.0476	7	25	FBN2,SIX1,BMP4,NOTCH1,HAND2,ISL1,ENG
GO: Biological Process	GO:0060080	inhibitory postsynaptic potential		0.000536	1	0.00492	0.0476	7	25	ABAT,RIMS1,GABRB3,GRIK2,NLGN3,RIMS2,DBN1
GO: Biological Process	GO:2001239	regulation of extrinsic apoptotic signaling pathway in absence of ligand		0.000537	1	0.00492	0.0476	11	57	EYA4,EYA2,SNAI2,FYN,GAS1,BCL2,GDNF,PRDX2,TGFB2,NRG1,RET
GO: Biological Process	GO:0060323	head morphogenesis		0.000537	1	0.00492	0.0476	11	57	JAG1,MSX1,MYH3,ALDH1A2,TFAP2A,TGFB2,NOG,SSBP3,SCHIP1,WNT3,CRISPLD1
GO: Cellular Component	GO:0036387	pre-replicative complex		0.000545	0.553	0.00425	0.0319	10	48	MCM2,MCM3,MCM4,MCM5,MCM6,MCM7,GINS2,TIMELESS,PCNA,POLD2
GO: Cellular Component	GO:0005656	nuclear pre-replicative complex		0.000545	0.553	0.00425	0.0319	10	48	MCM2,MCM3,MCM4,MCM5,MCM6,MCM7,GINS2,TIMELESS,PCNA,POLD2
GO: Biological Process	GO:0090092	regulation of transmembrane receptor protein serine/threonine kinase signaling pathway		0.000547	1	0.00501	0.0484	36	333	CITED2,PARP1,FBN2,FST,FOXD1,SFRP2,MSX1,SCUBE2,SOX11,PEG10,ZNF423,BMP4,BMP7,RBMS3,BMPER,NOTCH1,ZEB1,LDB2,RNF165,TGFB2,TGFBR1,MTMR4,NOG,NREP,WNT5A,IL17RD,HES5,CRB2,HTRA1,RGMA,DLX1,ATL1,RBPMS2,GREM1,ENG,GDF11
GO: Biological Process	GO:0048703	embryonic viscerocranium morphogenesis		0.000549	1	0.00502	0.0485	17	115	SMC1A,WLS,MEIS1,FST,MTHFD1,SMARCA4,NKX3-2,ALDH1A2,NOG,WNT5B,HAND2,CXCR4,LBH,DLX1,DLX2,RDH10,EDNRA
GO: Biological Process	GO:0051966	regulation of synaptic transmission, glutamatergic		0.00055	1	0.00502	0.0486	14	85	CACNG4,ATP1A2,STXBP1,NGFR,SYT1,NPTX2,NTRK1,NTRK2,GRIK2,MAPK8IP2,NLGN3,CNR1,DRD2,CACNG7
GO: Biological Process	GO:0045669	positive regulation of osteoblast differentiation		0.00055	1	0.00502	0.0486	14	85	FBN2,JAG1,SFRP2,SCUBE2,SOX11,BMP4,BMP7,GLI3,FERMT2,TMEM119,WNT7B,WNT10B,IGF1,LRP3
GO: Biological Process	GO:0000082	G1/S transition of mitotic cell cycle		0.000555	1	0.00506	0.049	35	321	MCM2,MCM3,MCM4,MCM5,MCM6,MCM7,EZH2,MEIS1,CDC7,FHL1,ANXA1,APEX1,SKP2,PAICS,PDPN,NASP,BCAT1,BCL2,TFDP1,CDK1,PCNA,CDKN2D,CDK14,PKD2,PRMT1,PLAGL1,HSPA8,ID2,ID4,PRKDC,CXCR4,DHFR,PCBP4,E2F1,PSME3
GO: Biological Process	GO:0008584	male gonad development		0.000559	1	0.0051	0.0493	26	214	RRM1,CITED2,SEMA3A,SFRP2,MSH2,NUDT1,NASP,BCL2,GDNF,GFRA1,NTRK1,TGFB2,TGFBR1,H3-3A,HSD17B10,PATZ1,ADGRG1,HMGB2,HNRNPA1,HNRNPA2B1,HOXA10,HOXA11,WNT5A,KIT,BCL2L11,HMGA2
GO: Molecular Function	GO:1901681	sulfur compound binding		0.000566	0.928	0.016	0.128	36	318	ACADM,LANCL1,CHST15,FGFR2,FST,ANXA6,CCDC80,APLP1,SLIT1,SLIT3,ATP1A3,COL25A1,SMOC1,NRP2,NRP1,BMP4,BMP7,NELL2,SEMA5A,THBS4,PDCD5,ACOT7,ADGRG1,HMGB1,HPSE2,SLIT2,PRMT1,COL11A1,ABI3BP,RTN4RL1,COL23A1,PTN,NDNF,DPYSL3,FGFBP3,GREM1
GO: Biological Process	GO:2001022	positive regulation of response to DNA damage stimulus		0.000582	1	0.00529	0.0512	18	126	EYA4,EYA2,PARP1,MAD2L2,FOXM1,APBB1,MSX1,FUS,TIMELESS,NUDT16,TOP2B,PCNA,HMGB1,MTCH2,PRKDC,DDX5,DHX9,HMGA2
GO: Biological Process	GO:0035137	hindlimb morphogenesis		0.000599	1	0.00544	0.0527	10	49	SALL1,CHD7,MSX1,SMARCA4,BMP4,NOTCH1,HOXD9,HOXD10,WNT3,WNT7A
GO: Biological Process	GO:0048925	lateral line system development		0.000607	1	0.00551	0.0533	17	116	EYA4,ADARB1,GPC4,TNFRSF19,ATP2B1,DKK2,KIF1B,NGFR,PHOX2B,LPAR2,CDH4,ADGRG1,WNT5B,RTN4RL2,CXCR4,VANGL2,LLGL1
GO: Biological Process	GO:0035987	endodermal cell differentiation		0.00062	1	0.00562	0.0543	12	67	SOX2,BMP4,BMP7,NOTCH1,NOG,HSBP1,COL5A2,COL8A1,COL11A1,COL12A1,ITGA4,HMGA2
GO: Biological Process	GO:0099637	neurotransmitter receptor transport		0.00062	1	0.00562	0.0543	12	67	NSG1,CACNG4,SNAP25,CPLX1,VAMP2,NRG1,HPCA,MAPK10,IQSEC1,KIF5A,KIF5C,CACNG7
GO: Biological Process	GO:0014823	response to activity		0.00062	1	0.00562	0.0543	21	159	SRL,AK1,FLT1,MYH3,ZEB1,NTRK1,TH,PEBP1,TNNC2,CDK1,TNNC1,PCNA,HNRNPK,HSPA8,IGF1,PRKDC,DBN1,PTN,CXCR4,DNMT1,L1CAM
GO: Biological Process	GO:0014075	response to amine		0.000621	1	0.00562	0.0543	14	86	SOD1,GLDC,NME1,CALM1,CALM2,NTS,TH,CDK1,HDAC2,UROS,DBH,DPYSL2,DRD2,RGS4
GO: Cellular Component	GO:1904949	ATPase complex		0.000622	0.631	0.00481	0.0361	19	136	DPF1,MCM3,SALL1,RUVBL1,SMARCA4,SMARCC1,SMARCC2,SMARCD1,SMARCD3,SMARCE1,ATP1A2,ATP1A3,PCNA,HDAC2,MTA2,CHD4,POLD2,ANP32E,PBRM1
GO: Molecular Function	GO:0043138	3'-5' DNA helicase activity		0.000623	1	0.0172	0.137	6	18	MCM2,MCM5,MCM6,MCM7,RUVBL1,DHX9
GO: Molecular Function	GO:0051219	phosphoprotein binding		0.000628	1	0.0172	0.137	17	111	GPRIN1,MID1,PIK3R3,PHF6,DPYSL4,CACNB1,PIK3R1,PKD2,PLCG1,YWHAB,YWHAE,CRMP1,SIRPA,SHD,DPYSL3,SH2D3C,EPB41
GO: Biological Process	GO:0050805	negative regulation of synaptic transmission		0.000631	1	0.00569	0.0551	15	96	MAPT,NLGN4X,STAU2,GABBR1,BCHE,PCDH17,STXBP1,SYT11,SYT4,GNAI2,GRID2,GRIK2,NLGN3,CELF4,DRD2
GO: Biological Process	GO:0030500	regulation of bone mineralization		0.000631	1	0.00569	0.0551	15	96	FBN2,FGFR3,SLC8A1,ATP2B1,BMP4,BMP7,GPM6B,TMEM119,TFAP2A,RFLNA,WNT10B,RFLNB,PTN,S1PR1,GREM1
GO: Biological Process	GO:0044843	cell cycle G1/S phase transition		0.000633	1	0.0057	0.0552	37	348	MCM2,MCM3,MCM4,MCM5,MCM6,MCM7,EZH2,MEIS1,CDC7,FHL1,ANXA1,APEX1,SKP2,PAICS,PDPN,GAS1,NASP,BCAT1,BCL2,TFDP1,CDK1,PCNA,CDKN2D,CDK14,CIRBP,PKD2,PRMT1,PLAGL1,HSPA8,ID2,ID4,PRKDC,CXCR4,DHFR,PCBP4,E2F1,PSME3
GO: Biological Process	GO:0014808	release of sequestered calcium ion into cytosol by sarcoplasmic reticulum		0.000637	1	0.00574	0.0555	9	41	ANK2,CHD7,SLC8A1,ATP1A2,STAC3,CALM1,CALM2,AKAP6,DMD
GO: Biological Process	GO:0007435	salivary gland morphogenesis		0.000637	1	0.00574	0.0555	9	41	SEMA3A,FGFR2,SNAI2,NRP1,BMP7,TGFB2,PAX6,PLXNA1,NTN4
GO: Biological Process	GO:0031400	negative regulation of protein modification process		0.000639	1	0.00574	0.0555	63	686	MAPT,ADARB1,MAD2L2,SFRP2,PPM1E,SLC8A1,PLPP3,CNKSR3,FYN,KDM1A,PHACTR1,PBK,GFRA2,BMP4,BMP7,GADD45G,GNAI2,YWHAQ,CALM1,CALM2,NTF3,GPS1,GPS2,TPPP,SRCIN1,NXN,TFAP4,NR2F2,NCS1,THY1,PEBP1,PAX6,HDAC2,PCP4,CDKN2D,NOG,CORO1C,TSC2,SLIT2,DUSP26,UCHL1,MAPK8IP1,YWHAB,YWHAE,PPP1R1A,IGF1,PHACTR3,PKIA,PRKDC,IL17RD,SIRPA,PTN,PTPN13,PINX1,DMD,PID1,DNMT1,DRD2,DUSP7,CAMK2N2,RGS4,GREM1,ENG
GO: Biological Process	GO:0060079	excitatory postsynaptic potential		0.00064	1	0.00574	0.0555	18	127	NLGN4X,MPP2,TMEM108,RIMS1,NGFR,GRID2,GRIK2,P2RX3,MAPK8IP2,CHRNA3,NLGN3,WNT7A,RIMS2,CELF4,DBN1,DRD2,RGS4,NETO2
GO: Biological Process	GO:0009880	embryonic pattern specification		0.00064	1	0.00574	0.0555	18	127	MEIS1,MEOX1,MEOX2,SEMA3A,BASP1,FGFR2,CXXC4,MYH3,NRP2,NRP1,BMP7,TFAP2A,NRARP,WNT5A,WNT7A,HES5,MAFB,DLL1
GO: Biological Process	GO:0045444	fat cell differentiation		0.000642	1	0.00575	0.0556	32	287	SCD5,ATAT1,JAG1,C1QTNF3,SFRP2,ATF5,SIX1,FRZB,SNAI2,LMO3,BMP7,AP1S2,FERMT2,GPS2,RUNX1T1,WIF1,HNRNPU,EBF2,WNT5B,MTCH2,VIM,WNT5A,WNT10B,ID2,ID4,IGF1,CTBP2,MAFB,PID1,E2F1,HMGA2,LRP3
GO: Biological Process	GO:0046546	development of primary male sexual characteristics		0.000644	1	0.00577	0.0558	26	216	RRM1,CITED2,SEMA3A,SFRP2,MSH2,NUDT1,NASP,BCL2,GDNF,GFRA1,NTRK1,TGFB2,TGFBR1,H3-3A,HSD17B10,PATZ1,ADGRG1,HMGB2,HNRNPA1,HNRNPA2B1,HOXA10,HOXA11,WNT5A,KIT,BCL2L11,HMGA2
GO: Cellular Component	GO:0030285	integral component of synaptic vesicle membrane		0.000648	0.657	0.00498	0.0373	10	49	SCAMP5,SLC18A3,ATP6V1G2,SYT11,VAMP2,SYP,SYT1,SYT4,SYT2,SLC10A4
GO: Biological Process	GO:0033673	negative regulation of kinase activity		0.000658	1	0.00588	0.0569	35	324	MAPT,ADARB1,PIP4K2B,SFRP2,PPM1E,SLC8A1,GFRA2,BMP4,BMP7,GADD45G,YWHAQ,GPS1,GPS2,SRCIN1,TFAP4,NR2F2,NCS1,THY1,PEBP1,PCP4,CDKN2D,CORO1C,TSC2,HNRNPU,DUSP26,UCHL1,MAPK8IP1,YWHAB,YWHAE,PKIA,IL17RD,DUSP7,CAMK2N2,RGS4,ENG
GO: Biological Process	GO:0072074	kidney mesenchyme development		0.000665	1	0.00593	0.0573	6	19	BASP1,FOXD1,SIX1,BMP4,BMP7,PKD2
GO: Biological Process	GO:0003139	secondary heart field specification		0.000665	1	0.00593	0.0573	6	19	AXIN2,SMARCD3,BMP4,WNT5A,ISL2,ISL1
GO: Biological Process	GO:0051386	regulation of neurotrophin TRK receptor signaling pathway		0.000665	1	0.00593	0.0573	6	19	AGTR2,CYFIP2,TMEM108,DOK5,WASF1,NTF3
GO: Biological Process	GO:0014041	regulation of neuron maturation		0.000665	1	0.00593	0.0573	6	19	BCL11A,AK1,BCL2,RAC3,RET,EDNRB
GO: Biological Process	GO:0035249	synaptic transmission, glutamatergic		0.000671	1	0.00596	0.0577	17	117	CNIH2,NAPB,CACNG4,ATP1A2,STXBP1,NGFR,SYT1,NPTX2,NTRK1,NTRK2,GRID2,GRIK2,MAPK8IP2,NLGN3,CNR1,DRD2,CACNG7
GO: Biological Process	GO:0022404	molting cycle process		0.000671	1	0.00596	0.0577	17	117	APCDD1,TNFRSF19,FGFR2,FST,LGR5,BCL2,NGFR,NOTCH1,LDB2,TGFB2,HDAC2,WNT5A,WNT10B,LRIG1,KRT17,FZD3,VANGL2
GO: Biological Process	GO:0022405	hair cycle process		0.000671	1	0.00596	0.0577	17	117	APCDD1,TNFRSF19,FGFR2,FST,LGR5,BCL2,NGFR,NOTCH1,LDB2,TGFB2,HDAC2,WNT5A,WNT10B,LRIG1,KRT17,FZD3,VANGL2
GO: Biological Process	GO:0010811	positive regulation of cell-substrate adhesion		0.000672	1	0.00596	0.0577	20	149	PREX1,CCDC80,LIMS2,CSPG5,EGFLAM,SMOC1,NRP1,FERMT2,THY1,CDH13,COL26A1,ENPP2,COL8A1,ABI3BP,DBN1,PTN,DMD,RAC3,NDNF,L1CAM
GO: Biological Process	GO:0060997	dendritic spine morphogenesis		0.000673	1	0.00597	0.0577	13	77	EPHB3,STAU2,KIF1A,CDK5R1,SRCIN1,ARHGAP33,NLGN3,WNT7A,CTNND2,DBN1,DNM1L,MARCKS,EPHA4
GO: Cellular Component	GO:0031941	filamentous actin		0.000685	0.695	0.00522	0.0392	9	41	APC2,ACTG1,PDLIM3,TMSB15A,PKD2,JAM3,RAC3,DPYSL3,TMSB15B
GO: Biological Process	GO:1902285	semaphorin-plexin signaling pathway involved in neuron projection guidance		0.000688	1	0.00607	0.0587	5	13	SEMA3A,NRP2,NRP1,PLXNA1,PLXNC1
GO: Biological Process	GO:0071316	cellular response to nicotine		0.000688	1	0.00607	0.0587	5	13	MSX1,NTRK1,TH,IGF1,DBH
GO: Biological Process	GO:0048671	negative regulation of collateral sprouting		0.000688	1	0.00607	0.0587	5	13	BCL11A,FGF13,RGMA,EPHA4,EPHA7
GO: Biological Process	GO:0046113	nucleobase catabolic process		0.000688	1	0.00607	0.0587	5	13	DPYSL4,CRMP1,DPYSL5,DPYSL2,DPYSL3
GO: Biological Process	GO:0003337	mesenchymal to epithelial transition involved in metanephros morphogenesis		0.000688	1	0.00607	0.0587	5	13	SALL1,GDNF,BMP4,PAX8,GREM1
GO: Biological Process	GO:0033564	anterior/posterior axon guidance		0.000688	1	0.00607	0.0587	5	13	UNC5A,SLIT2,NTN1,FZD3,VANGL2
GO: Biological Process	GO:0072273	metanephric nephron morphogenesis		0.000695	1	0.0061	0.059	7	26	SALL1,GDNF,BMP4,PKD2,HES5,PAX8,GREM1
GO: Biological Process	GO:0021783	preganglionic parasympathetic fiber development		0.000695	1	0.0061	0.059	7	26	ADARB1,SEMA3A,SIX1,NRP2,NRP1,TFAP2A,CHN1
GO: Biological Process	GO:0021889	olfactory bulb interneuron differentiation		0.000695	1	0.0061	0.059	7	26	SALL1,ATF5,SLIT1,SLIT3,SLIT2,WNT5A,ROBO1
GO: Biological Process	GO:0051258	protein polymerization		0.000704	1	0.00618	0.0598	37	350	MAP1B,MAP2,MAPT,ADD2,TUBB4A,FGF13,CAMSAP1,PREX1,EVL,FHOD3,CYFIP2,MAPRE1,CHMP3,TPPP3,GOLGA8A,SPTBN2,WASF3,CLASP2,NEFL,CDK5R1,YWHAQ,WASF1,TMSB15A,STMN2,TPPP,TMOD1,TPM1,TMOD2,PFN2,SLIT2,DBN1,DCTN1,HDGFL3,TMSB15B,DNM1L,STMN1,NIN
GO: Biological Process	GO:0060193	positive regulation of lipase activity		0.000711	1	0.00623	0.0603	23	183	ADCYAP1R1,ADRA2A,FGFR3,FGFR2,FLT1,APOA4,LPAR4,NTF3,NTRK2,P2RY1,LPAR2,CHGA,HPCA,PLCG1,PTGER3,PTH1R,KIT,DRD2,S1PR1,LPAR1,EDNRA,EDNRB,MARCKS
GO: Molecular Function	GO:0003688	DNA replication origin binding		0.000718	1	0.0193	0.154	7	25	MCM2,MCM3,MCM4,MCM5,MCM6,MCM7,DHX9
GO: Biological Process	GO:0043949	regulation of cAMP-mediated signaling		0.000723	1	0.00633	0.0612	32	289	ADCY2,ADCY3,ADCYAP1R1,RNF157,ADRA2A,APLP1,LGR5,GABBR1,PDE10A,GNAI2,GNAO1,GNAZ,ADGRL2,ADGRL3,NPY1R,MCHR1,GPR161,P2RY1,PEBP1,LPAR2,PDE3A,GNG2,ADGRG1,CHGA,CNR1,PTGER3,PTH1R,DRD2,S1PR1,LPAR1,EDNRA,MRAP2
GO: Biological Process	GO:0031646	positive regulation of nervous system process		0.000728	1	0.00637	0.0616	11	59	ABAT,RIMS1,WASF3,NGFR,TPPP,P2RX3,NRG1,NLGN3,IGF1,RIMS2,FGFBP3
GO: Cellular Component	GO:0005876	spindle microtubule		0.000739	0.75	0.00559	0.042	13	77	NUSAP1,SKA2,MAPRE1,KIFAP3,ARL3,CLASP2,CALM1,CALM2,CAPN6,TTL,CDK1,HNRNPU,PKD2
GO: Biological Process	GO:0001701	in utero embryonic development		0.00074	1	0.00647	0.0626	55	583	COPRS,CITED2,KIDINS220,FGFR2,SRSF1,APBA1,APBA2,PHF6,MSH2,CHD7,MSX1,SLC8A1,DLL3,SMARCA4,NCOA6,MYH10,NASP,BMP7,GLI3,NRK,NOTCH1,PRRC2B,YBX1,NXN,NR2F2,TGFBR1,TPM1,NOG,SLIT2,AMOT,HS6ST1,PKD2,PRMT1,HAND1,TTLL1,PLCG1,HAND2,WNT7B,IGF1,PLPP4,CELF4,MATR3,DBN1,ITGA4,PTH1R,STMN3,ARNT2,TMEM231,BCL2L11,RDH10,DLL1,EDNRA,PBRM1,VASH2,ENO1
GO: Biological Process	GO:0006974	cellular response to DNA damage stimulus		0.000748	1	0.00653	0.0632	81	937	EYA4,MAPT,SMC1A,MCM2,MCM3,MCM4,MCM5,MCM6,MCM7,EYA2,AXIN2,CDC7,PARP1,MAD2L2,FOXM1,SFPQ,SFRP2,RNASEH2A,APBB1,APEX1,CHCHD6,MSH2,SMC2,MSX1,RUVBL1,NUDT1,STK33,SNAI2,UHRF1,GINS2,FUS,RBM24,PEA15,KDM1A,NCOA6,KIF1B,BCL2,SSRP1,MOAP1,NEK4,CBX1,TIMELESS,NUDT16,GPS1,BRSK2,TFAP4,TFDP1,GTF2I,SMC3,CBX5,SUPT16H,CDK1,TOP2B,PCNA,CDKN2D,CETN2,CBX3,HMGB1,HMGB2,HNRNPK,PIK3R1,NUCKS1,PRMT1,PLAGL1,MTCH2,PRRX1,NSD2,POLD2,…
GO: Molecular Function	GO:0044325	transmembrane transporter binding		0.000761	1	0.0201	0.161	21	154	FGF13,FHL1,MPP2,ANK2,SLC8A1,RIMS1,SNAP25,FYN,SCN3B,STAC,VAMP2,YWHAQ,CALM1,CALM2,PKD2,AKAP6,ID2,YWHAE,RIMS4,RIMS2,RIMS3
GO: Biological Process	GO:0072201	negative regulation of mesenchymal cell proliferation		0.000768	1	0.00663	0.0641	4	8	BMP4,WNT5A,PHF14,PTN
GO: Biological Process	GO:0014807	regulation of somitogenesis		0.000768	1	0.00663	0.0641	4	8	CFAP20,NOTCH1,DLL1,LFNG
GO: Biological Process	GO:0097151	positive regulation of inhibitory postsynaptic potential		0.000768	1	0.00663	0.0641	4	8	ABAT,RIMS1,NLGN3,RIMS2
GO: Biological Process	GO:0032776	DNA methylation on cytosine		0.000768	1	0.00663	0.0641	4	8	SMARCA4,EHMT2,DNMT1,DNMT3A
GO: Biological Process	GO:1905005	regulation of epithelial to mesenchymal transition involved in endocardial cushion formation		0.000768	1	0.00663	0.0641	4	8	TGFB2,TGFBR1,NOG,ENG
GO: Biological Process	GO:0035385	Roundabout signaling pathway		0.000768	1	0.00663	0.0641	4	8	SLIT3,ROBO3,SLIT2,ROBO1
GO: Biological Process	GO:0048790	maintenance of presynaptic active zone structure		0.000768	1	0.00663	0.0641	4	8	RIMS1,CTBP2,RIMS2,RAB3A
GO: Biological Process	GO:1901099	negative regulation of signal transduction in absence of ligand		0.000768	1	0.00663	0.0641	9	42	EYA4,EYA2,SNAI2,FYN,GAS1,BCL2,GDNF,PRDX2,NRG1
GO: Biological Process	GO:1903514	release of sequestered calcium ion into cytosol by endoplasmic reticulum		0.000768	1	0.00663	0.0641	9	42	ANK2,CHD7,SLC8A1,ATP1A2,STAC3,CALM1,CALM2,AKAP6,DMD
GO: Biological Process	GO:2001240	negative regulation of extrinsic apoptotic signaling pathway in absence of ligand		0.000768	1	0.00663	0.0641	9	42	EYA4,EYA2,SNAI2,FYN,GAS1,BCL2,GDNF,PRDX2,NRG1
GO: Biological Process	GO:1902692	regulation of neuroblast proliferation		0.000768	1	0.00663	0.0641	9	42	SMARCD3,KDM1A,SOX2,GLI3,NOTCH1,PAX6,PTN,DRD2,FZD3
GO: Biological Process	GO:0031112	positive regulation of microtubule polymerization or depolymerization		0.000768	1	0.00663	0.0641	9	42	MAP1B,MAPT,KATNB1,MAPRE1,CDK5R1,YWHAQ,STMN2,DCTN1,NIN
GO: Molecular Function	GO:0072341	modified amino acid binding		0.000773	1	0.0202	0.161	17	113	MARK1,LANCL1,MME,SMPD3,SYT3,ANXA6,GAP43,SYT11,SYT1,SYT4,SYT2,HMGB1,UROS,HSPA8,ASAP1,DHFR,MARCKS
GO: Biological Process	GO:0022898	regulation of transmembrane transporter activity		0.000776	1	0.00668	0.0646	35	327	ADRA2A,FGF13,FHL1,ANK2,CNIH2,CNKSR3,CACNG4,ATP1A2,SCN3B,STAC3,FXYD7,BCL2,STAC,NEFL,BMP4,VAMP2,CACNB1,CALM1,CALM2,MAPK8IP2,HK1,HPCA,NLGN3,PKD2,PLCG1,AKAP6,YWHAE,PRKG1,KCNG1,DMD,WNK2,DRD2,CACNG7,NETO2,JPH3
GO: Biological Process	GO:0043586	tongue development		0.000777	1	0.00668	0.0646	8	34	SIX1,SOX2,BMP4,GLI3,HDAC2,HAND2,WNT10B,KIT
GO: Biological Process	GO:0048745	smooth muscle tissue development		0.000777	1	0.00668	0.0646	8	34	SIX1,MYLK,BMP4,ZEB1,PKD2,SCHIP1,FOXP2,ENG
GO: Biological Process	GO:0048026	positive regulation of mRNA splicing, via spliceosome		0.000777	1	0.00668	0.0646	8	34	TRA2B,NCL,RBMX,CELF3,CIRBP,HSPA8,CELF4,RBM3
GO: Biological Process	GO:0010038	response to metal ion		0.000778	1	0.00668	0.0646	54	571	ABAT,ACADM,MAPT,ACTG1,S100A9,PARP1,SMPD3,SYT3,APBB1,NUDT1,FUS,SOD1,SOX2,GABRB3,MYLK,MAP1LC3A,BCL2,GDI1,STC1,SYT11,FIBIN,SYT1,SYT4,CALM1,CALM2,NTS,SYT2,TFAP2A,TH,PEBP1,CDK1,TNNC1,TNNT2,PCNA,ENPP2,PENK,HNRNPA1,HNRNPD,HPCA,PIK3R1,PKD2,UROS,HSPA8,VIM,WNT5A,ID2,DBH,KCNK3,SPAG16,KIT,DNMT1,DNMT3A,RANBP1,DRD2
GO: Biological Process	GO:0042074	cell migration involved in gastrulation		0.000787	1	0.00675	0.0653	14	88	GPC4,ANKRD6,TBX2,WNT5B,AMOT,SLC39A6,PCDH18,WNT5A,CRB2,ZEB2,CXCR4,S1PR1,VANGL2,EPHA3
GO: Biological Process	GO:1904062	regulation of cation transmembrane transport		0.000787	1	0.00675	0.0653	43	428	ADRA2A,FGF13,FHL1,ANK2,CNIH2,CHD7,SLC8A1,CNKSR3,CACNG4,ATP1A2,FYN,SCN3B,STAC3,FXYD7,STAC,NEFL,BMP4,VAMP2,CACNB1,CALM1,CALM2,TGFB2,THY1,MAPK8IP2,HPCA,NLGN3,PKD2,PLCG1,PLP1,AKAP6,YWHAE,PRKG1,PTGER3,KCNG1,KCNH2,DMD,WNK2,DRD2,RGS4,EDNRA,CACNG7,NETO2,JPH3
GO: Biological Process	GO:0032412	regulation of ion transmembrane transporter activity		0.00079	1	0.00677	0.0655	34	315	ADRA2A,FGF13,FHL1,ANK2,CNIH2,CNKSR3,CACNG4,ATP1A2,SCN3B,STAC3,FXYD7,STAC,NEFL,BMP4,VAMP2,CACNB1,CALM1,CALM2,MAPK8IP2,HK1,HPCA,NLGN3,PKD2,PLCG1,AKAP6,YWHAE,PRKG1,KCNG1,DMD,WNK2,DRD2,CACNG7,NETO2,JPH3
GO: Cellular Component	GO:0099535	synapse-associated extracellular matrix		0.000798	0.809	0.00595	0.0446	4	8	ACAN,SPARCL1,TNC,PTPRZ1
GO: Cellular Component	GO:0048788	cytoskeleton of presynaptic active zone		0.000798	0.809	0.00595	0.0446	4	8	RIMS1,RIMS4,RIMS2,RIMS3
GO: Biological Process	GO:0035270	endocrine system development		0.000823	1	0.00704	0.0681	30	267	CITED2,SALL1,JAG1,FHL1,ANXA1,SIX1,MSX1,KDM1A,SOX2,MYT1,BMP4,ALDH1A2,TBX2,TGFB2,TGFBR1,PAX6,NOG,WNT5B,NTN1,HAND2,WNT5A,IRX3,GREB1,ISL1,PAX8,DRD2,CAMK1D,DLL1,RGS4,HMGA2
GO: Biological Process	GO:0070306	lens fiber cell differentiation		0.000834	1	0.00706	0.0683	10	51	FGFR3,FGFR2,SMARCA4,TMOD1,WNT5B,VIM,WNT7A,WNT7B,ZEB2,MAF
GO: Biological Process	GO:0021762	substantia nigra development		0.000834	1	0.00706	0.0683	10	51	ACTG1,BASP1,FGFR3,YWHAQ,CALM1,CALM2,INA,PLP1,YWHAE,ENO3
GO: Biological Process	GO:0098815	modulation of excitatory postsynaptic potential		0.000844	1	0.00706	0.0683	11	60	NLGN4X,TMEM108,RIMS1,NGFR,NLGN3,WNT7A,RIMS2,CELF4,DBN1,RGS4,NETO2
GO: Biological Process	GO:2000677	regulation of transcription regulatory region DNA binding		0.000844	1	0.00706	0.0683	11	60	PARP1,MAD2L2,MSX1,SOX11,ENHO,PAX6,HAND1,HAND2,ID2,POU4F1,IGF1
GO: Biological Process	GO:0036486	ventral trunk neural crest cell migration		0.000846	1	0.00706	0.0683	3	4	SEMA3A,NRP2,NRP1
GO: Biological Process	GO:0036484	trunk neural crest cell migration		0.000846	1	0.00706	0.0683	3	4	SEMA3A,NRP2,NRP1
GO: Biological Process	GO:2000173	negative regulation of branching morphogenesis of a nerve		0.000846	1	0.00706	0.0683	3	4	BCL11A,HNRNPK,CPE
GO: Biological Process	GO:0097490	sympathetic neuron projection extension		0.000846	1	0.00706	0.0683	3	4	SEMA3A,NRP2,NRP1
GO: Biological Process	GO:0097491	sympathetic neuron projection guidance		0.000846	1	0.00706	0.0683	3	4	SEMA3A,NRP2,NRP1
GO: Biological Process	GO:0035290	trunk segmentation		0.000846	1	0.00706	0.0683	3	4	SEMA3A,NRP2,NRP1
GO: Biological Process	GO:0072268	pattern specification involved in metanephros development		0.000846	1	0.00706	0.0683	3	4	FOXD1,IRX1,IRX2
GO: Biological Process	GO:0036515	serotonergic neuron axon guidance		0.000846	1	0.00706	0.0683	3	4	WNT5A,FZD3,VANGL2
GO: Biological Process	GO:0032889	regulation of vacuole fusion, non-autophagic		0.000846	1	0.00706	0.0683	3	4	ENO1,ENO2,ENO3
GO: Biological Process	GO:0060686	negative regulation of prostatic bud formation		0.000846	1	0.00706	0.0683	3	4	BMP4,BMP7,WNT5A
GO: Biological Process	GO:0003273	cell migration involved in endocardial cushion formation		0.000846	1	0.00706	0.0683	3	4	SNAI2,NOTCH1,ENG
GO: Biological Process	GO:0090193	positive regulation of glomerulus development		0.000846	1	0.00706	0.0683	3	4	AGTR2,NOG,RET
GO: Biological Process	GO:0033366	protein localization to secretory granule		0.000846	1	0.00706	0.0683	3	4	SCG3,CHGA,CPE
GO: Biological Process	GO:2000981	negative regulation of inner ear receptor cell differentiation		0.000846	1	0.00706	0.0683	3	4	NOTCH1,HES5,DLL1
GO: Biological Process	GO:0003322	pancreatic A cell development		0.000846	1	0.00706	0.0683	3	4	MYT1,PAX6,ISL1
GO: Biological Process	GO:0010424	DNA methylation on cytosine within a CG sequence		0.000846	1	0.00706	0.0683	3	4	SMARCA4,EHMT2,DNMT1
GO: Biological Process	GO:1905310	regulation of cardiac neural crest cell migration involved in outflow tract morphogenesis		0.000846	1	0.00706	0.0683	3	4	BMP4,BMP7,ENG
GO: Biological Process	GO:1904009	cellular response to monosodium glutamate		0.000846	1	0.00706	0.0683	3	4	PCP4,HPCA,LMNB1
GO: Biological Process	GO:0099538	synaptic signaling via neuropeptide		0.000846	1	0.00706	0.0683	3	4	SYT4,NTRK2,PENK
GO: Biological Process	GO:0045608	negative regulation of inner ear auditory receptor cell differentiation		0.000846	1	0.00706	0.0683	3	4	NOTCH1,HES5,DLL1
GO: Biological Process	GO:0045632	negative regulation of mechanoreceptor differentiation		0.000846	1	0.00706	0.0683	3	4	NOTCH1,HES5,DLL1
GO: Biological Process	GO:0055016	hypochord development		0.000846	1	0.00706	0.0683	3	4	NOTCH1,DLL1,LFNG
GO: Biological Process	GO:0014855	striated muscle cell proliferation		0.000853	1	0.00711	0.0688	16	109	MEIS1,CITED2,FGFR2,SIX1,SMARCA4,MEGF10,NOTCH1,TBX2,TGFB2,TGFBR1,CDK1,HDAC2,NRG1,NOG,NDRG4,KCNK2
GO: Molecular Function	GO:0043121	neurotrophin binding		0.000861	1	0.0208	0.166	5	13	GFRA1,NGFR,NTF3,NTRK1,NTRK2
GO: Molecular Function	GO:0016812	hydrolase activity, acting on carbon-nitrogen (but not peptide) bonds, in cyclic amides		0.000861	1	0.0208	0.166	5	13	DPYSL4,CRMP1,DPYSL5,DPYSL2,DPYSL3
GO: Molecular Function	GO:0050072	m7G(5')pppN diphosphatase activity		0.000861	1	0.0208	0.166	5	13	NUDT1,NUDT10,NUDT16,NUDT3,NUDT11
GO: Molecular Function	GO:0035727	lysophosphatidic acid binding		0.000861	1	0.0208	0.166	5	13	GAP43,LPAR4,LPAR2,S1PR1,LPAR1
GO: Molecular Function	GO:0005003	ephrin receptor activity		0.000862	1	0.0208	0.166	6	19	EPHB3,NTRK1,EFNB3,EPHA3,EPHA4,EPHA7
GO: Cellular Component	GO:0060199	clathrin-sculpted glutamate transport vesicle		0.000871	0.883	0.00622	0.0467	3	4	VAMP2,SYT1,RAB3A
GO: Cellular Component	GO:0099160	postsynaptic intermediate filament cytoskeleton		0.000871	0.883	0.00622	0.0467	3	4	NEFM,NEFL,INA
GO: Cellular Component	GO:0000015	phosphopyruvate hydratase complex		0.000871	0.883	0.00622	0.0467	3	4	ENO1,ENO2,ENO3
GO: Cellular Component	GO:0070032	synaptobrevin 2-SNAP-25-syntaxin-1a-complexin I complex		0.000871	0.883	0.00622	0.0467	3	4	SNAP25,CPLX1,VAMP2
GO: Cellular Component	GO:0070033	synaptobrevin 2-SNAP-25-syntaxin-1a-complexin II complex		0.000871	0.883	0.00622	0.0467	3	4	SNAP25,CPLX2,VAMP2
GO: Cellular Component	GO:0060203	clathrin-sculpted glutamate transport vesicle membrane		0.000871	0.883	0.00622	0.0467	3	4	VAMP2,SYT1,RAB3A
GO: Biological Process	GO:0097192	extrinsic apoptotic signaling pathway in absence of ligand		0.000883	1	0.00735	0.0711	14	89	EYA4,EYA2,SNAI2,FYN,GAS1,BCL2,GDNF,MOAP1,PRDX2,TGFB2,NRG1,IGF1,BCL2L11,RET
GO: Biological Process	GO:0038034	signal transduction in absence of ligand		0.000883	1	0.00735	0.0711	14	89	EYA4,EYA2,SNAI2,FYN,GAS1,BCL2,GDNF,MOAP1,PRDX2,TGFB2,NRG1,IGF1,BCL2L11,RET
GO: Molecular Function	GO:0017022	myosin binding		0.000889	1	0.0211	0.169	14	85	ACTC1,MYL9,RAB6B,LIMCH1,SNAP25,FUS,VAMP2,CALD1,RAB3C,CXCR4,RAB39B,DMD,RAB3A,LLGL1
GO: Biological Process	GO:0062009	secondary palate development		0.00089	1	0.00739	0.0715	7	27	CHD7,GABRB3,SOX11,TGFB2,WNT5A,WNT7A,TSHZ1
GO: Biological Process	GO:0021546	rhombomere development		0.00089	1	0.00739	0.0715	7	27	SFPQ,NOTCH1,PAX6,MAFB,RAC3,EFNB3,EPHA4
GO: Biological Process	GO:0030001	metal ion transport		0.000892	1	0.0074	0.0716	56	601	ADCYAP1R1,ADRA2A,SRL,ANK2,ANXA6,CHD7,CACHD1,SLC8A1,CACNG4,ATP1A2,ATP1A3,FYN,ATP2B1,MYLK,STAC3,BCL2,STAC,SLC39A8,STC1,BMP4,GNAI2,GNAO1,GPM6A,CACNB1,MCHR1,CALM1,CALM2,NCS1,TGFB2,GPR161,THY1,P2RX3,WNT5B,HPCA,PKD2,SLC39A6,PLCG1,PLP1,HOMER2,AKAP6,YWHAE,IGF1,PLPP4,PTGER3,CXCR4,KCNH2,GRIN3A,DMD,DRD2,DNM1L,RGS4,EDNRA,CACNG7,MICU2,EPB41,JPH3
GO: Biological Process	GO:0003222	ventricular trabecula myocardium morphogenesis		0.000902	1	0.00745	0.072	6	20	CHD7,NOTCH1,TGFB2,TGFBR1,NRG1,ENG
GO: Biological Process	GO:0090592	DNA synthesis involved in DNA replication		0.000902	1	0.00745	0.072	6	20	MCM3,MCM4,MCM7,GINS2,PCNA,POLD2
GO: Biological Process	GO:0021986	habenula development		0.000902	1	0.00745	0.072	6	20	WLS,DAAM1,KCTD12,NOTCH1,PAX6,POU4F1
GO: Biological Process	GO:0048172	regulation of short-term neuronal synaptic plasticity		0.000902	1	0.00745	0.072	6	20	PPFIA3,SYN1,SYP,SYT4,GRIK2,RAB3A
GO: Biological Process	GO:0097091	synaptic vesicle clustering		0.000902	1	0.00745	0.072	6	20	PCDH17,SYN1,BRSK2,NLGN3,SNAP91,RAB3A
GO: Biological Process	GO:0006271	DNA strand elongation involved in DNA replication		0.000902	1	0.00745	0.072	6	20	MCM3,MCM4,MCM7,GINS2,PCNA,POLD2
GO: Cellular Component	GO:0000792	heterochromatin		0.000912	0.925	0.00647	0.0485	17	119	SALL1,ZNF618,SMARCA4,SMARCC1,UHRF1,CBX1,CBX2,PSIP1,CBX5,H3-3A,TOP2B,HDAC2,CBX3,DNMT1,DNMT3A,PHC1,HMGA2
GO: Molecular Function	GO:0005004	GPI-linked ephrin receptor activity		0.000925	1	0.0217	0.173	4	8	NTRK1,EPHA3,EPHA4,EPHA7
GO: Biological Process	GO:0010769	regulation of cell morphogenesis involved in differentiation		0.000928	1	0.00765	0.074	18	131	PREX1,LIMS2,PDPN,CSPG5,STAU2,NRP1,FERMT2,CNTN2,ENPP2,CORO1C,PRKDC,DBN1,PARP6,PTPRD,RAC3,DNM1L,MARCKS,EPHA4
GO: Biological Process	GO:0060324	face development		0.000931	1	0.00767	0.0742	12	70	JAG1,CHD7,MSX1,MYH3,ALDH1A2,TFAP2A,TGFB2,NOG,SCHIP1,WNT5A,ITGA4,CRISPLD1
GO: Cellular Component	GO:0060077	inhibitory synapse		0.000944	0.957	0.00665	0.0498	7	27	NLGN4X,RIMS1,GABRB3,GAD1,SYT11,NLGN3,RIMS2
GO: Cellular Component	GO:0016514	SWI/SNF complex		0.000951	0.964	0.00665	0.0499	6	20	SMARCA4,SMARCC1,SMARCC2,SMARCD1,SMARCD3,SMARCE1
[truncated: 722 more rows]
