# Supplementary material for: Retinoic Acid Promotes the In Vitro Growth, Patterning and Improves the Cellular Composition of Human Pluripotent Stem-Cell-Derived Intestinal Organoids
Source: Int J Mol Sci. 2022 Aug 3;23(15):8624. doi: 10.3390/ijms23158624 (PMC9368900; doi:10.3390/ijms23158624)
Supplement: Supplementary file 1 [file ijms-23-08624-s001.zip › Supplementary table S3. List of antibodies used in this study.xlsx]

## Sheet: Sheet1
Antibody	Host	Catalog Number	Dilution
E-Cadherin or CDH1	goat	R&D #AF648	1:400
CDX-2 Antibody	Rabbit	Sigma-Aldrich #235R-14	1:100
Anti-CDX2, Clone CDX2-88 Antibody	Mouse	Biogenex Laboratories #MU392A5UC	1:200
GATA-4 Antibody	Rabbit	Cell Signaling Technology #36966S	1:400
Anti-TUBB3 Antibody	Mouse	Sigma-Aldrich #AMAB91394	1:100
Vimentin Antibody	Rabbit	Sigma-Aldrich #347R-24	1:200
Actin, Smooth Muscle or SMA Antibody	Mouse	Cell Marque #202M-94	1:100
Alexa Fluor 488 Donkey anti- Goat	Donkey	Life Technologies #A11055	1:500
Alexa Fluor 568 Donkey anti-Mouse	Donkey	Life Technologies #A10037	1:500
Alexa Fluor 647 Donkey anti-Rabbit	Donkey	Life Technologies #A31573	1:500
DAPI		Sigma-Aldrich #D9542	1:10000
